# Supplementary material for: Host–Guest Synergy of Metal–Organic Frameworks for Enhanced Near-Infrared Ultrafast Laser Responsiveness
Source: ACS Cent Sci. 2025 Mar 18;11(4):583–91. doi: 10.1021/acscentsci.5c00022 (PMC12022905; doi:10.1021/acscentsci.5c00022)
Supplement: Supplementary file 2 — oc5c00022_si_002.cif [file oc5c00022_si_002.cif]

data_1_a
_audit_creation_date               2024-12-28
_audit_creation_method
;
Olex2 1.5
(compiled 2024.02.16 svn.r378c4104 for OlexSys, GUI svn.r6928)
;
_shelx_SHELXL_version_number       '2014/7'
_audit_contact_author_address      ?
_audit_contact_author_email        ?
_audit_contact_author_name         ''
_audit_contact_author_phone        ?
_publ_contact_author_id_orcid      ?
_publ_section_references
;
Dolomanov, O.V., Bourhis, L.J., Gildea, R.J, Howard, J.A.K. & Puschmann, H.
 (2009), J. Appl. Cryst. 42, 339-341.

Sheldrick, G.M. (2008). Acta Cryst. A64, 112-122.

Sheldrick, G.M. (2015). Acta Cryst. A71, 3-8.
;
_chemical_name_common              ?
_chemical_name_systematic          ?
_chemical_formula_moiety           'C4 H4 Ag Br N8 O3'
_chemical_formula_sum              'C4 H4 Ag Br N8 O3'
_chemical_formula_weight           399.93
_chemical_melting_point            ?
loop_
  _atom_type_symbol
  _atom_type_description
  _atom_type_scat_dispersion_real
  _atom_type_scat_dispersion_imag
  _atom_type_scat_source
 'C' 'C' 0.0033 0.0016 'International Tables Vol C Tables 4.2.6.8 and 6.1.1.4'
 'H' 'H' 0.0000 0.0000 'International Tables Vol C Tables 4.2.6.8 and 6.1.1.4'
 'Ag' 'Ag' -0.8971 1.1015
 'International Tables Vol C Tables 4.2.6.8 and 6.1.1.4'
 'Br' 'Br' -0.2901 2.4595
 'International Tables Vol C Tables 4.2.6.8 and 6.1.1.4'
 'N' 'N' 0.0061 0.0033 'International Tables Vol C Tables 4.2.6.8 and 6.1.1.4'
 'O' 'O' 0.0106 0.0060 'International Tables Vol C Tables 4.2.6.8 and 6.1.1.4'

_shelx_space_group_comment
;
The symmetry employed for this shelxl refinement is uniquely defined
by the following loop, which should always be used as a source of
symmetry information in preference to the above space-group names.
They are only intended as comments.
;
_space_group_crystal_system        'triclinic'
_space_group_IT_number             2
_space_group_name_H-M_alt          'P -1'
_space_group_name_Hall             '-P 1'
loop_
  _space_group_symop_operation_xyz
 'x, y, z'
 '-x, -y, -z'

_cell_length_a                     4.5279(2)
_cell_length_b                     9.0596(5)
_cell_length_c                     12.4675(7)
_cell_angle_alpha                  84.031(2)
_cell_angle_beta                   87.102(2)
_cell_angle_gamma                  82.7980(10)
_cell_volume                       504.28(5)
_cell_formula_units_Z              2
_cell_measurement_reflns_used      2391
_cell_measurement_temperature      296(2)
_cell_measurement_theta_max        23.87
_cell_measurement_theta_min        3.29
_shelx_estimated_absorpt_T_max     0.646
_shelx_estimated_absorpt_T_min     0.534
_exptl_absorpt_coefficient_mu      5.974
_exptl_absorpt_correction_T_max    0.7457
_exptl_absorpt_correction_T_min    0.6467
_exptl_absorpt_correction_type     multi-scan
_exptl_absorpt_process_details
;
SADABS-2016/2 (Bruker,2016/2) was used for absorption correction.
wR2(int) was 0.0791 before and 0.0618 after correction.
The Ratio of minimum to maximum transmission is 0.8672.
The \l/2 correction factor is Not present.
;
_exptl_absorpt_special_details     ?
_exptl_crystal_colour              'clear whiteish colourless'
_exptl_crystal_colour_lustre       clear
_exptl_crystal_colour_modifier     whiteish
_exptl_crystal_colour_primary      colourless
_exptl_crystal_density_diffrn      2.634
_exptl_crystal_density_meas        .
_exptl_crystal_density_method      ?
_exptl_crystal_description         block
_exptl_crystal_F_000               380
_exptl_crystal_size_max            0.12
_exptl_crystal_size_mid            0.1
_exptl_crystal_size_min            0.08
_exptl_transmission_factor_max     0.864
_exptl_transmission_factor_min     0.864
_diffrn_reflns_av_R_equivalents    0.0652
_diffrn_reflns_av_unetI/netI       0.0848
_diffrn_reflns_Laue_measured_fraction_full  0.998
_diffrn_reflns_Laue_measured_fraction_max  0.990
_diffrn_reflns_limit_h_max         6
_diffrn_reflns_limit_h_min         -6
_diffrn_reflns_limit_k_max         11
_diffrn_reflns_limit_k_min         -12
_diffrn_reflns_limit_l_max         16
_diffrn_reflns_limit_l_min         -16
_diffrn_reflns_number              9516
_diffrn_reflns_point_group_measured_fraction_full  0.998
_diffrn_reflns_point_group_measured_fraction_max  0.990
_diffrn_reflns_theta_full          25.242
_diffrn_reflns_theta_max           28.312
_diffrn_reflns_theta_min           2.674
_diffrn_ambient_temperature        296.15
_diffrn_detector_area_resol_mean   ?
_diffrn_measured_fraction_theta_full  0.998
_diffrn_measured_fraction_theta_max  0.990
_diffrn_measurement_device_type    'CCD area detector'
_diffrn_measurement_method         'phi and omega scans'
_diffrn_radiation_monochromator    graphite
_diffrn_radiation_type             MoK\a
_diffrn_radiation_wavelength       0.71073
_diffrn_source                     ?
_diffrn_source_current             30.0
_diffrn_source_power               1.5
_diffrn_source_voltage             50.0
_reflns_Friedel_coverage           0.000
_reflns_Friedel_fraction_full      .
_reflns_Friedel_fraction_max       .
_reflns_number_gt                  1603
_reflns_number_total               2466
_reflns_special_details
;
 Reflections were merged by SHELXL according to the crystal
 class for the calculation of statistics and refinement.
 
 _reflns_Friedel_fraction is defined as the number of unique
 Friedel pairs measured divided by the number that would be
 possible theoretically, ignoring centric projections and
 systematic absences.
;
_reflns_threshold_expression       'I > 2\s(I)'
_computing_cell_refinement         'SAINT V8.40B (?, 2016)'
_computing_data_collection         ?
_computing_data_reduction          'SAINT V8.40B (?, 2016)'
_computing_molecular_graphics      'Olex2 1.5 (Dolomanov et al., 2009)'
_computing_publication_material    'Olex2 1.5 (Dolomanov et al., 2009)'
_computing_structure_refinement    'XL  (Sheldrick, 2008)'
_computing_structure_solution      'SHELXT 2014/5 (Sheldrick, 2014)'
_refine_diff_density_max           0.800
_refine_diff_density_min           -0.895
_refine_diff_density_rms           0.209
_refine_ls_extinction_coef         .
_refine_ls_extinction_method       none
_refine_ls_goodness_of_fit_ref     1.087
_refine_ls_hydrogen_treatment      constr
_refine_ls_matrix_type             full
_refine_ls_number_parameters       154
_refine_ls_number_reflns           2466
_refine_ls_number_restraints       0
_refine_ls_R_factor_all            0.1085
_refine_ls_R_factor_gt             0.0551
_refine_ls_restrained_S_all        1.087
_refine_ls_shift/su_max            0.000
_refine_ls_shift/su_mean           0.000
_refine_ls_structure_factor_coef   Fsqd
_refine_ls_weighting_details      
 'w=1/[\s^2^(Fo^2^)+(0.0265P)^2^+0.8484P] where P=(Fo^2^+2Fc^2^)/3'
_refine_ls_weighting_scheme        calc
_refine_ls_wR_factor_gt            0.0788
_refine_ls_wR_factor_ref           0.0963
_refine_special_details            ?
_olex2_refinement_description
;
1.a Aromatic/amide H refined with riding coordinates:
 C3(H3), C4(H4), C2(H2), C1(H1)
;
_atom_sites_solution_hydrogens     geom
_atom_sites_solution_primary       dual
_atom_sites_solution_secondary     ?
loop_
  _atom_site_label
  _atom_site_type_symbol
  _atom_site_fract_x
  _atom_site_fract_y
  _atom_site_fract_z
  _atom_site_U_iso_or_equiv
  _atom_site_adp_type
  _atom_site_occupancy
  _atom_site_site_symmetry_order
  _atom_site_calc_flag
  _atom_site_refinement_flags_posn
  _atom_site_refinement_flags_adp
  _atom_site_refinement_flags_occupancy
  _atom_site_disorder_assembly
  _atom_site_disorder_group
 Ag1 Ag 0.26090(13) 0.55711(6) 0.67751(4) 0.0393(2) Uani 1 1 d . . . . .
 Br1 Br 0.65859(14) 0.37363(7) 0.88917(5) 0.0302(2) Uani 1 1 d . . . . .
 N2 N 0.0897(12) 0.1661(6) 0.5315(4) 0.0265(13) Uani 1 1 d . . . . .
 N6 N 0.0671(12) 0.9060(6) 0.8883(4) 0.0269(13) Uani 1 1 d . . . . .
 N4 N 0.2089(12) 0.3705(6) 0.5823(4) 0.0286(13) Uani 1 1 d . . . . .
 N3 N 0.3807(12) 0.3380(6) 0.4900(4) 0.0347(14) Uani 1 1 d . . . . .
 N7 N 0.1478(12) 0.7728(6) 0.7540(4) 0.0314(14) Uani 1 1 d . . . . .
 N5 N -0.0570(12) 0.9471(6) 0.9863(4) 0.0312(14) Uani 1 1 d . . . . .
 N1 N -0.0539(12) 0.0391(6) 0.5352(4) 0.0301(13) Uani 1 1 d . . . . .
 N8 N 0.3081(12) 0.8968(6) 0.7347(4) 0.0334(14) Uani 1 1 d . . . . .
 C3 C 0.0066(15) 0.7820(7) 0.8460(5) 0.0336(17) Uani 1 1 d . . . . .
 H3 H -0.1172 0.7141 0.8782 0.040 Uiso 1 1 calc R U . . .
 C4 C 0.2557(15) 0.9747(7) 0.8161(5) 0.0320(17) Uani 1 1 d . . . . .
 H4 H 0.3334 1.0629 0.8243 0.038 Uiso 1 1 calc R U . . .
 C2 C 0.0375(15) 0.2675(7) 0.6062(5) 0.0330(17) Uani 1 1 d . . . . .
 H2 H -0.0986 0.2630 0.6645 0.040 Uiso 1 1 calc R U . . .
 C1 C 0.3044(15) 0.2154(7) 0.4616(5) 0.0327(17) Uani 1 1 d . . . . .
 H1 H 0.3844 0.1680 0.4021 0.039 Uiso 1 1 calc R U . . .
 O1 O 0.6836(11) 0.2219(5) 0.8273(4) 0.0482(14) Uani 1 1 d . . . . .
 O2 O 0.6981(11) 0.5076(5) 0.7910(4) 0.0519(15) Uani 1 1 d . . . . .
 O3 O 0.3110(11) 0.4008(6) 0.9318(5) 0.0641(17) Uani 1 1 d . . . . .

loop_
  _atom_site_aniso_label
  _atom_site_aniso_U_11
  _atom_site_aniso_U_22
  _atom_site_aniso_U_33
  _atom_site_aniso_U_23
  _atom_site_aniso_U_13
  _atom_site_aniso_U_12
 Ag1 0.0549(4) 0.0283(3) 0.0386(4) -0.0168(3) -0.0046(3) -0.0081(3)
 Br1 0.0295(4) 0.0306(4) 0.0319(4) -0.0059(3) -0.0005(3) -0.0067(3)
 N2 0.033(3) 0.022(3) 0.028(3) -0.008(2) 0.009(3) -0.012(3)
 N6 0.037(3) 0.022(3) 0.023(3) -0.013(2) 0.006(3) -0.007(3)
 N4 0.042(4) 0.021(3) 0.027(3) -0.010(2) 0.001(3) -0.012(3)
 N3 0.038(4) 0.043(4) 0.026(3) -0.014(3) 0.013(3) -0.014(3)
 N7 0.043(4) 0.028(3) 0.027(3) -0.017(3) 0.006(3) -0.008(3)
 N5 0.043(4) 0.025(3) 0.027(3) -0.012(3) 0.004(3) -0.005(3)
 N1 0.034(3) 0.029(3) 0.030(3) -0.010(2) 0.004(3) -0.008(3)
 N8 0.045(4) 0.028(3) 0.030(3) -0.015(3) 0.008(3) -0.010(3)
 C3 0.042(4) 0.027(4) 0.035(4) -0.013(3) 0.008(4) -0.014(3)
 C4 0.042(4) 0.030(4) 0.026(4) -0.008(3) 0.011(3) -0.013(3)
 C2 0.040(4) 0.030(4) 0.032(4) -0.021(3) 0.014(3) -0.008(3)
 C1 0.038(4) 0.035(4) 0.028(4) -0.019(3) 0.007(3) -0.009(3)
 O1 0.062(4) 0.035(3) 0.050(3) -0.012(3) 0.011(3) -0.014(3)
 O2 0.057(4) 0.039(3) 0.061(4) 0.014(3) -0.018(3) -0.020(3)
 O3 0.027(3) 0.074(4) 0.095(5) -0.036(4) 0.018(3) -0.008(3)

_geom_special_details
;
 All esds (except the esd in the dihedral angle between two l.s. planes)
 are estimated using the full covariance matrix.  The cell esds are taken
 into account individually in the estimation of esds in distances, angles
 and torsion angles; correlations between esds in cell parameters are only
 used when they are defined by crystal symmetry.  An approximate (isotropic)
 treatment of cell esds is used for estimating esds involving l.s. planes.
;
loop_
  _geom_bond_atom_site_label_1
  _geom_bond_atom_site_label_2
  _geom_bond_distance
  _geom_bond_site_symmetry_2
  _geom_bond_publ_flag
 Ag1 N4 2.207(5) . ?
 Ag1 N7 2.253(5) . ?
 Ag1 O2 2.459(5) . ?
 Br1 O1 1.634(5) . ?
 Br1 O2 1.652(5) . ?
 Br1 O3 1.633(5) . ?
 N2 N1 1.386(7) . ?
 N2 C2 1.368(7) . ?
 N2 C1 1.359(8) . ?
 N6 N5 1.386(7) . ?
 N6 C3 1.353(8) . ?
 N6 C4 1.365(8) . ?
 N4 N3 1.391(7) . ?
 N4 C2 1.289(8) . ?
 N3 C1 1.292(8) . ?
 N7 N8 1.406(7) . ?
 N7 C3 1.290(8) . ?
 N5 N5 1.230(9) 2_577 ?
 N1 N1 1.230(9) 2_556 ?
 N8 C4 1.291(7) . ?
 C3 H3 0.9300 . ?
 C4 H4 0.9300 . ?
 C2 H2 0.9300 . ?
 C1 H1 0.9300 . ?

loop_
  _geom_angle_atom_site_label_1
  _geom_angle_atom_site_label_2
  _geom_angle_atom_site_label_3
  _geom_angle
  _geom_angle_site_symmetry_1
  _geom_angle_site_symmetry_3
  _geom_angle_publ_flag
 N4 Ag1 N7 159.4(2) . . ?
 N4 Ag1 O2 113.02(19) . . ?
 N7 Ag1 O2 87.16(19) . . ?
 O1 Br1 O2 104.0(3) . . ?
 O3 Br1 O1 104.8(3) . . ?
 O3 Br1 O2 105.7(3) . . ?
 C2 N2 N1 123.2(5) . . ?
 C1 N2 N1 130.6(5) . . ?
 C1 N2 C2 106.1(5) . . ?
 C3 N6 N5 122.5(5) . . ?
 C3 N6 C4 107.0(5) . . ?
 C4 N6 N5 130.5(5) . . ?
 N3 N4 Ag1 124.3(4) . . ?
 C2 N4 Ag1 126.7(4) . . ?
 C2 N4 N3 108.7(5) . . ?
 C1 N3 N4 106.8(5) . . ?
 N8 N7 Ag1 124.7(4) . . ?
 C3 N7 Ag1 123.5(4) . . ?
 C3 N7 N8 107.6(5) . . ?
 N5 N5 N6 110.5(6) 2_577 . ?
 N1 N1 N2 109.7(6) 2_556 . ?
 C4 N8 N7 107.6(5) . . ?
 N6 C3 H3 125.4 . . ?
 N7 C3 N6 109.2(6) . . ?
 N7 C3 H3 125.4 . . ?
 N6 C4 H4 125.6 . . ?
 N8 C4 N6 108.7(6) . . ?
 N8 C4 H4 125.6 . . ?
 N2 C2 H2 125.8 . . ?
 N4 C2 N2 108.5(6) . . ?
 N4 C2 H2 125.8 . . ?
 N2 C1 H1 125.1 . . ?
 N3 C1 N2 109.8(5) . . ?
 N3 C1 H1 125.1 . . ?
 Br1 O2 Ag1 111.8(2) . . ?

loop_
  _geom_torsion_atom_site_label_1
  _geom_torsion_atom_site_label_2
  _geom_torsion_atom_site_label_3
  _geom_torsion_atom_site_label_4
  _geom_torsion
  _geom_torsion_site_symmetry_1
  _geom_torsion_site_symmetry_2
  _geom_torsion_site_symmetry_3
  _geom_torsion_site_symmetry_4
  _geom_torsion_publ_flag
 Ag1 N4 N3 C1 174.9(4) . . . . ?
 Ag1 N4 C2 N2 -174.8(4) . . . . ?
 Ag1 N7 N8 C4 -157.3(5) . . . . ?
 Ag1 N7 C3 N6 157.5(4) . . . . ?
 N4 N3 C1 N2 0.0(7) . . . . ?
 N3 N4 C2 N2 -0.2(7) . . . . ?
 N7 N8 C4 N6 0.1(7) . . . . ?
 N5 N6 C3 N7 178.9(6) . . . . ?
 N5 N6 C4 N8 -178.8(6) . . . . ?
 N1 N2 C2 N4 178.5(6) . . . . ?
 N1 N2 C1 N3 -178.3(6) . . . . ?
 N8 N7 C3 N6 -0.1(7) . . . . ?
 C3 N6 N5 N5 172.1(7) . . . 2_577 ?
 C3 N6 C4 N8 -0.2(8) . . . . ?
 C3 N7 N8 C4 0.0(7) . . . . ?
 C4 N6 N5 N5 -9.5(11) . . . 2_577 ?
 C4 N6 C3 N7 0.2(8) . . . . ?
 C2 N2 N1 N1 -173.7(7) . . . 2_556 ?
 C2 N2 C1 N3 -0.1(8) . . . . ?
 C2 N4 N3 C1 0.2(7) . . . . ?
 C1 N2 N1 N1 4.2(11) . . . 2_556 ?
 C1 N2 C2 N4 0.2(8) . . . . ?
 O1 Br1 O2 Ag1 70.8(3) . . . . ?
 O3 Br1 O2 Ag1 -39.4(3) . . . . ?

_shelx_res_file
;
    1_a.res created by SHELXL-2014/7

TITL 1_a.res in P-1
CELL 0.71073 4.5279 9.0596 12.4675 84.031 87.102 82.798
ZERR 2 0.0002 0.0005 0.0007 0.002 0.002 0.001
LATT 1
SFAC C H Ag Br N O
UNIT 8 8 2 2 16 6

L.S. 24
PLAN  21
SIZE 0.12 0.1 0.08
TEMP 23
CONF
BOND $H
LIST 6
fmap 2
acta
MORE -1
REM <olex2.extras>
REM <HklSrc "%.\\1_a.hkl">
REM </olex2.extras>

WGHT    0.026500    0.848400
FVAR       0.47876
AG1   3    0.260903    0.557107    0.677514    11.00000    0.05487    0.02832 =
         0.03859   -0.01680   -0.00463   -0.00807
BR1   4    0.658587    0.373633    0.889171    11.00000    0.02954    0.03061 =
         0.03186   -0.00592   -0.00053   -0.00667
N2    5    0.089706    0.166109    0.531482    11.00000    0.03259    0.02172 =
         0.02775   -0.00816    0.00870   -0.01219
N6    5    0.067089    0.906037    0.888293    11.00000    0.03728    0.02246 =
         0.02311   -0.01251    0.00631   -0.00674
N4    5    0.208950    0.370486    0.582253    11.00000    0.04189    0.02086 =
         0.02660   -0.01021    0.00057   -0.01241
N3    5    0.380652    0.338008    0.490009    11.00000    0.03834    0.04278 =
         0.02621   -0.01369    0.01286   -0.01421
N7    5    0.147790    0.772806    0.754018    11.00000    0.04280    0.02807 =
         0.02667   -0.01724    0.00555   -0.00804
N5    5   -0.057026    0.947082    0.986319    11.00000    0.04290    0.02494 =
         0.02719   -0.01158    0.00395   -0.00452
N1    5   -0.053945    0.039137    0.535247    11.00000    0.03432    0.02853 =
         0.02954   -0.01041    0.00421   -0.00772
N8    5    0.308126    0.896770    0.734747    11.00000    0.04460    0.02814 =
         0.03031   -0.01464    0.00808   -0.00990
C3    1    0.006573    0.781995    0.846034    11.00000    0.04192    0.02720 =
         0.03538   -0.01324    0.00810   -0.01361
AFIX  43
H3    2   -0.117151    0.714144    0.878205    11.00000   -1.20000
AFIX   0
C4    1    0.255656    0.974668    0.816143    11.00000    0.04153    0.03048 =
         0.02610   -0.00848    0.01099   -0.01312
AFIX  43
H4    2    0.333446    1.062933    0.824281    11.00000   -1.20000
AFIX   0
C2    1    0.037538    0.267525    0.606238    11.00000    0.04041    0.02954 =
         0.03242   -0.02132    0.01409   -0.00837
AFIX  43
H2    2   -0.098614    0.262987    0.664539    11.00000   -1.20000
AFIX   0
C1    1    0.304353    0.215421    0.461569    11.00000    0.03846    0.03455 =
         0.02849   -0.01880    0.00699   -0.00864
AFIX  43
H1    2    0.384378    0.168015    0.402132    11.00000   -1.20000
AFIX   0
O1    6    0.683620    0.221886    0.827314    11.00000    0.06186    0.03506 =
         0.05002   -0.01194    0.01064   -0.01380
O2    6    0.698053    0.507596    0.790953    11.00000    0.05677    0.03904 =
         0.06103    0.01385   -0.01781   -0.01996
O3    6    0.311006    0.400818    0.931780    11.00000    0.02740    0.07444 =
         0.09478   -0.03596    0.01770   -0.00824
HKLF 4

REM  1_a.res in P-1
REM R1 =  0.0551 for    1603 Fo > 4sig(Fo)  and  0.1085 for all    2466 data
REM    154 parameters refined using      0 restraints

END

WGHT      0.0258      0.9276

REM Highest difference peak  0.800,  deepest hole -0.895,  1-sigma level  0.209
Q1    1   0.2543  0.4716  0.5163  11.00000  0.05    0.80
Q2    1   0.0448  0.6361  0.6028  11.00000  0.05    0.77
Q3    1  -0.3743  0.9788  0.9197  11.00000  0.05    0.73
Q4    1   0.8596  0.5718  0.8454  11.00000  0.05    0.71
Q5    1   0.2388  0.1201  0.6456  11.00000  0.05    0.68
Q6    1   0.4044  0.4292  0.7382  11.00000  0.05    0.68
Q7    1   0.2210  0.4219  0.3831  11.00000  0.05    0.67
Q8    1   0.5000  0.5000  0.5000  10.50000  0.05    0.67
Q9    1  -0.3612  0.7640  0.7882  11.00000  0.05    0.66
Q10   1   0.4944  0.5486  0.7418  11.00000  0.05    0.65
Q11   1   0.0946  0.1737  0.6022  11.00000  0.05    0.65
Q12   1  -0.0125  0.5234  0.5654  11.00000  0.05    0.65
Q13   1   0.3128  0.2502  0.2811  11.00000  0.05    0.64
Q14   1   0.0470  0.4548  1.0039  11.00000  0.05    0.64
Q15   1   0.4437  0.0442  0.5284  11.00000  0.05    0.63
Q16   1  -0.3314  0.7033  0.8769  11.00000  0.05    0.63
Q17   1   0.5859  0.6129  0.8704  11.00000  0.05    0.63
Q18   1   0.1180  0.1167  0.3424  11.00000  0.05    0.62
Q19   1  -0.1162  0.7784  0.7002  11.00000  0.05    0.61
Q20   1   0.3227  0.4221  0.6216  11.00000  0.05    0.61
Q21   1   0.1344  0.0213  0.6064  11.00000  0.05    0.60
;
_shelx_res_checksum                23369
_shelx_hkl_file
;
  -1   0   0    4.00    3.60
  -1   0   0    3.00    2.70
  -1   0   0    0.70    2.40
  -1   0   0    4.10    3.40
   1   0   0   -0.10    2.60
   1   0   0    4.00    2.60
   1   0   0    0.70    2.10
   1   0   0    2.60    2.70
   1   0   0    2.30    2.30
  -2   0   0 1820.72   60.69
  -2   0   0 1813.42   49.20
  -2   0   0 1887.41   57.39
   2   0   0 1809.42   49.50
   2   0   0 1869.41   61.49
   2   0   0 1859.91   57.99
   2   0   0 1824.32   49.99
   2   0   0 1819.52   47.80
  -3   0   0 1054.89   55.39
  -3   0   0 1115.99   44.60
  -3   0   0 1102.49   52.39
   3   0   0 1026.70   52.09
   3   0   0 1003.10   54.19
   3   0   0  990.60   42.50
   3   0   0 1054.49   45.20
   3   0   0 1091.79   42.20
   3   0   0 1093.29   53.89
   3   0   0 1019.40   42.70
  -4   0   0   -1.40    8.70
   4   0   0   15.10   12.10
   4   0   0   16.50    8.20
   4   0   0    1.80    9.60
   4   0   0    8.40    7.70
  -5   0   0   27.50   17.40
   5   0   0   31.90   16.80
   5  -1   0   37.00   16.50
  -5   1   0   30.50   16.40
   4  -1   0   65.29   19.10
   4  -1   0   62.49   13.40
   4  -1   0   77.99   19.00
  -4   1   0   59.29   18.50
   3  -1   0   72.99   16.70
   3  -1   0   60.09   13.10
   3  -1   0   74.99   18.70
   3  -1   0   77.29   18.40
   3  -1   0   78.69   14.90
   3  -1   0   85.09   16.40
   3  -1   0   47.50   12.20
  -3   1   0   61.19   16.30
   2  -1   0 2955.30   74.69
   2  -1   0 2682.83   65.19
   2  -1   0 2804.12   78.89
   2  -1   0 2748.53   71.69
   2  -1   0 2729.43   78.09
   2  -1   0 2922.21   76.79
   2  -1   0 2817.12   67.49
  -2   1   0 2814.32   72.89
  -2   1   0 2792.02   75.09
   1  -1   0   29.50    7.90
   1  -1   0   29.20    7.10
   1  -1   0   30.90    6.30
   1  -1   0   25.70    7.10
   1  -1   0   36.10    7.20
  -1   1   0   27.40    5.90
  -1   1   0   32.30    7.00
  -1   1   0   38.90    6.90
  -1  -1   0 3296.87   58.49
  -1  -1   0 3384.36   69.19
  -1  -1   0 3325.47   57.69
   1   1   0 3284.57   58.39
   1   1   0 3254.87   43.60
   1   1   0 3219.48   67.49
   1   1   0 3208.18   57.79
   1   1   0 3337.87   44.40
  -2  -1   0  831.42   41.10
  -2  -1   0  823.22   31.20
  -2  -1   0  817.12   33.80
   2   1   0  882.31   36.00
   2   1   0  836.02   26.30
   2   1   0  821.82   25.40
   2   1   0  798.82   40.30
   2   1   0  825.32   30.80
  -3  -1   0  375.56   25.60
  -3  -1   0  422.86   36.20
  -3  -1   0  421.16   30.20
   3   1   0  431.06   32.00
   3   1   0  403.76   23.30
   3   1   0  394.06   22.20
   3   1   0  414.36   25.70
   3   1   0  370.26   40.30
  -4  -1   0    9.60    8.40
  -4  -1   0    0.80    4.30
   4   1   0   27.20   13.00
   4   1   0    9.20    5.30
   4   1   0    9.30    9.60
  -5  -1   0   26.00   16.00
  -6  -1   0   22.40   21.10
   5  -2   0   53.79   23.40
  -5   2   0   24.10   15.30
   4  -2   0  317.67   34.80
   4  -2   0  280.57   34.90
   4  -2   0  238.28   24.00
  -4   2   0  259.77   32.20
   3  -2   0    5.50    9.40
   3  -2   0    1.90    8.20
   3  -2   0   23.30    8.70
   3  -2   0   27.20    8.70
   3  -2   0   63.99   18.20
   3  -2   0   19.30    9.80
   3  -2   0    5.40    7.10
   2  -2   0 1304.07   53.39
   2  -2   0 1382.86   57.09
   2  -2   0 1271.27   56.19
   2  -2   0 1251.97   46.60
   2  -2   0 1277.47   45.80
   2  -2   0 1281.37   47.70
   2  -2   0 1322.67   52.59
  -2   2   0 1319.77   47.50
  -2   2   0 1340.77   53.39
   1  -2   0  501.25   19.20
   1  -2   0  432.56   30.00
   1  -2   0  541.95   28.40
   1  -2   0  517.85   24.60
  -1   2   0  500.55   24.30
  -1   2   0  506.95   31.90
  -1   2   0  526.95   19.30
  -1   2   0  532.25   28.40
   0  -2   0  570.94   22.80
   0  -2   0  647.04   25.00
   0  -2   0  593.04   24.20
   0   2   0  581.24   22.40
   0   2   0  620.24   14.80
   0   2   0  571.24   23.40
   0   2   0  611.54   15.40
   0   2   0  617.64   24.20
  -1  -2   0  932.21   34.30
  -1  -2   0  937.21   28.00
  -1  -2   0  932.01   19.10
  -1  -2   0  862.01   30.90
   1   2   0  884.71   18.40
   1   2   0  898.91   31.30
   1   2   0  923.61   28.80
   1   2   0  953.00   34.40
  -2  -2   0   24.10    9.00
  -2  -2   0   41.80    9.20
  -2  -2   0   51.89   10.40
   2   2   0   43.40   11.40
   2   2   0   44.00    2.80
   2   2   0   39.60    2.60
   2   2   0   55.89   11.20
   2   2   0   31.20    9.10
  -3  -2   0  112.39   18.10
  -3  -2   0   99.19   16.60
  -3  -2   0  102.49   21.30
   3   2   0  119.69   19.70
   3   2   0  117.29    9.50
   3   2   0  105.59   16.80
   3   2   0  108.59    8.40
   3   2   0   92.69   20.00
  -4  -2   0    5.30    7.40
  -4  -2   0    4.10    8.40
  -4  -2   0    0.30   12.00
   4   2   0   16.70   10.80
  -5  -2   0    0.80   12.60
  -6  -2   0   -2.10   18.20
   4  -3   0  273.07   33.30
   4  -3   0  272.07   44.20
  -4   3   0  352.36   35.40
   3  -3   0  315.57   31.30
   3  -3   0  296.97   27.20
   3  -3   0  304.97   32.70
   3  -3   0  293.67   27.30
   3  -3   0  279.37   26.40
   3  -3   0  283.27   33.00
   3  -3   0  273.87   30.80
  -3   3   0  265.07   25.60
   2  -3   0  361.06   30.30
   2  -3   0  367.66   27.90
   2  -3   0  389.86   27.70
   2  -3   0  430.06   34.00
   2  -3   0  343.57   29.00
   2  -3   0  410.46   34.00
  -2   3   0  381.46   23.80
  -2   3   0  339.57   27.20
  -2   3   0  391.86   31.20
   1  -3   0 1840.22   38.60
   1  -3   0 1888.31   62.79
   1  -3   0 1826.82   55.99
   1  -3   0 1875.81   62.29
  -1   3   0 1836.92   56.39
  -1   3   0 1816.22   59.49
  -1   3   0 1863.11   62.19
  -1   3   0 1803.52   37.00
   0  -3   0    5.10    4.20
   0  -3   0    4.10    4.10
   0  -3   0   -0.10    3.10
   0   3   0   -1.40    2.60
   0   3   0   -1.80    2.60
   0   3   0    2.50    1.90
   0   3   0    1.30    2.10
   0   3   0   -3.90    3.80
  -1  -3   0  850.91   36.10
  -1  -3   0  816.82   30.70
  -1  -3   0  879.61   25.90
  -1  -3   0  846.52   34.90
   1   3   0  861.21   35.40
   1   3   0  823.02   31.30
   1   3   0  856.21   25.30
   1   3   0  825.92   33.60
  -2  -3   0   60.69   12.30
  -2  -3   0   32.00   11.00
  -2  -3   0   37.90    8.80
   2   3   0   49.30   11.50
   2   3   0   60.29   14.70
   2   3   0   45.10    9.90
  -3  -3   0    8.90    7.90
  -3  -3   0   32.80   10.90
  -3  -3   0    0.00    5.80
   3   3   0   -1.90    6.30
   3   3   0   -0.10    6.90
   3   3   0    6.10    8.40
  -4  -3   0   -6.50    6.90
  -4  -3   0   12.50    8.60
   4   3   0    0.50    7.90
  -5  -3   0   -6.50    9.60
   5  -4   0   25.90   20.00
   5  -4   0   22.10   10.60
   4  -4   0   67.59   21.10
   4  -4   0   69.39   23.20
  -4   4   0   91.19   21.50
   3  -4   0  488.75   42.70
   3  -4   0  491.05   46.40
   3  -4   0  504.45   37.10
   3  -4   0  460.25   36.50
   3  -4   0  506.95   46.40
  -3   4   0  475.45   33.40
   2  -4   0   17.90   10.70
   2  -4   0   -4.00    5.50
   2  -4   0    2.20    6.30
   2  -4   0   -2.50    4.70
  -2   4   0    6.20    4.60
  -2   4   0    2.20    8.80
   1  -4   0 1390.96   54.79
   1  -4   0 1450.25   60.89
   1  -4   0 1482.75   59.79
   1  -4   0 1386.36   28.00
  -1   4   0 1398.06   54.29
  -1   4   0 1363.66   26.50
  -1   4   0 1394.66   58.19
  -1   4   0 1375.06   56.59
   0  -4   0  167.58   17.20
   0  -4   0  118.69   15.40
   0  -4   0  136.09   16.80
   0   4   0  170.48   17.20
   0   4   0  147.09    9.60
   0   4   0  132.99   15.40
   0   4   0  158.48    9.20
   0   4   0  167.38   16.50
  -1  -4   0   72.79   14.30
  -1  -4   0   78.19   13.00
  -1  -4   0   54.39    9.50
  -1  -4   0   77.59   13.40
   1   4   0   68.49   13.70
   1   4   0   79.19   13.00
   1   4   0   62.79   10.20
  -2  -4   0   83.59   16.70
  -2  -4   0  110.89   13.60
  -2  -4   0   93.29   18.50
  -2  -4   0   87.79    5.80
  -2  -4   0   87.59    5.90
   2   4   0  105.49   17.80
   2   4   0  116.19   14.30
   2   4   0   85.09   16.80
  -3  -4   0   17.40    9.90
  -3  -4   0    1.50    7.60
  -3  -4   0   18.80    7.90
   3   4   0   38.00   12.90
   3   4   0   -4.30    7.90
  -4  -4   0  142.29   23.70
  -4  -4   0  125.89   27.90
   4   4   0  119.79   23.10
  -5  -4   0   28.50   17.80
   5  -5   0   64.19   25.00
   4  -5   0   43.00   19.50
   3  -5   0  355.56   41.10
   3  -5   0  353.36   33.20
   3  -5   0  276.87   31.50
   3  -5   0  330.37   38.20
  -3   5   0  328.57   27.40
  -3   5   0  343.47   34.60
   2  -5   0  362.66   38.30
   2  -5   0  297.87   32.00
   2  -5   0  330.17   35.40
   2  -5   0  345.27   36.50
   2  -5   0  360.36   20.80
   2  -5   0  341.87   31.20
  -2   5   0  358.06   32.40
  -2   5   0  338.97   34.90
  -2   5   0  382.16   20.30
  -2   5   0  299.47   34.10
   1  -5   0  633.74   40.00
   1  -5   0  635.84   42.70
   1  -5   0  587.04   41.00
  -1   5   0  541.65   38.50
  -1   5   0  572.34   40.20
  -1   5   0  584.04   37.90
   0  -5   0  575.34   37.80
   0  -5   0  604.84   38.00
   0  -5   0  593.64   35.70
   0   5   0  636.44   36.40
   0   5   0  562.04   20.70
   0   5   0  546.95   18.80
   0   5   0  606.34   36.60
   0   5   0  607.84   37.20
  -1  -5   0  241.08   21.80
  -1  -5   0  221.98   24.20
  -1  -5   0  218.68   19.10
  -1  -5   0  275.67   21.20
   1   5   0  225.88   20.40
   1   5   0  240.68   19.70
   1   5   0  230.78   19.00
   1   5   0  244.18   21.40
   1   5   0  221.18   22.90
  -2  -5   0   -4.10    3.00
  -2  -5   0   -2.00    6.00
  -2  -5   0    1.40    3.70
  -2  -5   0    4.90    6.30
  -2  -5   0    8.40    8.00
   2   5   0    3.40    4.90
   2   5   0   -6.80    5.50
   2   5   0    9.70    7.00
  -3  -5   0   11.60   10.60
  -3  -5   0   36.80   10.90
  -3  -5   0   28.10   12.60
   3   5   0   29.60   10.30
   3   5   0   26.80   12.90
  -4  -5   0   58.99   18.60
  -4  -5   0   45.90   15.50
  -5  -5   0   88.99   30.30
   4  -6   0   40.30   19.70
   4  -6   0   58.29   26.10
   3  -6   0  106.29   26.10
   3  -6   0  163.68   34.40
   2  -6   0  192.28   34.10
   2  -6   0  175.98   29.30
   2  -6   0  236.58   37.30
  -2   6   0  184.78   30.60
  -2   6   0  224.88   37.30
   1  -6   0   16.20   10.60
   1  -6   0    5.90    9.10
   1  -6   0    5.20    7.90
  -1   6   0   16.90    9.50
  -1   6   0   -3.20    6.70
  -1   6   0   -3.90    6.10
   0  -6   0  273.37   27.50
   0  -6   0  223.18   26.00
   0  -6   0  228.88   26.40
   0   6   0  215.88   23.50
   0   6   0  214.38   12.40
   0   6   0  224.78   25.80
   0   6   0  250.37   26.10
   0   6   0  223.28   11.90
  -1  -6   0  112.29   22.50
  -1  -6   0   93.59   16.70
  -1  -6   0  106.39   19.30
   1   6   0   94.09   18.30
   1   6   0   96.89   19.70
   1   6   0   70.19   14.50
   1   6   0   70.89   14.40
   1   6   0   89.89   15.20
  -2  -6   0   22.00    7.50
  -2  -6   0   18.60   11.30
  -2  -6   0   27.20    9.20
   2   6   0   16.30    8.30
  -3  -6   0  110.89   24.50
  -3  -6   0  126.99   24.30
   3   6   0  133.79   21.60
   3   6   0  114.19   22.00
  -4  -6   0    0.90    9.60
  -5  -6   0   87.69   25.90
   4  -7   0   93.99   30.60
   4  -7   0   86.09   32.30
   3  -7   0   22.60   13.70
   3  -7   0   -5.50   10.50
   3  -7   0   -5.90   10.20
   2  -7   0   86.99   22.30
   2  -7   0   63.69   20.20
   2  -7   0  124.89   29.20
  -2   7   0   77.59   23.10
   1  -7   0    3.30    8.60
   1  -7   0   17.40   13.30
  -1   7   0    7.60    8.90
   0  -7   0    9.10   11.10
   0  -7   0   14.90   12.70
   0  -7   0   32.70   15.30
   0   7   0   31.70    5.00
   0   7   0   54.79   14.60
  -1  -7   0   41.80   15.90
  -1  -7   0   35.00   12.20
  -1  -7   0   25.00   10.00
  -1  -7   0   24.90   11.80
   1   7   0   13.90    8.00
   1   7   0   34.50   10.80
   1   7   0   45.60   12.00
   1   7   0   15.90   10.70
  -2  -7   0   -1.60    9.40
  -2  -7   0   -6.60    4.90
   2   7   0   -8.10    7.00
   2   7   0    3.60    7.40
   2   7   0   15.10    7.80
  -3  -7   0  419.66   39.90
  -3  -7   0  472.25   44.40
  -4  -7   0   36.90   15.70
  -4  -7   0   20.70   15.80
  -5  -7   0    7.80   21.60
   5   7   0   -5.30   22.80
   3  -8   0   27.40   17.00
   3  -8   0   -1.80   13.80
   3  -8   0   33.10   16.60
   2  -8   0   24.90   16.30
   2  -8   0   40.00   17.30
   2  -8   0  104.89   27.90
   1  -8   0   10.10    8.70
  -1   8   0   13.30   12.20
   0  -8   0   -7.00    9.40
   0  -8   0   -8.00    8.90
   0  -8   0   21.00   11.60
   0   8   0   -1.30    8.70
  -1  -8   0  169.98   28.80
  -1  -8   0  163.88   26.60
  -1  -8   0  186.08   33.40
  -1  -8   0  194.08   23.90
   1   8   0  172.18   28.00
   1   8   0  180.18   21.20
  -2  -8   0   -5.90    7.20
   2   8   0   10.80    9.70
   2   8   0   24.30   10.60
  -3  -8   0   38.40   19.30
   3   8   0   82.49   25.20
  -4  -8   0  196.58   34.00
  -4  -8   0  140.39   31.20
   4   8   0  154.88   37.60
   3  -9   0   15.90   18.50
   3  -9   0    9.10   20.20
   3  -9   0    2.50   15.80
   2  -9   0    0.70   10.00
   2  -9   0   33.30   14.70
   2  -9   0   21.60   20.90
   1  -9   0    6.60   12.80
   1  -9   0   23.80   18.80
   0  -9   0   50.39   17.60
   0  -9   0   63.09   22.10
   0   9   0   33.40   16.30
  -1  -9   0   14.10   14.30
  -1  -9   0   11.30   13.80
   1   9   0   27.10   13.00
  -2  -9   0  268.67   42.50
   3   9   0   31.30   17.80
  -4  -9   0   99.29   28.90
   4   9   0   79.79   29.50
   2 -10   0  -33.10   15.80
   2 -10   0  -10.90   14.50
   2 -10   0   23.80   20.70
   1 -10   0   -1.90   11.00
   1 -10   0    9.80   15.10
   1 -10   0   13.10   12.90
  -1  10   0   25.50   13.20
   0 -10   0  127.09   33.00
   0 -10   0   91.59   25.00
   0  10   0  138.49   29.70
  -1 -10   0   19.90   12.00
  -1 -10   0   19.20   11.20
  -2 -10   0  155.18   34.00
  -3 -10   0    7.20   15.40
   1 -11   0   -2.30   19.50
   1 -11   0   11.90   22.60
   1 -11   0   -7.80   13.60
  -1  11   0   19.20   20.50
   0 -11   0   55.69   27.00
   0 -11   0   41.20   21.50
   0  11   0  110.69   26.30
  -1 -11   0   19.80   20.30
  -2 -11   0   45.70   27.10
  -3 -11   0  115.19   39.70
  -1 -12   0   82.79   29.90
  -2 -11   1   17.70   20.90
  -1 -11   1  -15.10   16.20
   0  11  -1   48.60   19.60
   0 -11   1   46.80   15.90
   0 -11   1   81.89   34.10
  -1  11  -1   30.50   21.20
   1 -11   1   26.90   22.60
  -3 -10   1   28.30   21.30
  -2 -10   1   23.90   18.50
   1  10  -1   15.20   12.30
  -1 -10   1   23.10   13.50
  -1 -10   1   -4.70   13.50
   0  10  -1  240.48   40.70
   0 -10   1  312.97   39.60
   0 -10   1  268.57   48.80
   1 -10   1   -4.80   13.40
  -2  10  -1   29.20   24.60
   2 -10   1   68.79   28.40
   2 -10   1   62.39   28.80
   2 -10   1   97.89   31.20
   4   9  -1   16.90   18.30
  -4  -9   1    2.00   13.00
   3   9  -1   19.40   18.50
  -3  -9   1   11.70   11.00
  -2  -9   1  100.69   25.00
   1   9  -1   29.60   11.50
  -1  -9   1    8.50   10.30
  -1  -9   1   -9.50    7.40
   0   9  -1  187.28   34.60
   0  -9   1  166.08   34.00
   0  -9   1  182.68   33.00
  -1   9  -1  189.98   35.70
   1  -9   1  112.69   28.30
   1  -9   1  212.28   40.70
  -2   9  -1   58.29   20.70
   2  -9   1   80.79   25.60
   2  -9   1   76.69   25.90
   2  -9   1   37.90   22.80
   3  -9   1   57.89   26.90
  -4  -8   1  -19.30    9.60
  -3  -8   1   14.50   10.80
  -3  -8   1   17.50   11.70
   2   8  -1  233.68   37.40
   2   8  -1  239.08   29.10
  -2  -8   1  263.57   41.10
   1   8  -1   46.70   16.10
  -1  -8   1   19.40   14.00
  -1  -8   1   56.09   19.20
  -1  -8   1   43.70   15.10
  -1  -8   1   28.10   15.50
   0   8  -1   25.30   13.00
   0  -8   1   27.00   12.90
   0  -8   1   88.09   24.90
  -1   8  -1  499.35   47.70
   1  -8   1  489.05   46.40
   1  -8   1  540.25   49.50
   2  -8   1    3.00    8.80
   2  -8   1   -8.30    6.70
   2  -8   1   -0.90    9.80
   3  -8   1   96.09   27.30
   3  -8   1  126.49   32.20
   3  -8   1   83.19   28.80
  -5  -7   1  -10.00   12.50
  -4  -7   1   96.89   23.60
  -3  -7   1   34.40   17.50
  -3  -7   1   68.99   18.50
   2   7  -1   59.89   16.20
   2   7  -1   53.69   14.00
  -2  -7   1   74.49   18.10
  -2  -7   1   78.39   22.00
  -2  -7   1   54.09   11.60
  -2  -7   1   46.80   15.40
   1   7  -1 1175.48   45.80
   1   7  -1 1196.18   49.50
   1   7  -1 1142.19   60.49
  -1  -7   1 1187.78   66.89
  -1  -7   1 1207.48   63.69
  -1  -7   1 1167.98   66.99
  -1  -7   1 1194.98   55.29
   0   7  -1    2.40    7.10
   0  -7   1   10.40    9.40
   0  -7   1   -8.20    8.10
   0  -7   1   -4.50    5.90
   0  -7   1   -7.40    9.00
  -1   7  -1  540.55   46.60
   1  -7   1  547.15   46.90
   1  -7   1  409.46   41.00
  -2   7  -1  318.77   37.80
   2  -7   1  296.67   37.50
   2  -7   1  209.58   34.70
   3  -7   1   27.00   15.50
   3  -7   1   37.50   16.00
   3  -7   1   73.39   26.20
   4  -7   1   98.39   31.20
   4  -7   1  122.39   38.30
  -5  -6   1   -2.00   12.70
  -4  -6   1   57.29   19.80
  -4  -6   1   82.39   21.40
   3   6  -1  564.24   41.70
   3   6  -1  607.84   41.70
  -3  -6   1  577.34   43.00
  -3  -6   1  535.45   45.40
   2   6  -1    7.40    6.60
   2   6  -1   24.40   10.80
   2   6  -1   -2.00    8.00
  -2  -6   1   15.10   10.20
  -2  -6   1    9.90    5.60
  -2  -6   1   15.20    8.60
  -2  -6   1   -3.20    8.30
  -2  -6   1   -0.40    4.50
   1   6  -1 1854.61   57.99
   1   6  -1 1713.23   70.59
   1   6  -1 1875.51   72.59
  -1  -6   1 1842.12   77.09
  -1  -6   1 1838.62   63.09
  -1  -6   1 1832.12   59.99
  -1  -6   1 1683.63   71.09
  -1  -6   1 1911.91   64.39
   0   6  -1  925.21   51.89
   0   6  -1  759.42   47.50
   0   6  -1  797.42   19.40
   0  -6   1  719.13   43.50
   0  -6   1  757.92   48.80
   0  -6   1  819.32   50.79
   0  -6   1  905.31   49.50
  -1   6  -1  653.63   45.70
  -1   6  -1  538.45   43.30
   1  -6   1  585.94   46.10
   1  -6   1  632.64   45.60
   1  -6   1  563.04   42.70
   1  -6   1  542.05   43.70
  -2   6  -1  549.54   47.70
   2  -6   1  549.15   47.80
   2  -6   1  499.75   42.90
   3  -6   1   -2.60    9.50
   3  -6   1  -13.00    5.50
   3  -6   1  -17.90    6.50
   4  -6   1   24.20   18.30
   4  -6   1  -25.60    9.60
  -5  -5   1   12.70   12.20
  -4  -5   1   24.90   11.00
   3   5  -1  445.66   33.20
   3   5  -1  429.36   34.20
  -3  -5   1  416.26   31.70
  -3  -5   1  411.06   33.60
  -3  -5   1  435.76   40.90
   2   5  -1  644.14   38.70
   2   5  -1  682.03   40.30
   2   5  -1  678.33   41.70
  -2  -5   1  564.14   35.40
  -2  -5   1  690.13   24.50
  -2  -5   1  655.63   23.20
   1   5  -1 1314.57   55.69
   1   5  -1 1371.26   56.69
   1   5  -1 1280.27   46.10
  -1  -5   1 1347.37   47.00
  -1  -5   1 1337.87   59.09
  -1  -5   1 1347.67   56.49
  -1  -5   1 1233.98   46.90
  -1  -5   1 1341.67   47.60
   0   5  -1 1595.04   63.29
   0   5  -1 1539.65   63.59
   0   5  -1 1573.24   31.60
   0  -5   1 1484.85   59.49
   0  -5   1 1514.55   64.09
   0  -5   1 1592.64   60.19
  -1   5  -1   61.09   15.50
  -1   5  -1   65.09   17.10
   1  -5   1   66.79   17.50
   1  -5   1   90.19   19.90
   1  -5   1   71.09   17.20
   1  -5   1   93.19   21.20
  -2   5  -1  375.46   37.80
  -2   5  -1  342.77   33.00
   2  -5   1  371.46   18.60
   2  -5   1  377.26   35.00
   2  -5   1  347.17   18.20
   2  -5   1  269.37   31.40
   2  -5   1  332.87   35.80
   2  -5   1  447.16   40.50
   3  -5   1   19.60   14.00
   3  -5   1   35.40   14.70
   3  -5   1   35.10   16.30
   3  -5   1   58.99   17.10
   4  -5   1   -1.40   12.10
   4  -5   1   20.20    9.10
   5  -5   1  -38.30   16.60
  -5  -4   1   88.19   26.50
   4   4  -1   52.79   15.80
  -4  -4   1   58.39   15.90
  -4  -4   1   51.29   18.40
   3   4  -1  594.64   44.70
   3   4  -1  640.04   37.00
   3   4  -1  616.24   40.10
  -3  -4   1  665.13   48.70
  -3  -4   1  669.73   38.50
  -3  -4   1  600.54   36.90
   2   4  -1  398.26   28.70
   2   4  -1  416.66   28.60
   2   4  -1  339.87   28.60
  -2  -4   1  370.06   27.50
  -2  -4   1  383.76   30.90
  -2  -4   1  385.76   27.00
   1   4  -1  107.99   17.30
   1   4  -1  130.19   15.20
  -1  -4   1   83.99   10.30
  -1  -4   1   96.99   17.00
  -1  -4   1   83.39   14.80
  -1  -4   1  115.49   11.90
  -1  -4   1   97.19   12.50
   0   4  -1 1474.45   56.59
   0   4  -1 1559.54   30.90
   0   4  -1 1547.65   54.19
   0   4  -1 1538.45   55.99
   0  -4   1 1536.95   53.29
   0  -4   1 1533.05   56.69
   0  -4   1 1556.74   54.49
   0  -4   1 1542.05   58.09
  -1   4  -1    8.30    8.00
  -1   4  -1   17.90    8.40
   1  -4   1   18.90    8.80
   1  -4   1    7.00    6.30
   1  -4   1   17.40    7.70
  -2   4  -1  315.97   19.60
  -2   4  -1  302.97   28.50
  -2   4  -1  286.07   30.80
   2  -4   1  306.97   31.50
   2  -4   1  350.36   20.40
   2  -4   1  337.87   32.00
   2  -4   1  328.07   30.60
   2  -4   1  332.27   20.50
   2  -4   1  319.07   32.60
  -3   4  -1   20.50    9.10
   3  -4   1   23.30   12.00
   3  -4   1   34.90   13.80
   3  -4   1    8.60    9.70
   3  -4   1   30.40   13.20
   4  -4   1  -20.80    7.50
   4  -4   1   -0.90    7.10
   4  -4   1   -6.00   10.20
   5  -4   1   12.90   14.90
   5  -4   1    3.80   16.30
  -5  -3   1  173.58   38.50
   4   3  -1  200.28   31.20
  -4  -3   1  187.18   34.30
  -4  -3   1  151.28   22.80
   3   3  -1  147.69   17.10
   3   3  -1  134.69   22.70
   3   3  -1  169.18   28.30
  -3  -3   1  200.48   31.60
  -3  -3   1  213.78   21.80
  -3  -3   1  167.18   18.10
   2   3  -1 1296.07   45.80
   2   3  -1 1419.56   51.89
   2   3  -1 1402.16   57.59
  -2  -3   1 1279.17   46.00
  -2  -3   1 1419.76   49.40
  -2  -3   1 1335.27   57.19
   1   3  -1   14.60    6.20
   1   3  -1    2.40    3.70
   1   3  -1   18.80    6.60
  -1  -3   1    3.90    3.00
  -1  -3   1    2.60    4.50
  -1  -3   1    7.60    4.90
  -1  -3   1   10.80    3.70
  -1  -3   1   13.60    5.60
   0   3  -1 1392.06   27.50
   0   3  -1 1381.46   46.50
   0   3  -1 1291.97   47.20
   0  -3   1 1334.67   46.40
   0  -3   1 1427.96   45.10
   0  -3   1 1394.46   44.70
   0  -3   1 1383.36   48.80
   0  -3   1 1362.56   27.40
  -1   3  -1  174.78   18.10
  -1   3  -1  134.89   16.60
   1  -3   1  127.79   15.30
   1  -3   1  137.09    7.70
   1  -3   1  113.29   17.90
   1  -3   1  111.59   18.50
   1  -3   1  176.88   18.60
   1  -3   1  143.79   13.30
  -2   3  -1  184.88   16.30
  -2   3  -1  184.58   20.60
  -2   3  -1  195.68   24.00
   2  -3   1  159.08   15.30
   2  -3   1  179.98   28.30
   2  -3   1  152.18   24.40
   2  -3   1  137.59   22.20
   2  -3   1  168.38   20.30
  -3   3  -1    5.80    8.00
   3  -3   1   -5.30    6.60
   3  -3   1   18.20    7.90
   3  -3   1   25.50   12.30
   3  -3   1   -5.50    6.50
   3  -3   1   14.60    9.90
   3  -3   1   10.20   11.40
  -4   3  -1   28.60   13.70
   4  -3   1    7.50   11.30
   4  -3   1    5.60   10.10
   4  -3   1   30.10   12.40
   5  -3   1   15.50   14.40
   5   2  -1   24.80   13.70
  -5  -2   1   16.60   14.40
   4   2  -1  358.96   35.60
  -4  -2   1  340.67   27.10
  -4  -2   1  378.36   40.00
  -4  -2   1  358.76   33.70
   3   2  -1  330.27   29.30
   3   2  -1  306.87   21.60
   3   2  -1  326.57   13.10
   3   2  -1  238.68   28.40
  -3  -2   1  361.06   23.70
  -3  -2   1  323.17   33.00
  -3  -2   1  305.27   26.60
   2   2  -1 1286.77   47.60
   2   2  -1 1372.16   41.10
   2   2  -1 1332.17   54.49
  -2  -2   1 1278.07   54.79
  -2  -2   1 1308.97   40.70
  -2  -2   1 1267.97   45.40
   1   2  -1 1046.70   32.80
   1   2  -1 1081.89   37.60
   1   2  -1 1087.99   37.20
  -1  -2   1 1094.39   22.20
  -1  -2   1 1146.69   23.40
  -1  -2   1 1118.79   37.10
  -1  -2   1 1137.49   38.70
  -1  -2   1 1100.99   34.30
   0   2  -1  116.99   12.40
   0   2  -1  103.29   11.00
   0   2  -1  119.59    6.80
   0  -2   1  119.09   12.30
   0  -2   1   97.59   10.20
   0  -2   1  111.49    6.40
   0  -2   1  114.79   11.30
   0  -2   1  126.19   11.30
  -1   2  -1  660.13   32.90
  -1   2  -1  670.43   22.00
  -1   2  -1  651.63   30.60
   1  -2   1  714.23   34.50
   1  -2   1  741.23   33.50
   1  -2   1  648.24   32.00
   1  -2   1  689.03   31.40
   1  -2   1  672.63   21.60
  -2   2  -1   53.79   10.90
  -2   2  -1   47.30   13.10
   2  -2   1   44.50   10.20
   2  -2   1   60.49   13.70
   2  -2   1   57.79   13.20
   2  -2   1   67.09   14.80
   2  -2   1   64.39   13.50
   2  -2   1   38.90   11.30
   2  -2   1   73.69   14.30
  -3   2  -1   -2.70    6.70
   3  -2   1    0.70    7.40
   3  -2   1    8.70    6.50
   3  -2   1   43.70   14.30
   3  -2   1   17.80    8.50
   3  -2   1   21.10    8.70
  -4   2  -1   38.80   16.10
   4  -2   1   62.69   15.90
   4  -2   1   42.40   15.60
   4  -2   1   41.20   12.30
   4  -2   1   72.59   21.30
  -5   2  -1   10.40   15.00
   5  -2   1   13.70   17.20
  -6  -1   1    2.90   18.30
   5   1  -1   44.60   18.50
  -5  -1   1   25.30   16.40
   4   1  -1  291.07   33.00
  -4  -1   1  270.37   27.30
  -4  -1   1  344.17   38.00
  -4  -1   1  288.87   31.20
   3   1  -1  671.63   29.00
   3   1  -1  661.73   42.00
   3   1  -1  644.74   45.30
   3   1  -1  635.34   28.40
   3   1  -1  639.14   27.80
  -3  -1   1  648.34   39.50
  -3  -1   1  732.43   48.00
  -3  -1   1  644.14   30.10
   2   1  -1  122.69   15.70
   2   1  -1   93.49    8.10
   2   1  -1  100.69    8.30
   2   1  -1   70.49   13.60
   2   1  -1   81.89    8.40
  -2  -1   1  102.29   15.70
  -2  -1   1   79.39    7.60
  -2  -1   1   80.49    8.70
  -2  -1   1   83.89   16.50
   1   1  -1 2525.85   55.79
   1   1  -1 2504.35   58.59
   1   1  -1 2487.05   44.50
   1   1  -1 2521.35   37.20
  -1  -1   1 2457.35   44.60
  -1  -1   1 2530.35   36.90
  -1  -1   1 2420.26   58.49
  -1  -1   1 2564.74   55.39
   0   1  -1   31.80    5.80
   0   1  -1   44.00    6.90
   0   1  -1   45.00    4.10
   0   1  -1   49.99    5.70
   0  -1   1   44.00    5.40
   0  -1   1   45.60    7.40
   0  -1   1   49.50    5.80
  -1   1  -1   68.29   11.20
  -1   1  -1   80.29    8.40
  -1   1  -1   69.39   10.50
   1  -1   1   76.69   11.40
   1  -1   1   59.29    7.40
   1  -1   1   74.59   11.30
   1  -1   1   64.09   10.70
   1  -1   1   71.29   11.00
   1  -1   1   76.69   11.70
  -2   1  -1   22.80    8.20
   2  -1   1   25.70    8.10
   2  -1   1   31.10    9.40
   2  -1   1   19.00    7.80
   2  -1   1   16.60    6.30
   2  -1   1    9.60    6.00
   2  -1   1   14.30    7.70
   2  -1   1   16.70    6.80
  -3   1  -1   92.29   19.10
   3  -1   1   46.50   15.20
   3  -1   1   72.19   16.60
   3  -1   1   62.09   15.40
   3  -1   1   86.39   18.50
   3  -1   1   91.19   18.50
   3  -1   1  106.99   20.10
   3  -1   1   81.29   16.50
  -4   1  -1  135.89   27.70
   4  -1   1  138.99   23.60
   4  -1   1  105.99   24.00
   4  -1   1  166.48   25.50
  -5   1  -1   41.00   15.10
   5  -1   1   21.10   11.90
   5   0  -1   88.59   31.70
  -5   0   1  140.39   33.10
   4   0  -1   29.80   10.60
   4   0  -1   39.50   15.80
  -4   0   1   59.99   20.30
   3   0  -1  933.11   40.10
   3   0  -1  879.21   39.20
   3   0  -1  922.11   35.30
   3   0  -1  863.71   48.80
   3   0  -1  927.11   33.90
   3   0  -1  871.21   51.29
  -3   0   1  978.20   54.19
  -3   0   1  966.40   50.19
   2   0  -1  195.08   19.40
   2   0  -1  228.28   21.40
   2   0  -1  244.08   16.60
   2   0  -1  196.38   12.10
  -2   0   1  235.58   20.00
  -2   0   1  225.88   21.40
  -2   0   1  224.08   13.50
  -2   0   1  222.38   15.70
   1   0  -1 1427.96   40.40
   1   0  -1 1419.06   23.70
   1   0  -1 1398.76   39.50
   1   0  -1 1396.86   32.40
  -1   0   1 1476.55   40.00
  -1   0   1 1464.15   32.60
  -1   0   1 1374.66   24.20
  -1   0   1 1384.06   40.30
  -1   0  -1  240.48   14.80
  -1   0  -1  218.58   13.10
  -1   0  -1  229.98   13.90
  -1   0  -1  229.08   15.20
   1   0   1  250.47   15.10
   1   0   1  231.78   13.90
   1   0   1  241.28   15.30
   1   0   1  251.67   14.00
  -2   0  -1  422.86   28.50
  -2   0  -1  425.36   25.30
   2   0   1  469.55   25.20
   2   0   1  431.96   28.30
   2   0   1  480.65   27.40
   2   0   1  482.35   25.30
   2   0   1  440.96   26.30
   2   0   1  451.25   25.60
  -3   0  -1    7.50    5.90
  -3   0  -1   13.10    7.60
   3   0   1   12.40    6.80
   3   0   1   26.20    9.80
   3   0   1    6.00    5.90
   3   0   1   -4.40    5.30
   3   0   1   34.60   10.10
   3   0   1    8.00    5.80
  -4   0  -1  192.68   33.30
   4   0   1  181.68   22.00
   4   0   1  121.89   25.80
   4   0   1  123.49   26.20
   4   0   1  170.58   26.70
  -5   0  -1   85.49   26.00
   5   0   1   45.20   16.90
   5  -1  -1  152.08   34.70
   4  -1  -1   49.10   14.60
   4  -1  -1   36.00   14.50
  -4   1   1   32.80   15.40
   3  -1  -1  468.45   37.60
   3  -1  -1  494.45   26.00
   3  -1  -1  387.06   32.30
   3  -1  -1  471.05   38.00
   3  -1  -1  408.46   30.40
   3  -1  -1  430.86   24.90
   3  -1  -1  448.46   30.90
  -3   1   1  431.56   35.30
  -3   1   1  433.96   35.40
  -3   1   1  412.76   30.50
   2  -1  -1  232.88   15.00
   2  -1  -1  229.78   19.20
   2  -1  -1  270.27   21.90
   2  -1  -1  259.37   23.30
   2  -1  -1  248.48   15.80
  -2   1   1  275.37   22.10
  -2   1   1  268.47   20.20
  -2   1   1  240.28   22.10
   1  -1  -1  103.49   10.20
   1  -1  -1  107.69    7.90
   1  -1  -1  118.29   11.50
   1  -1  -1  123.69   12.30
  -1   1   1   90.79   10.00
  -1   1   1  107.39    8.10
  -1   1   1  108.59   10.70
  -1   1   1   99.59   11.10
   0  -1  -1    2.80    2.30
   0  -1  -1    2.80    1.70
   0   1   1    1.90    1.90
   0   1   1    0.00    1.50
   0   1   1    0.80    2.30
  -1  -1  -1   71.99   11.20
  -1  -1  -1   82.69    7.20
  -1  -1  -1   85.09    6.30
  -1  -1  -1   74.29    9.20
   1   1   1   78.89    6.90
   1   1   1   74.59    7.20
   1   1   1   83.39    9.20
   1   1   1   94.89   10.70
  -2  -1  -1  516.55   32.40
  -2  -1  -1  398.06   19.40
  -2  -1  -1  452.45   23.70
  -2  -1  -1  478.45   26.50
   2   1   1  422.06   23.30
   2   1   1  443.06   23.80
   2   1   1  463.65   25.20
   2   1   1  435.36   21.20
   2   1   1  471.95   30.90
   2   1   1  442.26   20.90
  -3  -1  -1  365.46   33.90
  -3  -1  -1  360.96   27.20
   3   1   1  384.06   28.30
   3   1   1  403.46   36.20
   3   1   1  385.06   23.70
   3   1   1  383.36   29.10
   3   1   1  356.16   26.30
  -4  -1  -1   85.29   22.80
  -4  -1  -1  138.49   22.50
   4   1   1  142.89   16.50
   4   1   1  155.28   25.50
   4   1   1  103.29   22.60
  -5  -1  -1   77.59   24.30
   5   1   1  122.29   29.20
   6   1   1  -30.50   12.70
   5  -2  -1   48.70   21.40
  -5   2   1   84.19   25.90
   4  -2  -1   39.10   14.70
   4  -2  -1   60.59   20.60
  -4   2   1    5.10   13.00
   3  -2  -1   88.89   21.10
   3  -2  -1  119.19   24.10
   3  -2  -1  152.48   24.50
   3  -2  -1  105.89   20.90
   3  -2  -1   89.09   14.80
   3  -2  -1  114.19   17.40
   3  -2  -1   76.59   17.40
  -3   2   1   95.99   19.20
  -3   2   1   74.89   17.80
   2  -2  -1   27.80    7.80
   2  -2  -1   29.20    9.80
   2  -2  -1   21.30    9.10
   2  -2  -1   30.10   10.10
   2  -2  -1   23.10    8.20
   2  -2  -1   28.70    7.80
  -2   2   1   17.30    7.80
  -2   2   1   28.50    8.30
  -2   2   1   44.50   10.80
   1  -2  -1  201.68   17.80
   1  -2  -1  185.68   17.10
   1  -2  -1  190.68   13.50
   1  -2  -1  210.78   14.40
   1  -2  -1  210.98   17.70
  -1   2   1  206.88   13.60
  -1   2   1  187.88   13.90
   0  -2  -1   92.79    9.70
   0  -2  -1   91.29    9.60
   0  -2  -1   92.29    8.80
   0  -2  -1   96.29    8.20
   0   2   1  104.89   10.00
   0   2   1   94.09    8.60
   0   2   1  102.89   10.30
   0   2   1   96.79    8.80
  -1  -2  -1  836.92   23.20
  -1  -2  -1  774.12   19.10
  -1  -2  -1  779.22   32.60
  -1  -2  -1  815.92   31.10
   1   2   1  785.72   20.40
   1   2   1  791.32   32.20
   1   2   1  778.92   30.60
   1   2   1  797.72   22.50
  -2  -2  -1   37.00    7.20
  -2  -2  -1   34.10   10.30
  -2  -2  -1   33.80    5.60
  -2  -2  -1   34.50    8.90
   2   2   1   43.00   10.20
   2   2   1   33.30    7.10
   2   2   1   31.20   10.20
   2   2   1   34.60    5.70
  -3  -2  -1  949.90   45.40
  -3  -2  -1  946.61   41.80
  -3  -2  -1  955.90   55.79
   3   2   1  936.11   31.20
   3   2   1  955.50   33.00
   3   2   1 1026.10   45.30
   3   2   1  979.50   44.20
   3   2   1 1019.40   57.39
  -4  -2  -1   44.10   16.60
  -4  -2  -1   38.40   16.10
   4   2   1   55.69   15.60
  -5  -2  -1  117.59   30.60
  -6  -2  -1  111.29   34.20
   6   2   1   44.90   23.70
   5  -3  -1   24.60   17.90
  -5   3   1    3.90   16.30
   4  -3  -1   39.70   16.30
   4  -3  -1   93.09   24.70
  -4   3   1   42.90   16.80
   3  -3  -1    6.80    7.10
   3  -3  -1    0.10    5.70
   3  -3  -1   -4.40    5.90
   3  -3  -1    9.00    8.20
   3  -3  -1    7.50    8.50
   3  -3  -1   13.10    9.60
   2  -3  -1   25.80    8.30
   2  -3  -1   37.50   13.80
   2  -3  -1   50.39   13.40
   2  -3  -1   29.10   10.50
   2  -3  -1   33.10    9.20
  -2   3   1   12.30    8.20
  -2   3   1   27.30    8.60
  -2   3   1   27.70    8.60
   1  -3  -1  263.57   15.70
   1  -3  -1  281.37   23.60
   1  -3  -1  303.57   23.50
   1  -3  -1  244.48   21.60
   1  -3  -1  247.58   18.90
  -1   3   1  252.87   14.50
  -1   3   1  269.37   19.70
  -1   3   1  286.37   22.50
   0  -3  -1    8.90    5.30
   0  -3  -1   14.30    6.50
   0  -3  -1   16.80    4.50
   0  -3  -1   13.00    5.50
   0   3   1   16.30    5.70
   0   3   1   19.20    6.00
   0   3   1   19.60    5.20
  -1  -3  -1 1001.50   39.20
  -1  -3  -1  954.00   28.40
  -1  -3  -1 1039.40   40.90
  -1  -3  -1 1017.00   31.10
   1   3   1 1025.70   38.60
   1   3   1 1032.70   30.50
   1   3   1  940.91   38.70
   1   3   1 1029.70   29.30
   1   3   1  999.50   39.70
  -2  -3  -1   62.19    6.30
  -2  -3  -1   68.69   15.30
  -2  -3  -1   42.80   10.90
  -2  -3  -1   46.10    8.40
   2   3   1   30.50   10.30
   2   3   1   41.60   12.20
   2   3   1   43.40    8.30
   2   3   1   52.99    5.30
  -3  -3  -1  339.27   34.30
  -3  -3  -1  339.17   28.20
  -3  -3  -1  321.67   22.80
   3   3   1  369.46   35.30
   3   3   1  313.77   11.00
   3   3   1  311.37   26.50
   3   3   1  305.47   23.30
   3   3   1  309.97   12.10
  -4  -3  -1  419.86   34.70
  -4  -3  -1  398.26   42.40
   4   3   1  383.66   32.00
  -5  -3  -1   56.59   21.20
   5  -4  -1  -14.10   14.60
   4  -4  -1   55.59   18.90
   4  -4  -1   85.39   25.50
  -4   4   1   82.39   20.10
   3  -4  -1   17.00    9.60
   3  -4  -1   20.90   10.20
   3  -4  -1   35.00   11.60
  -3   4   1   18.40    9.10
   2  -4  -1   15.50    9.00
   2  -4  -1   -8.40    4.30
   2  -4  -1    6.30    6.30
   2  -4  -1   -8.70    4.70
   2  -4  -1    1.50    6.40
  -2   4   1   -0.10    9.70
  -2   4   1    2.50    4.50
  -2   4   1   -4.30    4.40
   1  -4  -1   88.59   17.20
   1  -4  -1  122.39   20.70
   1  -4  -1  110.79   19.50
   1  -4  -1  110.89   17.70
   1  -4  -1   98.79   10.00
  -1   4   1  133.79   16.20
  -1   4   1  121.09    9.50
  -1   4   1  106.89   18.30
  -1   4   1  137.59   17.60
   0  -4  -1   72.79   13.60
   0  -4  -1   79.39   15.60
   0  -4  -1  100.89   16.20
   0   4   1   80.39   14.30
   0   4   1   73.79   14.20
   0   4   1   73.79    7.90
   0   4   1   63.39    9.50
   0   4   1   82.49   14.40
  -1  -4  -1  736.93   38.50
  -1  -4  -1  753.92   31.00
  -1  -4  -1  716.93   29.70
   1   4   1  673.83   33.90
   1   4   1  728.43   33.80
   1   4   1  688.83   29.10
   1   4   1  661.93   27.80
   1   4   1  699.73   36.60
  -2  -4  -1  746.93   43.90
  -2  -4  -1  725.93   40.30
  -2  -4  -1  720.03   28.10
  -2  -4  -1  734.63   24.00
   2   4   1  740.43   30.40
   2   4   1  725.23   22.90
   2   4   1  799.42   41.90
   2   4   1  721.43   42.40
  -3  -4  -1  401.46   32.90
  -3  -4  -1  393.56   24.80
  -3  -4  -1  426.66   39.50
   3   4   1  464.75   28.80
   3   4   1  435.76   33.70
   3   4   1  389.46   36.70
  -4  -4  -1  176.38   35.30
  -4  -4  -1  233.48   27.70
  -5  -4  -1  -11.30    8.80
   5  -5  -1  -24.20   14.30
   5  -5  -1   16.10   21.70
   4  -5  -1   22.10   15.80
   3  -5  -1    9.10    9.60
   3  -5  -1   14.90   13.00
   3  -5  -1   35.30   13.40
  -3   5   1   12.60    9.20
   2  -5  -1   22.30   12.30
   2  -5  -1   30.70   12.80
   2  -5  -1   23.90   13.00
   2  -5  -1   30.80    8.90
   2  -5  -1   32.30   14.00
  -2   5   1   41.00   13.60
  -2   5   1   29.40   11.10
  -2   5   1   13.80    5.90
   1  -5  -1  289.37   28.80
   1  -5  -1  283.17   28.10
   1  -5  -1  320.77   30.30
   1  -5  -1  313.27   15.20
  -1   5   1  344.07   28.80
  -1   5   1  325.87   29.60
  -1   5   1  342.87   14.80
  -1   5   1  292.77   28.00
   0  -5  -1  884.71   44.80
   0  -5  -1  912.91   45.60
   0  -5  -1  889.41   47.10
   0   5   1  919.41   29.60
   0   5   1  891.11   42.40
   0   5   1  861.61   44.70
   0   5   1  906.61   31.40
   0   5   1  886.31   43.30
  -1  -5  -1  919.41   49.00
  -1  -5  -1  953.70   40.40
   1   5   1  913.31   46.30
   1   5   1  920.11   42.10
   1   5   1  924.41   40.20
   1   5   1  973.00   39.60
   1   5   1  918.61   38.70
  -2  -5  -1 1345.97   60.79
  -2  -5  -1 1295.57   39.10
  -2  -5  -1 1269.57   42.30
   2   5   1 1284.67   37.60
   2   5   1 1359.36   60.09
   2   5   1 1237.58   57.29
   2   5   1 1327.67   44.50
  -3  -5  -1   17.70   10.40
  -3  -5  -1    0.70    6.60
  -3  -5  -1   30.20   12.50
   3   5   1    7.70    6.50
   3   5   1   16.10    9.80
  -4  -5  -1  476.15   40.00
  -4  -5  -1  370.36   44.30
  -5  -5  -1   43.80   22.80
   5   5   1   58.99   22.10
   4  -6  -1   -7.10   12.40
   4  -6  -1   12.60   12.60
   3  -6  -1   77.69   19.50
   3  -6  -1   70.79   23.40
   2  -6  -1   72.39   22.90
   2  -6  -1  125.49   28.90
   2  -6  -1  111.49   23.70
  -2   6   1  115.39   23.90
  -2   6   1  109.09   12.70
   1  -6  -1  245.98   30.20
   1  -6  -1  311.37   30.80
   1  -6  -1  336.37   35.00
  -1   6   1  296.07   30.80
  -1   6   1  311.67   10.30
  -1   6   1  275.17   29.00
  -1   6   1  264.47   29.30
   0  -6  -1  792.62   49.60
   0  -6  -1  756.72   46.20
   0  -6  -1  798.52   46.80
   0   6   1  697.93   54.09
   0   6   1  792.42   29.80
   0   6   1  851.91   45.90
   0   6   1  790.52   27.60
   0   6   1  777.52   44.30
  -1  -6  -1   54.19   13.80
  -1  -6  -1   32.80   14.20
  -1  -6  -1   42.40   12.20
   1   6   1   56.09   16.30
   1   6   1   41.10   11.20
   1   6   1   45.90   11.20
   1   6   1   53.99   12.40
   1   6   1   28.80    9.70
  -2  -6  -1 1574.54   53.29
  -2  -6  -1 1605.84   72.69
  -2  -6  -1 1662.13   51.69
   2   6   1 1714.23   73.49
   2   6   1 1555.34   69.59
   2   6   1 1680.73   68.79
   2   6   1 1576.94   54.29
  -3  -6  -1   82.69   21.10
  -3  -6  -1  118.59   26.60
   3   6   1  111.29   26.60
  -4  -6  -1    9.40   13.50
  -4  -6  -1   38.60   15.10
   4   6   1   70.69   22.40
  -5  -6  -1   96.79   29.20
   5   6   1   87.89   33.40
   4  -7  -1   49.70   24.70
   4  -7  -1   -6.40   17.30
   3  -7  -1   33.80   19.50
   3  -7  -1   21.80   11.30
   2  -7  -1  307.77   38.10
   2  -7  -1  411.36   45.30
   2  -7  -1  407.26   39.30
   1  -7  -1    4.50   11.00
   1  -7  -1   27.50   13.70
   1  -7  -1   61.09   22.70
  -1   7   1    0.30    9.70
   0  -7  -1 1003.00   57.89
   0  -7  -1 1031.30   61.79
   0  -7  -1 1066.79   59.39
   0   7   1  958.40   91.69
   0   7   1  971.20   54.29
   0   7   1 1024.60   55.39
   0   7   1 1011.50   31.10
   0   7   1 1046.20   33.70
  -1  -7  -1  361.46   37.40
  -1  -7  -1  289.17   28.40
   1   7   1  258.87   22.70
   1   7   1  299.47   27.40
   1   7   1  298.87   26.90
   1   7   1  276.77   24.90
  -2  -7  -1   91.39   22.00
  -2  -7  -1  103.09   16.70
   2   7   1  120.59   19.50
   2   7   1  103.29   21.30
   2   7   1  106.69   23.00
  -3  -7  -1  536.75   46.40
   3   7   1  519.75   48.50
  -4  -7  -1   29.40   12.70
  -4  -7  -1  -14.80   13.20
   4   7   1   -9.50   13.30
   5   7   1  -24.50   15.40
   3  -8  -1   49.90   21.90
   3  -8  -1   17.70   12.30
   2  -8  -1  248.68   42.60
   2  -8  -1  306.87   37.50
   2  -8  -1  199.18   37.20
   1  -8  -1  157.68   31.60
   1  -8  -1  204.28   35.80
   1  -8  -1  210.88   35.40
  -1   8   1  177.68   32.80
   0  -8  -1  476.15   41.90
   0  -8  -1  470.45   44.20
   0  -8  -1  498.85   43.60
   0   8   1  520.55   42.50
  -1  -8  -1  584.34   52.39
  -1  -8  -1  642.64   52.39
  -1  -8  -1  613.84   44.30
   1   8   1  700.03   41.10
   1   8   1  662.23   44.00
   1   8   1  615.14   42.10
  -2  -8  -1    6.10    8.60
  -2  -8  -1    9.30    8.30
   2   8   1   15.60   11.90
  -3  -8  -1  256.17   40.60
   3   8   1  239.68   40.20
  -4  -8  -1  101.49   26.20
   4   8   1   52.49   22.90
   3  -9  -1   23.50   12.00
   3  -9  -1   21.10   18.20
   2  -9  -1  186.88   40.30
   2  -9  -1  188.78   35.80
   1  -9  -1  221.98   40.00
   1  -9  -1  215.98   38.40
   1  -9  -1  228.98   39.50
  -1   9   1  238.08   41.40
   0  -9  -1   14.50   11.10
   0  -9  -1    6.00   10.50
   0   9   1   21.90   12.00
  -1  -9  -1  853.81   55.09
  -1  -9  -1  826.82   65.59
   1   9   1  735.93   49.10
  -2  -9  -1   19.20   13.80
  -3  -9  -1  130.49   29.80
  -4  -9  -1   -8.70   14.50
   4   9   1   -4.80   15.30
   2 -10  -1    2.20   13.50
   2 -10  -1   15.40   17.50
   2 -10  -1    0.60   13.00
   1 -10  -1  166.78   37.00
   1 -10  -1  149.19   34.30
   1 -10  -1  185.38   37.80
   0 -10  -1   33.00   14.70
   0 -10  -1   11.60   11.30
   0  10   1   46.90   18.10
  -1 -10  -1  193.18   32.40
  -1 -10  -1  222.08   41.90
  -2 -10  -1   44.00   19.60
  -3 -10  -1   -5.40   16.70
   1 -11  -1  190.58   41.80
   1 -11  -1  178.68   39.70
   1 -11  -1  124.49   36.10
   0 -11  -1   69.59   25.00
   0 -11  -1   52.89   21.70
  -1 -11  -1   37.40   21.00
  -2 -11  -1   62.79   23.20
  -1 -12  -1   22.40   26.20
  -2 -11   2   10.90   18.80
  -1 -11   2  157.68   40.70
   0  11  -2   -8.00   13.30
   0 -11   2  -34.20   14.20
   0 -11   2   -9.50   16.80
  -1  11  -2   59.69   26.70
   1 -11   2   90.19   30.90
   1 -11   2   29.50   26.00
  -3 -10   2   95.99   28.90
  -2 -10   2   10.80   16.50
   1  10  -2  333.67   38.90
  -1 -10   2  298.67   49.30
   0  10  -2   45.60   20.00
   0 -10   2    7.30   13.10
   0 -10   2   26.90   19.30
  -1  10  -2   32.10   17.40
   1 -10   2   -8.30   15.40
   1 -10   2   58.19   21.80
  -2  10  -2   42.20   22.20
   2 -10   2   32.70   24.90
   2 -10   2   51.09   24.30
   2 -10   2   41.90   25.80
  -3  -9   2  207.48   38.10
   2   9  -2   45.90   14.70
  -2  -9   2    2.70   13.30
   1   9  -2    3.50   11.90
  -1  -9   2   30.10   12.60
  -1  -9   2    8.40   14.40
   0   9  -2  319.87   39.30
   0  -9   2  213.38   35.40
   0  -9   2  216.28   40.10
  -1   9  -2   -2.50   10.90
   1  -9   2    7.50   10.60
   1  -9   2   29.90   16.60
  -2   9  -2   60.79   25.80
   2  -9   2  -12.90   11.40
   2  -9   2   18.30   19.30
   3  -9   2  -11.60   17.40
   3  -9   2   22.60   19.60
   3  -9   2   -7.60   15.00
  -4  -8   2   26.00   17.50
  -3  -8   2   27.20   16.00
  -3  -8   2   46.70   17.80
   2   8  -2  448.96   42.30
  -2  -8   2  471.45   45.90
  -2  -8   2  526.15   41.30
   1   8  -2    0.80    9.80
  -1  -8   2    5.10    7.70
  -1  -8   2    9.10   15.60
   0   8  -2  122.49   26.60
   0  -8   2  100.19   25.80
  -1   8  -2   30.50   19.10
   1  -8   2   37.80   16.30
   1  -8   2   59.39   20.30
  -2   8  -2    4.10    9.90
   2  -8   2    2.40    9.70
   2  -8   2   15.00   11.50
   3  -8   2  -15.10   11.70
   3  -8   2    4.60   18.40
   3  -8   2    6.20   12.10
  -5  -7   2   26.00   23.20
  -4  -7   2  158.68   35.80
   3   7  -2   -0.20    7.80
  -3  -7   2    9.90    9.20
  -3  -7   2   -6.70    6.70
   2   7  -2  264.87   29.10
   2   7  -2  329.17   34.60
  -2  -7   2  288.67   33.00
  -2  -7   2  366.46   68.19
  -2  -7   2  351.66   33.00
  -2  -7   2  351.36   24.50
   1   7  -2  120.49   24.10
   1   7  -2   78.99   14.80
  -1  -7   2  102.59   24.30
  -1  -7   2   96.89   22.60
  -1  -7   2   88.69   15.90
  -1  -7   2  106.19   19.30
  -1  -7   2  104.69   24.50
   0   7  -2   52.59   17.90
   0  -7   2   24.20   15.40
   0  -7   2   64.59   17.90
   0  -7   2   31.40   14.10
   0  -7   2   50.49   18.60
  -1   7  -2    3.20    7.80
   1  -7   2  -12.70    7.00
   1  -7   2   15.80   11.10
  -2   7  -2   33.60   16.50
   2  -7   2    0.50    8.70
   2  -7   2    5.00    8.00
   3  -7   2    6.30   14.10
   3  -7   2   26.50   15.30
   3  -7   2   36.20   18.00
   4  -7   2   42.90   24.80
   4  -7   2   25.40   20.90
  -5  -6   2   21.60   17.50
  -4  -6   2  286.27   46.40
   3   6  -2   72.19   19.30
   3   6  -2   64.29   17.40
  -3  -6   2  116.09   22.50
  -3  -6   2  109.99   23.40
   2   6  -2   79.59   17.50
   2   6  -2  141.89   24.90
   2   6  -2  147.69   24.50
  -2  -6   2  105.39   12.40
  -2  -6   2   89.59   19.00
  -2  -6   2  109.79   13.90
  -2  -6   2  100.59   22.60
  -2  -6   2   97.89   19.90
   1   6  -2  115.09   14.90
   1   6  -2   96.69   20.10
   1   6  -2  152.48   24.60
  -1  -6   2  108.19   22.50
  -1  -6   2  110.09   22.20
  -1  -6   2  153.38   18.70
  -1  -6   2   92.59   16.70
  -1  -6   2  114.99   14.70
   0   6  -2   62.59    5.40
   0   6  -2   62.19   16.90
   0  -6   2   38.20   15.20
   0  -6   2   67.29   16.10
   0  -6   2   72.39   18.60
   0  -6   2   40.60   14.40
  -1   6  -2   40.50   16.10
  -1   6  -2   34.70   15.00
   1  -6   2   49.10   17.60
   1  -6   2   64.89   16.70
   1  -6   2   70.29   19.50
   1  -6   2   12.80   13.10
  -2   6  -2    3.20    9.80
   2  -6   2   18.10   11.70
   2  -6   2   21.10   13.30
   3  -6   2   85.79   22.60
   3  -6   2   74.99   26.60
   3  -6   2  105.49   25.50
   4  -6   2    9.00   17.70
   4  -6   2   31.30   20.40
   4  -6   2   40.20   16.60
  -5  -5   2   73.49   25.50
   4   5  -2   67.49   19.00
  -4  -5   2  108.79   28.60
   3   5  -2  545.45   41.60
   3   5  -2  597.94   37.40
  -3  -5   2  511.45   38.10
  -3  -5   2  551.34   46.10
  -3  -5   2  605.24   39.10
   2   5  -2   54.19   15.00
   2   5  -2   27.70   10.60
   2   5  -2   41.40   12.90
  -2  -5   2   41.10    8.40
  -2  -5   2   32.70   11.50
  -2  -5   2   32.20   13.20
  -2  -5   2   37.70    7.20
   1   5  -2   69.79   13.20
   1   5  -2   49.20   12.60
   1   5  -2   59.19   15.10
  -1  -5   2   54.59   12.20
  -1  -5   2   52.19   11.50
  -1  -5   2   60.19   15.40
  -1  -5   2   85.39   21.10
  -1  -5   2   47.60   11.40
   0   5  -2   -0.50    5.30
   0   5  -2    4.30    6.30
   0   5  -2    1.40    2.40
   0  -5   2   -2.40    3.70
   0  -5   2  -12.70    4.90
   0  -5   2    7.60    2.90
   0  -5   2   -1.40    6.60
  -1   5  -2   10.70    9.00
  -1   5  -2    5.10    7.50
   1  -5   2    5.30   11.50
   1  -5   2   23.40   11.30
   1  -5   2   20.70   10.00
   1  -5   2   14.10    8.90
  -2   5  -2  201.68   33.50
  -2   5  -2  216.48   27.30
   2  -5   2  182.18   12.50
   2  -5   2  175.88   28.80
   2  -5   2  170.48   11.70
   2  -5   2  141.19   27.80
   3  -5   2  -18.50    7.70
   3  -5   2    2.20    4.50
   3  -5   2   17.60   11.70
   4  -5   2   90.99   22.70
   4  -5   2  119.09   29.90
   4  -5   2  122.89   30.50
   5  -5   2  -40.40   15.60
  -5  -4   2   48.60   24.60
  -4  -4   2   78.09   22.70
   3   4  -2   57.09   16.80
   3   4  -2   48.80   12.40
  -3  -4   2   47.10   16.10
  -3  -4   2   58.09   13.50
  -3  -4   2   58.59   14.40
   2   4  -2   31.80   12.20
   2   4  -2   39.70   12.10
   2   4  -2   19.30    8.00
  -2  -4   2   30.90    9.60
  -2  -4   2   23.20    4.10
  -2  -4   2   21.70    9.60
  -2  -4   2   32.80   11.40
   1   4  -2   62.29   13.50
   1   4  -2   63.89   15.30
   1   4  -2   66.39   12.40
  -1  -4   2   77.09   15.40
  -1  -4   2   57.89   11.90
  -1  -4   2   69.29   15.40
  -1  -4   2   72.09   11.70
  -1  -4   2   46.70    9.50
   0   4  -2  187.08   21.10
   0   4  -2  145.79    9.90
   0   4  -2  129.89   19.60
   0  -4   2  183.88   18.50
   0  -4   2  142.49    9.50
   0  -4   2  154.78   18.30
   0  -4   2  147.29   16.60
   0  -4   2  146.19   22.90
  -1   4  -2    2.20    5.60
  -1   4  -2    2.90    4.40
   1  -4   2   14.80    7.80
   1  -4   2    6.50    7.00
  -2   4  -2  500.15   38.20
  -2   4  -2  452.35   39.50
   2  -4   2  455.05   36.40
   2  -4   2  444.96   37.00
   2  -4   2  435.96   23.10
   2  -4   2  507.75   41.20
   2  -4   2  465.25   24.60
   2  -4   2  419.36   37.30
   3  -4   2   90.39   24.50
   3  -4   2   70.59   21.80
   3  -4   2  106.59   23.70
   3  -4   2   89.59   16.60
   3  -4   2  104.79   23.60
   4  -4   2   94.99   29.40
   4  -4   2   90.69   21.50
   4  -4   2  107.09   30.60
   5  -4   2   40.00   20.20
   5  -4   2  -10.80   15.80
  -5  -3   2  119.59   33.40
   4   3  -2   18.50   10.10
  -4  -3   2   -5.60   12.40
  -4  -3   2    1.50    8.50
   3   3  -2  112.19   24.00
   3   3  -2  144.59   15.10
   3   3  -2  134.09   26.80
  -3  -3   2  109.39   23.90
  -3  -3   2   86.29   18.70
  -3  -3   2  112.29   16.60
   2   3  -2   18.40    7.40
   2   3  -2   11.90    8.30
   2   3  -2   11.50    7.80
  -2  -3   2   20.40    9.60
  -2  -3   2   13.80    7.20
  -2  -3   2   18.50    7.10
   1   3  -2   98.89    9.50
   1   3  -2  100.59   16.90
   1   3  -2   94.89   11.80
  -1  -3   2  101.99   10.10
  -1  -3   2  117.29   17.80
  -1  -3   2  109.99   12.70
  -1  -3   2  111.29   10.70
  -1  -3   2  102.29   12.60
   0   3  -2   84.59   13.40
   0   3  -2   87.69   14.30
   0   3  -2   76.69    7.40
   0   3  -2   63.89   13.80
   0  -3   2   77.89    7.10
   0  -3   2   98.49   15.40
   0  -3   2   57.59   13.00
   0  -3   2   75.69   13.00
   0  -3   2   74.19   15.10
  -1   3  -2  391.26   29.30
  -1   3  -2  459.65   30.00
   1  -3   2  378.46   29.50
   1  -3   2  433.26   16.10
   1  -3   2  448.56   30.30
   1  -3   2  433.46   17.50
   1  -3   2  416.96   29.80
   1  -3   2  465.35   30.90
  -2   3  -2  228.08   25.40
  -2   3  -2  173.18   25.40
   2  -3   2  225.28   25.50
   2  -3   2  249.38   25.50
   2  -3   2  250.87   19.60
   2  -3   2  242.08   24.80
   2  -3   2  229.88   25.20
   2  -3   2  253.57   20.10
   2  -3   2  278.87   26.90
  -3   3  -2  561.74   36.40
   3  -3   2  473.05   41.60
   3  -3   2  453.15   39.80
   3  -3   2  478.15   46.70
   3  -3   2  498.15   36.10
   3  -3   2  487.15   44.50
   3  -3   2  539.25   36.20
   3  -3   2  398.86   39.30
   3  -3   2  554.74   40.70
   4  -3   2   27.20   12.30
   4  -3   2   14.10    8.80
   4  -3   2   -6.50   11.10
   5  -3   2  139.99   33.80
   5  -3   2   98.19   31.70
   5   2  -2   23.40   16.60
  -5  -2   2    0.50   11.30
   4   2  -2   69.79   20.40
  -4  -2   2  127.99   22.90
  -4  -2   2  110.99   26.80
   3   2  -2    1.80    2.20
   3   2  -2    1.00    3.70
   3   2  -2   17.60   10.60
   3   2  -2   -3.00    4.70
  -3  -2   2  -10.10    5.00
  -3  -2   2   -1.10    3.90
  -3  -2   2   -1.60    6.30
   2   2  -2   13.20    2.80
   2   2  -2   16.70    8.10
   2   2  -2    9.10    6.60
   2   2  -2    1.20    3.90
  -2  -2   2    0.40    5.60
  -2  -2   2   11.40    7.20
  -2  -2   2   11.90    4.60
  -2  -2   2   10.10    2.60
   1   2  -2  598.94   24.10
   1   2  -2  595.24   20.60
   1   2  -2  587.04   28.70
   1   2  -2  593.14   30.50
  -1  -2   2  562.74   29.40
  -1  -2   2  541.25   23.50
  -1  -2   2  632.04   21.50
  -1  -2   2  617.34   29.50
   0   2  -2 1101.99   29.40
   0   2  -2 1135.39   38.00
   0   2  -2 1110.89   41.40
   0   2  -2 1182.38   38.60
   0  -2   2 1142.89   38.00
   0  -2   2 1175.98   42.20
   0  -2   2 1147.29   38.90
   0  -2   2 1124.39   29.60
  -1   2  -2  363.66   24.70
  -1   2  -2  335.07   24.00
  -1   2  -2  406.26   26.50
   1  -2   2  311.57   23.70
   1  -2   2  303.97   23.80
   1  -2   2  362.06   17.80
   1  -2   2  325.57   16.40
   1  -2   2  304.27   22.80
   1  -2   2  304.47   23.60
  -2   2  -2   39.40    9.90
  -2   2  -2   19.30    9.00
   2  -2   2   32.10    8.90
   2  -2   2   30.60   10.80
   2  -2   2   42.40   11.90
   2  -2   2   47.00   10.70
   2  -2   2   36.90   11.40
   2  -2   2   45.60   12.90
   2  -2   2   29.00   11.10
  -3   2  -2  882.31   50.69
   3  -2   2 1019.70   52.19
   3  -2   2  944.31   53.69
   3  -2   2 1029.40   54.09
   3  -2   2  982.20   54.89
   3  -2   2  888.41   51.99
   3  -2   2  973.30   56.49
   3  -2   2  991.70   58.39
  -4   2  -2   29.20   15.50
   4  -2   2   -4.70    7.70
   4  -2   2   32.70   15.30
   4  -2   2   12.00   12.60
   4  -2   2   12.90   12.10
   5  -2   2   32.30   15.10
   5  -2   2   30.00   18.50
  -5  -1   2   29.70   15.70
   4   1  -2  -12.30    8.40
  -4  -1   2  -10.80    8.90
   3   1  -2    6.00    3.90
   3   1  -2    8.70    7.10
   3   1  -2    7.60    8.30
   3   1  -2    8.80    4.50
  -3  -1   2    0.90    7.10
  -3  -1   2    7.70    3.90
  -3  -1   2    2.30    6.80
  -3  -1   2   -1.30    4.00
   2   1  -2  919.41   42.60
   2   1  -2  901.61   44.40
   2   1  -2  900.51   28.00
   2   1  -2  797.22   22.90
  -2  -1   2  874.71   24.30
  -2  -1   2  867.11   27.20
  -2  -1   2  921.41   45.60
  -2  -1   2  901.51   41.10
   1   1  -2 1009.10   24.80
   1   1  -2 1053.49   38.40
   1   1  -2 1066.69   38.00
   1   1  -2 1007.00   26.70
  -1  -1   2  972.20   36.90
  -1  -1   2 1065.69   37.80
  -1  -1   2 1091.19   25.30
  -1  -1   2 1100.89   27.70
   0   1  -2    8.30    4.70
   0   1  -2   15.90    5.20
   0   1  -2    9.20    4.00
   0   1  -2   10.50    4.60
   0  -1   2    7.60    3.80
   0  -1   2   13.20    5.10
   0  -1   2    7.40    4.10
   0  -1   2    6.00    3.50
   1  -1   2 9999.00  160.98
  -2   1  -2   22.30    7.80
  -2   1  -2    5.10    6.20
  -2   1  -2    4.60    5.00
   2  -1   2   14.50    7.40
   2  -1   2   13.50    7.30
   2  -1   2   24.30    8.40
   2  -1   2   17.20    7.80
   2  -1   2    7.80    6.60
   2  -1   2   16.50    7.20
   2  -1   2   18.90    7.70
  -3   1  -2  654.33   42.70
   3  -1   2  619.04   40.00
   3  -1   2  678.63   41.40
   3  -1   2  592.84   41.40
   3  -1   2  646.94   43.00
   3  -1   2  559.44   39.30
   3  -1   2  550.24   38.10
   3  -1   2  616.74   40.00
  -4   1  -2  361.06   38.50
   4  -1   2  411.96   37.30
   4  -1   2  395.06   38.90
   4  -1   2  342.27   32.50
  -5   1  -2    0.60   13.10
   5  -1   2   -3.00   11.20
   5   0  -2    3.70   14.70
  -5   0   2   21.40   15.20
   4   0  -2   -2.70    5.90
   4   0  -2   12.30   12.10
  -4   0   2   -0.90    8.00
   3   0  -2   75.09    7.60
   3   0  -2   48.90   14.20
   3   0  -2   70.89   12.80
   3   0  -2   86.09   19.80
   3   0  -2   78.09    8.20
  -3   0   2   64.29   18.10
  -3   0   2   67.99   12.80
  -3   0   2   68.19   17.70
   2   0  -2   20.40    8.50
   2   0  -2   19.80    3.30
   2   0  -2   16.00    3.00
   2   0  -2    7.50    4.30
   2   0  -2   10.70    5.70
  -2   0   2   14.40    7.50
  -2   0   2   11.70    5.10
  -2   0   2   11.00    7.00
   1   0  -2 3551.44   65.29
   1   0  -2 3620.84   76.69
   1   0  -2 3459.05   74.99
  -1   0   2 3373.46   74.69
  -1   0   2 3532.55   74.39
  -1   0   2 3398.96   63.89
   0   0  -2  104.09    8.20
   0   0  -2  110.09    9.30
   0   0  -2   98.39    9.30
   0   0  -2  120.29    9.40
   0   0   2   98.99    9.50
   0   0   2  112.49    9.30
   0   0   2  127.79    9.10
   0   0   2  121.69    9.50
  -1   0  -2 1945.01   52.09
  -1   0  -2 2039.90   51.09
  -1   0  -2 2013.40   52.29
  -1   0  -2 1873.01   45.00
   1   0   2 1914.21   51.99
   1   0   2 1915.41   51.69
   1   0   2 1997.00   46.30
   1   0   2 1999.60   52.29
   1   0   2 1928.81   49.99
  -2   0  -2 2225.18   66.49
  -2   0  -2 2215.78   62.19
  -2   0  -2 2161.68   68.49
   2   0   2 2195.98   63.49
   2   0   2 2140.19   60.99
   2   0   2 2115.59   64.29
   2   0   2 2192.98   68.89
   2   0   2 2201.38   62.19
  -3   0  -2  213.48   23.50
  -3   0  -2  218.18   25.70
   3   0   2  238.48   22.60
   3   0   2  233.58   26.40
   3   0   2  214.58   23.00
   3   0   2  251.67   24.10
   3   0   2  211.78   23.20
   3   0   2  230.38   23.30
  -4   0  -2  318.67   36.10
   4   0   2  254.67   30.50
   4   0   2  291.07   30.20
   4   0   2  340.77   31.20
   4   0   2  375.56   35.00
  -5   0  -2   18.40   13.90
   5   0   2    9.30   14.20
   5   0   2   53.29   18.70
   5  -1  -2   33.90   14.20
   4  -1  -2   39.60   13.00
  -4   1   2   24.70   14.60
   3  -1  -2  433.86   37.70
   3  -1  -2  409.46   37.40
   3  -1  -2  442.16   20.60
   3  -1  -2  429.46   31.10
   3  -1  -2  440.56   20.90
  -3   1   2  417.16   35.30
  -3   1   2  461.65   37.60
  -3   1   2  457.95   30.90
   2  -1  -2  202.68   11.80
   2  -1  -2  209.48   18.70
   2  -1  -2  229.98   21.20
   2  -1  -2  281.77   25.20
   2  -1  -2  221.78   11.50
  -2   1   2  193.38   20.60
  -2   1   2  218.48   21.50
  -2   1   2  194.58   18.10
   1  -1  -2 1353.06   41.20
   1  -1  -2 1166.58   40.00
   1  -1  -2 1205.18   42.30
  -1   1   2 1256.77   26.40
  -1   1   2 1377.66   43.90
  -1   1   2 1312.87   41.30
  -1   1   2 1351.86   40.80
   0  -1  -2 2007.80   40.40
   0  -1  -2 2041.40   42.50
   0  -1  -2 2031.60   48.10
   0  -1  -2 2018.60   46.30
   0   1   2 2021.40   42.20
   0   1   2 2023.90   48.10
   0   1   2 1983.50   39.60
   0   1   2 2033.10   45.90
  -1  -1  -2   23.90    6.50
  -1  -1  -2   38.80    9.20
  -1  -1  -2   22.50    6.70
  -1  -1  -2   27.20    4.20
   1   1   2   23.30    7.60
   1   1   2   28.90    6.60
   1   1   2   29.50    8.00
   1   1   2   27.70    4.30
   1   1   2   38.50    8.90
  -2  -1  -2 1750.92   57.39
  -2  -1  -2 1746.13   50.49
  -2  -1  -2 1747.83   63.09
   2   1   2 1801.62   48.50
   2   1   2 1750.52   62.69
   2   1   2 1675.23   49.80
   2   1   2 1639.74   46.30
   2   1   2 1756.42   56.59
  -3  -1  -2   36.50   13.40
  -3  -1  -2   38.90   12.50
   3   1   2   31.20   10.00
   3   1   2   55.19   11.70
   3   1   2   55.49   12.80
   3   1   2   42.80   11.40
   3   1   2   33.50   10.90
  -4  -1  -2   76.79   19.50
  -4  -1  -2   86.79   22.20
   4   1   2   91.79   20.20
   4   1   2   93.19   21.10
   4   1   2   71.89   15.30
  -5  -1  -2   60.29   21.70
   5   1   2   62.89   21.90
   6   1   2   25.00   27.40
   5  -2  -2   33.90   15.30
  -5   2   2    5.50   13.70
   4  -2  -2   -2.10    7.60
   4  -2  -2    4.60    9.70
   3  -2  -2  506.45   38.40
   3  -2  -2  553.24   28.10
   3  -2  -2  584.04   44.50
   3  -2  -2  676.03   42.70
   3  -2  -2  631.94   47.60
   3  -2  -2  610.14   28.20
  -3   2   2  598.54   41.60
  -3   2   2  614.84   40.00
  -3   2   2  562.94   42.90
   2  -2  -2  962.20   49.20
   2  -2  -2  945.71   43.50
   2  -2  -2  900.51   43.70
   2  -2  -2  945.41   32.30
  -2   2   2  966.20   44.80
  -2   2   2  980.70   48.80
  -2   2   2  988.20   35.00
  -2   2   2  957.50   43.60
   1  -2  -2  710.43   33.60
   1  -2  -2  755.72   34.90
   1  -2  -2  693.23   25.80
   1  -2  -2  722.03   30.70
  -1   2   2  749.92   33.50
  -1   2   2  688.73   33.00
  -1   2   2  733.83   25.90
  -1   2   2  759.22   30.40
   0  -2  -2 4222.68   82.09
   0  -2  -2 4440.66   74.99
   0  -2  -2 4570.44   85.99
   0  -2  -2 4488.75   82.49
   0   2   2 4366.06   75.19
   0   2   2 4309.77   82.49
   0   2   2 4650.83   85.09
   0   2   2 4502.25   81.99
  -1  -2  -2  227.78   14.60
  -1  -2  -2  234.68   18.00
   1   2   2  232.88   14.80
   1   2   2  238.28   19.10
   1   2   2  235.48   18.90
   1   2   2  234.78   17.90
  -2  -2  -2 1556.74   43.60
  -2  -2  -2 1583.04   61.99
  -2  -2  -2 1617.44   55.39
   2   2   2 1621.14   39.60
   2   2   2 1597.04   43.40
   2   2   2 1560.84   61.19
   2   2   2 1611.64   63.39
   2   2   2 1593.24   39.80
   2   2   2 1581.24   54.69
  -3  -2  -2  432.56   32.80
  -3  -2  -2  464.25   24.40
  -3  -2  -2  455.15   38.90
   3   2   2  417.86   24.10
   3   2   2  454.25   25.60
   3   2   2  470.55   28.00
   3   2   2  423.16   27.20
   3   2   2  430.36   31.10
   3   2   2  404.56   35.70
  -4  -2  -2   37.80   16.70
  -4  -2  -2   20.70   11.80
   4   2   2   21.50   13.70
  -5  -2  -2   38.10   16.70
   5   2   2   55.49   22.20
   6   2   2   -1.60   21.40
   5  -3  -2   17.90   18.20
  -5   3   2   30.00   20.70
   4  -3  -2   52.99   16.70
  -4   3   2   67.79   19.50
   3  -3  -2  247.98   27.30
   3  -3  -2  256.97   22.80
   3  -3  -2  242.28   20.60
   3  -3  -2  254.17   32.60
   3  -3  -2  325.57   32.40
  -3   3   2  176.68   28.20
  -3   3   2  276.97   28.80
   2  -3  -2 1338.67   51.99
   2  -3  -2 1240.08   58.99
   2  -3  -2 1297.27   61.19
   2  -3  -2 1379.06   62.79
   2  -3  -2 1307.27   45.60
  -2   3   2 1315.27   47.00
  -2   3   2 1243.48   49.40
  -2   3   2 1310.77   56.79
   1  -3  -2    4.40    4.90
   1  -3  -2    2.00    4.60
   1  -3  -2    1.40    4.50
   1  -3  -2    2.10    3.80
  -1   3   2    3.20    4.50
  -1   3   2    0.70    2.80
   0  -3  -2 3922.01   79.39
   0  -3  -2 4101.99   88.29
   0  -3  -2 3929.71   79.89
   0  -3  -2 4124.09   88.39
   0  -3  -2 4042.20   78.89
   0   3   2 3778.52  100.39
   0   3   2 4300.07   89.89
   0   3   2 4065.09   81.09
  -1  -3  -2  783.82   36.20
  -1  -3  -2  734.63   29.60
  -1  -3  -2  751.12   19.60
   1   3   2  746.63   18.30
   1   3   2  709.03   35.30
   1   3   2  774.52   36.00
   1   3   2  758.32   29.10
   1   3   2  758.62   35.80
  -2  -3  -2  348.67   29.40
  -2  -3  -2  326.77   14.20
  -2  -3  -2  310.97   25.40
  -2  -3  -2  331.77   18.70
   2   3   2  358.66   26.80
   2   3   2  294.37   27.80
   2   3   2  334.57   15.30
   2   3   2  330.57   17.80
   2   3   2  308.67   27.60
  -3  -3  -2  576.34   24.20
  -3  -3  -2  640.64   47.90
   3   3   2  603.74   30.20
   3   3   2  582.54   37.80
   3   3   2  647.44   25.70
   3   3   2  645.94   29.70
   3   3   2  567.94   44.60
  -4  -3  -2  -11.40    6.10
  -4  -3  -2   -8.30    7.80
   4   3   2    3.50    6.50
   5   3   2    8.90   14.60
   5  -4  -2   -4.40   19.40
   4  -4  -2  129.29   26.90
   4  -4  -2  148.59   34.20
  -4   4   2  154.08   28.30
   3  -4  -2   -4.20    5.40
   3  -4  -2   -8.40    6.90
   3  -4  -2    1.50    7.70
   3  -4  -2   21.40    9.70
  -3   4   2   13.70   15.50
   2  -4  -2 1077.59   59.89
   2  -4  -2 1029.40   56.99
   2  -4  -2 1178.88   49.40
   2  -4  -2 1125.29   47.20
   2  -4  -2 1140.69   60.89
  -2   4   2 1137.49   45.50
  -2   4   2 1095.39   47.70
   1  -4  -2  732.03   41.50
   1  -4  -2  841.22   40.30
   1  -4  -2  776.42   43.80
   1  -4  -2  786.62   33.10
   1  -4  -2  824.52   43.80
  -1   4   2  779.02   30.30
  -1   4   2  787.52   37.80
  -1   4   2  787.72   43.00
   0  -4  -2 2522.95   60.89
   0  -4  -2 2237.28   73.39
   0  -4  -2 2540.55   66.49
   0  -4  -2 2400.26   71.39
   0  -4  -2 2518.95   73.09
   0   4   2 2492.85   65.19
   0   4   2 2452.15   70.09
   0   4   2 2552.84   62.39
   0   4   2 2462.25   71.19
  -1  -4  -2 1280.97   52.69
  -1  -4  -2 1313.67   37.20
  -1  -4  -2 1367.56   46.10
   1   4   2 1336.47   49.99
   1   4   2 1252.47   51.79
   1   4   2 1374.96   46.70
   1   4   2 1369.36   35.70
   1   4   2 1265.57   49.99
  -2  -4  -2  304.77   18.30
  -2  -4  -2  281.57   26.10
  -2  -4  -2  304.67   13.60
   2   4   2  299.27   28.90
   2   4   2  307.27   17.50
   2   4   2  291.47   26.40
   2   4   2  280.07   13.80
   2   4   2  323.67   28.50
  -3  -4  -2  178.28   31.40
  -3  -4  -2  187.28   11.70
  -3  -4  -2  204.28   24.70
  -3  -4  -2  191.48   15.20
   3   4   2  192.78   32.40
   3   4   2  158.58   10.70
   3   4   2  189.58   16.10
   3   4   2  216.98   24.30
   3   4   2  134.49   25.20
  -4  -4  -2    0.10    7.10
  -4  -4  -2    8.70   11.60
   4   4   2   28.30   14.50
  -5  -4  -2    0.40    8.80
   5   4   2   -0.90   14.20
   5  -5  -2  -28.90   13.80
   5  -5  -2   10.20   18.50
   4  -5  -2  159.48   40.00
   4  -5  -2  141.39   31.70
   3  -5  -2  144.99   25.00
   3  -5  -2   99.29   26.50
   3  -5  -2  103.79   25.70
  -3   5   2   91.69   19.00
   2  -5  -2  566.74   45.30
   2  -5  -2  520.05   31.00
   2  -5  -2  548.45   38.00
   2  -5  -2  509.95   44.40
   2  -5  -2  439.66   41.10
  -2   5   2  438.06   33.90
  -2   5   2  526.65   29.60
  -2   5   2  463.35   39.10
   1  -5  -2  662.73   40.60
   1  -5  -2  770.82   32.20
   1  -5  -2  792.32   46.90
   1  -5  -2  725.33   46.50
   1  -5  -2  758.02   45.70
  -1   5   2  818.72   47.20
  -1   5   2  727.03   28.70
  -1   5   2  805.32   43.00
   0  -5  -2   64.29   11.60
   0  -5  -2   65.59   14.40
   0  -5  -2   60.19   14.60
   0  -5  -2   73.39   17.40
   0   5   2   63.39   14.10
   0   5   2   79.69   13.00
   0   5   2   79.79   14.40
   0   5   2   78.09   15.90
  -1  -5  -2 1091.29   45.80
  -1  -5  -2 1167.78   41.60
  -1  -5  -2  943.01   63.99
   1   5   2 1106.99   52.79
   1   5   2 1115.29   44.30
   1   5   2 1106.09   48.50
   1   5   2 1074.99   45.80
   1   5   2 1069.39   37.60
  -2  -5  -2   95.79   19.50
  -2  -5  -2   83.19   13.10
  -2  -5  -2   55.59    8.60
   2   5   2   79.99    8.70
   2   5   2   86.79   18.80
   2   5   2   84.99   19.70
   2   5   2   82.19   18.90
   2   5   2   54.79   10.20
  -3  -5  -2   23.80    5.60
  -3  -5  -2    5.40   10.10
  -3  -5  -2   21.00   12.20
   3   5   2   25.40   12.70
   3   5   2   12.30   11.30
   3   5   2   28.40    7.50
  -4  -5  -2   28.50   13.90
  -5  -5  -2   -7.10    7.50
   5   5   2    4.60   14.60
   4  -6  -2   89.89   24.40
   4  -6  -2  119.29   34.90
   3  -6  -2  255.17   42.70
   3  -6  -2  329.57   32.90
   2  -6  -2   17.90   12.90
   2  -6  -2   18.60   12.70
   2  -6  -2   12.30    9.60
  -2   6   2   18.70   11.60
  -2   6   2   25.90    8.20
   1  -6  -2  559.14   25.00
   1  -6  -2  620.54   45.90
   1  -6  -2  602.04   44.80
   1  -6  -2  593.64   42.70
   1  -6  -2  582.24   43.30
  -1   6   2  533.45   40.20
  -1   6   2  586.34   42.70
  -1   6   2  566.54   23.90
   0  -6  -2  142.09   25.50
   0  -6  -2  144.49   23.00
   0  -6  -2  154.78   25.50
   0   6   2  176.28   15.80
   0   6   2  148.29   15.40
   0   6   2  152.78   18.60
   0   6   2  160.38   24.60
  -1  -6  -2   27.40   11.10
  -1  -6  -2   45.40   15.50
  -1  -6  -2   12.50    7.40
   1   6   2   28.70    8.60
   1   6   2   37.70   11.10
   1   6   2   37.60   12.40
  -2  -6  -2   29.30    8.80
  -2  -6  -2   39.00   10.20
   2   6   2   25.70    8.20
   2   6   2   40.50   15.00
   2   6   2   29.60   13.10
   2   6   2    9.10    9.80
   2   6   2   29.50    8.20
  -3  -6  -2  -10.50    5.80
   3   6   2   19.50   14.00
  -4  -6  -2   93.99   23.80
   5   6   2    8.90   15.10
   4  -7  -2   19.40   15.20
   4  -7  -2   -0.80   11.60
   3  -7  -2  224.08   40.30
   3  -7  -2  165.88   29.60
   3  -7  -2  124.69   32.10
   2  -7  -2   84.79   23.20
   2  -7  -2   96.79   25.20
   2  -7  -2  178.08   32.80
   1  -7  -2  274.77   40.10
   1  -7  -2  242.78   30.70
   1  -7  -2  159.88   29.00
   1  -7  -2  195.78   33.80
   0  -7  -2  138.29   27.80
   0  -7  -2  152.78   27.30
   0  -7  -2   94.79   20.50
   0   7   2  122.59   13.30
   0   7   2  122.99   22.00
   0   7   2  137.19   14.80
   0   7   2  125.49   28.10
   0   7   2  116.39   22.80
  -1  -7  -2    6.70    7.40
  -1  -7  -2   14.20    9.60
  -1  -7  -2   14.40   10.20
   1   7   2    2.10    6.70
   1   7   2   14.90    7.60
   1   7   2    2.80    5.70
   1   7   2   -4.20    5.20
  -2  -7  -2   -6.90    6.40
  -2  -7  -2  -10.00    6.60
   2   7   2   -0.10    4.10
   2   7   2    3.00   10.50
   2   7   2   -8.60    8.40
  -3  -7  -2    2.50    9.30
   3   7   2   -3.00    9.50
  -4  -7  -2   23.60   15.90
   4   7   2   57.99   25.60
   5   7   2   36.60   24.10
   3  -8  -2   61.89   22.20
   3  -8  -2   31.90   20.40
   2  -8  -2   86.69   24.50
   2  -8  -2  111.29   28.60
   2  -8  -2   84.19   22.90
   1  -8  -2   46.30   16.70
   1  -8  -2   16.60   11.70
   1  -8  -2   35.70   13.50
   0  -8  -2    2.50   10.30
   0  -8  -2   20.60   12.10
   0   8   2    5.90    7.90
  -1  -8  -2   18.00   11.00
  -1  -8  -2   14.80    9.60
   1   8   2   20.00    9.90
   1   8   2   23.10   10.10
   1   8   2   21.80   17.10
  -2  -8  -2   -3.10    7.10
  -2  -8  -2  -15.00    7.20
   2   8   2   -8.20    8.90
   3   8   2  160.78   33.00
  -4  -8  -2  -10.10   15.20
   3  -9  -2   -8.80   13.50
   3  -9  -2   18.70   19.50
   2  -9  -2   58.89   21.70
   2  -9  -2   59.19   23.90
   1  -9  -2   42.70   20.40
   1  -9  -2    9.20   12.10
   0  -9  -2   82.99   21.80
   0  -9  -2   87.09   22.90
   0  -9  -2  139.19   32.70
   0   9   2  109.49   25.00
  -1  -9  -2  109.79   24.70
  -1  -9  -2  105.59   26.80
   1   9   2   81.79   18.70
  -2  -9  -2    4.40   11.60
   2   9   2   31.40   17.10
  -3  -9  -2  150.28   32.70
   3   9   2  184.08   33.80
  -4  -9  -2   -7.40   14.00
   4   9   2    2.60   21.20
   2 -10  -2  104.79   31.50
   2 -10  -2  112.09   33.70
   1 -10  -2  -17.30   15.40
   1 -10  -2   22.50   18.10
   1 -10  -2   22.90   16.10
   0 -10  -2    0.70   11.30
   0 -10  -2   14.60   12.40
   0 -10  -2   17.70   14.30
  -1 -10  -2   39.90   13.60
  -1 -10  -2   56.19   20.10
  -2 -10  -2   40.30   20.70
  -3 -10  -2   66.09   29.10
   1 -11  -2   17.40   15.80
   1 -11  -2   12.00   21.00
   0 -11  -2   37.90   21.00
   0 -11  -2  -30.90   13.00
  -1 -11  -2   44.00   23.00
  -2 -11  -2   92.79   33.20
  -1 -12  -2   18.50   19.20
  -2 -11   3   75.89   29.00
  -1 -11   3   26.60   21.70
   0  11  -3    1.60   16.20
   0 -11   3  -13.60   12.60
   0 -11   3   66.49   32.90
  -1  11  -3   -5.30   27.30
   1 -11   3   33.70   25.20
   1 -11   3  -26.50   18.80
  -3 -10   3  -24.70   19.70
  -2 -10   3  -29.10   15.00
   1  10  -3   -1.30    8.00
  -1 -10   3   21.20   19.00
   0  10  -3    5.40   14.70
   0 -10   3    6.70   12.80
   0 -10   3   27.80   18.10
  -1  10  -3   46.60   25.00
   1 -10   3   48.90   24.40
   1 -10   3   14.50   18.30
  -2  10  -3   14.00   27.40
   2 -10   3  -10.10   18.80
  -3  -9   3   31.40   21.00
   2   9  -3   17.80   11.70
  -2  -9   3   38.60   18.10
   1   9  -3   24.60   15.20
  -1  -9   3   13.20   13.10
  -1  -9   3    9.20   11.20
   0  -9   3  -11.90    9.70
   0  -9   3   22.90   15.70
  -1   9  -3   38.60   17.30
   1  -9   3   -3.90   14.40
   1  -9   3   12.10   12.20
  -2   9  -3   75.29   24.80
   2  -9   3  126.69   33.20
   2  -9   3   83.89   27.80
  -3   9  -3    2.60   17.20
   3  -9   3   12.90   21.00
   3  -9   3   39.30   18.40
   3  -9   3   -8.40   17.30
  -4  -8   3   -7.90   11.10
  -3  -8   3   27.80   15.10
   2   8  -3   33.20   12.20
  -2  -8   3   17.30   10.90
  -2  -8   3    9.00    8.60
   1   8  -3   -2.10    7.50
  -1  -8   3  -12.20    8.40
  -1  -8   3   -5.10    7.20
   0   8  -3  310.37   38.30
   0  -8   3  351.46   40.70
   0  -8   3  309.37   35.50
  -1   8  -3   11.60   12.20
   1  -8   3   -5.10    9.90
   1  -8   3    3.50    7.70
  -2   8  -3  176.48   36.90
   2  -8   3  152.38   35.50
  -3   8  -3  107.49   34.70
   3  -8   3   63.49   27.20
   3  -8   3   98.89   30.10
   3  -8   3   57.69   25.60
  -5  -7   3   -7.30   21.50
  -4  -7   3   -0.30   12.20
   3   7  -3   51.79   17.80
  -3  -7   3   18.40   14.70
  -3  -7   3   55.59   19.90
   2   7  -3  299.27   35.10
   2   7  -3  280.27   42.80
  -2  -7   3  187.48   33.30
  -2  -7   3  239.98   30.00
  -2  -7   3  230.08   27.20
   1   7  -3    2.90    9.10
  -1  -7   3   -1.70   10.10
  -1  -7   3   -1.20    4.60
  -1  -7   3   -8.70    5.60
  -1  -7   3    5.30    5.40
  -1  -7   3    0.00    6.50
   0   7  -3  775.92   56.99
   0  -7   3  723.63   49.90
   0  -7   3  669.43   49.90
   0  -7   3  736.43   54.89
  -1   7  -3  221.48   37.10
   1  -7   3  225.28   36.70
  -2   7  -3  128.79   44.00
   2  -7   3  155.78   44.70
   2  -7   3  203.48   35.40
  -3   7  -3  265.47   48.80
   3  -7   3  187.68   40.60
   3  -7   3  179.68   35.60
   3  -7   3  230.18   43.40
   4  -7   3   -4.60   14.40
   4  -7   3   -5.80   13.40
  -5  -6   3   30.90   17.40
  -4  -6   3    2.00   10.40
   3   6  -3   10.80    8.90
  -3  -6   3    6.60   10.00
  -3  -6   3    5.60    9.20
   2   6  -3  281.67   31.40
   2   6  -3  296.57   29.20
   2   6  -3  318.77   30.20
  -2  -6   3  322.07   30.50
  -2  -6   3  335.97   22.10
  -2  -6   3  373.46   34.40
   1   6  -3  493.55   41.50
   1   6  -3  485.05   30.30
   1   6  -3  484.65   38.00
  -1  -6   3  498.95   33.70
  -1  -6   3  461.55   33.40
  -1  -6   3  497.05   43.40
  -1  -6   3  466.15   38.90
  -1  -6   3  455.05   29.70
   0   6  -3  587.94   43.80
   0   6  -3  658.33   49.10
   0   6  -3  669.83   23.10
   0  -6   3  843.92   53.39
   0  -6   3  667.53   22.00
   0  -6   3  762.02   47.60
   0  -6   3  708.73   46.10
   0  -6   3  627.04   48.30
  -1   6  -3  854.11   57.99
   1  -6   3  787.92   54.59
   1  -6   3  865.11   56.59
   1  -6   3  747.73   53.09
  -2   6  -3   20.70   13.40
   2  -6   3   23.10   13.20
   2  -6   3   21.60   11.70
  -3   6  -3  276.47   44.80
   3  -6   3  188.18   38.90
   3  -6   3  151.48   32.70
   3  -6   3  148.69   31.20
   4  -6   3   13.20   18.00
   4  -6   3   25.60   13.10
   4  -6   3   38.50   22.20
  -5  -5   3  -16.00   12.00
   4   5  -3   35.20   16.80
  -4  -5   3   -4.90   12.20
   3   5  -3   92.99   21.70
  -3  -5   3  123.99   25.50
  -3  -5   3  126.79   27.20
  -3  -5   3  134.49   22.10
   2   5  -3  349.47   28.60
   2   5  -3  409.26   33.70
   2   5  -3  340.87   33.30
  -2  -5   3  359.16   32.20
  -2  -5   3  353.66   19.60
  -2  -5   3  315.97   31.60
  -2  -5   3  358.06   20.80
   1   5  -3  531.85   31.30
   1   5  -3  497.05   44.60
   1   5  -3  535.45   36.70
  -1  -5   3  506.15   30.30
  -1  -5   3  520.85   38.70
  -1  -5   3  485.75   30.70
  -1  -5   3  543.65   31.70
  -1  -5   3  538.55   37.70
   0   5  -3    2.80    7.40
   0   5  -3   -1.50    3.20
   0   5  -3   10.60    8.50
   0  -5   3    3.30    5.20
   0  -5   3   -4.60    4.80
   0  -5   3    3.60    2.90
   0  -5   3   -2.20    5.40
   0  -5   3   14.00    6.80
  -1   5  -3 1017.80   56.19
  -1   5  -3 1002.90   59.19
   1  -5   3  985.10   56.19
   1  -5   3 1117.49   59.69
   1  -5   3  930.61   55.79
   1  -5   3  954.20   57.69
  -2   5  -3  106.59   25.30
  -2   5  -3  122.29   26.60
   2  -5   3  122.69   26.00
   2  -5   3  108.09   10.60
   2  -5   3   98.09   22.90
  -3   5  -3  100.79   27.60
   3  -5   3  108.49   27.30
   3  -5   3   66.69   21.20
   3  -5   3  101.39   25.50
   4  -5   3  -23.30   18.90
   4  -5   3   16.50   16.70
   4  -5   3   34.60   21.10
   5  -5   3  -29.40   13.90
   5  -5   3  -28.80   21.40
  -5  -4   3    8.90   14.20
   4   4  -3  240.18   38.30
   3   4  -3  111.69   23.00
   3   4  -3  139.59   16.20
  -3  -4   3  162.48   25.60
  -3  -4   3  158.08   29.70
  -3  -4   3  119.39   18.10
   2   4  -3  148.49   24.30
   2   4  -3  157.28   17.40
   2   4  -3  139.19   22.90
  -2  -4   3  134.89   10.20
  -2  -4   3  155.28   24.90
  -2  -4   3  120.59   21.80
  -2  -4   3  159.58   11.70
  -2  -4   3  135.99   20.00
   1   4  -3 1230.38   47.20
   1   4  -3 1249.07   57.99
   1   4  -3 1272.67   51.39
  -1  -4   3 1265.57   51.79
  -1  -4   3 1205.98   44.50
  -1  -4   3 1255.47   57.39
  -1  -4   3 1326.87   49.50
   0   4  -3  187.18   19.80
   0   4  -3  167.68   13.30
   0   4  -3  159.48   18.50
   0   4  -3  176.78   22.00
   0  -4   3  156.78   18.80
   0  -4   3  154.48   18.60
   0  -4   3  172.88   12.50
   0  -4   3  165.18   25.40
   0  -4   3  192.28   20.20
  -1   4  -3  950.00   50.39
  -1   4  -3  927.71   53.49
   1  -4   3  953.10   25.20
   1  -4   3  884.81   50.09
   1  -4   3  963.50   53.29
   1  -4   3  970.90   26.50
   1  -4   3  925.41   50.99
   1  -4   3 1000.10   52.59
  -2   4  -3  331.67   35.30
  -2   4  -3  324.77   32.90
   2  -4   3  306.67   21.40
   2  -4   3  285.67   31.40
   2  -4   3  322.07   33.10
   2  -4   3  330.97   32.40
   2  -4   3  254.27   29.50
   2  -4   3  311.67   33.30
   2  -4   3  302.67   19.80
  -3   4  -3   21.20   12.50
   3  -4   3   43.30   14.50
   3  -4   3   11.60    8.40
   3  -4   3   25.90   13.90
   3  -4   3   27.50   13.80
   4  -4   3   35.10   16.10
   4  -4   3   67.29   24.60
   4  -4   3   39.70   16.60
   5  -4   3   24.60   18.80
   5  -4   3  -22.50   14.30
  -5  -3   3   14.90   16.70
   4   3  -3   -6.70   10.80
  -4  -3   3   20.70   13.80
   3   3  -3  706.83   50.29
   3   3  -3  682.63   31.20
   3   3  -3  632.44   45.60
  -3  -3   3  752.52   45.90
  -3  -3   3  772.72   34.10
  -3  -3   3  802.42   54.29
   2   3  -3  322.97   21.30
   2   3  -3  348.87   29.70
   2   3  -3  377.66   15.70
   2   3  -3  374.36   31.00
  -2  -3   3  339.47   28.10
  -2  -3   3  369.66   15.50
  -2  -3   3  391.56   31.70
  -2  -3   3  363.16   23.20
   1   3  -3 2613.44   79.59
   1   3  -3 2339.97   59.09
   1   3  -3 2522.05   68.89
   1   3  -3 2417.36   65.59
  -1  -3   3 2436.76   76.49
  -1  -3   3 2573.54   69.89
  -1  -3   3 2473.75   66.29
  -1  -3   3 2386.96   60.59
   0   3  -3 1432.66   52.39
   0   3  -3 1460.85   52.49
   0   3  -3 1494.65   41.50
   0   3  -3 1507.55   58.59
   0  -3   3 1544.15   59.09
   0  -3   3 1539.35   53.29
   0  -3   3 1557.24   41.40
   0  -3   3 1422.66   53.39
  -1   3  -3   -0.20    4.50
  -1   3  -3    4.80    3.10
  -1   3  -3   14.00    7.70
  -1   3  -3    1.00    4.80
   1  -3   3   -3.00    2.70
   1  -3   3    3.50    6.00
   1  -3   3   -5.10    3.90
   1  -3   3   -0.50    2.50
   1  -3   3   -2.70    3.30
   1  -3   3    3.70    3.70
  -2   3  -3 1251.57   62.59
   2  -3   3 1216.58   59.69
   2  -3   3 1385.26   65.39
   2  -3   3 1348.77   61.89
   2  -3   3 1222.28   45.20
   2  -3   3 1255.47   47.30
   2  -3   3 1280.97   62.19
   2  -3   3 1228.88   61.79
  -3   3  -3   26.10   15.10
   3  -3   3   41.10   12.20
   3  -3   3   27.80   14.00
   3  -3   3   32.30   12.90
   3  -3   3   50.29   16.50
   3  -3   3   23.70   11.60
   3  -3   3   61.19   18.10
   3  -3   3   34.40   14.40
   4  -3   3   10.30   10.10
   4  -3   3   24.90   13.40
   4  -3   3   20.50   11.00
   4  -3   3    7.00   11.40
   5  -3   3   46.30   17.70
   5  -3   3   12.90   14.70
   5   2  -3   32.20   16.30
  -5  -2   3   52.59   25.20
   4   2  -3   29.80   13.90
  -4  -2   3   31.60   14.30
   3   2  -3  844.62   50.99
   3   2  -3  758.02   25.10
   3   2  -3  747.13   26.30
   3   2  -3  711.33   49.99
  -3  -2   3  744.93   28.00
  -3  -2   3  739.73   24.50
  -3  -2   3  763.92   46.50
  -3  -2   3  797.62   53.49
   2   2  -3 1034.80   30.00
   2   2  -3 1032.60   49.90
   2   2  -3  985.80   31.20
   2   2  -3 1064.79   50.99
  -2  -2   3 1015.50   50.99
  -2  -2   3 1006.00   32.00
  -2  -2   3  972.70   28.20
  -2  -2   3 1033.90   48.70
   1   2  -3  646.84   26.60
   1   2  -3  672.53   35.80
   1   2  -3  634.34   26.70
   1   2  -3  619.24   31.90
  -1  -2   3  683.33   33.20
  -1  -2   3  646.34   26.70
  -1  -2   3  684.33   27.20
  -1  -2   3  668.93   35.60
   0   2  -3 3687.63   84.09
   0   2  -3 3669.03   73.19
   0   2  -3 3683.33   88.99
   0   2  -3 3727.23   83.19
   0  -2   3 3700.73   83.39
   0  -2   3 3638.84   73.69
   0  -2   3 3449.05   80.79
   0  -2   3 3743.33   89.29
  -1   2  -3    3.50    6.10
  -1   2  -3   15.30    6.60
  -1   2  -3    4.60    4.60
  -1   2  -3   -0.20    4.10
   1  -2   3   -4.30    4.40
   1  -2   3    2.00    4.50
   1  -2   3   20.10    6.90
   1  -2   3    1.00    5.50
   1  -2   3   -4.70    4.80
  -2   2  -3  501.35   35.30
  -2   2  -3  426.76   33.20
   2  -2   3  421.96   28.50
   2  -2   3  404.56   32.20
   2  -2   3  424.76   32.80
   2  -2   3  467.45   34.00
   2  -2   3  567.14   38.40
   2  -2   3  414.26   32.40
   2  -2   3  496.65   29.60
   3  -2   3  115.09   23.60
   3  -2   3   69.49   18.40
   3  -2   3   89.49   17.40
   3  -2   3  117.49   23.20
   3  -2   3   95.69   20.90
   3  -2   3  109.79   22.80
   3  -2   3  121.69   26.90
   3  -2   3   80.29   22.80
   4  -2   3    5.60    8.00
   4  -2   3   -1.90    8.80
   4  -2   3    0.80    8.40
   4  -2   3    5.80   10.20
   5  -2   3    4.00   15.50
   5  -2   3  -12.40    8.60
   5   1  -3  108.89   31.50
  -5  -1   3   81.89   28.10
   4   1  -3  136.99   28.10
   3   1  -3  194.88    7.80
   3   1  -3  174.28    7.90
   3   1  -3  187.58   29.60
   3   1  -3  202.18   25.70
   3   1  -3  180.58   16.10
  -3  -1   3  214.78   32.70
  -3  -1   3  153.68   25.70
  -3  -1   3  170.38   15.10
   2   1  -3 1696.03   30.70
   2   1  -3 1719.53   45.80
   2   1  -3 1662.93   62.89
   2   1  -3 1620.54   63.19
  -2  -1   3 1739.93   62.39
  -2  -1   3 1713.33   44.50
  -2  -1   3 1690.33   31.70
  -2  -1   3 1725.13   66.09
   1   1  -3   30.30    6.80
   1   1  -3   43.80   10.20
   1   1  -3   40.20    6.30
   1   1  -3   32.40    9.50
  -1  -1   3   35.50    6.00
  -1  -1   3   40.20    7.70
  -1  -1   3   27.30    8.70
  -1  -1   3   37.40    9.60
   0   1  -3 3225.48   72.39
   0   1  -3 3409.86   70.99
   0   1  -3 3387.46   76.89
   0  -1   3 3330.67   71.79
   0  -1   3 3368.56   71.49
   0  -1   3 3385.06   76.99
   0  -1   3 3344.47   73.39
   0  -1   3 3348.47   71.49
  -1   1  -3    9.00    6.10
  -1   1  -3   17.20    5.80
  -1   1  -3   18.50    7.60
  -1   1  -3   18.00    7.00
   1  -1   3   29.40    9.30
   1  -1   3   18.10    6.40
   1  -1   3   12.20    6.00
   1  -1   3   25.60    8.70
   1  -1   3   15.10    7.00
  -2   1  -3  252.87   23.00
  -2   1  -3  237.88   23.90
  -2   1  -3  206.98   21.70
   2  -1   3  256.37   24.00
   2  -1   3  275.77   23.00
   2  -1   3  287.37   25.40
   2  -1   3  273.67   23.70
   2  -1   3  252.87   24.60
   2  -1   3  268.97   23.70
   3  -1   3    6.30    5.70
   3  -1   3    9.80    7.60
   3  -1   3   -0.40    5.70
   3  -1   3   -1.70    7.10
   3  -1   3    3.50    6.60
   3  -1   3   13.40    7.90
   3  -1   3    9.20    7.20
   4  -1   3    0.00    5.90
   4  -1   3   -4.90    6.80
   4  -1   3    9.30    9.90
   4  -1   3    0.40    7.70
   5  -1   3   26.80   17.00
   5   0  -3   53.19   24.30
  -5   0   3   41.70   19.80
   4   0  -3  284.47   26.20
   4   0  -3  335.87   39.80
  -4   0   3  405.16   43.00
   3   0  -3  122.89   25.00
   3   0  -3   81.89   20.50
   3   0  -3  154.98   17.40
  -3   0   3  134.89   23.30
  -3   0   3   95.69   15.60
  -3   0   3  119.69   24.20
   2   0  -3 1213.18   42.60
   2   0  -3 1210.68   53.39
   2   0  -3 1136.89   52.39
  -2   0   3 1278.97   54.99
  -2   0   3 1195.38   51.89
  -2   0   3 1266.17   42.30
   1   0  -3  769.02   42.70
   1   0  -3  756.52   29.60
   1   0  -3  756.72   34.50
  -1   0   3  732.53   34.20
  -1   0   3  795.02   30.10
  -1   0   3  732.93   39.90
  -1   0   3  749.13   16.70
  -1   0   3  750.22   17.30
   0   0  -3   47.30    8.70
   0   0  -3   40.30    8.50
   0   0  -3   52.39    9.90
   0   0  -3   40.80    9.20
   0   0   3   40.60    8.40
   0   0   3   31.20    8.10
   0   0   3   46.30    9.10
   0   0   3   44.60    8.30
  -1   0  -3  334.27   22.20
  -1   0  -3  321.77   22.00
  -1   0  -3  309.47   18.80
  -1   0  -3  288.47   20.90
   1   0   3  300.07   21.00
   1   0   3  296.47   21.40
   1   0   3  318.27   22.00
   1   0   3  322.17   18.80
  -2   0  -3    8.70    6.20
  -2   0  -3    0.80    3.70
   2   0   3    2.50    5.10
   2   0   3    2.80    4.60
   2   0   3   -1.80    3.60
   2   0   3    3.80    4.20
  -3   0  -3   56.79   14.80
  -3   0  -3   79.59   29.30
   3   0   3   54.79   16.20
   3   0   3   81.59   18.30
   3   0   3   79.89   16.80
   3   0   3   61.19   14.80
   3   0   3   80.19   16.70
   3   0   3   82.09   17.70
   3   0   3   62.39   17.30
  -4   0  -3   67.19   19.00
   4   0   3   67.89   20.40
   4   0   3   60.19   17.50
   4   0   3   33.40   15.30
   4   0   3   26.60   11.90
   4   0   3   49.80   16.30
   4   0   3   35.60   13.50
   5   0   3   26.10   16.40
   5  -1  -3  -24.70   10.50
  -5   1   3   23.70   15.20
   4  -1  -3  208.98   37.10
   4  -1  -3  290.27   29.20
  -4   1   3  318.87   37.90
   3  -1  -3  206.88   25.90
   3  -1  -3  144.09   26.70
   3  -1  -3  200.48    9.50
   3  -1  -3  193.78    8.20
  -3   1   3  170.68   28.10
  -3   1   3  212.48   25.30
  -3   1   3  188.18   20.80
   2  -1  -3  147.39    6.40
   2  -1  -3  154.48   17.00
   2  -1  -3  152.78    6.30
   2  -1  -3  182.88   21.70
   2  -1  -3  150.28   18.70
  -2   1   3  148.69   18.50
  -2   1   3  193.78   21.00
  -2   1   3  158.08   16.50
   1  -1  -3  412.76   24.20
   1  -1  -3  423.76   25.70
   1  -1  -3  409.66   14.50
  -1   1   3  389.16   24.70
  -1   1   3  409.96   14.30
  -1   1   3  406.86   23.20
  -1   1   3  385.66   24.50
   0  -1  -3   14.70    6.70
   0  -1  -3   20.50    5.80
   0  -1  -3   29.10    6.70
   0  -1  -3   34.30    8.70
   0   1   3   38.10    7.80
   0   1   3   23.90    8.00
   0   1   3   31.90    7.00
   0   1   3   30.70    8.10
  -1  -1  -3    6.00    4.60
  -1  -1  -3    7.50    5.20
  -1  -1  -3    5.60    4.60
  -1  -1  -3    7.20    3.10
   1   1   3    6.70    4.90
   1   1   3    1.70    4.70
   1   1   3   18.00    6.50
   1   1   3    6.50    3.30
  -2  -1  -3   59.29   13.60
  -2  -1  -3   53.99   11.70
   2   1   3   27.60    7.40
   2   1   3   35.00   11.40
   2   1   3   58.49   14.00
   2   1   3   45.80    9.40
   2   1   3   60.89   13.20
   2   1   3   41.40   10.50
  -3  -1  -3   39.80   14.20
  -3  -1  -3   66.89   14.20
  -3  -1  -3   71.39   19.50
   3   1   3   70.09   15.60
   3   1   3   83.99   15.70
   3   1   3   63.79   16.20
   3   1   3   66.89   15.50
   3   1   3   67.79   19.20
   3   1   3   64.99   14.20
  -4  -1  -3  242.68   28.90
  -4  -1  -3  297.47   35.30
   4   1   3  276.57   26.20
   4   1   3  231.38   38.90
   4   1   3  270.67   28.40
   4   1   3  275.57   28.80
   5   1   3    5.20    9.60
   5  -2  -3  108.99   30.80
  -5   2   3   84.19   28.10
   4  -2  -3   48.20   16.10
   4  -2  -3   32.40   14.80
  -4   2   3   50.59   17.50
   3  -2  -3  294.17   16.70
   3  -2  -3  281.47   17.30
   3  -2  -3  276.87   33.40
   3  -2  -3  308.07   29.90
   3  -2  -3  335.07   32.90
  -3   2   3  335.67   34.00
  -3   2   3  317.47   28.50
  -3   2   3  307.47   31.50
   2  -2  -3   15.40    8.70
   2  -2  -3   28.60    6.70
   2  -2  -3   10.80    7.20
  -2   2   3   20.60    9.00
  -2   2   3   13.00    6.60
  -2   2   3   10.20    4.90
  -2   2   3   15.40    9.30
   1  -2  -3  417.96   19.60
   1  -2  -3  413.16   27.00
   1  -2  -3  368.66   25.70
  -1   2   3  370.66   24.10
  -1   2   3  386.96   25.50
  -1   2   3  422.66   19.40
  -1   2   3  418.56   26.30
   0  -2  -3    4.00    4.60
   0  -2  -3    2.70    4.00
   0  -2  -3   -1.70    2.70
   0  -2  -3    9.90    5.50
   0   2   3   15.20    6.40
   0   2   3   -0.10    2.90
   0   2   3    1.60    4.30
   0   2   3    6.10    4.50
  -1  -2  -3   44.70   10.30
  -1  -2  -3   22.50    7.20
  -1  -2  -3   10.40    5.60
   1   2   3   26.60    7.40
   1   2   3   30.50    9.40
   1   2   3   27.40    8.50
  -2  -2  -3  163.68   18.70
  -2  -2  -3  172.58   16.60
   2   2   3  228.48   21.60
   2   2   3  175.78   11.30
   2   2   3  177.48   22.20
   2   2   3  178.58   21.10
   2   2   3  179.68   16.00
   2   2   3  216.88   12.50
  -3  -2  -3    4.70    7.80
  -3  -2  -3    5.50    5.60
   3   2   3   14.40    8.30
   3   2   3    8.30    5.70
   3   2   3   13.50    5.70
   3   2   3   10.60    9.00
   3   2   3    8.10    5.70
  -4  -2  -3  159.48   28.80
  -4  -2  -3   94.09   24.50
   4   2   3  131.09   21.20
   4   2   3  128.99   21.70
   4   2   3   94.89   26.30
   5   2   3   48.70   21.70
   5  -3  -3  100.49   31.70
  -5   3   3  136.79   32.60
   4  -3  -3   23.70   15.90
   4  -3  -3   40.10   15.10
  -4   3   3   36.80   15.00
   3  -3  -3  657.73   31.20
   3  -3  -3  716.33   53.59
   3  -3  -3  664.73   46.50
  -3   3   3  621.54   43.50
  -3   3   3  540.55   41.40
   2  -3  -3  102.19   12.60
   2  -3  -3  127.99   20.70
   2  -3  -3   89.19   18.80
   2  -3  -3  117.89   23.00
   2  -3  -3   94.59   19.10
  -2   3   3  132.09   23.60
  -2   3   3  142.79   22.60
  -2   3   3  107.59   18.40
   1  -3  -3  233.78   22.60
   1  -3  -3  251.27   23.40
   1  -3  -3  262.67   23.00
   1  -3  -3  240.28   18.50
  -1   3   3  264.77   22.90
  -1   3   3  249.38   19.70
  -1   3   3  240.18   21.50
  -1   3   3  244.28   21.60
   0  -3  -3   62.59   10.40
   0  -3  -3   69.29   12.70
   0  -3  -3   70.19   12.60
   0  -3  -3   66.99   10.80
   0  -3  -3   54.69   12.20
   0   3   3   40.10   10.10
   0   3   3   58.49   11.80
   0   3   3   87.89   14.30
  -1  -3  -3   56.09   12.00
  -1  -3  -3   43.50   11.50
  -1  -3  -3   48.40    3.60
  -1  -3  -3   45.10    3.40
  -1  -3  -3   37.30    9.20
   1   3   3   63.49   13.50
   1   3   3   53.79   10.80
   1   3   3   41.90   12.30
  -2  -3  -3   33.40   11.50
  -2  -3  -3   39.10    9.20
   2   3   3   44.70   13.80
   2   3   3   52.69   14.30
   2   3   3   42.20    9.60
   2   3   3   15.30    9.00
  -3  -3  -3  217.98   18.30
  -3  -3  -3  197.08   29.10
   3   3   3  250.67   19.60
   3   3   3  205.78   24.30
   3   3   3  225.18   16.20
   3   3   3  232.58   17.10
   3   3   3  203.98   25.90
   3   3   3  264.57   31.70
  -4  -3  -3  136.49   26.80
   4   3   3  116.89   25.20
   4   3   3  154.88   32.10
   5   3   3   57.99   23.30
   5  -4  -3  109.89   29.90
   4  -4  -3    2.70   12.40
   4  -4  -3   19.70   15.20
  -4   4   3   18.90   13.20
   3  -4  -3   27.40   15.20
   3  -4  -3   26.40    9.60
   3  -4  -3   47.30   15.50
   3  -4  -3   43.40   15.90
  -3   4   3   48.20   14.60
   2  -4  -3  511.75   41.80
   2  -4  -3  453.35   38.50
   2  -4  -3  472.55   30.10
   2  -4  -3  595.54   43.10
   2  -4  -3  508.25   33.80
  -2   4   3  523.15   33.00
  -2   4   3  420.26   35.40
  -2   4   3  530.75   32.10
   1  -4  -3  191.38   23.30
   1  -4  -3  181.08   19.20
   1  -4  -3  217.98   24.10
   1  -4  -3  170.78   20.00
   1  -4  -3  154.58   19.10
  -1   4   3  168.28   18.30
  -1   4   3  198.78   17.70
  -1   4   3  185.18   20.60
   0  -4  -3    5.70    4.80
   0  -4  -3    1.60    5.90
   0  -4  -3   -0.10    4.50
   0  -4  -3    0.20    4.60
   0  -4  -3    7.80    4.40
   0   4   3    6.10    5.30
   0   4   3    3.40    4.30
   0   4   3   -3.20    4.10
  -1  -4  -3  730.03   38.90
  -1  -4  -3  699.73   21.90
  -1  -4  -3  717.83   23.70
  -1  -4  -3  806.72   37.50
  -1  -4  -3  693.13   39.00
   1   4   3  721.63   39.40
   1   4   3  713.53   34.20
   1   4   3  737.23   38.90
   1   4   3  745.63   40.20
  -2  -4  -3  484.05   26.90
  -2  -4  -3  487.25   35.90
   2   4   3  537.25   36.70
   2   4   3  450.35   38.00
   2   4   3  523.75   27.40
   2   4   3  441.06   34.90
  -3  -4  -3  396.36   23.30
  -3  -4  -3  461.35   38.10
   3   4   3  413.56   17.00
   3   4   3  421.46   39.10
   3   4   3  425.66   23.10
   3   4   3  481.65   44.30
   3   4   3  462.25   37.20
   3   4   3  422.16   18.40
  -4  -4  -3    9.60   10.40
   4   4   3   -6.80   10.70
   5   4   3  126.59   32.90
   5  -5  -3   13.20   19.40
   4  -5  -3   63.69   25.10
   4  -5  -3   61.49   25.30
   3  -5  -3   28.60   13.70
   3  -5  -3   22.90   10.10
   3  -5  -3   33.70   14.70
  -3   5   3   19.10    9.70
   2  -5  -3   17.90   10.40
   2  -5  -3   28.70   11.80
   2  -5  -3   12.30   12.30
   2  -5  -3   28.30   10.80
   2  -5  -3   13.20   10.60
  -2   5   3    7.90   10.30
  -2   5   3   20.70    7.90
  -2   5   3   35.80   10.20
   1  -5  -3   43.90   12.70
   1  -5  -3   32.80   11.30
   1  -5  -3   20.60   12.30
   1  -5  -3   32.30   11.90
   1  -5  -3   47.50   14.00
  -1   5   3   28.20   13.00
  -1   5   3   35.80    9.80
  -1   5   3   32.10   10.70
   0  -5  -3  127.29   15.50
   0  -5  -3  127.69   16.30
   0  -5  -3  157.38   18.10
   0  -5  -3  161.88   20.50
   0  -5  -3  174.28   21.20
   0   5   3  175.38   24.90
   0   5   3  152.38   18.70
   0   5   3  134.89   16.40
  -1  -5  -3  505.35   31.80
  -1  -5  -3  483.55   24.40
  -1  -5  -3  488.55   22.80
  -1  -5  -3  514.85   37.20
   1   5   3  473.55   32.80
   1   5   3  496.25   31.00
   1   5   3  519.85   35.20
   1   5   3  441.66   33.90
  -2  -5  -3   25.40    8.30
  -2  -5  -3   23.60   12.60
   2   5   3   29.50   14.00
   2   5   3   17.70   10.50
   2   5   3   32.80    8.70
   2   5   3   19.30   10.90
  -3  -5  -3 1081.19   39.20
  -3  -5  -3 1154.98   63.09
   3   5   3  994.60   58.79
   3   5   3 1112.39   69.09
  -4  -5  -3   40.60   16.80
   4   5   3   41.30   18.40
   5   5   3    1.10   15.60
   4  -6  -3  -19.90   13.20
   4  -6  -3   -3.00   15.30
   3  -6  -3   -4.90   10.30
   3  -6  -3  -15.00   12.80
   3  -6  -3   21.40   11.60
   2  -6  -3   -9.50    6.40
   2  -6  -3   27.30   13.20
   2  -6  -3    3.30   10.10
  -2   6   3    3.10   10.20
  -2   6   3    2.80    5.80
   1  -6  -3  292.57   31.30
   1  -6  -3  350.96   36.50
   1  -6  -3  325.67   31.60
   1  -6  -3  297.57   31.30
  -1   6   3  316.37   22.00
  -1   6   3  338.67   33.40
  -1   6   3  263.27   33.30
   0  -6  -3   31.90   11.00
   0  -6  -3   25.90    8.80
   0  -6  -3   38.10   12.70
   0  -6  -3   31.30   11.60
   0  -6  -3   61.09   16.60
   0   6   3   60.09   15.00
   0   6   3   20.00    9.50
  -1  -6  -3  898.21   47.50
  -1  -6  -3  906.21   37.30
  -1  -6  -3  869.51   52.99
  -1  -6  -3  856.11   42.30
   1   6   3  870.81   44.50
   1   6   3  855.51   51.29
   1   6   3  911.11   45.80
   1   6   3  890.71   48.30
  -2  -6  -3  303.27   24.40
  -2  -6  -3  309.77   14.90
  -2  -6  -3  259.27   31.20
   2   6   3  290.27   30.00
   2   6   3  306.87   33.10
   2   6   3  309.57   23.40
  -3  -6  -3  132.29   27.40
   3   6   3  147.29   30.50
  -4  -6  -3  474.55   44.90
   4   6   3  396.36   46.40
   5   6   3  -14.20   18.00
   4  -7  -3  -26.00   15.50
   4  -7  -3  -17.00   18.80
   3  -7  -3   28.40   15.90
   3  -7  -3   -9.50   10.80
   2  -7  -3   -1.80    9.00
   2  -7  -3   16.00   13.20
   2  -7  -3   -3.90    8.20
   1  -7  -3  231.58   37.00
   1  -7  -3  319.37   38.40
   1  -7  -3  330.37   35.20
   1  -7  -3  308.67   32.80
  -1   7   3  266.27   19.60
   0  -7  -3  253.47   31.20
   0  -7  -3  358.96   36.30
   0  -7  -3  304.27   30.60
   0   7   3  285.47   31.00
   0   7   3  338.47   24.60
   0   7   3  316.57   25.00
  -1  -7  -3  507.15   38.60
  -1  -7  -3  518.05   34.00
  -1  -7  -3  463.25   30.10
  -1  -7  -3  516.85   43.70
   1   7   3  487.35   30.40
   1   7   3  500.55   35.00
   1   7   3  447.76   35.30
   1   7   3  453.65   34.80
  -2  -7  -3  706.03   40.80
  -2  -7  -3  711.73   52.69
   2   7   3  639.34   45.90
   2   7   3  648.14   48.70
  -3  -7  -3   -7.80    9.50
   3   7   3    6.30   11.30
  -4  -7  -3  276.97   42.20
   4   7   3  382.36   59.09
   5   7   3   75.29   33.60
   3  -8  -3   -9.80    9.30
   3  -8  -3   10.00   15.60
   2  -8  -3   90.89   27.30
   2  -8  -3   79.79   23.70
   1  -8  -3  209.98   35.30
   1  -8  -3  215.98   36.40
   1  -8  -3  199.18   36.70
   0  -8  -3  397.66   36.30
   0  -8  -3  401.66   37.90
   0  -8  -3  491.65   44.40
   0  -8  -3  422.26   43.30
  -1  -8  -3   10.80   10.40
  -1  -8  -3    8.30    7.00
  -1  -8  -3    3.40    8.90
   1   8   3   13.10    8.60
   1   8   3    2.10    7.30
  -2  -8  -3  948.51   64.79
  -2  -8  -3  904.41   50.79
   2   8   3 1023.70   63.49
  -3  -8  -3   71.89   20.70
  -4  -8  -3  114.69   29.00
   4   8   3  142.19   35.30
   3  -9  -3   10.20   18.50
   2  -9  -3  140.59   36.20
   2  -9  -3   95.39   28.90
   2  -9  -3  143.59   30.40
   1  -9  -3   30.40   17.20
   1  -9  -3   -2.60   10.10
   1  -9  -3    6.10    9.10
   0  -9  -3  536.25   50.49
   0  -9  -3  485.35   48.50
   0  -9  -3  622.44   48.10
  -1  -9  -3  163.48   35.20
  -1  -9  -3  143.49   28.10
  -2  -9  -3  373.66   43.30
   2   9   3  346.27   39.60
  -3  -9  -3  162.88   35.30
   3   9   3  155.98   36.50
  -4  -9  -3   42.30   23.50
   4   9   3   19.50   22.00
   2 -10  -3   32.30   21.10
   2 -10  -3   89.79   32.20
   2 -10  -3   54.19   28.70
   1 -10  -3    4.60   15.20
   1 -10  -3   25.90   20.30
   1 -10  -3    0.50   16.20
   0 -10  -3  269.77   44.90
   0 -10  -3  283.07   46.00
   0 -10  -3  337.57   39.10
  -1 -10  -3  161.38   29.90
  -1 -10  -3  187.58   38.10
  -2 -10  -3   37.80   19.90
  -3 -10  -3  118.39   32.70
   1 -11  -3   82.19   29.30
   1 -11  -3  150.18   34.30
   1 -11  -3   96.89   31.80
   0 -11  -3   71.49   25.10
   0 -11  -3   68.59   27.60
  -1 -11  -3  239.08   45.20
  -2 -11  -3   15.70   21.40
  -3 -11  -3   49.99   27.00
  -1 -12  -3   79.49   35.00
   1  11  -4   14.30   19.10
   0  11  -4   56.79   30.20
   0 -11   4  150.58   39.50
   0 -11   4   86.89   30.40
  -2 -10   4   78.09   30.80
   1  10  -4    3.80   14.40
  -1 -10   4   29.00   18.00
   0  10  -4   -0.70   12.30
   0 -10   4   11.70   15.70
   0 -10   4   58.49   22.60
  -1  10  -4  101.99   33.70
   1 -10   4  114.89   36.60
   1 -10   4  164.58   42.20
  -2  10  -4   15.20   21.60
   2 -10   4    8.00   20.80
   2 -10   4   -7.00   16.50
  -3  -9   4   36.10   18.40
   2   9  -4   98.99   28.20
  -2  -9   4   96.89   27.10
   1   9  -4  503.25   93.09
  -1  -9   4  343.67   38.60
  -1  -9   4  412.76   47.60
   0  -9   4  -10.70    8.50
   0  -9   4   -0.70    9.70
  -1   9  -4   89.49   26.50
   1  -9   4  117.59   34.20
   1  -9   4  151.98   33.40
  -2   9  -4   46.40   20.60
   2  -9   4   36.80   21.40
   2  -9   4   22.00   22.50
  -3   9  -4   33.90   25.00
   3  -9   4   43.10   27.70
   3  -9   4   -5.60   20.10
   3  -9   4  -27.20   17.60
  -4  -8   4   49.10   21.90
   3   8  -4  115.99   31.60
  -3  -8   4  163.68   32.30
  -3  -8   4  120.39   26.40
   2   8  -4  -10.70    7.90
  -2  -8   4   11.60   11.20
   1   8  -4  454.55   46.10
  -1  -8   4  442.96   38.20
  -1  -8   4  340.07   40.90
   0   8  -4  101.39   28.10
   0  -8   4  107.39   26.10
   0  -8   4  112.99   29.40
  -1   8  -4  125.19   30.70
   1  -8   4   67.79   23.90
  -2   8  -4   46.40   21.30
   2  -8   4   37.90   18.80
   2  -8   4   40.30   20.50
   3  -8   4   28.60   16.20
   3  -8   4   16.20   14.40
  -4  -7   4   -6.90   10.40
   3   7  -4  333.87   37.90
  -3  -7   4  252.47   40.00
  -3  -7   4  353.66   35.60
   2   7  -4   95.19   23.30
  -2  -7   4   67.99   17.50
  -2  -7   4   84.99   21.30
   1   7  -4  115.59   27.00
  -1  -7   4  137.19   28.80
  -1  -7   4  219.08   25.10
  -1  -7   4  202.08   29.80
  -1  -7   4  167.68   19.10
   0   7  -4  127.39   29.10
   0  -7   4  239.08   38.20
   0  -7   4  114.39   25.80
   0  -7   4  147.59   27.90
   1  -7   4   25.40   12.10
   1  -7   4   14.40   11.30
  -2   7  -4   -4.80    9.60
   2  -7   4   -0.30   10.30
   2  -7   4   -0.60   11.10
  -3   7  -4  -30.70   14.90
   3  -7   4    9.70   10.60
   3  -7   4   -3.00   10.20
   4  -7   4  -20.40   19.10
   4  -7   4   51.89   23.40
   4  -7   4   -0.90   16.80
   4   6  -4   53.59   25.50
  -4  -6   4   67.39   23.60
   3   6  -4  141.09   28.20
  -3  -6   4  169.98   30.30
  -3  -6   4  178.88   27.70
   2   6  -4  671.03   46.10
   2   6  -4  670.93   51.29
   2   6  -4  630.54   44.10
  -2  -6   4  673.13   47.40
  -2  -6   4  663.33   49.99
  -2  -6   4  665.83   33.70
  -2  -6   4  601.84   44.70
   1   6  -4   72.79   20.90
   1   6  -4   73.89   17.20
   1   6  -4   96.79   20.70
  -1  -6   4   81.59   15.40
  -1  -6   4   75.79   17.00
  -1  -6   4   59.49   19.10
  -1  -6   4   72.19   18.60
  -1  -6   4   88.29   17.80
   0   6  -4  151.08   13.10
   0   6  -4  132.89   24.30
   0   6  -4  178.68   32.30
   0  -6   4  176.78   31.10
   0  -6   4  108.09   23.90
   0  -6   4  136.09   24.40
   0  -6   4  126.79   23.80
   0  -6   4  153.88   12.90
  -1   6  -4   34.40   15.80
   1  -6   4  -10.50    8.20
   1  -6   4    8.40   10.30
  -2   6  -4    0.90   10.40
   2  -6   4    2.10    9.10
   2  -6   4   -6.60    7.30
   3  -6   4   25.00   14.40
   3  -6   4   22.30   16.50
   4  -6   4   32.00   17.90
   4  -6   4  -19.00   11.50
  -5  -5   4   98.39   30.30
   4   5  -4   81.89   21.40
  -4  -5   4  160.18   34.70
   3   5  -4   47.70   19.80
  -3  -5   4   28.60   12.80
  -3  -5   4   23.60   13.40
  -3  -5   4   39.40   15.20
   2   5  -4  204.48   32.90
   2   5  -4  185.38   22.30
   2   5  -4  171.48   25.10
  -2  -5   4  171.48   15.50
  -2  -5   4  134.89   24.60
  -2  -5   4  173.88   16.70
  -2  -5   4  175.28   26.30
  -2  -5   4  228.38   28.50
   1   5  -4  169.38   29.30
   1   5  -4  218.98   24.20
   1   5  -4  158.08   18.90
  -1  -5   4  167.98   19.00
  -1  -5   4  172.98   29.00
  -1  -5   4  161.78   23.50
  -1  -5   4  184.98   27.70
  -1  -5   4  152.88   17.70
   0   5  -4  104.09   22.20
   0   5  -4   90.69   13.30
   0  -5   4   86.39   10.80
   0  -5   4   65.39   17.40
   0  -5   4  117.89   21.20
   0  -5   4   98.89   19.80
  -1   5  -4   -1.70    7.70
  -1   5  -4  -11.00    6.10
   1  -5   4  -10.40    7.10
   1  -5   4    4.20    7.70
   1  -5   4   28.30   15.00
   1  -5   4   -1.80    2.40
   1  -5   4    3.60   10.50
  -2   5  -4   11.80   12.10
   2  -5   4   -5.90    8.00
   2  -5   4   -4.10    6.80
   2  -5   4    4.60    7.10
   3  -5   4   97.99   24.30
   3  -5   4   87.69   23.70
   4  -5   4    1.30   12.80
   4  -5   4   -0.20   11.40
   4  -5   4    5.10   12.50
  -5  -4   4   12.20   21.00
   4   4  -4  147.59   30.50
   3   4  -4   55.49   17.40
  -3  -4   4   41.90   16.20
  -3  -4   4   42.90   10.60
   2   4  -4  238.78   28.50
   2   4  -4  272.77   23.10
   2   4  -4  247.68   26.40
   2   4  -4  250.37   16.80
  -2  -4   4  250.27   27.30
  -2  -4   4  287.87   29.20
  -2  -4   4  268.97   18.30
  -2  -4   4  256.67   23.60
   1   4  -4   95.29   20.50
   1   4  -4   74.69   14.20
   1   4  -4   96.39   17.00
   1   4  -4   97.39   17.50
  -1  -4   4   80.79   16.70
  -1  -4   4  113.59   21.20
  -1  -4   4   74.29   14.20
  -1  -4   4  110.69   17.50
   0   4  -4   15.30    5.80
   0   4  -4   12.10    8.80
   0   4  -4   -4.10    3.00
   0  -4   4    0.60    6.00
   0  -4   4   -0.70    6.30
   0  -4   4    1.10    3.20
   0  -4   4    3.60    5.90
  -1   4  -4   18.70   10.20
  -1   4  -4    7.40    4.30
  -1   4  -4   15.10   10.10
  -1   4  -4    2.00    7.20
   1  -4   4    5.30    8.90
   1  -4   4   17.20    9.70
   1  -4   4    8.00    8.00
   1  -4   4    3.10    6.00
   1  -4   4   17.70    5.90
  -2   4  -4   17.50   12.30
   2  -4   4   38.70   14.20
   2  -4   4   65.39   13.00
   2  -4   4   43.50   14.40
   2  -4   4   13.30    8.20
   2  -4   4   33.60   15.00
   2  -4   4   33.20   14.60
  -3   4  -4   96.29   25.10
   3  -4   4  113.39   25.80
   3  -4   4   55.09   20.10
   3  -4   4   85.89   17.80
   4  -4   4   68.49   24.60
   4  -4   4   75.89   24.50
   4  -4   4   26.10   18.80
   5  -4   4    3.10   13.90
   5  -4   4  -20.80   20.90
   5   3  -4   46.20   21.90
  -5  -3   4   19.30   19.90
   4   3  -4  154.78   32.20
   3   3  -4  543.15   45.40
  -3  -3   4  461.35   42.00
  -3  -3   4  535.25   26.70
  -3  -3   4  498.95   40.30
   2   3  -4   77.49    9.90
   2   3  -4   87.69   13.60
   2   3  -4   88.19   24.30
   2   3  -4   67.29   16.80
  -2  -3   4  105.49   20.30
  -2  -3   4   81.09   10.20
  -2  -3   4   55.89   11.50
  -2  -3   4  107.59   20.90
   1   3  -4  421.96   28.80
   1   3  -4  474.05   28.20
   1   3  -4  457.85   26.80
   1   3  -4  424.96   33.10
  -1  -3   4  501.15   35.90
  -1  -3   4  493.85   28.70
  -1  -3   4  516.35   31.30
   0   3  -4   62.39   13.90
   0   3  -4   57.09   10.90
   0   3  -4   61.49   13.60
   0   3  -4   41.20   12.90
   0  -3   4   47.20   13.40
   0  -3   4   53.79   10.70
   0  -3   4   52.79   13.10
   0  -3   4   51.39   12.60
  -1   3  -4   38.80    9.20
  -1   3  -4   27.70   11.70
  -1   3  -4   50.59   13.50
  -1   3  -4   24.90   10.80
   1  -3   4   26.90    9.70
   1  -3   4   29.20   10.50
   1  -3   4   33.10    8.40
   1  -3   4   37.40   12.20
   1  -3   4   28.70   11.10
  -2   3  -4   17.20   10.30
  -2   3  -4   18.20   10.90
   2  -3   4    7.00    8.30
   2  -3   4    2.70    6.90
   2  -3   4   11.90    7.80
   2  -3   4   13.60    9.70
   2  -3   4    0.40    5.80
  -3   3  -4    8.10   10.10
   3  -3   4    6.10   11.80
   3  -3   4   -6.00    7.50
   3  -3   4    4.60    9.10
   3  -3   4    2.90    9.20
   3  -3   4  -11.40    6.40
   4  -3   4  172.38   35.20
   4  -3   4  242.48   39.70
   4  -3   4  223.08   37.20
   4  -3   4  191.78   33.00
   5  -3   4  -26.40    9.70
   5  -3   4  -11.40   14.60
   5   2  -4  120.49   31.90
  -5  -2   4   64.19   25.80
   4   2  -4    8.70   10.90
  -4  -2   4   -1.30    7.20
   3   2  -4  282.87   18.00
   3   2  -4  240.98   36.60
   3   2  -4  245.68   12.70
   3   2  -4  321.27   34.10
  -3  -2   4  223.48   28.40
  -3  -2   4  249.18   13.40
  -3  -2   4  219.48   27.40
  -3  -2   4  276.27   17.10
   2   2  -4   46.10   12.80
   2   2  -4   34.80   12.60
   2   2  -4   24.80    7.10
   2   2  -4   42.40    8.40
  -2  -2   4   28.30   10.80
  -2  -2   4   34.60   11.70
  -2  -2   4   33.10    7.40
  -2  -2   4   36.70    7.60
   1   2  -4   34.20    8.60
   1   2  -4   25.20    9.80
   1   2  -4   34.40    7.80
   1   2  -4   29.90   10.30
  -1  -2   4   21.00    6.60
  -1  -2   4   28.40    7.70
  -1  -2   4   22.10   10.30
  -1  -2   4   35.70   10.20
   0   2  -4   23.50    7.70
   0   2  -4   11.30    8.10
   0   2  -4   20.40    7.30
   0   2  -4   11.70    6.40
   0  -2   4   19.00    7.40
   0  -2   4    7.80    5.50
   0  -2   4   20.60    8.00
   0  -2   4    9.50    7.10
  -1   2  -4   -2.80    3.60
  -1   2  -4   -3.40    2.70
  -1   2  -4    1.90    5.80
   1  -2   4    1.20    4.90
   1  -2   4   -1.40    3.60
   1  -2   4    4.10    4.90
   1  -2   4    3.30    3.90
   1  -2   4    8.40    6.30
  -2   2  -4 1616.24   68.99
  -2   2  -4 1648.64   68.09
   2  -2   4 1578.34   69.19
   2  -2   4 1578.54   66.59
   2  -2   4 1637.74   69.79
   2  -2   4 1603.44   59.89
   2  -2   4 1679.73   70.39
   2  -2   4 1627.64   58.89
  -3   2  -4    0.30    8.10
   3  -2   4    4.20    6.20
   3  -2   4    9.30   10.40
   3  -2   4   28.60   12.60
   3  -2   4    3.70    7.20
   3  -2   4   23.60   13.40
   3  -2   4   23.40    9.20
   3  -2   4   -5.80    7.20
   4  -2   4  140.49   29.50
   4  -2   4  110.79   25.70
   4  -2   4  193.88   33.60
   4  -2   4  137.59   27.90
   5  -2   4   67.99   19.60
   5   1  -4   64.79   26.50
  -5  -1   4   24.10   20.80
   4   1  -4    3.90   10.90
  -4  -1   4   13.60    9.00
   3   1  -4  144.39   16.20
   3   1  -4  136.69   26.50
   3   1  -4   75.59   19.50
  -3  -1   4  114.69   13.90
  -3  -1   4  141.19   24.90
  -3  -1   4  113.99   24.40
   2   1  -4    9.50    7.90
   2   1  -4    1.80    6.10
   2   1  -4    3.60    4.30
  -2  -1   4   14.10    8.00
  -2  -1   4    1.80    4.60
  -2  -1   4    2.60    1.90
  -2  -1   4    7.70    7.70
  -2  -1   4    3.60    1.80
   1   1  -4  240.78   21.70
   1   1  -4  231.98   21.70
   1   1  -4  223.98   17.50
  -1  -1   4  175.48   18.70
  -1  -1   4  241.08   14.90
  -1  -1   4  239.28   21.50
  -1  -1   4  252.17   14.90
  -1  -1   4  228.18   17.80
   0   1  -4 1456.25   52.29
   0   1  -4 1459.85   49.20
   0   1  -4 1480.95   50.49
   0  -1   4 1505.45   53.19
   0  -1   4 1519.75   49.00
   0  -1   4 1574.04   50.39
   0  -1   4 1556.54   51.29
  -1   1  -4   97.49   16.00
  -1   1  -4   84.79   15.90
  -1   1  -4   90.89   17.00
  -1   1  -4   86.19   14.60
   1  -1   4   84.59   14.70
   1  -1   4  104.29   17.60
   1  -1   4  119.69   19.20
   1  -1   4   77.49   14.70
   1  -1   4   83.69   16.30
  -2   1  -4  659.93   42.50
  -2   1  -4  733.83   43.00
  -2   1  -4  717.73   40.60
   2  -1   4  770.42   42.00
   2  -1   4  754.52   41.70
   2  -1   4  689.23   42.60
   2  -1   4  743.73   45.00
   2  -1   4  688.83   39.00
   2  -1   4  706.33   42.50
  -3   1  -4  617.14   43.20
  -3   1  -4  601.74   41.80
   3  -1   4  588.54   42.50
   3  -1   4  536.45   41.50
   3  -1   4  575.74   41.70
   3  -1   4  623.84   44.10
   3  -1   4  599.54   44.90
   3  -1   4  628.74   45.80
   3  -1   4  661.73   43.40
   3  -1   4  548.05   42.70
   4  -1   4   45.20   14.80
   4  -1   4   44.20   16.40
   4  -1   4   69.89   20.50
   4  -1   4   33.80   16.80
   5  -1   4  143.29   30.50
   5   0  -4   62.39   23.30
  -5   0   4   29.80   19.30
   4   0  -4    0.30    8.40
  -4   0   4    9.60    8.90
   3   0  -4    2.70    7.70
   3   0  -4    0.70    6.30
   3   0  -4    5.00   10.00
  -3   0   4    1.10    9.00
  -3   0   4    0.20    7.40
  -3   0   4   -5.80    5.70
   2   0  -4  376.06   31.50
   2   0  -4  338.77   29.10
   2   0  -4  342.27   24.20
  -2   0   4  321.67   22.30
  -2   0   4  314.67   28.90
  -2   0   4  358.66   29.30
   1   0  -4  469.05   29.60
   1   0  -4  497.85   30.90
   1   0  -4  514.65   27.40
  -1   0   4  439.76   25.20
  -1   0   4  479.75   17.40
  -1   0   4  494.45   30.70
  -1   0   4  469.05   29.70
  -1   0   4  456.75   17.90
   0   0  -4  440.06   27.00
   0   0  -4  471.55   24.50
   0   0  -4  427.86   25.70
   0   0  -4  444.56   25.60
   0   0   4  473.95   27.00
   0   0   4  436.06   23.80
   0   0   4  455.85   28.20
   0   0   4  458.65   26.10
  -1   0  -4 1680.43   50.99
  -1   0  -4 1787.82   59.29
  -1   0  -4 1740.93   58.09
  -1   0  -4 1769.12   58.89
   1   0   4 1652.83   57.09
   1   0   4 1828.52   60.09
   1   0   4 1782.12   52.29
   1   0   4 1783.12   59.59
  -2   0  -4    7.90    6.30
  -2   0  -4   10.20    6.90
  -2   0  -4    9.60    6.20
   2   0   4   18.80    9.10
   2   0   4   19.10    7.60
   2   0   4   28.20   10.80
  -3   0  -4  998.40   55.69
  -3   0  -4 1016.90   80.19
   3   0   4  987.90   58.39
   3   0   4  955.90   53.89
   3   0   4  939.71   49.00
   3   0   4 1058.49   59.69
   3   0   4  928.41   48.50
   3   0   4  894.21   50.09
  -4   0  -4   55.29   17.90
   4   0   4   55.29   19.30
   4   0   4   45.90   14.30
   4   0   4   21.60   11.00
   4   0   4   39.60   15.70
   5   0   4   54.99   21.40
   5  -1  -4   18.50   17.20
  -5   1   4    8.20   20.70
   4  -1  -4  -14.50    6.10
   4  -1  -4  -20.60    9.70
  -4   1   4   12.80   12.90
   3  -1  -4    5.50    8.00
   3  -1  -4   35.10   12.60
   3  -1  -4    6.30    6.30
  -3   1   4    5.70    8.40
  -3   1   4   -5.00    6.90
   2  -1  -4  515.15   32.30
   2  -1  -4  526.85   36.50
  -2   1   4  487.85   35.30
  -2   1   4  533.05   32.20
  -2   1   4  512.35   35.80
   1  -1  -4 1148.99   45.30
   1  -1  -4 1207.18   48.40
   1  -1  -4 1202.98   30.90
   1  -1  -4 1201.48   49.20
  -1   1   4 1239.48   46.00
  -1   1   4 1221.38   30.60
  -1   1   4 1203.38   49.10
  -1   1   4 1238.28   48.00
   0  -1  -4  422.36   22.90
   0  -1  -4  426.06   25.30
   0  -1  -4  418.96   22.40
   0   1   4  400.36   26.80
   0   1   4  366.26   21.00
   0   1   4  416.06   22.40
  -1  -1  -4 3051.99   62.79
  -1  -1  -4 3202.08   79.39
  -1  -1  -4 3025.30   79.19
  -1  -1  -4 3044.40   82.79
   1   1   4 3193.78   64.19
   1   1   4 3039.30   83.79
   1   1   4 2977.60   77.89
   1   1   4 3040.40   77.09
  -2  -1  -4  254.97   17.80
  -2  -1  -4  228.08   22.40
  -2  -1  -4  186.48   21.60
   2   1   4  232.58   21.80
   2   1   4  217.28   24.00
   2   1   4  222.38   23.60
   2   1   4  222.68   16.90
   2   1   4  245.68   23.30
  -3  -1  -4  917.41   52.99
  -3  -1  -4  855.51   46.00
   3   1   4  963.50   43.40
   3   1   4  824.82   41.10
   3   1   4  926.81   47.90
   3   1   4  881.41   50.79
   3   1   4  909.01   56.09
   3   1   4  899.21   56.59
  -4  -1  -4  299.27   34.10
   4   1   4  279.07   28.90
   4   1   4  245.28   25.80
   4   1   4  264.07   38.40
   4   1   4  204.58   36.80
  -5  -1  -4  -21.70   18.60
   5   1   4    8.40   11.20
   5  -2  -4   15.90   21.10
  -5   2   4    1.00   18.30
   4  -2  -4   20.80   20.40
   4  -2  -4   17.90   11.80
  -4   2   4   30.10   14.70
   3  -2  -4   57.99   17.10
   3  -2  -4   28.60   12.00
   3  -2  -4   24.00   13.60
  -3   2   4   29.00   12.00
  -3   2   4   48.10   15.90
   2  -2  -4  280.57   14.40
   2  -2  -4  265.17   26.20
   2  -2  -4  303.17   29.40
   2  -2  -4  248.78   24.60
  -2   2   4  278.77   26.10
  -2   2   4  246.58   25.50
  -2   2   4  290.97   15.20
  -2   2   4  245.68   23.60
   1  -2  -4 1128.19   47.90
   1  -2  -4 1130.19   48.00
   1  -2  -4 1056.29   46.30
   1  -2  -4 1103.19   34.60
  -1   2   4 1097.99   46.40
  -1   2   4 1134.49   46.90
  -1   2   4 1153.78   34.90
  -1   2   4 1167.68   48.20
   0  -2  -4   16.60    5.70
   0  -2  -4   16.50    6.50
   0  -2  -4   17.60    7.60
   0  -2  -4   21.50    8.90
   0   2   4   14.20    6.70
   0   2   4   14.60    5.80
   0   2   4   18.30    7.20
  -1  -2  -4 2798.22   50.39
  -1  -2  -4 2843.92   76.49
  -1  -2  -4 2797.72   81.79
  -1  -2  -4 2859.31   73.49
   1   2   4 2808.92   76.39
   1   2   4 2783.32   72.89
   1   2   4 2781.12   82.09
   1   2   4 2821.82   48.90
  -2  -2  -4  884.21   46.30
  -2  -2  -4  917.11   41.60
   2   2   4  887.41   49.60
   2   2   4  838.42   48.60
   2   2   4  864.31   25.80
   2   2   4  894.31   40.40
   2   2   4  909.11   27.50
   2   2   4  877.81   45.50
  -3  -2  -4  194.68   21.30
  -3  -2  -4  186.68   28.40
   3   2   4  208.78   33.60
   3   2   4  188.18   21.40
   3   2   4  181.78   20.40
   3   2   4  171.58   28.40
   3   2   4  184.18   17.10
   3   2   4  184.48   30.20
  -4  -2  -4  488.95   42.90
   4   2   4  453.85   49.80
   4   2   4  404.46   32.80
   4   2   4  444.76   47.50
  -5  -2  -4    6.40   13.00
   5   2   4   -2.90   12.30
   5  -3  -4   15.60   17.00
   4  -3  -4   29.60   16.80
   4  -3  -4   11.30    9.70
  -4   3   4   29.60   16.70
   3  -3  -4  182.18   32.40
   3  -3  -4  138.39   26.50
   3  -3  -4  130.29   26.30
   3  -3  -4  112.89   12.60
  -3   3   4  153.28   27.50
  -3   3   4  112.19   22.40
   2  -3  -4   52.59   10.00
   2  -3  -4   51.79   14.90
   2  -3  -4   88.69   18.80
   2  -3  -4   32.40   12.00
  -2   3   4   35.50   11.90
  -2   3   4   46.50   14.40
  -2   3   4   57.89   10.70
   1  -3  -4 1617.04   49.70
   1  -3  -4 1498.55   60.99
   1  -3  -4 1523.85   58.79
   1  -3  -4 1507.55   57.69
  -1   3   4 1563.84   58.89
  -1   3   4 1411.56   54.89
  -1   3   4 1522.35   56.49
  -1   3   4 1576.74   60.59
   0  -3  -4 1382.56   53.39
   0  -3  -4 1417.16   44.20
   0  -3  -4 1330.47   48.40
   0  -3  -4 1310.47   52.39
   0   3   4 1308.37   48.10
   0   3   4 1268.77   50.09
   0   3   4 1413.46   54.19
   0   3   4 1285.67   42.50
  -1  -3  -4 1989.90   66.29
  -1  -3  -4 2085.89   36.10
  -1  -3  -4 2097.89   71.39
  -1  -3  -4 2026.80   62.69
  -1  -3  -4 2031.60   36.90
   1   3   4 2043.80   66.69
   1   3   4 1970.80   61.19
   1   3   4 2107.99   72.39
  -2  -3  -4 1303.87   50.19
  -2  -3  -4 1300.77   60.79
   2   3   4 1473.85   66.89
   2   3   4 1364.16   50.29
   2   3   4 1452.05   60.49
   2   3   4 1376.46   64.09
  -3  -3  -4    3.50    7.90
  -3  -3  -4   17.80    9.00
   3   3   4   22.80    5.40
   3   3   4   17.10    8.20
   3   3   4   37.20   14.30
   3   3   4   10.60    4.70
   3   3   4   15.80   14.20
   3   3   4    6.60    9.00
  -4  -3  -4  195.18   32.40
   4   3   4  218.58   38.40
  -5  -3  -4  -12.80   12.10
   5   3   4    6.90   14.90
   4  -4  -4   -7.20    9.60
   4  -4  -4  -16.30   12.60
  -4   4   4   17.90   11.80
   3  -4  -4  184.88   29.70
   3  -4  -4  215.08   34.50
   3  -4  -4  184.68   35.00
  -3   4   4  167.88   29.20
   2  -4  -4  348.87   34.60
   2  -4  -4  411.36   37.40
   2  -4  -4  427.46   33.30
   2  -4  -4  414.16   27.70
   2  -4  -4  430.56   38.30
  -2   4   4  412.76   31.80
  -2   4   4  410.76   27.80
  -2   4   4  433.56   36.00
   1  -4  -4  823.22   44.70
   1  -4  -4  839.12   48.60
   1  -4  -4  834.52   45.20
   1  -4  -4  744.63   37.80
   1  -4  -4  879.81   44.20
  -1   4   4  763.52   44.20
  -1   4   4  800.22   40.10
  -1   4   4  837.52   39.20
  -1   4   4  758.32   42.80
   0  -4  -4 1665.63   64.09
   0  -4  -4 1745.13   61.99
   0  -4  -4 1793.22   54.69
   0  -4  -4 1816.02   63.19
   0  -4  -4 1768.02   55.19
   0   4   4 1749.12   61.79
   0   4   4 1813.22   64.39
   0   4   4 1739.23   62.79
  -1  -4  -4   50.99    6.50
  -1  -4  -4   50.79   12.00
  -1  -4  -4   61.39    6.50
  -1  -4  -4   68.39   15.00
  -1  -4  -4   45.60   13.70
   1   4   4   56.59   12.60
   1   4   4   63.39   15.00
   1   4   4   33.00   11.10
  -2  -4  -4 1451.15   64.99
  -2  -4  -4 1513.45   54.69
   2   4   4 1681.63   73.99
   2   4   4 1549.54   70.09
   2   4   4 1630.14   55.49
   2   4   4 1495.45   65.39
  -3  -4  -4   16.70    9.90
  -3  -4  -4   13.70    7.20
   3   4   4   -9.50    9.00
   3   4   4    5.90    6.30
   3   4   4    1.00    9.30
  -4  -4  -4   60.09   17.80
   4   4   4   92.49   25.90
  -5  -4  -4   33.20   18.10
   5   4   4   11.30   16.80
   4  -5  -4   40.80   23.40
   4  -5  -4   33.70   17.40
   3  -5  -4  268.47   42.00
   3  -5  -4  290.67   37.80
  -3   5   4  257.17   29.40
   2  -5  -4  754.72   53.59
   2  -5  -4  792.02   55.59
   2  -5  -4  794.22   43.50
   2  -5  -4  855.11   47.60
  -2   5   4  758.32   42.20
  -2   5   4  922.41   45.60
   1  -5  -4   95.19   21.60
   1  -5  -4   80.79   17.30
   1  -5  -4   56.59   14.70
   1  -5  -4   76.49   18.20
   1  -5  -4   68.59   15.50
  -1   5   4   59.69   14.50
  -1   5   4   94.49   20.40
  -1   5   4   70.59   14.60
   0  -5  -4 1787.32   60.79
   0  -5  -4 1742.73   70.89
   0  -5  -4 1675.53   57.29
   0  -5  -4 1667.93   61.69
   0  -5  -4 1549.54   83.19
   0   5   4 1816.02   69.59
   0   5   4 1681.83   65.69
   0   5   4 1695.43   62.99
  -1  -5  -4  581.04   23.70
  -1  -5  -4  483.65   36.70
  -1  -5  -4  563.24   36.30
  -1  -5  -4  567.14   25.40
  -1  -5  -4  522.05   36.70
   1   5   4  543.65   34.60
   1   5   4  552.74   38.80
   1   5   4  536.05   37.90
  -2  -5  -4  329.17   32.10
  -2  -5  -4  355.26   27.10
   2   5   4  353.66   26.00
   2   5   4  392.56   36.80
   2   5   4  338.67   31.60
  -3  -5  -4  205.58   20.30
  -3  -5  -4  218.68   34.30
   3   5   4  212.18   36.30
  -4  -5  -4    0.70    9.80
   4   5   4   -3.90   10.50
   5   5   4   14.70   19.20
   4  -6  -4   89.89   31.60
   4  -6  -4  143.19   33.70
   3  -6  -4   25.70   15.30
   3  -6  -4   17.90    9.80
   2  -6  -4  702.93   45.40
   2  -6  -4  632.24   51.39
   2  -6  -4  661.93   53.29
  -2   6   4  648.54   43.60
  -2   6   4  708.73   39.80
   1  -6  -4  328.07   32.70
   1  -6  -4  348.27   27.80
   1  -6  -4  371.46   33.50
   1  -6  -4  334.57   36.20
   1  -6  -4  317.67   32.30
  -1   6   4  239.38   39.00
  -1   6   4  262.37   31.90
  -1   6   4  393.26   27.60
   0  -6  -4  989.20   55.39
   0  -6  -4  955.80   46.50
   0  -6  -4  964.20   55.69
   0  -6  -4  918.91   47.50
   0  -6  -4  923.11   45.60
   0   6   4  941.11   51.99
   0   6   4  868.91   50.29
   0   6   4  961.70   47.40
  -1  -6  -4  696.83   33.20
  -1  -6  -4  714.63   30.80
  -1  -6  -4  713.33   47.90
  -1  -6  -4  660.23   44.50
   1   6   4  701.63   41.90
   1   6   4  753.12   48.50
   1   6   4  629.24   42.00
   1   6   4  665.13   44.90
  -2  -6  -4   -4.80    6.00
  -2  -6  -4   18.20   13.00
   2   6   4    1.60    5.70
   2   6   4   -3.20    9.80
   2   6   4   12.80   10.50
  -3  -6  -4  224.48   36.20
   3   6   4  203.18   38.00
  -4  -6  -4   -2.90   10.00
   4   6   4  -12.70    9.50
  -5  -6  -4    3.90   17.70
   5   6   4   26.00   21.40
   4  -7  -4   36.90   22.00
   3  -7  -4   53.19   22.60
   3  -7  -4   28.90   19.50
   2  -7  -4  167.88   54.69
   2  -7  -4  224.58   38.00
   2  -7  -4  246.58   36.30
   1  -7  -4  220.78   34.20
   1  -7  -4  242.58   38.50
   1  -7  -4  262.47   31.40
   1  -7  -4  232.78   35.70
  -1   7   4  311.27   24.50
   0  -7  -4  110.99   20.60
   0  -7  -4  124.69   26.30
   0  -7  -4  131.59   27.10
   0  -7  -4  151.18   24.80
   0  -7  -4  130.89   20.90
   0   7   4  126.39   20.70
  -1  -7  -4  149.09   19.30
  -1  -7  -4  186.18   18.60
  -1  -7  -4  138.29   24.60
  -1  -7  -4  176.88   31.30
   1   7   4  116.19   24.00
   1   7   4  121.59   21.20
   1   7   4  188.28   34.20
  -2  -7  -4   -9.70    6.50
   2   7   4   11.60   10.10
   2   7   4   -2.50    7.70
  -3  -7  -4   59.69   19.40
   3   7   4   45.40   18.20
   4   7   4   16.90   17.20
   5   7   4   23.60   37.00
   3  -8  -4  164.68   41.60
   3  -8  -4  178.78   40.80
   2  -8  -4   90.99   25.50
   2  -8  -4  107.09   27.00
   2  -8  -4   73.59   20.80
   1  -8  -4  243.98   38.20
   1  -8  -4  210.38   36.20
   1  -8  -4  224.58   37.50
   0  -8  -4   40.00   17.80
   0  -8  -4   28.90   14.10
   0   8   4   39.70   12.70
  -1  -8  -4  364.76   27.90
  -1  -8  -4  238.98   29.80
  -1  -8  -4  298.37   36.50
   1   8   4  292.67   31.20
   1   8   4  277.67   29.90
  -2  -8  -4   28.70   15.70
  -2  -8  -4   23.70   13.90
   2   8   4   64.69   21.80
  -3  -8  -4   27.20   13.90
   3   8   4   13.40   16.50
   4   8   4  108.69   32.90
   3  -9  -4  115.59   41.80
   3  -9  -4   49.80   31.50
   2  -9  -4   55.29   25.10
   2  -9  -4   33.00   21.50
   2  -9  -4   22.70   15.30
   1  -9  -4  335.07   40.30
   1  -9  -4  347.17   41.30
   1  -9  -4  292.27   46.90
   0  -9  -4   10.50   13.10
   0  -9  -4   16.40   11.60
  -1  -9  -4   11.40   12.90
  -1  -9  -4   21.00   15.30
  -2  -9  -4   39.30   15.20
  -3  -9  -4   14.40   15.40
   3   9   4    1.60   12.10
  -4  -9  -4   48.20   21.80
   4   9   4   34.80   24.40
   2 -10  -4   10.80   21.20
   2 -10  -4   15.20   20.00
   2 -10  -4   17.70   16.50
   1 -10  -4   17.00   18.70
   1 -10  -4  -12.50   10.10
   1 -10  -4   17.70   12.90
   0 -10  -4   15.50   16.00
   0 -10  -4   24.50   12.90
  -1 -10  -4  -22.10   14.10
  -1 -10  -4   -8.50   11.00
  -2 -10  -4   20.80   17.60
  -3 -10  -4   14.20   19.50
   1 -11  -4   37.50   21.40
   1 -11  -4   -0.40   16.00
   0 -11  -4  -10.80   14.00
   0 -11  -4    2.00   14.00
  -1 -11  -4   38.90   22.40
  -2 -11  -4   25.50   21.30
  -3 -11  -4   39.60   27.90
   1  11  -5   46.40   24.10
  -1 -11   5  -18.10   17.00
   0  11  -5   10.90   28.10
   0 -11   5   -9.30   22.90
  -2 -10   5   76.69   30.30
   1  10  -5   19.10   14.70
  -1 -10   5   11.30   17.50
   0  10  -5  -28.90   11.40
   0 -10   5   22.10   20.50
  -1  10  -5   -9.50   13.20
   1 -10   5  -13.20   17.60
   2   9  -5   -3.60   13.50
  -2  -9   5   22.10   15.80
   1   9  -5   10.50   15.50
  -1  -9   5    0.40   12.50
   0   9  -5    5.20   11.70
   0  -9   5   23.30   13.80
   0  -9   5   -6.40   13.90
  -1   9  -5    3.90   13.50
   1  -9   5   17.70   17.60
   1  -9   5   19.10   15.80
  -2   9  -5   20.70   22.50
   2  -9   5  -12.00   17.10
   2  -9   5  -13.60   11.90
  -4  -8   5   43.40   21.60
   3   8  -5   -8.00   13.80
  -3  -8   5   46.10   20.20
   2   8  -5   -2.20   10.40
  -2  -8   5   -1.20   11.20
   1   8  -5   -0.40   12.70
  -1  -8   5    8.00   14.10
  -1  -8   5   -0.90    8.30
   0   8  -5   -1.90   10.10
   0  -8   5   -3.30    8.80
   0  -8   5    7.10   12.00
  -1   8  -5   48.60   20.90
   1  -8   5   94.69   26.40
   1  -8   5   84.89   26.90
  -2   8  -5   29.10   19.40
   2  -8   5   25.20   20.20
   2  -8   5   37.50   18.10
  -3   8  -5   55.09   30.30
   3  -8   5   64.99   30.70
  -4  -7   5    8.80   13.90
   3   7  -5   12.00   13.20
  -3  -7   5  -12.70   12.80
  -3  -7   5   -1.40    9.10
   2   7  -5  -10.60    8.20
  -2  -7   5    5.80   10.20
  -2  -7   5    8.10    9.50
   1   7  -5   49.99   18.60
  -1  -7   5   44.30   11.60
  -1  -7   5   73.69   22.10
  -1  -7   5   53.59   15.80
   0   7  -5  115.49   29.40
   0  -7   5  168.38   35.90
  -1   7  -5  146.09   32.80
   1  -7   5  112.99   28.30
   1  -7   5  132.09   28.20
  -2   7  -5  169.48   37.40
   2  -7   5  211.58   39.60
   2  -7   5  200.98   37.90
  -3   7  -5    4.60   16.20
   3  -7   5  -16.90    9.40
   3  -7   5   -9.00   12.50
   4  -7   5   55.59   24.90
   4  -7   5   37.20   23.40
   4  -7   5   20.50   23.30
  -5  -6   5   42.10   21.80
  -4  -6   5   -9.50   12.00
   3   6  -5   15.40   11.80
  -3  -6   5    5.90   10.40
  -3  -6   5   14.00    8.60
   2   6  -5  109.09   22.00
   2   6  -5  117.39   25.40
   2   6  -5  173.48   31.90
  -2  -6   5  162.18   18.10
  -2  -6   5  150.78   25.90
  -2  -6   5   88.59   21.70
   1   6  -5   82.09   17.60
   1   6  -5   61.59   18.70
   1   6  -5   96.49   20.90
  -1  -6   5   64.79   16.70
  -1  -6   5   75.19   20.90
  -1  -6   5   55.19   14.40
   0   6  -5  291.67   36.60
   0  -6   5  279.57   19.90
   0  -6   5  297.37   32.30
   0  -6   5  388.36   38.80
   0  -6   5  319.47   34.90
  -1   6  -5    0.60    8.00
   1  -6   5   11.10    8.30
   1  -6   5   -4.10    8.00
  -2   6  -5  327.17   40.90
   2  -6   5  332.97   41.10
   2  -6   5  337.87   39.30
  -3   6  -5  157.48   40.10
   3  -6   5   10.50   14.50
   3  -6   5   47.50   19.50
   4  -6   5   15.10   16.20
   4  -6   5   21.80   20.20
   4  -6   5   21.70   22.00
  -5  -5   5  -10.30   11.90
  -4  -5   5  -15.80    7.70
   3   5  -5  128.99   29.20
  -3  -5   5  118.29   26.50
   2   5  -5   40.60   15.00
   2   5  -5   14.00   11.70
   2   5  -5   25.80   11.60
  -2  -5   5   38.10   12.50
  -2  -5   5   70.19   19.90
  -2  -5   5   26.70   12.10
  -2  -5   5   50.09   15.50
  -2  -5   5   19.40    8.50
   1   5  -5   25.40   12.00
   1   5  -5   14.30    7.10
   1   5  -5   17.70   10.90
   1   5  -5   20.60   10.40
  -1  -5   5   15.30   11.50
  -1  -5   5   23.50   13.70
  -1  -5   5   23.60   11.10
   0   5  -5  497.65   34.40
   0   5  -5  527.05   39.50
   0   5  -5  449.06   42.30
   0   5  -5  548.35   41.80
   0  -5   5  544.65   41.60
   0  -5   5  480.75   40.40
   0  -5   5  435.36   40.30
   0  -5   5  507.05   28.00
   0  -5   5  491.85   38.60
  -1   5  -5  179.68   29.90
  -1   5  -5  179.68   14.90
  -1   5  -5  234.98   37.40
   1  -5   5  167.78   14.40
   1  -5   5  195.78   33.60
   1  -5   5  161.28   28.00
   1  -5   5  152.88   29.00
   1  -5   5  130.09   30.30
  -2   5  -5  328.97   38.80
   2  -5   5  291.67   36.20
   2  -5   5  327.27   38.10
  -3   5  -5  154.08   32.90
   3  -5   5  126.09   31.30
   3  -5   5  152.28   30.90
   4  -5   5    6.80   12.40
   4  -5   5   19.40   15.50
   4  -5   5   -2.90   15.10
   4   4  -5  -11.90    8.60
  -4  -4   5   -2.30    5.30
   3   4  -5   39.50   18.30
  -3  -4   5   47.30   11.50
  -3  -4   5   52.59   18.10
   2   4  -5  546.85   41.70
   2   4  -5  493.55   43.40
   2   4  -5  554.44   29.80
   2   4  -5  558.74   34.00
  -2  -4   5  565.84   34.50
  -2  -4   5  541.05   41.70
  -2  -4   5  539.25   30.40
  -2  -4   5  508.25   41.60
   1   4  -5  205.38   21.20
   1   4  -5  166.88   19.40
   1   4  -5  183.38   21.00
   1   4  -5  163.18   27.80
  -1  -4   5  113.19   19.70
  -1  -4   5  181.88   20.30
  -1  -4   5  175.48   30.40
  -1  -4   5  166.28   20.70
   0   4  -5 1321.07   60.59
   0   4  -5 1451.45   70.29
   0   4  -5 1323.07   49.10
   0   4  -5 1261.07   59.19
   0  -4   5 1258.97   65.59
   0  -4   5 1391.16   63.49
   0  -4   5 1316.87   48.30
   0  -4   5 1395.16   61.99
  -1   4  -5  806.12   50.59
  -1   4  -5  773.82   34.30
  -1   4  -5  843.02   52.09
  -1   4  -5  917.11   57.49
   1  -4   5  829.72   53.39
   1  -4   5  756.62   34.80
   1  -4   5  727.93   48.50
   1  -4   5  859.01   53.49
  -2   4  -5   -3.20    5.90
  -2   4  -5    1.00    9.80
   2  -4   5    8.10    5.50
   2  -4   5   27.10    9.10
   2  -4   5   11.60    9.60
   2  -4   5    4.40    8.10
  -3   4  -5  499.55   48.30
   3  -4   5  604.34   51.09
   3  -4   5  621.44   54.09
   4  -4   5   10.30   12.50
   4  -4   5   20.10   16.50
   4  -4   5   27.10   15.20
   5  -4   5   -4.00   16.80
   5  -4   5  -10.90   16.20
   5   3  -5   31.30   15.50
  -5  -3   5    7.30   17.40
   4   3  -5   -0.70   10.00
  -4  -3   5   27.10   14.80
   3   3  -5    5.20    8.70
  -3  -3   5   17.10   12.20
  -3  -3   5    8.40    5.70
  -3  -3   5    5.20    8.50
   2   3  -5  698.63   33.20
   2   3  -5  748.63   34.50
   2   3  -5  705.43   48.90
   2   3  -5  636.24   45.80
  -2  -3   5  663.33   38.40
  -2  -3   5  756.02   48.50
  -2  -3   5  702.73   33.50
  -2  -3   5  795.42   50.29
   1   3  -5  862.11   59.59
   1   3  -5  808.52   39.80
   1   3  -5  822.62   40.10
   1   3  -5  783.92   42.00
  -1  -3   5  733.23   39.20
  -1  -3   5  860.01   44.60
  -1  -3   5  820.62   39.70
  -1  -3   5  830.62   49.80
   0   3  -5  500.35   34.80
   0   3  -5  428.66   31.50
   0   3  -5  451.05   36.30
   0   3  -5  473.65   29.20
   0  -3   5  465.95   29.10
   0  -3   5  452.05   33.10
   0  -3   5  469.45   33.30
   0  -3   5  472.45   36.50
  -1   3  -5 2051.29   79.39
  -1   3  -5 2039.20   80.89
  -1   3  -5 1911.11   63.09
   1  -3   5 2044.70   63.59
   1  -3   5 2057.19   79.29
   1  -3   5 1934.01   78.29
   1  -3   5 1972.50   77.99
   1  -3   5 2014.40   78.09
  -2   3  -5   34.40   16.00
   2  -3   5   19.90    9.70
   2  -3   5   45.20   16.60
   2  -3   5   34.90   10.30
   2  -3   5   34.80   14.20
   2  -3   5   38.30   11.20
  -3   3  -5  266.07   34.30
   3  -3   5  232.28   37.20
   3  -3   5  302.97   35.80
   3  -3   5  322.87   31.70
   4  -3   5   95.09   26.70
   5  -3   5  -29.20   14.00
   5  -3   5  -10.30   14.40
   5   2  -5   25.20   12.90
  -5  -2   5   -3.90   12.60
   4   2  -5   99.09   27.30
  -4  -2   5  107.59   27.20
   3   2  -5  212.88   18.00
   3   2  -5  223.88   35.80
  -3  -2   5  274.77   31.30
  -3  -2   5  204.98   34.60
   2   2  -5  261.07   28.40
   2   2  -5  234.88   28.10
   2   2  -5  223.38   15.70
   2   2  -5  267.57   20.60
  -2  -2   5  232.38   26.70
  -2  -2   5  273.87   24.10
  -2  -2   5  227.68   26.80
  -2  -2   5  235.78   15.90
   1   2  -5 1644.94   55.79
   1   2  -5 1621.14   61.79
   1   2  -5 1816.22   66.39
   1   2  -5 1560.14   65.69
  -1  -2   5 1574.94   55.19
  -1  -2   5 1563.04   50.89
  -1  -2   5 1592.94   61.69
  -1  -2   5 1571.84   65.89
   0   2  -5   13.10    8.80
   0   2  -5   11.60    6.60
   0   2  -5   14.40    8.30
   0  -2   5   25.20    8.50
   0  -2   5   10.00    6.40
   0  -2   5    8.60    8.10
   0  -2   5    8.30    6.10
   0  -2   5    7.70    6.40
  -1   2  -5 2252.07   78.89
  -1   2  -5 2176.98   78.39
  -1   2  -5 2180.98   66.39
   1  -2   5 2136.39   76.49
   1  -2   5 2128.29   76.19
   1  -2   5 2175.18   69.19
   1  -2   5 2209.18   77.89
   1  -2   5 2250.47   79.79
  -2   2  -5   29.90   13.50
  -2   2  -5   35.30   15.10
   2  -2   5   37.00   14.10
   2  -2   5   55.59   16.00
   2  -2   5   50.09   12.70
   2  -2   5   71.59   18.30
   2  -2   5   34.00   12.50
   2  -2   5   35.80   12.20
  -3   2  -5   63.69   20.20
  -3   2  -5   58.39   20.70
   3  -2   5   75.79   17.10
   3  -2   5  116.79   27.50
   3  -2   5   56.29   19.30
   3  -2   5   35.20   14.50
   3  -2   5  100.29   22.60
   4  -2   5   45.30   17.80
   4  -2   5   15.40   13.10
   4  -2   5   68.79   21.30
   5  -2   5    4.40    7.70
   5   1  -5   42.20   21.30
  -5  -1   5   13.20   13.70
   4   1  -5   61.69   20.70
   3   1  -5  672.73   35.30
   3   1  -5  610.94   48.50
  -3  -1   5  646.94   50.39
  -3  -1   5  588.64   32.10
  -3  -1   5  598.04   44.80
   2   1  -5  286.57   28.20
   2   1  -5  214.28   19.30
   2   1  -5  268.07   28.60
  -2  -1   5  243.58   10.80
  -2  -1   5  252.77   20.50
  -2  -1   5  245.28   25.90
  -2  -1   5  246.18   26.50
   1   1  -5 2136.89   64.99
   1   1  -5 2241.18   73.89
   1   1  -5 2211.98   75.49
  -1  -1   5 2236.68   66.09
  -1  -1   5 2272.67   55.89
  -1  -1   5 2208.88   55.89
  -1  -1   5 2291.67   76.09
  -1  -1   5 2248.08   74.79
   0   1  -5 1241.68   49.60
   0   1  -5 1224.48   51.89
   0   1  -5 1196.78   49.50
   0  -1   5 1195.78   49.99
   0  -1   5 1185.98   50.79
   0  -1   5 1095.19   44.90
   0  -1   5 1186.28   47.40
   0  -1   5 1184.48   49.40
  -1   1  -5   69.99   14.70
  -1   1  -5   54.59   13.80
  -1   1  -5   90.39   17.60
  -1   1  -5   52.19   12.90
   1  -1   5   67.59   15.00
   1  -1   5   67.89   15.90
   1  -1   5   77.49   15.30
   1  -1   5   77.39   16.60
   1  -1   5   91.59   16.70
  -2   1  -5  830.02   45.50
  -2   1  -5  695.73   64.39
  -2   1  -5  691.73   45.80
   2  -1   5  712.23   43.30
   2  -1   5  785.52   47.80
   2  -1   5  756.42   43.70
   2  -1   5  714.83   41.90
   2  -1   5  783.12   49.50
   2  -1   5  724.23   45.20
  -3   1  -5   -8.60    5.90
  -3   1  -5   -0.50    7.30
   3  -1   5   -2.40    7.70
   3  -1   5    6.10    9.10
   3  -1   5   10.40    9.80
   3  -1   5   -0.20    8.00
   3  -1   5   -3.40    7.20
   3  -1   5   10.20    9.70
   4  -1   5   11.60   12.60
   5  -1   5    2.50    8.70
   5   0  -5   54.99   25.50
  -5   0   5  108.79   32.90
   4   0  -5   -2.30    9.90
  -4   0   5  -10.40    8.10
   3   0  -5  571.04   36.30
   3   0  -5  522.25   45.30
  -3   0   5  493.85   48.60
  -3   0   5  588.44   48.10
  -3   0   5  555.34   34.50
   2   0  -5  461.25   37.00
   2   0  -5  489.75   37.40
   2   0  -5  486.85   31.30
  -2   0   5  534.45   39.30
  -2   0   5  490.55   30.20
  -2   0   5  439.26   35.00
   1   0  -5  368.86   28.90
   1   0  -5  391.96   26.30
   1   0  -5  389.76   29.80
  -1   0   5  356.36   19.20
  -1   0   5  387.46   30.00
  -1   0   5  376.06   18.60
  -1   0   5  371.36   26.10
  -1   0   5  389.16   29.20
   0   0  -5 1651.03   56.39
   0   0  -5 1714.13   58.99
   0   0  -5 1642.24   59.49
   0   0  -5 1665.63   53.69
   0   0   5 1674.83   57.09
   0   0   5 1694.53   61.49
   0   0   5 1816.32   60.19
  -1   0  -5   80.49   15.50
  -1   0  -5   75.59   13.10
  -1   0  -5   74.89   15.50
  -1   0  -5   50.69   13.90
   1   0   5   85.69   17.90
   1   0   5   74.69   15.60
   1   0   5   68.89   15.30
   1   0   5   74.69   16.20
  -2   0  -5  259.87   26.20
  -2   0  -5  268.97   23.20
  -2   0  -5  267.87   26.50
   2   0   5  284.97   26.60
   2   0   5  233.78   24.60
   2   0   5  302.27   24.40
   2   0   5  276.97   27.00
   2   0   5  309.37   29.00
  -3   0  -5   33.90   12.80
  -3   0  -5   57.59   17.50
  -3   0  -5   79.29   18.20
   3   0   5   73.09   16.70
   3   0   5   70.19   18.30
   3   0   5   37.40   12.50
   3   0   5   51.69   17.90
   3   0   5   49.00   14.20
   3   0   5   35.50   13.80
  -4   0  -5    8.00   11.70
   4   0   5   13.40    9.50
   4   0   5   26.00   13.70
   5   0   5   38.30   19.00
   5  -1  -5   28.70   21.60
  -5   1   5   33.50   21.00
   4  -1  -5  116.69   22.60
   4  -1  -5  139.29   50.99
  -4   1   5  196.98   36.60
   3  -1  -5  270.57   33.50
   3  -1  -5  226.68   25.30
   3  -1  -5  171.18   35.50
  -3   1   5  246.78   25.70
  -3   1   5  221.08   34.60
   2  -1  -5  515.75   38.90
   2  -1  -5  551.24   35.80
   2  -1  -5  572.34   41.40
  -2   1   5  591.84   35.00
  -2   1   5  566.44   40.10
  -2   1   5  542.45   38.40
   1  -1  -5    9.80    7.40
   1  -1  -5    8.30    4.40
   1  -1  -5    8.20    7.00
   1  -1  -5   -0.10    4.10
  -1   1   5    8.10    5.50
  -1   1   5   12.20    8.10
  -1   1   5   10.20    6.10
  -1   1   5    9.70    4.00
   0  -1  -5 1101.09   43.00
   0  -1  -5 1037.20   45.00
   0  -1  -5 1068.69   41.30
   0  -1  -5 1069.19   48.60
   0   1   5 1159.58   50.99
   0   1   5 1175.78   47.80
  -1  -1  -5  131.89   20.40
  -1  -1  -5  120.29   12.80
  -1  -1  -5  123.19   18.80
  -1  -1  -5  133.99   21.60
   1   1   5  132.79   16.30
   1   1   5  141.89   16.90
   1   1   5  117.69   20.20
   1   1   5  119.59   12.90
  -2  -1  -5  129.69   22.90
  -2  -1  -5  118.09   20.40
  -2  -1  -5  118.99   13.50
  -2  -1  -5  155.98   24.20
   2   1   5  147.79   15.10
   2   1   5  165.48   20.20
   2   1   5  136.19   23.10
   2   1   5  165.38   26.70
   2   1   5  173.68   20.20
  -3  -1  -5    9.50    8.70
   3   1   5   23.80   10.10
   3   1   5    1.10    5.60
   3   1   5    7.30    7.00
   3   1   5   -0.90    8.80
  -4  -1  -5    2.90    8.20
  -4  -1  -5   -6.80    9.30
   4   1   5   14.00   10.20
   4   1   5   -0.30    7.30
   4   1   5   -4.80    6.70
  -5  -1  -5   -3.20   15.00
   5   1   5   53.89   24.30
   5   1   5   25.30   16.10
   5  -2  -5   52.99   25.90
  -5   2   5   21.00   19.80
   4  -2  -5  118.59   28.50
   4  -2  -5  154.58   29.60
  -4   2   5  209.48   37.00
   3  -2  -5   12.90   11.80
   3  -2  -5   26.60   10.20
   3  -2  -5   14.70   11.10
  -3   2   5   -2.00    6.70
  -3   2   5   30.30   13.60
   2  -2  -5 1528.95   69.89
   2  -2  -5 1511.65   35.30
   2  -2  -5 1463.95   66.19
  -2   2   5 1337.87   59.39
  -2   2   5 1536.45   36.00
  -2   2   5 1547.55   67.39
   1  -2  -5   80.89   17.00
   1  -2  -5   88.79   10.10
   1  -2  -5   71.09   15.60
   1  -2  -5   61.29   14.60
  -1   2   5   74.39   15.80
  -1   2   5   59.09   14.10
  -1   2   5   85.29   10.50
  -1   2   5   89.19   17.90
   0  -2  -5  683.53   31.80
   0  -2  -5  622.04   31.80
   0  -2  -5  638.84   38.40
   0  -2  -5  592.14   34.90
   0   2   5  614.54   35.20
   0   2   5  654.23   30.40
   0   2   5  675.63   32.70
   0   2   5  640.54   38.50
  -1  -2  -5  129.99   16.10
  -1  -2  -5  112.19   20.50
  -1  -2  -5  122.09   11.20
  -1  -2  -5  127.49   19.40
   1   2   5  148.99   17.60
   1   2   5  107.39   10.10
   1   2   5  106.59   20.30
   1   2   5   92.59   16.90
  -2  -2  -5   21.40    9.20
  -2  -2  -5   43.20   13.30
  -2  -2  -5   13.80    9.30
  -2  -2  -5   44.80    7.60
   2   2   5   35.30    7.30
   2   2   5   48.10   14.60
   2   2   5   40.60   12.30
   2   2   5   30.00   12.00
  -3  -2  -5   -2.40    5.50
  -3  -2  -5   18.90   12.10
   3   2   5   -4.10    8.70
   3   2   5   11.50   10.40
   3   2   5    9.00    9.00
   3   2   5   13.00    7.40
   3   2   5   15.70    6.90
   3   2   5    5.80    5.30
  -4  -2  -5   41.80   14.30
  -4  -2  -5   38.80   16.00
   4   2   5  101.49   27.50
  -5  -2  -5   44.00   32.00
   5   2   5   63.39   25.10
   5  -3  -5   28.90   20.80
  -5   3   5   18.70   20.40
   4  -3  -5  363.76   43.70
   4  -3  -5  355.26   38.10
  -4   3   5  354.26   41.00
   3  -3  -5  149.19   28.90
   3  -3  -5  117.89   25.30
   3  -3  -5  119.19   25.00
  -3   3   5  130.99   25.90
   2  -3  -5  297.07   19.00
   2  -3  -5  253.87   27.80
   2  -3  -5  260.47   30.60
   2  -3  -5  344.07   32.40
  -2   3   5  313.27   19.90
  -2   3   5  293.77   33.90
  -2   3   5  251.67   28.00
  -2   3   5  318.37   30.20
   1  -3  -5 1627.44   62.89
   1  -3  -5 1599.14   51.09
   1  -3  -5 1643.14   66.19
   1  -3  -5 1526.15   63.09
  -1   3   5 1480.25   59.39
  -1   3   5 1586.94   62.89
  -1   3   5 1523.45   62.29
  -1   3   5 1585.44   50.49
   0  -3  -5  388.56   30.60
   0  -3  -5  335.57   23.20
   0  -3  -5  350.06   25.50
   0  -3  -5  356.66   29.20
   0   3   5  370.46   25.90
   0   3   5  350.86   28.00
   0   3   5  381.06   23.40
   0   3   5  331.87   28.30
  -1  -3  -5  110.19   18.10
  -1  -3  -5  108.79   19.60
  -1  -3  -5  123.99   22.10
  -1  -3  -5   92.99    8.80
   1   3   5  119.69   20.50
   1   3   5   94.89   17.70
   1   3   5   90.19   19.30
   1   3   5  100.29    8.50
  -2  -3  -5  246.78   23.70
  -2  -3  -5  207.98   24.80
   2   3   5  217.88   23.90
   2   3   5  263.77   29.00
   2   3   5  237.38   23.20
   2   3   5  223.48   26.40
  -3  -3  -5  214.08   33.00
  -3  -3  -5  154.58   23.70
   3   3   5  154.18   10.70
   3   3   5  164.58   13.80
   3   3   5  149.29   27.30
   3   3   5  168.08   24.60
   3   3   5  185.98   32.20
  -4  -3  -5  146.89   30.50
   4   3   5   78.59   24.00
  -5  -3  -5   21.10   18.40
   5   3   5   37.90   18.20
   5  -4  -5   57.79   22.80
   4  -4  -5   49.40   19.70
   4  -4  -5  -16.10   10.20
  -4   4   5    5.90   11.80
   3  -4  -5  417.96   38.90
   3  -4  -5  408.86   44.00
   3  -4  -5  359.36   38.70
  -3   4   5  373.96   36.50
   2  -4  -5   30.10   14.10
   2  -4  -5   32.50    9.70
   2  -4  -5    8.60   12.50
   2  -4  -5   42.10   16.60
  -2   4   5    9.10    8.20
  -2   4   5   17.90   11.90
  -2   4   5   13.70    9.40
  -2   4   5    8.90    9.60
   1  -4  -5  121.69   21.00
   1  -4  -5   99.09   16.90
   1  -4  -5   86.39   19.30
   1  -4  -5  103.79   20.30
  -1   4   5  107.49   20.20
  -1   4   5   83.99   17.40
  -1   4   5   88.29   19.00
  -1   4   5  106.39   17.10
   0  -4  -5   90.59   18.20
   0  -4  -5  116.59   19.60
   0  -4  -5   81.39   18.40
   0  -4  -5   88.79   14.40
   0   4   5  104.29   18.00
   0   4   5  104.29   13.20
   0   4   5  104.69   19.60
   0   4   5   77.19   17.10
  -1  -4  -5   16.70    4.90
  -1  -4  -5   18.70    5.10
  -1  -4  -5    5.50    8.20
  -1  -4  -5   32.80   11.40
  -1  -4  -5   31.30   11.80
   1   4   5   21.00   10.30
   1   4   5   16.20    8.10
   1   4   5   15.80    8.80
  -2  -4  -5   81.89   19.70
  -2  -4  -5   79.09   16.60
   2   4   5   52.99   13.20
   2   4   5   77.19   19.10
   2   4   5  105.59   23.10
   2   4   5   38.00   15.00
  -3  -4  -5    4.30    6.50
  -3  -4  -5   15.70   11.00
   3   4   5   21.00    8.60
   3   4   5    0.30    6.90
  -4  -4  -5  370.56   41.40
   4   4   5  343.27   43.20
  -5  -4  -5    4.00   16.40
   5   4   5   26.70   18.80
   4  -5  -5   13.70   15.60
   4  -5  -5   -9.80   11.80
   3  -5  -5   99.89   24.70
   3  -5  -5   70.59   25.70
  -3   5   5   93.89   22.80
   2  -5  -5   15.20   11.80
   2  -5  -5   10.50   10.40
   2  -5  -5   33.90   11.90
   2  -5  -5   16.50   13.40
  -2   5   5   12.80    7.50
  -2   5   5   18.70   10.40
   1  -5  -5   36.20   14.30
   1  -5  -5   27.00   11.30
   1  -5  -5   72.99   17.60
   1  -5  -5   36.70   11.80
   1  -5  -5   37.50   14.80
  -1   5   5   43.80   13.00
  -1   5   5   26.90    9.90
  -1   5   5   53.59   14.90
   0  -5  -5    5.20    6.60
   0  -5  -5    7.50    9.00
   0  -5  -5   30.50   11.20
   0  -5  -5   34.20   10.30
   0  -5  -5    9.10   10.10
   0   5   5    7.70    8.90
   0   5   5   -1.40    7.50
   0   5   5    4.30    8.60
  -1  -5  -5   12.70    5.70
  -1  -5  -5   13.70   10.00
  -1  -5  -5   -0.50    8.20
  -1  -5  -5    4.20    7.70
  -1  -5  -5   17.50    5.70
   1   5   5   16.40   11.90
   1   5   5   20.50    9.60
  -2  -5  -5  268.37   31.00
  -2  -5  -5  266.27   24.90
   2   5   5  246.18   28.60
   2   5   5  230.88   23.20
   2   5   5  210.88   26.50
   2   5   5  258.97   31.10
  -3  -5  -5   63.39   14.20
  -3  -5  -5   86.79   21.90
   3   5   5   58.69   22.10
  -4  -5  -5   68.79   22.80
   4   5   5  144.89   34.60
  -5  -5  -5   78.69   24.70
   5   5   5  138.49   32.70
   4  -6  -5   18.60   17.60
   4  -6  -5   23.70   18.30
   3  -6  -5   51.29   20.70
   3  -6  -5   47.10   23.00
   2  -6  -5   55.39   15.60
   2  -6  -5   20.80   15.00
   2  -6  -5   43.80   16.80
  -2   6   5   50.69   14.70
   1  -6  -5   -3.50    8.10
   1  -6  -5   10.50    9.70
   1  -6  -5    7.10    8.40
   1  -6  -5   27.50   10.60
   1  -6  -5   23.40   14.40
  -1   6   5    5.30    6.70
  -1   6   5    9.60   10.80
   0  -6  -5   62.09   15.50
   0  -6  -5   52.19   16.70
   0  -6  -5   37.20   12.30
   0  -6  -5   63.59   18.20
   0  -6  -5   31.70   11.20
   0   6   5   65.79   16.40
   0   6   5   41.40   14.70
   0   6   5   46.80   15.10
  -1  -6  -5  165.88   16.70
  -1  -6  -5  170.38   27.50
  -1  -6  -5  244.98   29.00
  -1  -6  -5  189.68   23.10
  -1  -6  -5  200.88   16.70
   1   6   5  228.08   27.60
   1   6   5  166.98   26.00
   1   6   5  272.47   30.60
  -2  -6  -5  144.69   28.40
  -2  -6  -5  164.88   39.60
   2   6   5  126.49   26.50
   2   6   5  139.59   22.30
   2   6   5  142.79   27.00
  -3  -6  -5  301.67   28.90
  -3  -6  -5  349.77   38.60
   3   6   5  337.27   41.00
  -4  -6  -5    5.30   12.20
   4   6   5   16.60   14.30
  -5  -6  -5  163.38   34.60
   5   6   5  133.19   41.70
   4  -7  -5   34.60   18.00
   4  -7  -5  -10.50   24.70
   3  -7  -5   16.00   13.60
   3  -7  -5   13.10   11.80
   2  -7  -5   27.90   11.30
   2  -7  -5   13.70   12.60
   2  -7  -5   10.00   14.00
   1  -7  -5   58.09   17.70
   1  -7  -5   73.09   22.00
   1  -7  -5   51.89   14.90
   0  -7  -5  101.89   20.80
   0  -7  -5   63.49   16.40
   0  -7  -5   79.19   16.80
   0  -7  -5   51.09   18.30
   0  -7  -5   81.59   22.80
   0   7   5   84.39   19.10
  -1  -7  -5  297.37   22.20
  -1  -7  -5  338.77   34.50
  -1  -7  -5  330.77   35.60
   1   7   5  342.27   35.30
   1   7   5  329.47   31.90
   1   7   5  286.97   29.80
  -2  -7  -5    3.50    8.10
   2   7   5   -2.60    9.50
  -3  -7  -5  541.35   60.19
   3   7   5  506.55   53.29
  -4  -7  -5    9.10   11.70
   4   7   5   34.00   19.60
  -5  -7  -5  116.79   31.60
   5   7   5   46.30   22.50
   3  -8  -5   17.60   20.60
   2  -8  -5  -10.70   10.80
   2  -8  -5   27.20   11.80
   2  -8  -5  -30.10   11.40
   1  -8  -5  174.28   33.00
   1  -8  -5  205.78   34.30
   0  -8  -5   85.29   20.00
   0  -8  -5   52.29   19.90
   0   8   5   95.19   22.20
  -1  -8  -5  601.44   51.39
  -1  -8  -5  523.95   45.70
   1   8   5  671.23   49.40
  -2  -8  -5  207.78   31.30
   2   8   5  182.38   33.20
  -3  -8  -5  207.68   36.60
  -4  -8  -5  135.29   31.00
   4   8   5  198.98   43.20
   3  -9  -5   45.30   19.90
   2  -9  -5   -7.60   12.10
   2  -9  -5    8.30   13.90
   2  -9  -5  -12.60   11.20
   1  -9  -5   87.09   26.60
   1  -9  -5  108.69   27.00
   1  -9  -5  113.89   30.50
   0  -9  -5  142.49   26.30
   0  -9  -5  101.19   27.90
  -1  -9  -5  310.07   38.50
  -1  -9  -5  316.97   38.20
  -2  -9  -5  220.78   40.30
   2   9   5  260.77   41.30
  -3  -9  -5   23.60   16.60
   3   9   5   67.99   26.80
  -4  -9  -5  125.29   39.60
   4   9   5  168.68   43.30
   2 -10  -5   35.60   27.20
   2 -10  -5   31.80   25.10
   1 -10  -5  113.69   33.80
   1 -10  -5  148.49   34.50
   1 -10  -5  144.99   33.10
   0 -10  -5  122.79   31.80
   0 -10  -5  140.59   33.30
  -1 -10  -5   72.79   25.10
  -1 -10  -5   81.59   32.20
  -2 -10  -5  418.46   51.69
  -3 -10  -5   14.00   21.20
   1 -11  -5   10.30   17.70
   1 -11  -5   49.00   22.40
   0 -11  -5  230.08   45.60
   0 -11  -5  269.57   49.90
  -1 -11  -5   29.00   21.70
   2  10  -6   27.20   17.10
  -2 -10   6   30.70   23.20
   1  10  -6   36.90   25.60
  -1 -10   6  -25.20   15.90
   0  10  -6  103.89   34.30
   0 -10   6   93.29   32.50
   0 -10   6  198.68   39.50
  -1  10  -6   -6.90   27.00
   1 -10   6  -18.70   19.00
   1 -10   6    4.60   19.50
   2   9  -6  149.09   35.60
  -2  -9   6   81.49   23.70
  -1  -9   6   14.00   16.40
   0   9  -6  192.78   40.20
   0  -9   6  280.27   46.60
   0  -9   6  251.37   47.90
  -1   9  -6   34.90   20.60
   1  -9   6   74.39   27.80
   1  -9   6   28.90   22.90
  -2   9  -6   63.19   39.10
   2  -9   6   35.20   23.00
   2  -9   6   49.40   27.90
  -4  -8   6   11.80   18.60
   3   8  -6   15.90   12.50
   2   8  -6  149.19   36.40
   1   8  -6   18.60   13.20
  -1  -8   6   20.40   13.40
  -1  -8   6   35.80   17.10
   0   8  -6  122.39   30.10
   0  -8   6   78.79   24.80
   0  -8   6  107.79   29.70
  -1   8  -6   46.00   21.80
   1  -8   6   96.89   29.10
   1  -8   6  113.59   30.80
  -2   8  -6   12.70   16.40
   2  -8   6   12.60   16.90
   2  -8   6   30.60   19.70
  -3   8  -6   63.39   27.70
   3  -8   6   55.99   27.90
  -4  -7   6   73.39   27.70
   3   7  -6   24.30   14.00
   2   7  -6  163.88   34.80
  -2  -7   6  196.38   33.50
  -2  -7   6  206.68   32.20
   1   7  -6  411.76   46.20
  -1  -7   6  349.37   39.90
  -1  -7   6  442.86   38.80
   0   7  -6   63.49   21.60
   0  -7   6   77.69   21.90
   0  -7   6   47.00   17.60
  -1   7  -6  108.39   29.90
   1  -7   6   79.99   24.90
   1  -7   6  121.59   29.20
  -2   7  -6  -25.10   10.50
   2  -7   6  -13.90    7.00
   2  -7   6   31.00   17.20
  -3   7  -6    1.80   21.40
   3  -7   6  -22.30   12.30
   3  -7   6    5.60   14.00
   4   6  -6   47.00   19.80
  -4  -6   6   31.30   18.70
   3   6  -6  107.39   26.00
  -3  -6   6  101.69   27.00
   2   6  -6   34.80   16.70
  -2  -6   6   12.60   11.70
  -2  -6   6   22.40   17.80
  -2  -6   6   28.10   14.90
   1   6  -6  297.97   37.20
  -1  -6   6  249.58   45.20
  -1  -6   6  295.27   30.80
  -1  -6   6  291.87   33.20
  -1  -6   6  294.57   48.50
   0   6  -6  149.99   33.40
   0  -6   6  126.79   25.90
   0  -6   6  144.89   27.50
   0  -6   6   99.29   16.10
   0  -6   6  154.68   29.20
  -1   6  -6  108.79   28.00
   1  -6   6  126.79   28.00
   1  -6   6   88.29   24.20
  -2   6  -6   -1.40   14.90
   2  -6   6    4.70   14.80
   2  -6   6   58.39   22.70
  -3   6  -6  -33.90   13.90
   3  -6   6   -6.20    9.60
   3  -6   6  -12.60   14.90
  -4   6  -6    8.80   22.90
   4  -6   6   20.10   20.00
   4  -6   6  -11.00   21.90
   4  -6   6   12.40   16.60
  -5  -5   6   31.50   20.90
   4   5  -6  104.29   28.50
   3   5  -6  220.28   38.70
  -3  -5   6  160.98   31.60
   2   5  -6   54.69   13.80
   2   5  -6   50.09   18.60
   2   5  -6   53.99   12.90
   2   5  -6   37.90   15.80
  -2  -5   6   39.50   14.50
  -2  -5   6   38.20   13.30
   1   5  -6  259.07   42.00
   1   5  -6  291.07   28.10
   1   5  -6  282.97   35.40
  -1  -5   6  225.78   36.10
  -1  -5   6  233.78   25.90
  -1  -5   6  249.18   26.80
  -1  -5   6  291.27   30.90
   0   5  -6  139.09   28.60
   0   5  -6  194.98   30.90
   0   5  -6  174.88   19.60
   0   5  -6  174.78   28.30
   0  -5   6  158.18   28.40
   0  -5   6  150.18   35.50
   0  -5   6  140.09   17.80
   0  -5   6  204.08   31.90
  -1   5  -6   -2.80    7.20
  -1   5  -6   -7.50    8.70
   1  -5   6   -2.30    5.50
   1  -5   6   10.20   11.10
   1  -5   6  -12.10    7.60
  -2   5  -6   46.70   19.30
   2  -5   6   84.59   25.00
   2  -5   6   60.09   19.80
  -3   5  -6    2.10   13.20
   3  -5   6   25.00   11.70
  -4   5  -6   15.80   22.40
   4  -5   6   -4.70   12.40
   4  -5   6   10.50   18.30
   4  -5   6   22.90   17.70
   5   4  -6   45.20   19.90
   4   4  -6   11.70   15.50
  -4  -4   6   27.00   13.50
   3   4  -6  306.87   38.30
  -3  -4   6  219.98   36.80
   2   4  -6  496.15   33.50
   2   4  -6  526.75   42.70
   2   4  -6  503.25   32.00
   2   4  -6  505.95   45.50
  -2  -4   6  447.36   42.00
  -2  -4   6  501.65   33.20
  -2  -4   6  461.65   40.80
  -2  -4   6  555.94   34.10
   1   4  -6  128.09   22.80
   1   4  -6  169.08   26.60
   1   4  -6  187.88   31.60
   1   4  -6  160.98   20.10
  -1  -4   6  200.58   28.30
  -1  -4   6  173.38   31.20
  -1  -4   6  172.38   22.20
   0   4  -6  562.94   46.20
   0   4  -6  508.25   33.10
   0   4  -6  546.25   40.50
   0   4  -6  544.35   41.10
   0  -4   6  589.44   43.30
   0  -4   6  541.85   45.70
   0  -4   6  555.74   34.40
   0  -4   6  501.45   39.30
  -1   4  -6    0.50    5.40
  -1   4  -6   23.20    9.30
  -1   4  -6   18.80   12.30
   1  -4   6   -4.90    4.40
   1  -4   6   14.30   13.30
   1  -4   6    4.90    8.70
   1  -4   6   -6.30    6.70
   1  -4   6  -17.90    7.30
  -2   4  -6    4.30    8.90
  -2   4  -6   17.40   13.10
   2  -4   6   -5.20    6.40
   2  -4   6    3.20   10.90
   2  -4   6   13.50   10.80
  -3   4  -6    4.50    9.30
   3  -4   6   -3.50    7.10
   3  -4   6   23.00    9.80
   4  -4   6  -17.30   12.30
   4  -4   6   11.60   13.30
   4  -4   6   18.80   15.40
   5   3  -6   46.40   23.00
  -5  -3   6   93.59   32.10
  -4  -3   6  268.57   44.50
   3   3  -6   62.59   19.40
  -3  -3   6   92.79   24.50
   2   3  -6  614.74   45.50
   2   3  -6  618.44   35.40
   2   3  -6  635.54   33.60
   2   3  -6  657.13   49.40
  -2  -3   6  631.94   32.90
  -2  -3   6  629.34   35.10
  -2  -3   6  541.05   44.50
  -2  -3   6  782.42   51.69
   1   3  -6   66.19   14.60
   1   3  -6   70.49   19.30
   1   3  -6   75.49   16.40
   1   3  -6   64.49   16.40
  -1  -3   6   39.90   14.10
  -1  -3   6   83.09   17.10
  -1  -3   6   65.19   16.50
  -1  -3   6   45.30   12.10
   0   3  -6   58.19   13.80
   0   3  -6   57.29   15.10
   0   3  -6   47.70   14.90
   0   3  -6   75.19   19.60
   0  -3   6   76.89   16.50
   0  -3   6   47.60   15.10
   0  -3   6   76.19   17.80
   0  -3   6   55.39   15.20
   0  -3   6   56.49   15.30
  -1   3  -6   52.09   17.20
  -1   3  -6   44.10   15.80
  -1   3  -6   48.90   13.10
   1  -3   6   24.30   13.10
   1  -3   6   43.80   13.40
   1  -3   6   52.79   16.60
  -2   3  -6   -4.30    7.10
  -2   3  -6    7.20   10.80
   2  -3   6   -2.50    7.20
   2  -3   6   -4.40    6.20
   2  -3   6    3.90    7.30
   2  -3   6   12.50    8.00
   2  -3   6  -13.30    8.10
   2  -3   6    4.20    8.80
  -3   3  -6   98.99   25.20
  -3   3  -6  160.58   30.40
   3  -3   6  136.49   29.00
   3  -3   6  148.49   27.50
   3  -3   6  163.48   32.00
  -4   3  -6   -3.60   14.00
   4  -3   6   -0.10   13.30
   4  -3   6   16.00   13.70
   4  -3   6  -13.00   13.00
   5  -3   6   61.89   24.50
   5  -3   6    9.60   19.30
   5   2  -6   48.70   21.10
  -5  -2   6   40.20   20.30
   4   2  -6  277.87   75.39
  -4  -2   6  188.38   38.60
   3   2  -6   15.40   15.00
   3   2  -6   57.89   13.00
  -3  -2   6   57.79   19.90
   2   2  -6  360.26   35.10
   2   2  -6  476.25   30.80
   2   2  -6  394.76   38.20
  -2  -2   6  445.56   29.20
  -2  -2   6  440.66   22.70
  -2  -2   6  380.26   35.60
  -2  -2   6  421.76   38.70
  -2  -2   6  460.05   24.40
   1   2  -6  141.49   22.60
   1   2  -6  147.89   21.90
   1   2  -6  180.78   28.50
  -1  -2   6  128.19   18.90
  -1  -2   6  117.39   21.30
  -1  -2   6  191.58   29.50
  -1  -2   6  122.29   18.00
  -1  -2   6  120.99   20.20
   0   2  -6   73.89   15.30
   0   2  -6   69.29   17.10
   0   2  -6   80.59   18.10
   0  -2   6   81.19   16.90
   0  -2   6   69.69   16.80
   0  -2   6   79.69   17.20
   0  -2   6   72.49   15.70
   0  -2   6   49.80   14.80
  -1   2  -6  166.78   26.90
  -1   2  -6  156.58   25.60
  -1   2  -6  154.28   19.40
   1  -2   6  180.58   22.70
   1  -2   6  183.68   21.30
   1  -2   6  110.09   21.20
   1  -2   6  187.58   28.60
   1  -2   6  160.78   20.70
  -2   2  -6    3.90    5.90
  -2   2  -6   11.90   10.30
  -2   2  -6   10.10   10.10
   2  -2   6    5.90    6.60
   2  -2   6   26.80   10.30
   2  -2   6    9.90    9.40
   2  -2   6   15.10    7.80
   2  -2   6   23.00   11.80
   2  -2   6    1.60    7.20
  -3   2  -6  193.18   32.80
  -3   2  -6  202.38   35.00
   3  -2   6  171.98   33.20
   3  -2   6  129.39   24.80
   3  -2   6  189.88   29.70
   3  -2   6  207.58   33.20
   4  -2   6   36.60   18.90
   4  -2   6   61.49   24.20
   4  -2   6   48.90   18.40
   4  -2   6   78.99   23.70
   5  -2   6   31.30   19.40
   5   1  -6   15.40   16.60
  -5  -1   6   21.40   19.90
  -4  -1   6   44.50   19.30
   3   1  -6   88.09   23.80
   3   1  -6   23.60   10.50
  -3  -1   6   82.19   21.60
  -3  -1   6   42.90   14.10
   2   1  -6   55.29   13.40
   2   1  -6   42.10   15.40
   2   1  -6   35.30   14.90
  -2  -1   6   47.00   12.20
  -2  -1   6   49.80   16.70
  -2  -1   6   52.29   16.20
  -2  -1   6   60.49    8.20
  -2  -1   6   44.70    6.70
   1   1  -6    1.10    3.80
   1   1  -6    0.30    4.60
   1   1  -6    8.70    6.10
  -1  -1   6   -0.90    5.40
  -1  -1   6   -5.70    3.00
  -1  -1   6    3.50    5.50
  -1  -1   6   -3.20    5.00
  -1  -1   6    4.60    4.00
   0   1  -6   39.90   13.00
   0   1  -6   51.79   13.60
   0   1  -6   32.10   11.60
   0  -1   6   31.40   10.90
   0  -1   6   67.59   15.20
   0  -1   6   38.40   11.90
   0  -1   6   33.70   11.70
   0  -1   6   37.90   10.70
  -1   1  -6   46.00   12.80
  -1   1  -6   24.90   11.00
  -1   1  -6   18.10    8.30
  -1   1  -6   21.60   10.40
   1  -1   6   29.60   11.90
   1  -1   6   23.10   10.70
   1  -1   6   40.80   12.10
   1  -1   6   25.60   10.40
   1  -1   6   38.10   11.90
  -2   1  -6  226.38   24.90
  -2   1  -6  209.38   32.20
  -2   1  -6  210.18   31.70
  -2   1  -6  238.28   26.50
   2  -1   6  262.97   28.50
   2  -1   6  264.57   30.10
   2  -1   6  192.58   22.80
   2  -1   6  262.77   29.00
   2  -1   6  206.68   32.80
  -3   1  -6   17.10   14.50
  -3   1  -6   17.80   12.80
  -3   1  -6   32.40   13.30
   3  -1   6   27.50   14.40
   3  -1   6   14.40   12.90
   3  -1   6   29.30   15.80
   3  -1   6   19.10   10.80
   4  -1   6  250.27   41.00
   4  -1   6  228.38   37.90
   4  -1   6  281.27   42.90
   4  -1   6  197.88   33.20
   5  -1   6   -6.20   12.10
   5  -1   6   15.20   10.20
   5   0  -6   43.80   26.50
  -5   0   6   98.99   31.10
   4   0  -6    8.40   12.70
  -4   0   6   15.90   14.90
   3   0  -6   29.70   12.00
   3   0  -6   47.50   18.00
  -3   0   6   35.50   16.90
  -3   0   6   28.70   11.20
   2   0  -6   34.60   13.90
   2   0  -6   35.40   13.40
  -2   0   6   38.90   11.40
  -2   0   6   29.10   13.80
  -2   0   6   12.10    9.30
   1   0  -6   10.60    7.40
   1   0  -6    2.70    2.90
   1   0  -6   13.00    7.20
  -1   0   6    7.80    5.10
  -1   0   6   10.50    5.20
  -1   0   6    8.20    7.80
  -1   0   6    3.20    5.80
   0   0  -6  275.27   25.50
   0   0  -6  242.68   23.20
   0   0  -6  250.37   21.80
   0   0  -6  225.98   24.10
   0   0   6  290.67   23.00
   0   0   6  269.87   26.40
   0   0   6  251.07   24.50
   0   0   6  255.17   23.90
  -1   0  -6   42.70   12.80
  -1   0  -6   61.89   14.10
  -1   0  -6   43.50   13.20
  -1   0  -6   46.30   13.30
   1   0   6   41.60   12.70
   1   0   6   18.20    9.80
   1   0   6   53.79   14.20
   1   0   6   49.10   13.30
  -2   0  -6  615.54   43.80
  -2   0  -6  669.03   44.10
  -2   0  -6  590.74   36.50
  -2   0  -6  643.64   43.80
   2   0   6  565.24   41.10
   2   0   6  585.24   42.70
   2   0   6  609.14   36.30
   2   0   6  640.04   44.50
  -3   0  -6   44.60   13.80
  -3   0  -6   47.90   16.60
  -3   0  -6   23.30   13.60
   3   0   6   42.80   16.10
   3   0   6   26.70   14.20
   3   0   6   18.60   10.90
   3   0   6   28.40   14.60
   3   0   6   30.90   13.00
  -4   0  -6  303.57   37.20
  -4   0  -6  231.28   36.70
   4   0   6  244.78   41.60
   4   0   6  194.58   31.40
   4   0   6  238.18   36.50
   4   0   6  194.68   37.50
   5   0   6   63.99   20.80
   5   0   6   41.10   21.20
   5  -1  -6   57.19   30.80
  -5   1   6   24.10   17.70
   4  -1  -6   -1.50   10.80
  -4   1   6   54.59   17.80
   3  -1  -6  205.78   35.10
   3  -1  -6  232.28   27.30
  -3   1   6  235.08   24.80
  -3   1   6  253.07   32.70
   2  -1  -6   -0.70    8.00
   2  -1  -6   -8.00    6.60
   2  -1  -6    3.60    6.80
  -2   1   6   10.80    7.80
  -2   1   6   12.10    7.90
  -2   1   6    7.10    9.00
   1  -1  -6   21.80   10.90
   1  -1  -6    3.50    5.30
   1  -1  -6   15.40    6.40
   1  -1  -6   14.70    8.40
  -1   1   6   29.00   10.70
  -1   1   6   14.30    8.50
  -1   1   6   26.20    7.30
  -1   1   6   11.50    7.60
   0  -1  -6  167.18   21.20
   0  -1  -6  177.38   18.00
   0  -1  -6  183.78   18.80
   0  -1  -6  160.78   19.40
   0   1   6  160.58   16.80
   0   1   6  159.78   23.60
   0   1   6  157.88   17.90
   0   1   6  176.48   22.70
  -1  -1  -6  107.09   14.00
  -1  -1  -6  125.39   20.60
  -1  -1  -6  112.99   21.20
  -1  -1  -6   91.89   17.40
   1   1   6  139.49   21.90
   1   1   6   97.39   20.10
   1   1   6  105.39   19.20
  -2  -1  -6  563.74   31.60
  -2  -1  -6  640.04   43.90
  -2  -1  -6  585.74   41.40
  -2  -1  -6  601.94   43.80
   2   1   6  575.34   43.50
   2   1   6  612.24   40.70
   2   1   6  559.44   40.60
   2   1   6  569.54   31.70
  -3  -1  -6  425.46   39.50
  -3  -1  -6  356.36   34.80
  -3  -1  -6  408.36   29.60
   3   1   6  385.46   36.40
   3   1   6  352.66   37.00
   3   1   6  371.86   28.80
   3   1   6  312.87   34.00
   3   1   6  461.45   43.90
   3   1   6  391.36   29.00
  -4  -1  -6   32.80   15.60
  -4  -1  -6   51.09   20.50
   4   1   6   64.89   21.30
  -5  -1  -6  154.68   34.60
   5   1   6  191.28   39.20
   5   1   6  145.99   32.90
   5  -2  -6   19.90   23.00
  -5   2   6    2.70   18.30
   4  -2  -6   21.90   12.50
   4  -2  -6    8.00   10.80
  -4   2   6   -6.70    8.10
   3  -2  -6   14.60   14.00
   3  -2  -6   21.80   12.10
  -3   2   6    9.70    7.70
  -3   2   6    5.60   10.50
   2  -2  -6   52.19   15.90
   2  -2  -6   53.99    7.90
   2  -2  -6   54.49   16.20
   2  -2  -6   43.00   16.00
  -2   2   6   38.80   14.10
  -2   2   6   56.99    7.90
  -2   2   6   47.10   14.90
  -2   2   6   70.99   16.70
   1  -2  -6  328.07   28.60
   1  -2  -6  298.07   28.10
   1  -2  -6  291.97   28.70
   1  -2  -6  300.77   20.40
  -1   2   6  330.77   27.80
  -1   2   6  290.17   29.20
  -1   2   6  326.97   28.70
  -1   2   6  326.67   21.00
   0  -2  -6  789.12   46.30
   0  -2  -6  733.73   37.20
   0  -2  -6  720.43   36.50
   0  -2  -6  760.82   42.70
   0   2   6  736.23   35.90
   0   2   6  761.12   37.60
   0   2   6  753.62   42.70
   0   2   6  796.82   47.00
  -1  -2  -6 1070.09   55.19
  -1  -2  -6 1082.69   51.69
  -1  -2  -6 1102.89   39.00
  -1  -2  -6 1107.79   51.69
   1   2   6 1067.09   37.70
   1   2   6 1043.70   56.69
   1   2   6 1112.79   52.69
   1   2   6 1134.29   52.19
  -2  -2  -6  473.45   39.70
  -2  -2  -6  529.65   37.90
  -2  -2  -6  504.05   39.30
  -2  -2  -6  522.95   24.80
   2   2   6  522.75   42.90
   2   2   6  525.45   37.80
   2   2   6  488.25   24.60
   2   2   6  581.34   41.20
  -3  -2  -6  682.43   46.10
  -3  -2  -6  624.94   48.40
   3   2   6  757.02   33.50
   3   2   6  753.12   56.89
   3   2   6  641.94   43.50
   3   2   6  625.14   50.09
  -4  -2  -6    6.40   11.90
  -4  -2  -6   -5.70    8.30
   4   2   6   17.70   12.60
  -5  -2  -6  107.89   28.30
   5   2   6  146.69   34.80
   5  -3  -6   -0.40   19.20
  -5   3   6   33.70   19.00
   4  -3  -6  -10.60    9.20
   4  -3  -6   -0.30   13.40
  -4   3   6    1.40   14.00
   3  -3  -6   63.09   21.90
   3  -3  -6   -2.70    9.30
  -3   3   6   22.80   10.70
   2  -3  -6   99.59   11.80
   2  -3  -6   81.29   20.00
   2  -3  -6   95.29   23.90
   2  -3  -6   99.39   21.40
  -2   3   6  103.79   11.90
  -2   3   6  117.69   21.80
  -2   3   6   59.99   15.40
  -2   3   6  118.99   24.30
   1  -3  -6  773.22   47.80
   1  -3  -6  843.72   49.80
   1  -3  -6  880.71   38.50
   1  -3  -6  831.52   47.20
  -1   3   6  803.62   48.20
  -1   3   6  818.32   47.70
  -1   3   6  806.62   37.10
  -1   3   6  907.41   47.10
   0  -3  -6  497.25   32.10
   0  -3  -6  554.44   39.80
   0  -3  -6  566.04   38.70
   0  -3  -6  615.44   33.20
   0   3   6  511.15   29.80
   0   3   6  541.55   33.40
   0   3   6  530.65   39.50
   0   3   6  518.15   36.10
  -1  -3  -6 1804.62   74.89
  -1  -3  -6 1858.21   69.29
  -1  -3  -6 1606.54   77.99
  -1  -3  -6 1760.92   46.90
   1   3   6 1734.43   67.49
   1   3   6 1852.61   69.59
   1   3   6 1665.63   92.59
   1   3   6 1780.92   45.60
  -2  -3  -6    2.30    7.10
  -2  -3  -6    6.50    5.80
   2   3   6    5.00    2.10
   2   3   6   16.20    9.10
   2   3   6    1.80    5.70
   2   3   6    0.30    6.10
   2   3   6    4.30    7.90
  -3  -3  -6  987.90   57.79
  -3  -3  -6  968.30   60.59
   3   3   6  889.71   50.29
   3   3   6  944.71   65.29
  -4  -3  -6   10.30   13.30
   4   3   6   48.60   18.10
  -5  -3  -6    3.60   16.00
   5   3   6   25.90   19.20
   4  -4  -6   -7.40   10.20
   4  -4  -6   49.99   21.70
  -4   4   6    0.70   15.90
   3  -4  -6   -3.50   10.10
   3  -4  -6   37.30   17.90
  -3   4   6   19.90   12.20
   2  -4  -6  459.45   28.30
   2  -4  -6  393.46   37.60
   2  -4  -6  375.36   38.30
   2  -4  -6  365.76   38.30
  -2   4   6  445.96   37.60
  -2   4   6  431.86   27.50
   1  -4  -6  934.91   53.99
   1  -4  -6  919.41   50.99
   1  -4  -6  905.01   54.89
   1  -4  -6  888.81   43.40
  -1   4   6 1002.60   45.30
  -1   4   6  891.81   48.90
  -1   4   6  845.72   51.09
   0  -4  -6   84.29   14.70
   0  -4  -6   88.29   17.80
   0  -4  -6   78.09   18.80
   0  -4  -6  111.19   21.60
   0   4   6   70.39   13.90
   0   4   6   90.99   19.30
   0   4   6   52.59   16.40
   0   4   6   98.79   19.30
  -1  -4  -6 1808.32   46.60
  -1  -4  -6 1890.61   74.29
  -1  -4  -6 1891.31   78.69
   1   4   6 1859.61   73.39
   1   4   6 1729.93   69.29
   1   4   6 1805.22   45.10
   1   4   6 1829.92   79.89
  -2  -4  -6  598.74   46.80
  -2  -4  -6  475.65   35.90
  -2  -4  -6  565.84   43.20
   2   4   6  514.65   40.80
   2   4   6  558.94   38.20
   2   4   6  550.04   46.70
   2   4   6  615.14   48.10
  -3  -4  -6  439.56   41.40
   3   4   6  405.66   32.70
   3   4   6  378.06   42.10
  -4  -4  -6  190.88   35.50
   4   4   6  230.08   41.80
  -5  -4  -6  -11.00   13.50
   5   4   6    2.20   17.80
   4  -5  -6   17.40   23.10
   4  -5  -6   13.00   15.50
   3  -5  -6  129.59   31.10
   3  -5  -6  108.39   30.00
  -3   5   6  141.99   27.30
   2  -5  -6   78.19   19.90
   2  -5  -6   49.99   13.90
   2  -5  -6   59.49   19.70
   2  -5  -6   63.39   18.30
  -2   5   6   57.39   16.50
   1  -5  -6 1060.29   54.79
   1  -5  -6 1177.48   59.99
   1  -5  -6 1172.48   61.39
   1  -5  -6 1258.07   68.69
  -1   5   6 1201.08   60.19
  -1   5   6 1128.29   52.79
  -1   5   6  952.00   57.49
   0  -5  -6  407.46   35.10
   0  -5  -6  466.55   39.80
   0  -5  -6  466.45   36.10
   0  -5  -6  438.66   30.40
   0  -5  -6  425.86   30.40
   0   5   6  443.26   34.70
   0   5   6  513.35   38.60
  -1  -5  -6 1378.56   40.90
  -1  -5  -6 1244.98   61.49
  -1  -5  -6 1352.56   65.79
  -1  -5  -6 1435.96   69.59
  -1  -5  -6 1405.06   41.80
   1   5   6 1454.95   72.19
   1   5   6 1357.96   62.39
   1   5   6 1324.67   65.19
  -2  -5  -6  990.30   60.79
  -2  -5  -6 1042.50   53.59
   2   5   6 1024.10   64.99
   2   5   6 1085.29   54.39
   2   5   6 1022.30   64.09
  -3  -5  -6   -3.50   10.50
  -3  -5  -6   -6.80    6.30
   3   5   6    0.50    9.40
  -4  -5  -6  346.77   42.10
   4   5   6  266.87   47.70
  -5  -5  -6   46.10   20.20
   5   5   6   22.40   14.40
   4  -6  -6  -29.90   11.30
   4  -6  -6   -3.50   15.30
   3  -6  -6   54.29   20.80
   3  -6  -6  150.48   35.00
   2  -6  -6  105.19   26.80
   2  -6  -6   53.79   16.80
   2  -6  -6   56.89   22.70
  -2   6   6   92.29   19.10
   1  -6  -6  267.07   40.40
   1  -6  -6  245.88   29.30
   1  -6  -6  294.97   30.80
   1  -6  -6  254.97   29.10
   1  -6  -6  252.87   27.90
  -1   6   6  241.08   26.50
  -1   6   6  248.48   27.30
   0  -6  -6  781.72   50.39
   0  -6  -6  769.32   43.20
   0  -6  -6  686.63   46.60
   0  -6  -6  755.32   42.70
   0  -6  -6  778.82   54.59
   0   6   6  709.53   47.50
   0   6   6  758.42   49.90
   0   6   6  616.24   46.00
  -1  -6  -6  140.59   28.00
  -1  -6  -6  106.99   12.90
  -1  -6  -6  106.09   22.80
  -1  -6  -6  130.39   15.00
  -1  -6  -6  138.49   27.30
   1   6   6  142.29   28.50
   1   6   6  102.39   21.40
  -2  -6  -6  406.46   40.60
  -2  -6  -6  402.36   34.70
   2   6   6  421.56   34.40
  -3  -6  -6   32.10   13.20
   3   6   6   47.30   18.00
  -4  -6  -6   71.69   26.00
   4   6   6   84.49   30.90
  -5  -6  -6    9.60   20.90
   5   6   6   -4.10   18.80
   3  -7  -6    5.30   19.40
   3  -7  -6    6.70   17.50
   2  -7  -6  463.05   50.59
   2  -7  -6  519.45   41.70
   2  -7  -6  413.46   48.40
   1  -7  -6  143.09   27.70
   1  -7  -6   79.79   24.50
   1  -7  -6  135.69   28.20
  -1   7   6  189.38   28.50
   0  -7  -6  478.25   38.60
   0  -7  -6  479.95   44.30
   0  -7  -6  422.86   40.40
   0  -7  -6  430.96   36.40
   0   7   6  423.56   38.10
  -1  -7  -6   84.99   20.80
  -1  -7  -6   98.29   25.00
  -1  -7  -6   82.69   22.20
  -1  -7  -6   91.09   14.90
   1   7   6   75.69   21.30
   1   7   6   53.19   17.30
  -2  -7  -6  467.05   39.70
  -2  -7  -6  444.96   44.50
   2   7   6  557.44   50.39
  -3  -7  -6   -5.20    8.10
   3   7   6   16.20   12.20
  -4  -7  -6   -1.20   14.40
   4   7   6    6.90   17.20
  -5  -7  -6   29.50   23.30
   5   7   6    5.80   19.80
   3  -8  -6   69.49   21.90
   3  -8  -6   17.20   21.70
   2  -8  -6  268.27   45.30
   2  -8  -6  259.97   45.80
   2  -8  -6  165.88   31.00
   1  -8  -6  135.89   29.20
   1  -8  -6  142.69   33.20
   1  -8  -6  182.38   31.50
   0  -8  -6  900.21   62.19
   0  -8  -6  983.50   67.69
   0  -8  -6  913.41   54.49
   0   8   6  875.41   53.69
  -1  -8  -6  197.68   34.20
  -1  -8  -6  165.98   32.90
   1   8   6  213.78   36.70
  -2  -8  -6   90.59   24.50
  -2  -8  -6   78.79   19.70
   2   8   6   84.09   25.70
  -3  -8  -6   53.59   22.20
   3   8   6   63.09   24.50
  -4  -8  -6   19.60   16.20
   4   8   6   35.70   23.70
   2  -9  -6  201.58   42.70
   1  -9  -6   48.40   19.10
   1  -9  -6  129.19   33.70
   1  -9  -6   57.49   20.00
   0  -9  -6   24.90   17.00
   0  -9  -6   62.29   22.20
  -1  -9  -6  144.49   31.20
  -1  -9  -6  145.29   30.00
  -2  -9  -6   12.80   11.50
  -2  -9  -6   -4.20   12.10
   2   9   6  -16.10   10.60
  -3  -9  -6  -16.90   16.20
   3   9   6   28.20   21.90
  -4  -9  -6    4.10   21.00
   4   9   6   31.50   29.80
   2 -10  -6   34.60   25.40
   2 -10  -6   37.60   26.00
   1 -10  -6  126.09   30.30
   1 -10  -6  121.39   33.10
   0 -10  -6   10.40   14.90
   0 -10  -6   10.70   16.50
  -1 -10  -6   87.69   28.60
  -1 -10  -6   72.19   24.70
  -2 -10  -6  -30.40   11.70
  -3 -10  -6   13.70   15.80
   1 -11  -6   65.79   25.60
   1 -11  -6  102.39   35.80
   0 -11  -6   15.80   19.40
   0 -11  -6   31.90   20.40
  -1 -11  -6   38.00   19.30
  -1 -11  -6   39.40   24.00
  -2 -11  -6    6.90   20.40
   1  10  -7   91.59   32.30
  -1 -10   7    0.50   20.70
   0  10  -7    8.80   23.60
   0 -10   7  -27.30   19.80
   0 -10   7   -9.10   24.40
   2   9  -7   20.00   20.80
  -2  -9   7   18.70   17.20
   1   9  -7  -35.00   12.50
  -1  -9   7   24.70   17.50
   0   9  -7   29.80   20.80
   0  -9   7   34.90   18.80
   0  -9   7   11.70   18.40
  -1   9  -7  -10.60   17.20
   1  -9   7    5.60   15.00
  -2   9  -7   13.30   19.70
   2  -9   7   -5.50   19.70
   2  -9   7  -19.70   15.60
   3   8  -7   43.80   23.50
   2   8  -7   53.89   22.00
  -2  -8   7   58.99   22.50
   1   8  -7  -21.00    9.10
  -1  -8   7    4.10   12.80
   0   8  -7   -5.20   10.70
   0  -8   7  -24.90   10.20
  -1   8  -7  -12.70   11.50
   1  -8   7   -4.70   10.40
   1  -8   7   24.40   16.90
  -2   8  -7   11.20   19.90
   2  -8   7   18.00   16.40
   2  -8   7   61.39   23.50
   3  -8   7   36.90   21.50
  -4  -7   7   21.00   19.20
   3   7  -7    6.20   13.00
  -3  -7   7    1.30   11.60
   2   7  -7  106.59   30.40
  -2  -7   7   67.69   18.60
  -2  -7   7   61.19   20.00
  -1  -7   7   14.90   15.20
  -1  -7   7   48.90   17.20
   0   7  -7   -6.60    8.40
   0  -7   7   20.60   12.00
  -1   7  -7   26.30   18.90
   1  -7   7   39.00   16.40
   1  -7   7   31.00   14.60
  -2   7  -7   -4.40   13.70
   2  -7   7   11.70   12.90
   3  -7   7   68.09   27.60
   3  -7   7   79.99   29.50
   4   6  -7   36.70   18.70
  -4  -6   7   57.99   26.70
   3   6  -7   -7.00    9.30
  -3  -6   7   13.10   13.40
   2   6  -7    4.30    9.00
  -2  -6   7   28.40   14.00
  -2  -6   7   12.40   13.20
   1   6  -7    3.60   10.30
   1   6  -7   36.00   16.30
  -1  -6   7   10.10    9.30
  -1  -6   7   16.60   11.90
  -1  -6   7    0.10   11.80
   0   6  -7   -6.60   10.40
   0   6  -7   13.50   10.50
   0  -6   7    3.90   10.40
   0  -6   7  -14.80    6.70
  -1   6  -7   79.99   24.40
   1  -6   7   27.60   13.80
   1  -6   7   60.19   20.70
  -2   6  -7   35.20   19.30
   2  -6   7   22.10   15.10
   2  -6   7   52.79   19.70
  -3   6  -7   93.59   29.90
   3  -6   7   59.89   23.20
   3  -6   7   76.39   24.70
  -4   6  -7   27.10   47.80
   4  -6   7   37.70   23.20
   4  -6   7   49.70   21.60
   4   5  -7   -7.00   11.40
  -4  -5   7   18.50   16.30
   3   5  -7    8.60   12.70
  -3  -5   7   13.10   12.20
   2   5  -7    8.90    9.80
   2   5  -7    2.20    5.40
  -2  -5   7    4.50    8.90
   1   5  -7   36.70   15.10
   1   5  -7   74.79   19.20
   1   5  -7   46.60   17.30
   1   5  -7   99.99   20.70
  -1  -5   7   67.49   18.20
  -1  -5   7   36.80   16.70
  -1  -5   7   47.20   15.80
   0   5  -7   82.99   16.00
   0   5  -7   31.10   14.20
   0   5  -7   54.19   19.80
   0  -5   7   31.30   13.80
   0  -5   7   68.39   15.80
   0  -5   7   54.89   17.80
  -1   5  -7  230.18   37.80
  -1   5  -7  181.08   34.90
   1  -5   7  253.87   39.60
   1  -5   7  196.18   21.40
  -2   5  -7  160.38   34.20
  -2   5  -7  221.08   39.70
   2  -5   7  194.98   37.50
   2  -5   7  167.78   35.50
  -3   5  -7    9.40   16.00
   3  -5   7   30.40   16.00
  -4   5  -7  111.19   39.50
   4  -5   7   60.89   28.70
   4  -5   7   88.49   27.50
   4  -5   7   84.59   32.80
   5   4  -7   53.19   24.30
  -5  -4   7    6.30   19.20
   4   4  -7   11.60   13.40
  -4  -4   7   26.50   14.60
   3   4  -7   -2.40   11.00
  -3  -4   7   -9.40    9.00
   2   4  -7    1.00   10.90
   2   4  -7    4.80    7.30
  -2  -4   7   20.50    9.80
  -2  -4   7    7.50    9.20
   1   4  -7  145.19   24.90
   1   4  -7  174.98   26.90
   1   4  -7  186.58   22.60
   1   4  -7  123.09   28.40
  -1  -4   7  225.78   32.10
  -1  -4   7  129.59   28.10
  -1  -4   7  211.68   25.40
  -1  -4   7  198.68   28.80
   0   4  -7  308.37   32.90
   0   4  -7  280.67   31.40
   0   4  -7  343.67   29.50
   0   4  -7  312.97   35.90
   0  -4   7  268.07   32.90
   0  -4   7  293.47   31.70
   0  -4   7  314.67   28.80
   0  -4   7  322.27   34.40
   0  -4   7  324.47   33.40
  -1   4  -7   51.39   20.50
  -1   4  -7   70.59   16.50
  -1   4  -7   49.30   16.10
   1  -4   7   65.79   16.40
   1  -4   7   40.40   18.00
  -2   4  -7  707.23   55.99
  -2   4  -7  567.14   50.89
   2  -4   7  529.25   49.99
   2  -4   7  581.54   40.10
  -3   4  -7   57.99   20.50
   3  -4   7   25.80   13.60
  -4   4  -7   65.69   24.30
   4  -4   7   57.99   22.70
   4  -4   7   98.59   29.10
   4  -4   7   72.19   27.40
   5   3  -7   17.40   19.10
  -5  -3   7   -7.70   16.10
   4   3  -7   -2.10   10.00
  -4  -3   7    9.40   10.90
   3   3  -7    5.30   13.70
  -3  -3   7   24.60   11.60
   2   3  -7  179.38   21.90
   2   3  -7  145.39   29.50
   2   3  -7  126.79   25.40
  -2  -3   7  170.28   19.80
  -2  -3   7  177.28   22.40
  -2  -3   7  184.68   18.90
  -2  -3   7  156.18   29.20
   1   3  -7  107.29   24.90
   1   3  -7   88.59   18.70
   1   3  -7  122.49   22.20
  -1  -3   7  121.29   25.00
  -1  -3   7  113.29   20.20
  -1  -3   7  123.39   21.70
  -1  -3   7  110.69   23.20
  -1  -3   7  103.69   20.40
   0   3  -7  748.43   48.60
   0   3  -7  785.42   45.40
   0   3  -7  839.92   55.19
   0  -3   7  775.62   49.70
   0  -3   7  762.82   52.49
   0  -3   7  841.12   50.19
   0  -3   7  766.82   46.70
   0  -3   7  760.82   48.50
  -1   3  -7   60.89   18.40
  -1   3  -7   42.50   15.80
  -1   3  -7   56.99   19.80
   1  -3   7   46.40   17.00
   1  -3   7   48.80   13.90
   1  -3   7   24.70   14.40
   1  -3   7   27.20   15.30
   1  -3   7   83.49   19.40
  -2   3  -7  690.33   53.69
  -2   3  -7  764.02   57.19
  -2   3  -7  736.73   44.40
   2  -3   7  690.03   46.00
   2  -3   7  789.72   57.69
   2  -3   7  691.43   43.70
  -3   3  -7   74.79   24.30
  -3   3  -7  107.69   26.10
   3  -3   7  105.09   22.60
   3  -3   7   95.69   26.50
   3  -3   7   79.89   23.50
  -4   3  -7   -2.50   13.90
   4  -3   7   20.10   13.40
   4  -3   7   -9.60   10.60
   4  -3   7   25.60   14.20
   5  -3   7   45.70   24.10
   5  -3   7    6.50   18.60
   5   2  -7    1.90   18.00
  -5  -2   7   -9.90   16.50
   4   2  -7   -1.20   13.30
  -4  -2   7  -10.20   10.60
   3   2  -7   35.20   12.40
   3   2  -7   67.99   21.90
  -3  -2   7   48.60   17.90
   2   2  -7  681.63   49.99
   2   2  -7  652.53   51.29
   2   2  -7  644.74   39.90
  -2  -2   7  646.54   39.30
  -2  -2   7  702.03   33.50
  -2  -2   7  634.14   29.70
  -2  -2   7  689.33   50.29
   1   2  -7  200.38   29.00
   1   2  -7  129.29   26.50
   1   2  -7  184.58   26.60
  -1  -2   7  203.18   21.20
  -1  -2   7  176.38   19.40
  -1  -2   7  203.78   30.50
  -1  -2   7  145.49   27.60
  -1  -2   7  155.38   24.50
   0   2  -7 1771.72   69.89
   0   2  -7 1795.82   77.39
   0   2  -7 1841.32   74.89
   0  -2   7 1802.72   77.19
   0  -2   7 1728.03   71.69
   0  -2   7 1747.23   69.79
   0  -2   7 1708.23   69.89
   0  -2   7 1796.12   74.39
  -1   2  -7  794.52   50.39
  -1   2  -7  711.23   43.60
  -1   2  -7  707.73   49.70
   1  -2   7  748.73   49.60
   1  -2   7  767.12   50.99
   1  -2   7  741.53   49.00
   1  -2   7  710.73   45.20
  -2   2  -7  126.29   26.20
  -2   2  -7  117.39   26.70
  -2   2  -7   99.79   20.50
   2  -2   7   61.19   22.20
   2  -2   7   81.09   20.20
   2  -2   7   95.49   21.50
   2  -2   7   65.69   20.80
   2  -2   7  127.89   23.90
  -3   2  -7  588.74   48.70
  -3   2  -7  491.05   46.90
   3  -2   7  508.95   49.80
   3  -2   7  579.14   47.00
   3  -2   7  458.35   40.30
  -4   2  -7    9.90   11.70
   4  -2   7   12.70   12.60
   4  -2   7   -9.40    9.80
   4  -2   7    3.00   11.00
   4  -2   7   11.90   13.90
   5  -2   7   50.29   18.40
   5  -2   7   24.60   22.10
   5   1  -7  -10.50   14.70
  -5  -1   7  -21.60   12.60
   4   1  -7  139.49   31.10
  -4  -1   7  141.09   31.10
   3   1  -7   31.50   14.20
   3   1  -7   61.29   15.80
  -3  -1   7   60.29   22.00
   2   1  -7  587.84   46.50
   2   1  -7  535.95   36.20
   2   1  -7  584.24   47.70
  -2  -1   7  530.05   37.00
  -2  -1   7  593.74   23.10
  -2  -1   7  531.95   44.70
  -2  -1   7  595.44   46.00
  -2  -1   7  621.34   24.40
   1   1  -7  596.14   43.70
   1   1  -7  543.25   37.10
   1   1  -7  564.44   41.00
  -1  -1   7  614.04   43.70
  -1  -1   7  585.34   32.70
  -1  -1   7  580.84   42.70
  -1  -1   7  560.74   32.00
  -1  -1   7  555.44   38.40
   0   1  -7  577.04   39.30
   0   1  -7  512.55   38.70
   0   1  -7  587.34   40.10
   0  -1   7  568.44   36.70
   0  -1   7  576.64   39.80
   0  -1   7  531.65   39.80
   0  -1   7  577.14   41.20
   0  -1   7  553.64   37.50
  -1   1  -7 1687.03   74.39
  -1   1  -7 1768.72   71.29
  -1   1  -7 1638.04   68.99
  -1   1  -7 1771.02   74.79
   1  -1   7 1591.64   70.69
   1  -1   7 1604.54   73.09
   1  -1   7 1651.33   72.29
   1  -1   7 1725.93   70.69
   1  -1   7 1735.23   75.19
  -2   1  -7   36.50   14.00
  -2   1  -7   26.60   12.00
  -2   1  -7   26.00   13.70
  -2   1  -7   15.60   11.80
   2  -1   7   35.70   14.30
   2  -1   7   -1.50    7.90
   2  -1   7   18.90   11.50
   2  -1   7    4.20   10.10
   2  -1   7   12.80    9.70
  -3   1  -7  323.77   37.60
  -3   1  -7  393.96   36.80
  -3   1  -7  315.87   37.70
   3  -1   7  345.37   38.50
   3  -1   7  328.87   35.90
   3  -1   7  365.76   39.80
   3  -1   7  349.57   33.40
  -4   1  -7  137.69   31.40
   4  -1   7   68.19   22.30
   4  -1   7   96.69   25.20
   4  -1   7   69.39   25.50
   4  -1   7   95.39   28.10
   5  -1   7  -14.10   11.60
   5   0  -7   23.20   22.40
  -5   0   7   15.20   20.60
   4   0  -7   21.80   18.30
  -4   0   7   -0.70   12.30
   3   0  -7  191.58   36.20
   3   0  -7  161.38   26.00
  -3   0   7  127.99   29.20
  -3   0   7  133.19   25.80
   2   0  -7  368.56   37.50
   2   0  -7  286.37   32.40
   2   0  -7  431.76   40.40
  -2   0   7  364.46   14.20
  -2   0   7  335.17   34.70
  -2   0   7  343.67   29.50
  -2   0   7  348.27   13.90
  -2   0   7  348.07   34.40
   1   0  -7  465.45   38.30
   1   0  -7  489.85   35.20
   1   0  -7  501.35   39.00
  -1   0   7  477.45   35.30
  -1   0   7  480.35   37.70
  -1   0   7  470.45   28.40
  -1   0   7  450.45   37.80
  -1   0   7  471.95   30.50
   0   0  -7    9.10    7.10
   0   0  -7   10.50    8.40
   0   0  -7    0.80    5.80
   0   0  -7   11.70    8.60
   0   0   7   10.50    8.40
   0   0   7    7.00    8.10
   0   0   7   -1.90    6.80
   0   0   7    8.30    8.20
  -1   0  -7 1095.69   51.39
  -1   0  -7 1135.29   57.79
  -1   0  -7 1171.88   58.89
  -1   0  -7 1199.18   59.89
   1   0   7 1150.38   56.79
   1   0   7 1019.10   50.19
   1   0   7 1077.89   56.39
   1   0   7 1099.89   59.49
  -2   0  -7  161.38   28.40
  -2   0  -7  183.88   30.60
  -2   0  -7  190.38   31.20
  -2   0  -7  199.98   23.80
   2   0   7  224.58   34.30
   2   0   7  221.88   27.20
   2   0   7  211.38   23.20
   2   0   7  269.07   31.20
  -3   0  -7  127.39   23.90
  -3   0  -7  181.08   33.10
  -3   0  -7  113.29   26.20
   3   0   7  106.69   23.20
   3   0   7  144.49   30.50
  -4   0  -7   31.90   15.60
  -4   0  -7   25.50   16.50
   4   0   7   43.80   17.70
   4   0   7   17.80   14.10
   5   0   7   24.40   19.90
   5   0   7  -14.80   10.30
   5  -1  -7   -3.70   17.60
  -5   1   7    7.90   21.50
   4  -1  -7   41.40   19.30
  -4   1   7   22.70   13.80
   3  -1  -7  226.68   38.70
   3  -1  -7  241.58   28.40
  -3   1   7  183.78   29.80
  -3   1   7  223.88   36.90
   2  -1  -7   45.10   15.80
   2  -1  -7   10.60    9.40
   2  -1  -7    7.50    9.70
  -2   1   7   30.80   11.60
  -2   1   7   19.60    4.30
  -2   1   7   21.90    4.40
  -2   1   7   31.50   14.10
  -2   1   7   36.60   12.90
   1  -1  -7 1403.56   64.79
   1  -1  -7 1454.35   48.80
   1  -1  -7 1391.66   66.49
  -1   1   7 1457.85   64.29
  -1   1   7 1386.16   67.99
  -1   1   7 1352.46   60.89
   0  -1  -7   97.09   19.10
   0  -1  -7  136.39   21.20
   0  -1  -7  127.39   23.30
   0  -1  -7  136.89   20.50
   0   1   7  123.09   22.50
   0   1   7  111.79   19.70
   0   1   7  124.49   19.20
   0   1   7  142.19   25.60
  -1  -1  -7  402.76   36.00
  -1  -1  -7  446.16   30.10
  -1  -1  -7  359.06   32.60
   1   1   7  464.65   30.70
   1   1   7  394.96   33.30
   1   1   7  435.36   34.20
   1   1   7  491.15   40.70
  -2  -1  -7  247.78   28.90
  -2  -1  -7  207.98   26.20
  -2  -1  -7  225.58   27.20
  -2  -1  -7  238.58   22.30
   2   1   7  273.07   29.40
   2   1   7  251.67   28.70
   2   1   7  276.77   31.80
   2   1   7  213.88   21.80
  -3  -1  -7   -6.40    5.90
  -3  -1  -7   17.80   11.50
  -3  -1  -7    9.50    5.90
   3   1   7    8.00    8.50
   3   1   7   10.50   11.00
  -4  -1  -7   31.70   16.20
  -4  -1  -7   52.29   18.70
   4   1   7   24.00   12.90
  -5  -1  -7    6.80   15.80
   5   1   7  -20.00   13.50
   5  -2  -7    9.60   23.70
  -5   2   7   16.80   22.10
   4  -2  -7  -14.70    8.30
   4  -2  -7   22.70   13.90
  -4   2   7  -12.10    8.60
   3  -2  -7  533.25   45.70
   3  -2  -7  551.04   51.59
  -3   2   7  611.94   51.39
  -3   2   7  482.95   41.30
   2  -2  -7  189.18   13.20
   2  -2  -7  179.18   31.60
   2  -2  -7  169.38   28.80
   2  -2  -7  202.38   32.10
  -2   2   7  219.58   34.60
  -2   2   7  152.48   26.20
  -2   2   7  187.68   12.80
  -2   2   7  119.79   23.40
   1  -2  -7  677.43   43.90
   1  -2  -7  640.24   32.20
   1  -2  -7  668.93   46.70
   1  -2  -7  685.13   44.70
  -1   2   7  698.63   33.30
  -1   2   7  607.84   44.60
  -1   2   7  709.43   43.40
  -1   2   7  626.14   42.70
   0  -2  -7 1730.63   74.89
   0  -2  -7 1761.92   63.49
   0  -2  -7 1823.02   63.99
   0  -2  -7 1752.92   70.69
   0   2   7 1688.83   70.19
   0   2   7 1794.82   63.39
   0   2   7 1697.43   79.79
   0   2   7 1883.81   64.09
  -1  -2  -7  242.38   20.70
  -1  -2  -7  263.17   27.60
  -1  -2  -7  243.88   27.10
  -1  -2  -7  205.08   24.20
   1   2   7  195.48   29.40
   1   2   7  221.58   19.10
   1   2   7  260.37   26.80
   1   2   7  248.28   30.00
  -2  -2  -7  244.48   29.10
  -2  -2  -7  209.98   26.80
  -2  -2  -7  185.98   32.50
  -2  -2  -7  234.58   18.80
   2   2   7  247.08   28.20
   2   2   7  223.88   18.70
   2   2   7  287.67   34.40
   2   2   7  255.27   27.90
  -3  -2  -7   31.50   14.40
  -3  -2  -7   -2.30    7.60
   3   2   7   22.00   12.20
   3   2   7   30.70   11.00
   3   2   7   10.50    5.70
  -4  -2  -7   41.60   15.10
  -4  -2  -7   15.40   13.20
   4   2   7   84.79   23.30
  -5  -2  -7   -7.90   14.60
   5   2   7   -3.70   11.40
   5  -3  -7   74.59   31.50
  -5   3   7   73.79   26.70
   4  -3  -7   28.00   22.60
   4  -3  -7   20.50   14.20
  -4   3   7    8.40   13.50
   3  -3  -7   52.39   19.40
   3  -3  -7   50.79   19.60
  -3   3   7   31.40   16.00
   2  -3  -7 1179.78   40.40
   2  -3  -7 1103.09   66.29
   2  -3  -7 1139.89   65.09
   2  -3  -7 1139.19   66.19
  -2   3   7 1146.69   40.40
  -2   3   7 1133.39   61.99
  -2   3   7 1278.97   67.79
   1  -3  -7   67.79   13.90
   1  -3  -7   66.59   18.80
   1  -3  -7   44.70   14.60
   1  -3  -7   52.79   16.50
  -1   3   7   55.79   14.90
  -1   3   7   51.19   15.60
  -1   3   7   83.39   15.40
  -1   3   7   60.89   17.70
   0  -3  -7  692.53   45.80
   0  -3  -7  741.63   49.50
   0  -3  -7  841.12   42.30
   0  -3  -7  769.62   42.00
   0   3   7  767.52   47.70
   0   3   7  819.12   43.40
   0   3   7  769.82   39.60
   0   3   7  768.42   51.09
  -1  -3  -7  242.78   26.00
  -1  -3  -7  286.67   30.90
  -1  -3  -7  281.27   28.80
  -1  -3  -7  242.08   19.00
   1   3   7  240.08   27.10
   1   3   7  263.27   31.60
   1   3   7  260.67   18.60
   1   3   7  235.38   26.40
  -2  -3  -7   19.90   11.20
  -2  -3  -7   47.60   15.80
  -2  -3  -7   43.40    7.20
  -2  -3  -7   41.00   15.70
   2   3   7   67.49   20.20
   2   3   7   36.00   14.70
   2   3   7   72.49   17.50
   2   3   7   51.59    7.70
  -3  -3  -7   42.50   17.30
  -3  -3  -7   16.50   11.30
   3   3   7   -0.10   10.60
   3   3   7   14.40    8.00
  -4  -3  -7   26.60   20.10
  -4  -3  -7    9.30   10.80
   4   3   7   31.70   15.20
  -5  -3  -7  107.49   29.10
   5   3   7   79.79   29.30
   4  -4  -7  143.39   33.00
   4  -4  -7  171.38   39.40
  -4   4   7  155.98   35.10
   3  -4  -7   55.49   19.70
   3  -4  -7   33.10   17.90
  -3   4   7   10.70   13.40
   2  -4  -7  320.37   36.50
   2  -4  -7  360.46   38.90
   2  -4  -7  256.67   31.70
   2  -4  -7  290.07   22.60
  -2   4   7  297.77   33.30
   1  -4  -7  159.98   29.60
   1  -4  -7  152.98   28.00
   1  -4  -7  129.39   20.40
  -1   4   7  112.59   22.40
  -1   4   7   99.69   23.50
  -1   4   7  103.89   23.60
  -1   4   7  103.39   18.20
   0  -4  -7  299.97   31.10
   0  -4  -7  262.47   24.50
   0  -4  -7  295.17   28.10
   0  -4  -7  279.97   31.40
   0   4   7  282.77   29.60
   0   4   7  290.97   27.60
   0   4   7  294.67   24.50
   0   4   7  313.97   33.80
  -1  -4  -7  152.98   26.10
  -1  -4  -7   90.39   20.30
  -1  -4  -7  145.99   14.20
  -1  -4  -7  116.39   23.80
   1   4   7  138.59   25.00
   1   4   7  136.89   12.90
   1   4   7  112.19   22.40
   1   4   7  108.39   24.30
  -2  -4  -7   19.70   11.30
  -2  -4  -7   21.90   13.80
  -2  -4  -7   62.09   17.20
   2   4   7   17.20   10.90
   2   4   7   27.40   11.30
  -3  -4  -7   -6.00   10.10
  -3  -4  -7   13.00   11.10
   3   4   7   15.70   12.90
  -4  -4  -7    5.50   11.30
   4   4   7   15.90   15.20
  -5  -4  -7   -6.70   14.80
   5   4   7   48.80   25.70
   4  -5  -7  124.09   36.30
   4  -5  -7   88.49   27.50
   3  -5  -7   13.80   15.60
   3  -5  -7   21.60   17.30
  -3   5   7   28.20   14.80
   2  -5  -7  200.48   33.60
   2  -5  -7  239.78   30.00
   2  -5  -7  216.28   22.80
   2  -5  -7  229.98   36.50
  -2   5   7  195.08   31.00
   1  -5  -7  207.08   34.20
   1  -5  -7  238.48   25.50
   1  -5  -7  197.08   31.60
   1  -5  -7  219.38   28.40
  -1   5   7  265.27   26.80
  -1   5   7  197.28   31.30
  -1   5   7  216.78   33.20
   0  -5  -7   61.69   15.30
   0  -5  -7   91.69   20.30
   0  -5  -7   44.70   17.90
   0  -5  -7   87.69   23.40
   0   5   7   61.99   14.30
   0   5   7   97.99   20.10
   0   5   7   54.49   15.60
   0   5   7   82.79   20.20
  -1  -5  -7   19.90    7.50
  -1  -5  -7   28.40   15.10
  -1  -5  -7    5.00    5.70
  -1  -5  -7   36.40   14.60
  -1  -5  -7   12.60   10.20
   1   5   7   14.90   11.80
   1   5   7   34.80   16.60
   1   5   7    7.40    8.10
  -2  -5  -7   19.00   11.60
  -2  -5  -7   30.80   16.10
   2   5   7   50.69   15.30
   2   5   7   30.50   14.30
  -3  -5  -7    5.20    8.30
  -3  -5  -7    3.40    9.20
   3   5   7  -10.60    9.40
  -4  -5  -7   84.39   25.70
   4   5   7  112.49   34.10
  -5  -5  -7  -20.00   15.40
   5   5   7   -2.10   19.00
   4  -6  -7   61.79   28.40
   4  -6  -7   10.60   28.20
   3  -6  -7  129.59   33.70
   3  -6  -7  208.68   39.40
   2  -6  -7   41.50   19.30
   2  -6  -7   26.90   12.00
  -2   6   7   38.10   14.40
   1  -6  -7  123.49   25.40
   1  -6  -7  148.39   26.10
   1  -6  -7  117.39   27.40
   1  -6  -7  102.79   24.60
  -1   6   7   76.29   21.10
  -1   6   7  130.09   24.40
   0  -6  -7   27.50   10.70
   0  -6  -7   -0.10    7.20
   0  -6  -7   -5.80    7.70
   0  -6  -7   11.50   10.80
   0  -6  -7   -0.70    7.90
   0   6   7   11.90   10.30
   0   6   7   13.30   12.50
  -1  -6  -7   10.30   11.40
  -1  -6  -7    9.90    5.70
   1   6   7    3.60   11.00
  -2  -6  -7   65.49   19.50
  -2  -6  -7   57.49   16.80
   2   6   7   97.29   21.70
   2   6   7   26.50   15.90
  -3  -6  -7    1.80    8.70
  -3  -6  -7    0.20   12.60
   3   6   7  -20.80    8.60
  -4  -6  -7  164.78   35.90
   4   6   7  197.18   43.40
  -5  -6  -7  -26.60   18.50
   5   6   7   18.20   21.90
   3  -7  -7   18.30   20.70
   3  -7  -7  117.69   32.60
   2  -7  -7    5.80   12.90
   2  -7  -7    3.70   11.10
   1  -7  -7  130.99   30.00
   1  -7  -7  154.28   29.20
   1  -7  -7  135.49   26.60
  -1   7   7  146.59   28.00
   0  -7  -7   58.49   20.50
   0  -7  -7   70.09   20.30
   0  -7  -7  103.69   19.90
   0  -7  -7   99.39   24.80
   0   7   7  102.09   22.60
  -1  -7  -7   42.70   16.10
  -1  -7  -7   53.79   21.10
  -1  -7  -7   30.00   14.60
   1   7   7  101.89   26.10
  -2  -7  -7  272.07   39.50
  -2  -7  -7  342.97   39.40
   2   7   7  222.88   39.70
  -3  -7  -7   94.89   26.80
   3   7   7   87.19   25.40
  -4  -7  -7  182.98   37.80
   4   7   7  101.59   36.10
   3  -8  -7   25.10   27.30
   3  -8  -7   16.50   24.10
   2  -8  -7   19.90   16.40
   2  -8  -7   -3.20   10.50
   1  -8  -7   38.20   19.20
   1  -8  -7   24.10   13.40
   1  -8  -7    4.30   11.50
   0  -8  -7    7.70   12.80
   0  -8  -7    4.80   12.10
   0  -8  -7   39.20   14.30
  -1  -8  -7  167.68   34.20
  -1  -8  -7  140.29   28.70
   1   8   7  151.08   29.90
  -2  -8  -7  126.29   29.20
  -2  -8  -7  140.79   27.90
   2   8   7  159.58   33.70
  -3  -8  -7  235.28   43.50
   3   8   7  166.68   38.50
  -4  -8  -7   22.40   20.50
   4   8   7  -22.40   22.90
   2  -9  -7   20.10   20.80
   2  -9  -7   -6.20   15.60
   1  -9  -7   -3.80   10.10
   1  -9  -7  -15.00   13.30
   1  -9  -7  -14.00   16.70
   0  -9  -7   32.00   17.80
   0  -9  -7   23.50   16.00
  -1  -9  -7  107.69   29.10
   1   9   7   69.39   22.50
  -2  -9  -7   26.70   17.20
  -2  -9  -7    1.00   12.00
  -3  -9  -7  189.48   40.90
   3   9   7  327.67   55.29
  -4  -9  -7   -6.00   17.60
   4   9   7  -14.00   19.70
   1 -10  -7   27.10   21.40
   1 -10  -7   63.89   26.70
   0 -10  -7   19.90   19.90
   0 -10  -7   49.30   20.70
  -1 -10  -7  262.97   49.00
  -1 -10  -7  294.17   47.40
  -2 -10  -7   53.69   22.10
  -3 -10  -7  192.38   47.70
   0 -11  -7    9.40   24.40
   0 -11  -7    4.20   24.20
  -1 -11  -7  149.59   35.60
  -2 -11  -7  158.98   39.20
   2   9  -8   25.10   21.50
  -2  -9   8   -3.50   19.20
   1   9  -8   48.00   26.00
  -1  -9   8   37.00   23.90
   0   9  -8    5.60   19.20
   0  -9   8   30.40   25.40
   0  -9   8   -9.70   13.60
   1  -9   8   17.90   24.50
   3   8  -8   -8.10   14.90
   2   8  -8   25.90   23.90
  -2  -8   8   68.69   23.00
   1   8  -8  165.78   38.10
  -1  -8   8  114.89   28.00
   0   8  -8  153.68   39.40
   0  -8   8  114.59   32.30
   0  -8   8  137.89   33.20
  -1   8  -8   55.59   25.60
   1  -8   8   55.59   21.40
  -2   8  -8  132.49   36.10
   2  -8   8   11.60   15.90
   2  -8   8   33.00   21.90
   3   7  -8   35.20   19.50
  -3  -7   8   36.30   19.30
   2   7  -8   41.80   20.80
  -2  -7   8   66.59   24.30
   1   7  -8   54.99   24.30
  -1  -7   8   13.50   13.10
  -1  -7   8   10.80   13.20
   0   7  -8  175.98   40.30
   0  -7   8  206.58   38.50
   0  -7   8  150.48   31.50
  -1   7  -8   36.80   20.30
   1  -7   8   64.69   22.90
   1  -7   8   38.20   21.20
  -2   7  -8   40.50   24.20
   2  -7   8   97.79   29.60
   2  -7   8   69.79   26.00
  -3   7  -8   -2.80   32.10
   3  -7   8   29.10   24.10
   4   6  -8    7.30   17.90
  -4  -6   8   49.60   20.70
   3   6  -8   18.00   15.60
  -3  -6   8   43.20   18.70
   2   6  -8   87.89   26.30
  -2  -6   8   72.09   20.80
  -2  -6   8  110.89   24.70
   1   6  -8   30.60   13.40
   1   6  -8   25.40   12.50
  -1  -6   8   25.80   13.20
  -1  -6   8   -0.90    9.90
   0   6  -8  195.78   40.40
   0   6  -8  213.98   35.80
   0  -6   8  170.08   34.00
  -1   6  -8  107.09   26.90
   1  -6   8  113.29   28.50
  -2   6  -8  -18.30    9.10
   2  -6   8   12.60   10.00
   2  -6   8  -13.60    9.80
  -3   6  -8   32.70   26.60
   3  -6   8   36.40   20.60
   3  -6   8   27.00   22.30
  -4  -5   8   90.79   28.00
   3   5  -8   10.00   12.70
  -3  -5   8   19.40   13.10
   2   5  -8  252.87   44.80
   2   5  -8  172.98   34.60
  -2  -5   8  228.48   27.40
  -2  -5   8  180.68   33.30
   1   5  -8  167.18   33.30
   1   5  -8  194.88   37.90
   1   5  -8  259.17   30.20
   1   5  -8  255.17   31.10
  -1  -5   8  285.17   33.40
  -1  -5   8  278.47   39.90
  -1  -5   8  239.18   34.10
  -1  -5   8  251.27   29.90
   0   5  -8   72.69   19.20
   0   5  -8  132.29   30.50
   0  -5   8  120.09   27.50
   0  -5   8  160.68   31.90
  -1   5  -8  330.37   50.09
  -1   5  -8  318.27   38.20
   1  -5   8  246.18   31.20
   1  -5   8  302.07   38.20
  -2   5  -8  -19.00    8.20
  -2   5  -8   -1.40    9.20
   2  -5   8    2.80   11.00
   2  -5   8   26.40   13.10
  -3   5  -8   23.20   17.40
   3  -5   8   50.39   24.40
   3  -5   8   67.69   22.40
  -4   5  -8   43.80   25.90
   4  -5   8  -33.30   16.40
   4  -5   8    2.30   13.20
   4   4  -8   82.69   27.00
  -4  -4   8   78.59   28.00
   3   4  -8  275.37   46.10
  -3  -4   8  178.48   35.00
   2   4  -8  104.59   26.10
   2   4  -8  130.69   22.80
  -2  -4   8  121.29   20.90
  -2  -4   8  142.09   29.40
   1   4  -8  475.55   41.00
   1   4  -8  604.04   43.80
   1   4  -8  471.65   48.20
  -1  -4   8  451.95   38.80
  -1  -4   8  514.05   41.70
  -1  -4   8  518.35   40.70
  -1  -4   8  499.85   42.50
   0   4  -8   43.20   13.00
   0   4  -8    7.30   12.70
   0  -4   8   64.09   16.10
   0  -4   8   43.30   14.50
   0  -4   8   25.90   13.60
   0  -4   8   69.39   17.60
  -1   4  -8  176.18   26.70
  -1   4  -8  165.88   31.50
  -1   4  -8  130.59   28.90
   1  -4   8  112.59   27.80
   1  -4   8  142.59   25.50
  -2   4  -8   49.40   17.80
  -2   4  -8   57.89   19.60
   2  -4   8   67.29   16.80
   2  -4   8   41.20   19.20
  -3   4  -8   -3.00   12.40
  -3   4  -8   11.60   15.20
   3  -4   8    0.70   11.30
   3  -4   8   21.60   13.20
  -4   4  -8   -7.60   16.70
   4  -4   8   27.30   17.20
   4  -4   8   29.00   15.90
   5   3  -8    0.50   20.90
  -5  -3   8   12.00   20.30
   4   3  -8   21.80   15.90
  -4  -3   8   14.00   16.40
   3   3  -8  347.67   42.80
  -3  -3   8  278.37   52.59
   2   3  -8   46.80   18.10
   2   3  -8   32.30   14.60
  -2  -3   8   53.79   16.70
  -2  -3   8   56.99   14.10
  -2  -3   8   37.40   14.20
   1   3  -8  517.45   41.20
   1   3  -8  433.36   40.80
   1   3  -8  662.73   52.29
  -1  -3   8  515.45   37.60
  -1  -3   8  551.94   44.30
  -1  -3   8  484.35   37.20
  -1  -3   8  497.05   40.10
   0   3  -8  305.47   30.60
   0   3  -8  313.07   34.10
   0   3  -8  267.47   34.70
   0  -3   8  347.57   34.50
   0  -3   8  277.57   30.50
   0  -3   8  350.86   36.20
   0  -3   8  287.47   32.00
   0  -3   8  229.48   28.00
  -1   3  -8   33.00   14.30
  -1   3  -8   43.20   15.20
  -1   3  -8   12.70   11.10
   1  -3   8   27.30   21.70
   1  -3   8    6.10   10.80
  -2   3  -8   14.20   10.90
  -2   3  -8   28.50   11.60
  -2   3  -8   31.50   15.60
   2  -3   8    0.20    8.20
   2  -3   8    2.20    9.40
  -3   3  -8   36.60   21.30
  -3   3  -8    6.10   12.10
   3  -3   8    8.20   11.60
   3  -3   8   -2.50   10.40
  -4   3  -8   27.80   20.50
   4  -3   8   17.70   20.50
   4  -3   8   30.40   17.70
   5   2  -8   10.50   24.40
  -5  -2   8   46.00   25.10
   4   2  -8   20.90   15.90
  -4  -2   8   27.60   16.30
   3   2  -8  215.08   40.30
  -3  -2   8  154.08   33.50
   2   2  -8  246.08   39.80
   2   2  -8  240.18   27.00
  -2  -2   8  259.57   20.40
  -2  -2   8  283.97   35.20
  -2  -2   8  267.77   28.70
   1   2  -8  127.69   23.40
   1   2  -8  163.48   30.20
   1   2  -8  125.49   25.70
  -1  -2   8  152.98   28.40
  -1  -2   8  159.68   28.40
  -1  -2   8  143.89   25.20
  -1  -2   8  147.29   23.20
  -1  -2   8  153.28   23.30
   0   2  -8  193.98   30.60
   0   2  -8  193.28   32.70
   0   2  -8  160.98   26.20
   0  -2   8  211.78   27.40
   0  -2   8  173.38   27.10
   0  -2   8  197.78   30.90
   0  -2   8  197.38   30.30
   0  -2   8  168.38   29.50
  -1   2  -8    1.40    9.20
  -1   2  -8   19.90   10.80
   1  -2   8   36.90   13.70
   1  -2   8   -9.10   10.40
   1  -2   8   12.40   12.10
   1  -2   8   -5.30    6.60
   1  -2   8    6.00    9.00
  -2   2  -8   -7.70   11.30
  -2   2  -8   11.10   12.20
   2  -2   8   15.40   11.00
   2  -2   8    0.10    8.40
   2  -2   8   17.50   12.60
  -3   2  -8  -11.30    7.50
  -3   2  -8   13.70   11.00
   3  -2   8    5.40   10.10
   3  -2   8   -1.80   10.50
  -4   2  -8   69.29   26.30
  -4   2  -8   13.00   15.00
   4  -2   8   13.60   14.20
   4  -2   8   15.80   12.20
   4  -2   8   -8.00   12.10
   5  -2   8   20.70   16.30
   5  -2   8   30.90   24.00
   5   1  -8   72.59   37.30
  -5  -1   8   66.89   34.60
   4   1  -8   63.49   25.40
  -4  -1   8   63.89   23.10
   3   1  -8  142.19   31.70
   3   1  -8   76.89   17.90
  -3  -1   8  101.39   25.20
   2   1  -8  115.69   22.10
   2   1  -8  144.09   29.70
  -2  -1   8  127.29   27.30
  -2  -1   8  146.09   25.70
  -2  -1   8  134.89   24.70
  -2  -1   8  160.98   13.90
   1   1  -8   53.49   15.30
   1   1  -8  111.09   25.10
   1   1  -8   39.30   14.10
  -1  -1   8   75.39   19.00
  -1  -1   8   83.69   16.70
  -1  -1   8   82.69   18.20
  -1  -1   8   69.19   19.00
  -1  -1   8   44.30   12.50
   0   1  -8  221.18   27.00
   0   1  -8  217.78   26.90
   0   1  -8  185.98   29.30
   0  -1   8  193.18   28.40
   0  -1   8  239.38   29.40
   0  -1   8  176.38   29.20
   0  -1   8  183.88   23.40
   0  -1   8  141.89   24.70
  -1   1  -8    6.10    8.60
  -1   1  -8   14.70   10.10
  -1   1  -8   -1.90    7.70
  -1   1  -8    3.20    8.60
   1  -1   8    8.00    9.30
   1  -1   8    4.20    8.00
   1  -1   8    9.10    8.80
   1  -1   8   -5.30    7.20
   1  -1   8    3.80    5.70
  -2   1  -8    5.70   10.20
  -2   1  -8   17.50   13.40
  -2   1  -8   24.50   12.20
   2  -1   8  -10.70    7.00
   2  -1   8  -12.30    6.40
  -3   1  -8   37.40   19.80
  -3   1  -8   61.59   19.20
   3  -1   8   94.69   23.80
   3  -1   8   73.69   25.80
   3  -1   8   95.09   26.00
  -4   1  -8    9.00   11.80
  -4   1  -8  -14.40    9.00
   4  -1   8   17.60   14.70
   5  -1   8   45.10   21.20
  -5   0   8  -27.60   19.90
   4   0  -8  176.08   38.90
  -4   0   8  203.78   40.20
   3   0  -8    4.80   11.20
   3   0  -8   13.10    9.20
  -3   0   8   12.80    8.60
   2   0  -8  560.44   48.60
   2   0  -8  620.14   43.40
  -2   0   8  585.34   23.50
  -2   0   8  520.65   23.00
  -2   0   8  566.04   41.90
  -2   0   8  598.24   49.80
   1   0  -8    2.20    8.20
   1   0  -8   11.00   11.50
   1   0  -8   30.90   11.80
  -1   0   8   14.40    9.90
  -1   0   8    7.20    7.40
  -1   0   8   17.00    7.20
  -1   0   8   23.40   15.30
   0   0  -8    7.40    7.20
   0   0  -8   14.60    8.40
   0   0  -8    2.10    8.00
   0   0  -8   15.00   10.80
   0   0   8    9.30    8.50
   0   0   8   14.80    9.80
   0   0   8    5.40    7.40
   0   0   8    1.20    6.80
  -1   0  -8    6.50    9.50
  -1   0  -8    9.60    9.00
  -1   0  -8    8.30    9.50
  -1   0  -8    8.80    6.80
   1   0   8    3.20    7.60
   1   0   8   13.20   10.40
   1   0   8    5.60    8.50
   1   0   8   -4.40    7.60
  -2   0  -8    9.20   10.00
  -2   0  -8   22.50   13.40
  -2   0  -8   15.60   12.80
  -2   0  -8   27.00   13.20
   2   0   8   -0.60   11.90
   2   0   8   43.60   14.30
   2   0   8   43.40   16.10
  -3   0  -8   76.49   24.10
  -3   0  -8   92.39   21.00
  -3   0  -8  160.18   31.90
   3   0   8   76.19   20.90
  -4   0  -8   95.29   27.20
  -4   0  -8   92.59   28.00
   4   0   8   56.89   20.60
   4   0   8   30.50   18.90
   5   0   8   18.80   22.70
   5   0   8   -5.20   15.70
   5  -1  -8   25.40   21.90
  -5   1   8   17.10   26.40
   4  -1  -8   98.59   30.30
  -4   1   8   64.79   26.60
   3  -1  -8   29.60   14.20
   3  -1  -8    6.50   10.90
  -3   1   8   18.90   12.80
   2  -1  -8   97.89   24.50
   2  -1  -8  108.19   21.70
  -2   1   8  111.49   10.60
  -2   1   8  104.59   22.50
  -2   1   8  105.39   24.70
   1  -1  -8   45.80   14.90
   1  -1  -8    5.00    9.00
   1  -1  -8   22.10   11.10
   1  -1  -8   14.30    6.80
  -1   1   8   10.10    7.00
  -1   1   8   34.70   15.70
  -1   1   8   -9.60    7.90
   0  -1  -8  114.59   20.70
   0  -1  -8  132.59   23.10
   0  -1  -8  167.18   27.40
   0  -1  -8  141.49   25.90
   0   1   8  144.79   22.40
   0   1   8  124.79   23.80
   0   1   8  150.58   28.80
   0   1   8  152.88   19.50
  -1  -1  -8  133.49   25.20
  -1  -1  -8  143.19   23.00
  -1  -1  -8  136.39   25.80
   1   1   8   83.29   21.90
   1   1   8  100.09   19.60
   1   1   8   95.39   20.80
   1   1   8   99.79   25.20
  -2  -1  -8  206.08   34.00
  -2  -1  -8  210.38   22.50
  -2  -1  -8  176.68   30.30
  -2  -1  -8  199.28   32.50
   2   1   8  216.48   35.70
   2   1   8  146.69   27.20
   2   1   8  201.98   32.00
   2   1   8  207.28   22.90
  -3  -1  -8  138.79   28.00
  -3  -1  -8  100.99   25.80
  -3  -1  -8   86.29   18.70
   3   1   8  145.69   31.90
  -4  -1  -8  169.78   33.30
  -4  -1  -8  170.78   36.20
   4   1   8  186.98   39.40
  -5  -1  -8  -19.70   19.00
   5   1   8   28.20   21.00
   5   1   8   11.80   19.50
   4  -2  -8   32.20   21.90
  -4   2   8   28.10   17.30
   3  -2  -8   70.79   29.00
   3  -2  -8   57.69   19.00
  -3   2   8   31.40   14.50
   2  -2  -8    1.60    4.40
   2  -2  -8   -1.00    9.60
   2  -2  -8   20.60   15.50
  -2   2   8   11.90   11.30
  -2   2   8   12.90   10.20
   1  -2  -8   16.40    7.60
   1  -2  -8   21.10   12.50
   1  -2  -8    0.00    6.20
  -1   2   8    0.70    8.90
  -1   2   8    1.80   10.90
  -1   2   8   16.80    8.50
   0  -2  -8  450.85   33.50
   0  -2  -8  476.05   38.60
   0  -2  -8  398.76   32.10
   0   2   8  427.96   32.50
   0   2   8  476.65   42.90
   0   2   8  383.56   31.10
   0   2   8  427.46   43.20
  -1  -2  -8  161.78   27.60
  -1  -2  -8  116.39   24.00
  -1  -2  -8  113.39   22.50
  -1  -2  -8  120.49   18.80
   1   2   8  157.28   27.40
   1   2   8  141.89   17.80
   1   2   8  141.09   27.70
  -2  -2  -8  438.66   40.90
  -2  -2  -8  628.94   48.10
  -2  -2  -8  459.85   44.70
  -2  -2  -8  523.25   31.10
   2   2   8  573.04   32.20
   2   2   8  478.25   40.50
   2   2   8  542.15   48.60
   2   2   8  431.56   41.10
  -3  -2  -8   24.30   13.90
   3   2   8   14.80    9.30
   3   2   8    9.60   12.80
  -4  -2  -8  239.28   42.50
  -4  -2  -8  272.87   34.10
   4   2   8  266.57   46.90
  -5  -2  -8  -28.00   16.70
   5   2   8   -9.20   15.60
   4  -3  -8   18.70   19.30
   4  -3  -8   -1.30   12.70
  -4   3   8  -13.60   11.90
   3  -3  -8   46.90   22.20
   3  -3  -8   24.90   13.20
  -3   3   8    1.20   14.80
   2  -3  -8    5.60    5.00
   2  -3  -8    6.30   10.60
   2  -3  -8   22.30   12.10
  -2   3   8    0.10    9.70
   1  -3  -8   97.59   23.70
   1  -3  -8  101.79   23.20
   1  -3  -8   84.69   16.00
  -1   3   8   93.59   21.80
  -1   3   8   64.59   18.20
  -1   3   8   61.99   19.50
  -1   3   8   66.99   14.60
   0  -3  -8  191.48   31.30
   0  -3  -8  269.17   28.00
   0  -3  -8  230.68   33.70
   0  -3  -8  237.28   25.30
   0   3   8  233.28   29.00
   0   3   8  223.28   23.30
   0   3   8  249.88   25.60
   0   3   8  236.58   30.70
  -1  -3  -8   -3.40    8.00
  -1  -3  -8   13.10   11.60
  -1  -3  -8   -3.70    4.60
  -1  -3  -8   -5.30    6.70
   1   3   8    1.30    5.20
   1   3   8   -3.50    7.20
   1   3   8   15.40    8.00
   1   3   8    2.60    9.80
  -2  -3  -8  510.55   44.40
  -2  -3  -8  550.74   44.00
  -2  -3  -8  586.54   27.00
   2   3   8  580.24   51.19
   2   3   8  511.65   29.70
   2   3   8  539.35   43.50
  -3  -3  -8  238.58   30.20
  -3  -3  -8  171.78   33.20
   3   3   8  156.78   34.30
   3   3   8  198.28   30.80
  -4  -3  -8  120.49   28.00
  -4  -3  -8  125.69   29.10
   4   3   8  111.89   31.50
  -5  -3  -8  115.79   33.90
   5   3   8  113.69   34.20
   4  -4  -8   26.50   15.20
   4  -4  -8   18.70   21.00
  -4   4   8   -5.20   14.00
   3  -4  -8   27.40   18.60
   3  -4  -8   13.70   14.40
  -3   4   8   11.40   13.00
   2  -4  -8   49.50   18.70
   2  -4  -8   51.39   18.00
  -2   4   8   42.40   16.30
   1  -4  -8   25.90   13.90
   1  -4  -8   20.90   11.40
   1  -4  -8   59.39   14.30
   1  -4  -8   29.10   14.70
  -1   4   8   37.70   16.90
  -1   4   8   34.20   10.90
   0  -4  -8  672.03   50.19
   0  -4  -8  734.43   42.70
   0  -4  -8  642.54   42.90
   0  -4  -8  686.53   50.69
   0   4   8  735.53   54.59
   0   4   8  644.44   47.80
   0   4   8  818.62   47.80
   0   4   8  700.03   40.20
  -1  -4  -8  351.66   24.50
  -1  -4  -8  348.77   34.00
  -1  -4  -8  313.17   32.50
  -1  -4  -8  301.17   35.40
   1   4   8  361.36   35.80
   1   4   8  311.27   37.00
   1   4   8  325.67   22.20
   1   4   8  313.57   32.60
  -2  -4  -8  562.54   45.40
  -2  -4  -8  558.84   47.00
   2   4   8  575.44   44.70
   2   4   8  743.73   58.49
  -3  -4  -8  698.83   49.80
  -3  -4  -8  597.84   52.59
   3   4   8  650.73   58.59
  -4  -4  -8   17.30   16.80
   4   4   8   -5.40   12.20
  -5  -4  -8  164.68   40.30
   5   4   8  109.39   40.50
   4  -5  -8  -10.70   19.00
   4  -5  -8   10.30   18.80
   3  -5  -8   -3.00   13.30
   3  -5  -8  -22.20   11.10
  -3   5   8   28.70   15.90
   2  -5  -8  143.59   28.70
   2  -5  -8   85.09   23.50
  -2   5   8  108.89   24.90
   1  -5  -8  109.99   22.30
   1  -5  -8  164.28   32.10
   1  -5  -8  118.89   26.20
  -1   5   8  131.49   27.70
  -1   5   8  152.28   24.30
  -1   5   8  145.79   26.30
   0  -5  -8  173.28   21.00
   0  -5  -8  165.28   31.10
   0  -5  -8  103.09   25.40
   0  -5  -8  139.69   25.90
   0   5   8  140.49   26.00
   0   5   8  102.79   26.50
   0   5   8  141.89   22.30
  -1  -5  -8  965.10   59.89
  -1  -5  -8 1078.89   62.09
  -1  -5  -8 1008.80   40.50
  -1  -5  -8  772.82   58.79
   1   5   8 1031.30   67.89
   1   5   8  883.91   55.49
  -2  -5  -8    6.00   10.20
  -2  -5  -8   20.10   15.00
   2   5   8   59.19   21.60
   2   5   8   17.10   11.60
  -3  -5  -8  452.15   40.90
  -4  -5  -8   68.09   23.90
   4   5   8   83.69   32.10
  -5  -5  -8   19.20   23.50
   5   5   8   40.50   27.40
   4  -6  -8   22.50   26.20
   4  -6  -8    5.90   24.90
   3  -6  -8    8.20   12.70
   2  -6  -8   -2.40   11.20
   2  -6  -8  -14.20    9.80
  -2   6   8    1.10   10.10
   1  -6  -8  758.92   50.39
   1  -6  -8  731.03   52.19
   1  -6  -8  790.62   61.09
   1  -6  -8  569.94   60.09
  -1   6   8  831.62   56.99
  -1   6   8  745.83   49.00
   0  -6  -8   57.49   15.80
   0  -6  -8  124.59   23.80
   0  -6  -8   87.99   21.50
   0  -6  -8   61.69   20.20
   0  -6  -8  108.79   25.90
   0   6   8   77.29   23.40
  -1  -6  -8  515.55   45.00
  -1  -6  -8  390.46   40.60
  -1  -6  -8  450.85   42.10
   1   6   8  565.24   50.19
  -2  -6  -8  196.98   34.40
  -2  -6  -8  234.38   35.70
   2   6   8  206.58   40.60
  -3  -6  -8  273.67   43.90
  -3  -6  -8  324.17   37.10
  -4  -6  -8   57.49   23.10
   4   6   8  105.59   34.80
   3  -7  -8   73.49   22.70
   3  -7  -8   54.89   28.10
   2  -7  -8   41.40   20.30
   2  -7  -8   46.80   25.20
   1  -7  -8  507.95   45.80
   1  -7  -8  497.55   51.89
   1  -7  -8  504.45   42.90
  -1   7   8  570.14   47.80
   0  -7  -8  158.18   30.50
   0  -7  -8  147.19   33.10
   0  -7  -8  216.48   26.40
   0   7   8  186.08   32.60
  -1  -7  -8 1167.28   72.29
  -1  -7  -8 1219.78   72.69
   1   7   8 1347.77   80.19
  -2  -7  -8  195.08   34.30
  -2  -7  -8  173.38   35.80
  -3  -7  -8   86.49   25.80
   3   7   8   74.09   27.00
  -4  -7  -8   86.39   29.20
   4   7   8  161.88   45.60
   3  -8  -8   61.49   21.30
   3  -8  -8   76.79   34.20
   2  -8  -8   12.40   18.10
   2  -8  -8   17.90   16.00
   1  -8  -8  342.67   53.29
   1  -8  -8  304.27   36.00
   1  -8  -8  326.77   38.20
   0  -8  -8  173.38   36.00
   0  -8  -8  143.39   36.20
   0   8   8  204.68   34.70
  -1  -8  -8   78.19   24.60
  -1  -8  -8   62.99   23.00
   1   8   8  119.19   29.80
  -2  -8  -8  357.96   38.90
  -2  -8  -8  367.56   54.79
   2   8   8  371.96   65.69
  -3  -8  -8  -10.80   14.80
   3   8   8   12.40   17.20
  -4  -8  -8   76.19   28.80
   4   8   8   11.10   27.30
   2  -9  -8   62.29   25.40
   2  -9  -8   94.79   46.00
   1  -9  -8   87.99   26.40
   1  -9  -8   62.29   28.20
   0  -9  -8  342.67   43.00
   0  -9  -8  387.06   48.40
  -1  -9  -8   23.50   15.10
  -1  -9  -8   20.90   14.80
  -2  -9  -8  130.19   35.50
  -2  -9  -8  153.28   36.30
   2   9   8  160.18   36.50
  -3  -9  -8   -6.80   17.60
   3   9   8   10.20   18.10
   1 -10  -8  -24.80   15.00
   1 -10  -8   13.00   23.40
   0 -10  -8  240.68   46.10
   0 -10  -8  271.97   50.99
  -1 -10  -8   58.99   27.50
  -1 -10  -8   78.39   28.40
  -2 -10  -8  118.69   34.90
  -3 -10  -8   22.00   21.60
   3  10   8  -11.10   38.40
  -1 -11  -8  138.49   37.30
  -1 -11  -8  130.99   33.10
   1   9  -9   30.90   27.20
  -1  -9   9    9.00   21.80
   0  -9   9   23.20   21.60
   0  -9   9   14.60   23.80
   1  -9   9   29.20   23.40
   2   8  -9   30.10   18.60
   1   8  -9   57.39   28.30
  -1  -8   9  101.29   30.40
   0  -8   9   40.40   17.60
   0  -8   9   31.20   21.10
  -1   8  -9  -13.40   16.90
   1  -8   9   32.30   18.40
   1  -8   9   -1.50   18.20
  -2   8  -9  -23.60   21.80
   2  -8   9   28.20   18.80
   2  -8   9  -17.10   17.60
   3   7  -9   70.59   30.90
   2   7  -9  -16.00   14.00
   1   7  -9   19.50   11.50
   1   7  -9   11.70   14.80
  -1  -7   9   23.10   11.60
  -1  -7   9   26.00   14.90
   0   7  -9   25.20   19.40
   0   7  -9   45.90   18.30
   0  -7   9   62.49   23.40
   0  -7   9  111.79   32.10
  -1   7  -9    5.50   13.50
   1  -7   9  -14.30   13.40
   1  -7   9   30.40   18.50
  -2   7  -9    4.50   17.60
   2  -7   9    9.30   16.30
   2  -7   9   -0.20   13.70
   4   6  -9   29.10   23.80
   3   6  -9   23.50   17.00
  -3  -6   9   47.50   19.30
   2   6  -9   93.39   24.80
  -2  -6   9   87.19   28.60
  -2  -6   9   95.49   25.10
   1   6  -9   30.20   12.90
   1   6  -9   -5.00   10.50
  -1  -6   9  -17.00    6.90
  -1  -6   9   -4.60    8.60
   0   6  -9   -3.80   10.60
   0   6  -9   -7.60   11.40
  -1   6  -9   -5.20   13.20
  -1   6  -9   24.80   12.80
   1  -6   9  -22.60   10.50
  -2   6  -9   -7.70   10.80
   2  -6   9   -7.00   12.30
   2  -6   9   10.70   16.40
  -3   6  -9   16.90   17.80
   3  -6   9  -14.40   17.80
   3  -6   9   37.50   21.90
   4   5  -9   50.19   26.00
  -4  -5   9   15.90   24.10
   3   5  -9   17.90   15.60
  -3  -5   9  -24.80    9.30
   2   5  -9   95.19   27.60
  -2  -5   9   71.49   21.40
  -2  -5   9   57.49   17.20
   1   5  -9   -1.60   14.20
   1   5  -9   -5.10    5.80
  -1  -5   9   -6.80    7.90
  -1  -5   9   10.70   10.40
   0   5  -9   -1.70    7.90
   0   5  -9   -5.70    8.10
   0  -5   9  -20.20    9.50
   0  -5   9    6.80    8.60
  -1   5  -9   52.89   19.90
  -2   5  -9   15.60   16.30
  -2   5  -9   10.70   15.00
   2  -5   9   19.60   12.60
  -3   5  -9   73.69   31.20
   3  -5   9   38.10   24.40
   3  -5   9  139.69   38.30
   4   4  -9    0.80   15.90
  -4  -4   9   43.80   19.40
   3   4  -9    4.10   11.70
  -3  -4   9   -5.20   11.20
   2   4  -9    3.40    9.50
   2   4  -9    8.90    9.70
  -2  -4   9   -0.60   10.70
  -2  -4   9   10.20    9.80
   1   4  -9   20.70   16.20
   1   4  -9   34.90   13.20
   1   4  -9   15.30   11.40
  -1  -4   9   -4.50   11.10
  -1  -4   9   24.30   12.30
  -1  -4   9   37.70   15.10
  -1  -4   9   24.60   14.30
   0   4  -9  -15.10    9.50
   0   4  -9   29.60   17.90
   0   4  -9   23.00   12.20
   0  -4   9    7.70   11.20
   0  -4   9   14.70   12.60
  -1   4  -9   98.39   27.40
  -1   4  -9  114.69   29.70
   1  -4   9  110.49   27.30
   1  -4   9  120.19   23.90
  -2   4  -9   11.80   14.30
  -2   4  -9    2.20   13.40
   2  -4   9   11.10   11.00
  -3   4  -9  163.68   37.00
  -3   4  -9  124.79   33.70
   3  -4   9  149.39   36.50
   3  -4   9  163.88   37.30
  -4   4  -9   14.90   23.80
   4  -4   9   42.90   21.90
   4  -4   9  -22.60   15.20
   4   3  -9    5.70   16.80
  -4  -3   9    2.90   15.90
   3   3  -9    0.10   12.20
  -3  -3   9   -5.10    8.30
   2   3  -9   15.50    9.90
   2   3  -9  -13.30    6.00
  -2  -3   9   -0.10    8.00
  -2  -3   9   -6.90    7.20
   1   3  -9  206.78   32.60
   1   3  -9  183.18   49.90
   1   3  -9  175.48   33.10
  -1  -3   9  254.37   28.70
  -1  -3   9  228.78   33.10
  -1  -3   9  209.08   34.70
  -1  -3   9  173.18   30.80
   0   3  -9   63.79   19.40
   0   3  -9   47.60   18.70
   0   3  -9   10.30   13.50
   0  -3   9   59.19   18.70
   0  -3   9   42.30   16.10
   0  -3   9   35.70   16.40
  -1   3  -9  415.16   44.50
  -1   3  -9  479.95   46.00
   1  -3   9  445.06   40.70
   1  -3   9  416.66   42.80
  -2   3  -9  188.38   35.60
  -2   3  -9  150.18   33.30
   2  -3   9  180.78   32.30
   2  -3   9  120.99   28.10
  -3   3  -9   -4.30   14.10
  -3   3  -9   35.80   15.00
   3  -3   9   20.60   14.60
   3  -3   9   39.80   22.10
  -4   3  -9  129.89   36.10
   4  -3   9  140.19   36.10
   4  -3   9  115.59   33.90
   4   2  -9    5.90   18.20
  -4  -2   9   -1.10   12.60
   3   2  -9   37.70   17.70
  -3  -2   9   28.30   12.80
   2   2  -9   69.99   18.20
   2   2  -9   90.49   24.80
  -2  -2   9   84.29   15.80
  -2  -2   9  143.09   25.60
  -2  -2   9   79.29   23.00
   1   2  -9  136.09   28.30
   1   2  -9  184.58   30.60
   1   2  -9   98.59   23.80
  -1  -2   9  105.99   25.90
  -1  -2   9  170.98   26.00
  -1  -2   9  160.38   29.60
  -1  -2   9  160.78   28.80
   0   2  -9  317.07   35.10
   0   2  -9  346.77   37.90
   0   2  -9  233.98   30.20
   0  -2   9  230.38   27.60
   0  -2   9  253.47   30.80
   0  -2   9  209.48   35.80
   0  -2   9  343.77   37.60
   0  -2   9  288.67   32.80
  -1   2  -9  190.98   34.00
  -1   2  -9  229.48   29.30
  -1   2  -9  171.18   30.70
   1  -2   9  248.58   39.40
   1  -2   9  204.48   35.30
  -2   2  -9  597.04   47.00
  -2   2  -9  615.84   49.60
  -2   2  -9  647.94   55.59
   2  -2   9  663.73   51.59
   2  -2   9  570.24   52.79
  -3   2  -9   -2.60    9.40
  -3   2  -9    7.00   10.00
   3  -2   9   37.50   18.90
   3  -2   9   18.50    9.20
  -4   2  -9  111.69   32.60
  -4   2  -9   90.79   25.40
   4  -2   9  137.29   35.80
   4  -2   9  112.79   31.20
   4   1  -9   10.30   18.50
  -4  -1   9   11.30   11.10
   3   1  -9  -14.30    7.60
   3   1  -9    9.20   15.60
  -3  -1   9    3.20   12.50
   2   1  -9  103.69   26.40
   2   1  -9  116.19   24.20
  -2  -1   9  145.29   26.30
  -2  -1   9  122.39   18.60
  -2  -1   9   61.19   22.00
   1   1  -9  151.88   27.70
   1   1  -9  170.78   28.50
   1   1  -9  206.58   36.00
  -1  -1   9  139.19   29.00
  -1  -1   9  105.79   29.10
  -1  -1   9  132.89   22.70
  -1  -1   9  101.49   24.40
  -1  -1   9  148.19   22.60
   0   1  -9  369.46   37.80
   0   1  -9  361.86   36.10
   0   1  -9  348.67   35.80
   0  -1   9  370.96   37.90
   0  -1   9  357.16   33.30
   0  -1   9  339.07   36.30
   0  -1   9  324.77   34.50
   0  -1   9  343.67   33.90
  -1   1  -9   38.60   17.60
  -1   1  -9   57.19   18.70
  -1   1  -9    7.10   13.00
  -1   1  -9   43.20   18.00
   1  -1   9   21.90   13.20
   1  -1   9   39.50   14.20
   1  -1   9   66.29   19.40
   1  -1   9   83.49   22.90
  -2   1  -9  474.15   43.80
  -2   1  -9  551.04   45.50
  -2   1  -9  614.14   52.69
  -2   1  -9  697.63   55.69
   2  -1   9  501.95   47.40
   2  -1   9  553.44   50.09
   2  -1   9  615.94   47.60
  -3   1  -9  204.08   32.60
  -3   1  -9  206.78   39.30
   3  -1   9  129.09   31.40
  -4   1  -9   20.00   18.50
   4  -1   9   44.50   18.90
   4  -1   9   35.60   17.40
   5  -1   9   13.20   22.40
   4   0  -9   -2.50   13.70
  -4   0   9   11.00   19.70
   3   0  -9   23.50   15.90
  -3   0   9   30.70   15.50
   2   0  -9  230.78   34.00
   2   0  -9  257.07   41.50
  -2   0   9  218.38   38.20
  -2   0   9  238.68   28.20
   1   0  -9   26.20   12.10
   1   0  -9   45.60   15.30
   1   0  -9   61.89   20.00
  -1   0   9   54.69   13.50
  -1   0   9   77.09   22.70
  -1   0   9   25.90   16.40
  -1   0   9   67.79   18.60
  -1   0   9   33.70   11.50
   0   0  -9  692.53   50.39
   0   0  -9  856.01   53.89
   0   0  -9  857.81   49.90
   0   0  -9  755.92   51.89
   0   0   9  732.93   51.89
   0   0   9  751.02   46.60
   0   0   9  851.01   58.79
  -1   0  -9  289.67   33.30
  -1   0  -9  251.27   28.00
  -1   0  -9  336.37   36.30
  -1   0  -9  216.48   34.40
   1   0   9  274.87   34.70
   1   0   9  239.68   30.50
   1   0   9  231.28   35.20
   1   0   9  242.58   28.40
  -2   0  -9  186.98   34.70
  -2   0  -9  232.18   37.00
  -2   0  -9  198.68   25.50
   2   0   9  178.98   33.90
   2   0   9  201.38   26.00
  -3   0  -9  209.48   37.80
  -3   0  -9  290.67   34.40
  -3   0  -9  253.27   42.90
   3   0   9  211.38   39.20
  -4   0  -9  -14.70   11.20
  -4   0  -9   29.10   17.20
   4   0   9   14.40   15.10
   5   0   9    6.30   20.80
   5   0   9   16.10   25.00
   4  -1  -9   -2.40   14.90
  -4   1   9   44.20   21.60
   3  -1  -9   17.00   14.50
   3  -1  -9   12.80   13.70
  -3   1   9   32.50   17.60
   2  -1  -9  686.23   55.39
   2  -1  -9  584.94   47.30
  -2   1   9  701.83   55.99
  -2   1   9  606.04   46.50
   1  -1  -9  162.98   28.40
   1  -1  -9  169.58   19.60
   1  -1  -9  160.78   30.30
   1  -1  -9  160.58   30.60
  -1   1   9  139.09   26.60
  -1   1   9  191.58   35.60
  -1   1   9  146.99   17.60
  -1   1   9  158.08   27.90
   0  -1  -9  712.63   47.10
   0  -1  -9  730.03   45.10
   0  -1  -9  691.03   51.49
   0  -1  -9  698.23   50.19
   0   1   9  652.83   48.30
   0   1   9  700.43   54.19
   0   1   9  716.83   44.30
   0   1   9  710.23   46.20
  -1  -1  -9  978.30   58.79
  -1  -1  -9  993.10   53.09
  -1  -1  -9  932.01   60.99
  -1  -1  -9 1072.09   63.69
   1   1   9 1080.49   60.69
   1   1   9  961.50   52.09
   1   1   9 1131.99   69.79
   1   1   9 1008.00   62.19
  -2  -1  -9   90.69   22.50
  -2  -1  -9   86.39   22.70
  -2  -1  -9   79.99   18.40
   2   1   9  105.19   20.60
   2   1   9   98.69   26.70
  -3  -1  -9  269.27   43.20
  -3  -1  -9  250.17   38.90
   3   1   9  248.68   42.00
  -4  -1  -9   -1.30   11.80
  -4  -1  -9   20.50   14.10
   4   1   9  -12.60   14.00
  -5  -1  -9   24.70   23.40
   5   1   9   18.40   20.30
   5   1   9   45.00   23.60
   4  -2  -9   13.60   25.20
  -4   2   9   72.49   26.00
   3  -2  -9    4.70   14.10
   3  -2  -9   24.40   14.70
  -3   2   9   36.90   19.30
   2  -2  -9  118.49   26.00
   2  -2  -9  120.79   28.40
  -2   2   9  162.58   31.50
   1  -2  -9 1431.26   56.99
   1  -2  -9 1477.95   73.59
   1  -2  -9 1377.56   71.49
  -1   2   9 1358.46   70.89
  -1   2   9 1345.47   54.39
  -1   2   9 1477.85   79.69
  -1   2   9 1371.86   68.89
   0  -2  -9  185.98   23.80
   0  -2  -9  137.89   27.00
   0  -2  -9  164.18   26.20
   0  -2  -9  152.58   29.10
   0   2   9  134.09   27.50
   0   2   9  174.48   27.00
   0   2   9  186.28   34.00
   0   2   9  152.08   25.30
  -1  -2  -9  859.91   59.39
  -1  -2  -9 1000.10   61.19
  -1  -2  -9  989.60   49.10
  -1  -2  -9  969.80   57.29
   1   2   9 1021.10   61.39
   1   2   9  954.50   48.00
   1   2   9  995.20   58.09
   1   2   9  996.00   66.19
  -2  -2  -9  180.38   31.30
  -2  -2  -9  127.19   20.40
  -2  -2  -9  181.08   32.40
   2   2   9  113.89   29.50
  -3  -2  -9   97.39   24.40
  -3  -2  -9  101.19   27.20
   3   2   9  204.98   39.90
  -4  -2  -9   50.09   18.90
  -4  -2  -9   45.90   19.50
   4   2   9   67.19   21.40
  -5  -2  -9   10.30   18.20
   5   2   9   17.10   18.00
   4  -3  -9   34.40   25.30
  -4   3   9  103.49   31.90
   3  -3  -9  182.48   38.30
   3  -3  -9  253.17   40.10
  -3   3   9  214.38   39.30
   2  -3  -9   87.29   22.90
   2  -3  -9  126.99   28.80
  -2   3   9   94.69   25.60
   1  -3  -9  424.86   40.40
   1  -3  -9  510.55   34.70
   1  -3  -9  395.56   40.50
  -1   3   9  406.76   43.30
  -1   3   9  420.56   37.60
  -1   3   9  451.25   32.00
   0  -3  -9  136.29   24.70
   0  -3  -9  211.98   34.00
   0  -3  -9  114.59   24.60
   0   3   9  129.49   23.20
   0   3   9  208.48   36.40
   0   3   9  133.79   26.00
   0   3   9  169.48   27.40
  -1  -3  -9  414.86   39.60
  -1  -3  -9  452.05   31.20
  -1  -3  -9  406.16   37.20
   1   3   9  364.86   41.80
   1   3   9  384.26   36.20
   1   3   9  367.66   27.40
   1   3   9  356.36   37.60
  -2  -3  -9  315.37   36.30
  -2  -3  -9  268.27   33.60
  -2  -3  -9  266.27   21.70
   2   3   9  319.77   40.20
  -3  -3  -9    9.50   10.50
  -3  -3  -9   24.00   13.80
   3   3   9   12.10   12.30
  -4  -3  -9   26.50   15.00
  -4  -3  -9   -3.30   13.70
   4   3   9   -8.70    9.80
  -5  -3  -9   -7.80   21.90
   4  -4  -9   35.90   29.50
   4  -4  -9  -23.60   16.20
  -4   4   9    9.60   16.70
   3  -4  -9  309.97   52.39
   3  -4  -9  200.18   37.70
  -3   4   9  281.07   45.80
   2  -4  -9   -1.70    9.50
   2  -4  -9   47.60   17.90
   1  -4  -9  291.57   27.40
   1  -4  -9  275.97   33.70
   1  -4  -9  198.18   34.40
  -1   4   9  282.47   31.20
  -1   4   9  262.27   25.50
  -1   4   9  292.77   36.50
   0  -4  -9  515.65   40.40
   0  -4  -9  443.66   35.50
   0  -4  -9  473.05   43.60
   0   4   9  409.36   33.40
   0   4   9  411.76   36.10
   0   4   9  490.25   46.30
  -1  -4  -9  155.58   29.20
  -1  -4  -9  108.09   17.60
   1   4   9  116.79   28.80
  -2  -4  -9  136.19   29.00
  -2  -4  -9  139.79   27.90
   2   4   9  192.18   38.10
  -3  -4  -9   23.70   13.20
   3   4   9   45.30   18.00
  -5  -4  -9   -6.40   17.30
   5   4   9  -39.20   17.20
   4  -5  -9   31.80   26.70
   4  -5  -9    3.90   15.30
   3  -5  -9   79.09   24.30
   3  -5  -9   43.40   24.80
  -3   5   9   42.10   19.70
   2  -5  -9  473.95   50.09
   2  -5  -9  530.45   51.29
  -2   5   9  449.76   45.30
   1  -5  -9   80.49   22.30
   1  -5  -9   67.89   18.50
   1  -5  -9  100.09   20.30
  -1   5   9   30.70   17.70
   0  -5  -9  366.46   35.30
   0  -5  -9  337.17   31.30
   0  -5  -9  324.47   37.60
   0   5   9  372.16   41.70
   0   5   9  329.57   34.10
   0   5   9  334.67   30.10
  -1  -5  -9   66.89   20.60
  -1  -5  -9   83.89   21.20
  -1  -5  -9   93.09   16.10
   1   5   9  124.89   30.60
  -2  -5  -9   58.39   18.60
  -2  -5  -9   61.09   18.50
   2   5   9   31.10   18.00
  -3  -5  -9   -0.90    9.10
   3   5   9   29.20   13.30
  -4  -5  -9  -22.60   12.30
   4   5   9    0.00   14.90
   3  -6  -9   -3.30   16.40
   3  -6  -9   61.59   24.90
   2  -6  -9  259.07   43.40
   2  -6  -9  234.38   41.10
  -2   6   9  203.58   37.50
   1  -6  -9   -9.50    7.30
   1  -6  -9   -1.20    9.30
   1  -6  -9  -33.70   12.90
   0  -6  -9  326.77   31.80
   0  -6  -9  413.06   44.30
   0  -6  -9  352.86   36.10
   0   6   9  359.36   40.90
  -1  -6  -9   18.70   15.60
  -1  -6  -9    3.40    8.40
   1   6   9   -5.30   10.50
  -2  -6  -9   50.09   17.20
   2   6   9   19.10   15.50
  -3  -6  -9   68.39   24.40
  -3  -6  -9   22.20   16.10
   3   6   9   58.89   22.20
  -4  -6  -9  -19.90   14.20
   4   6   9   31.10   20.40
   3  -7  -9   15.90   17.50
   3  -7  -9  -16.70   16.60
   2  -7  -9  156.08   34.60
   2  -7  -9   92.59   28.60
   1  -7  -9   28.20   18.40
   1  -7  -9   79.99   19.20
   1  -7  -9   32.60   16.50
  -1   7   9   68.29   23.60
   0  -7  -9  140.39   30.90
   0  -7  -9  134.89   31.00
   0  -7  -9  113.49   23.70
   0   7   9  135.89   30.80
  -1  -7  -9   -7.20   18.00
   1   7   9    0.20   10.40
  -2  -7  -9   66.09   22.50
  -2  -7  -9  117.29   27.20
   2   7   9   82.39   26.20
   3   7   9   97.39   30.40
   4   7   9   60.29   31.40
   2  -8  -9   43.70   25.80
   2  -8  -9   25.60   20.30
   1  -8  -9   95.89   25.90
   1  -8  -9   84.59   22.80
   1  -8  -9   90.79   30.00
   0  -8  -9   18.70   12.20
   0  -8  -9   -2.50   12.30
  -1  -8  -9    6.80   13.60
   1   8   9    8.40   13.10
  -2  -8  -9   84.49   23.40
  -2  -8  -9   18.60   21.40
   2   8   9   46.10   22.70
  -3  -8  -9   -1.40   15.60
   3   8   9   -0.20   16.40
  -4  -8  -9   53.89   27.70
   4   8   9  105.79   38.20
   2  -9  -9   27.90   23.30
   2  -9  -9   30.50   21.10
   1  -9  -9   43.00   16.70
   1  -9  -9   36.90   24.70
   0  -9  -9   18.80   14.90
   0  -9  -9    4.90   16.80
  -1  -9  -9    7.30   15.20
  -2  -9  -9   97.89   25.90
  -2  -9  -9   83.59   26.90
   2   9   9  129.09   31.50
   3   9   9   38.10   30.00
   1 -10  -9  -27.10   16.10
   0 -10  -9   10.10   20.80
   0 -10  -9   26.20   19.60
  -1 -10  -9  -14.50   18.30
  -1 -10  -9   16.40   19.90
  -2 -10  -9  120.99   39.60
   1   8 -10   -3.70   20.50
  -1  -8  10   20.50   20.00
   0   8 -10   35.50   22.10
   0  -8  10   41.70   20.80
   0  -8  10   65.79   23.80
  -1   8 -10   19.50   31.50
   1  -8  10   39.10   20.50
   3   7 -10   14.50   25.90
   2   7 -10   -2.00   16.60
   1   7 -10   16.50   18.40
  -1  -7  10   11.80   15.60
   0   7 -10    7.70   18.40
   0   7 -10    7.10   16.50
   0  -7  10    8.00   16.40
   0  -7  10   22.00   18.70
  -1   7 -10   77.39   33.00
   1  -7  10   97.69   33.30
   1  -7  10   59.89   26.70
  -2   7 -10   50.69   38.00
   2  -7  10   74.39   27.40
   3   6 -10   27.20   25.80
  -3  -6  10   41.80   22.30
   2   6 -10   20.00   17.80
  -2  -6  10    1.90   11.80
   1   6 -10   81.09   24.70
   1   6 -10   99.59   29.20
  -1  -6  10  100.19   26.30
   0   6 -10   97.19   28.60
   0  -6  10  101.29   28.60
  -1   6 -10   65.89   23.80
  -1   6 -10   34.00   17.50
   1  -6  10   18.20   19.80
  -2   6 -10  185.98   42.60
  -2   6 -10   89.49   31.50
   2  -6  10  181.68   41.80
   2  -6  10  118.59   33.40
   3  -6  10  -31.60   11.30
   3  -6  10   33.00   21.70
   3   5 -10   17.80   17.90
  -3  -5  10   38.50   19.10
   2   5 -10   77.99   21.20
   1   5 -10  128.49   36.20
   1   5 -10  114.29   28.30
  -1  -5  10  118.79   26.60
  -1  -5  10   93.69   24.10
   0   5 -10  258.87   43.60
   0   5 -10  363.26   45.70
   0  -5  10  246.28   40.80
   0  -5  10  278.17   33.70
  -1   5 -10    7.90   13.00
  -1   5 -10   -2.80    7.80
   1  -5  10   12.40   12.90
  -2   5 -10  104.89   30.30
  -2   5 -10   91.49   26.50
   2  -5  10  138.99   35.10
  -3   5 -10   72.09   27.60
  -3   5 -10   63.09   30.50
   3  -5  10   55.09   25.30
   4   4 -10   24.30   22.40
  -4  -4  10    0.60   16.40
   3   4 -10   40.90   19.80
  -3  -4  10   39.60   22.30
   2   4 -10  351.66   37.40
   2   4 -10  265.77   47.60
  -2  -4  10  312.67   40.00
   1   4 -10  -31.60   15.90
   1   4 -10   -3.20    8.60
  -1  -4  10   14.70   11.90
  -1  -4  10    8.00   10.60
   0   4 -10  448.76   48.20
   0   4 -10  380.16   42.00
   0  -4  10  318.37   38.00
   0  -4  10  355.56   38.10
  -1   4 -10  165.58   36.10
  -1   4 -10  195.28   38.00
   1  -4  10  142.79   30.60
   1  -4  10  144.79   29.70
  -2   4 -10   13.10   17.30
  -2   4 -10   18.80   16.60
   2  -4  10   19.90   15.80
  -3   4 -10    4.80   17.40
  -3   4 -10   56.19   25.10
   3  -4  10   -7.30   14.00
  -4   4 -10  -11.90   24.10
   4  -4  10   17.70   17.60
   4  -4  10   12.60   21.60
   4   3 -10   77.59   29.00
  -4  -3  10   28.70   23.70
   3   3 -10   31.00   15.90
  -3  -3  10   21.40   14.70
   2   3 -10  170.78   30.00
   2   3 -10  169.28   37.80
  -2  -3  10  141.59   30.50
   1   3 -10  237.78   37.80
   1   3 -10  208.38   38.30
  -1  -3  10  297.27   44.30
  -1  -3  10  274.37   31.90
  -1  -3  10  248.78   49.80
   0   3 -10  190.98   33.70
   0   3 -10  182.58   31.40
   0   3 -10  150.68   33.60
   0  -3  10  186.78   33.20
   0  -3  10  114.79   26.40
  -1   3 -10  147.79   31.80
  -1   3 -10  162.38   28.30
  -1   3 -10  139.19   30.50
   1  -3  10  188.28   35.20
   1  -3  10  152.28   30.30
  -2   3 -10   34.10   19.00
  -2   3 -10   14.20   16.10
   2  -3  10   22.30   14.60
  -3   3 -10    3.50   18.10
  -3   3 -10   61.69   20.30
   3  -3  10   25.70   20.40
  -4   3 -10   48.40   22.10
  -4   3 -10  -22.00   18.10
   4  -3  10  -23.20   19.60
   4  -3  10   59.89   26.10
   4   2 -10  104.19   35.00
  -4  -2  10  119.09   36.80
   3   2 -10   29.10   15.80
  -3  -2  10   58.89   20.40
   2   2 -10   82.19   24.90
   2   2 -10   70.79   19.80
  -2  -2  10   98.19   27.60
   1   2 -10  119.39   29.70
   1   2 -10  118.59   25.90
  -1  -2  10  124.09   23.70
  -1  -2  10  128.89   29.70
  -1  -2  10  141.59   24.70
   0   2 -10   13.00   14.00
   0   2 -10   13.10   14.10
   0   2 -10   29.50   14.80
   0  -2  10   30.40   18.60
   0  -2  10   54.69   17.70
   0  -2  10   16.10   14.20
  -1   2 -10  195.18   35.10
  -1   2 -10  179.68   31.80
  -1   2 -10  222.28   38.70
   1  -2  10  185.48   34.20
   1  -2  10  286.17   35.40
  -2   2 -10   22.70   13.50
  -2   2 -10    0.60   11.80
   2  -2  10   -9.30    8.50
   2  -2  10    9.30   11.30
  -3   2 -10    9.80   13.30
  -3   2 -10  -10.30   10.40
   3  -2  10    6.90   13.50
   3  -2  10  -16.10   11.60
  -4   2 -10   43.50   21.00
   4  -2  10   21.40   15.60
   4   1 -10   41.90   26.90
  -4  -1  10   -1.50   24.20
   3   1 -10  302.97   50.19
  -3  -1  10  253.37   45.50
   2   1 -10   -6.20    9.80
   2   1 -10    3.10   10.10
  -2  -1  10    2.90   13.20
  -2  -1  10  -16.40    8.10
   1   1 -10  504.45   44.40
   1   1 -10  532.95   49.60
  -1  -1  10  601.94   52.69
  -1  -1  10  541.45   48.10
  -1  -1  10  369.56   72.39
  -1  -1  10  521.85   37.80
   0   1 -10   70.69   20.50
   0   1 -10   98.89   24.90
   0  -1  10  130.99   28.40
   0  -1  10  101.29   22.30
   0  -1  10   64.99   18.90
  -1   1 -10   39.00   23.70
  -1   1 -10   24.40   15.10
  -1   1 -10   -2.20   11.50
   1  -1  10   22.90   13.60
   1  -1  10   12.70    9.90
   1  -1  10   48.30   17.20
  -2   1 -10   44.00   19.20
  -2   1 -10   79.49   24.00
   2  -1  10   49.60   18.80
   2  -1  10   16.70   16.60
   2  -1  10   81.79   22.70
  -3   1 -10   -3.40   10.70
  -3   1 -10  -14.50    9.30
   3  -1  10    5.30   10.50
   3  -1  10   14.10   13.60
  -4   1 -10  -11.10   15.90
   4  -1  10    9.00   16.40
   4   0 -10    1.70   16.10
  -4   0  10   27.90   17.20
   3   0 -10  278.77   32.60
   3   0 -10  193.38   41.00
  -3   0  10  179.38   37.80
   2   0 -10   57.29   18.70
   2   0 -10   92.29   25.40
  -2   0  10   63.49   21.40
   1   0 -10  173.18   31.00
   1   0 -10  127.69   28.40
  -1   0  10  170.48   33.80
  -1   0  10  175.28   21.10
  -1   0  10  187.48   23.30
   0   0 -10  230.08   36.20
   0   0 -10  231.98   37.10
   0   0 -10  172.18   29.20
   0   0  10  180.28   30.70
   0   0  10  147.39   26.50
   0   0  10  168.08   33.50
  -1   0 -10   -3.00    8.80
  -1   0 -10   -3.90    8.60
  -1   0 -10  -19.30    8.20
   1   0  10    9.10   11.30
   1   0  10  -13.90    7.10
  -2   0 -10   -9.00    7.90
  -2   0 -10   13.70   14.60
  -2   0 -10   -1.40    7.90
   2   0  10   13.20   10.20
   2   0  10    6.00    9.00
  -3   0 -10  -17.80   10.80
  -3   0 -10   -8.80   10.90
  -3   0 -10   36.30   14.40
   3   0  10  -12.30    8.30
  -4   0 -10    2.20   19.80
  -4   0 -10   22.60   21.40
   4   0  10    9.00   17.30
   4   0  10   30.10   16.20
   4  -1 -10   50.59   26.30
  -4   1  10   11.90   23.80
   3  -1 -10  123.89   34.20
  -3   1  10  120.39   31.40
   2  -1 -10  188.48   32.50
   2  -1 -10  197.48   38.20
  -2   1  10  157.48   33.40
   1  -1 -10   13.70   11.10
   1  -1 -10   38.50   11.90
   1  -1 -10   15.50   13.80
  -1   1  10    9.20   12.80
  -1   1  10   41.00   12.30
   0  -1 -10  132.19   27.70
   0  -1 -10  169.08   28.80
   0  -1 -10  171.18   30.40
   0   1  10  203.88   33.40
   0   1  10  230.78   28.80
   0   1  10  110.69   28.70
  -1  -1 -10   72.59   20.40
  -1  -1 -10   63.19   20.50
  -1  -1 -10   65.39   18.30
   1   1  10   70.99   17.50
   1   1  10   46.20   18.10
  -2  -1 -10   17.10    8.70
  -2  -1 -10   15.10   13.20
   2   1  10   -1.00    8.50
  -3  -1 -10   59.19   19.70
  -3  -1 -10   75.99   22.70
   3   1  10   33.90   19.60
  -4  -1 -10   27.30   19.40
  -4  -1 -10   -4.40   12.70
   4   1  10  -12.80   12.50
   4  -2 -10  127.69   36.00
  -4   2  10   60.59   30.30
   3  -2 -10  -18.90   10.00
   3  -2 -10  -10.10    9.70
  -3   2  10    9.60    9.80
   2  -2 -10  316.67   37.10
   2  -2 -10  356.36   42.70
  -2   2  10  360.16   42.70
   1  -2 -10    8.20    8.30
   1  -2 -10    2.00   10.80
  -1   2  10    5.90   15.50
  -1   2  10   10.80    9.50
   0  -2 -10   14.40    9.50
   0  -2 -10    6.50   10.40
   0  -2 -10   28.20   15.20
   0   2  10    3.70    9.60
   0   2  10   14.00   12.90
   0   2  10   50.99   15.30
  -1  -2 -10   10.40   11.10
  -1  -2 -10   16.60   10.00
  -1  -2 -10   17.10    8.80
   1   2  10    2.60   13.00
  -2  -2 -10    2.30    8.50
  -2  -2 -10   10.90   10.20
   2   2  10    1.40    7.40
  -3  -2 -10   58.49   20.30
  -3  -2 -10   61.79   20.70
   3   2  10   55.69   19.50
  -4  -2 -10   -2.60   15.80
  -4  -2 -10   41.80   24.40
   4   2  10   34.90   23.00
  -5  -2 -10   54.49   40.80
   5   2  10   37.10   25.20
   4  -3 -10   88.89   53.69
  -4   3  10   63.99   28.90
   3  -3 -10   12.60   15.10
   3  -3 -10    0.30    9.80
  -3   3  10   13.50   14.60
   2  -3 -10   -8.70    7.70
   2  -3 -10   15.50   15.20
  -2   3  10   -2.40   10.30
   1  -3 -10   22.30    9.70
   1  -3 -10   27.80   13.40
   1  -3 -10    3.10   11.30
  -1   3  10   18.10   13.80
   0  -3 -10    3.60    9.10
   0  -3 -10   -2.90   10.20
   0  -3 -10   13.10    9.80
   0   3  10   28.70   10.70
   0   3  10    0.90   10.40
  -1  -3 -10  157.48   29.50
  -1  -3 -10  134.79   22.30
  -1  -3 -10   84.59   24.20
   1   3  10   90.89   28.10
  -2  -3 -10   88.49   24.70
  -2  -3 -10   40.90   17.70
   2   3  10   60.49   22.10
  -3  -3 -10  166.98   32.70
  -3  -3 -10   95.89   27.60
   3   3  10  109.69   30.40
  -4  -3 -10  125.59   32.90
   4   3  10  108.99   30.90
   4  -4 -10   24.00   25.50
  -4   4  10   -1.90   24.20
   3  -4 -10   24.20   15.40
   3  -4 -10   43.90   26.80
  -3   4  10   23.60   18.80
   2  -4 -10   30.30   15.50
   2  -4 -10   34.40   25.10
  -2   4  10   30.20   17.00
   1  -4 -10   23.30   14.20
   1  -4 -10   19.50   13.90
   1  -4 -10   40.80   14.20
  -1   4  10   20.20   14.80
   0  -4 -10   58.29   16.70
   0  -4 -10   35.60   14.40
   0  -4 -10   78.49   21.40
   0   4  10   32.30   18.40
   0   4  10   50.79   17.90
  -1  -4 -10   18.30   10.60
  -1  -4 -10   28.40   15.20
  -1  -4 -10   35.40   16.70
   1   4  10   23.80   17.20
  -2  -4 -10  511.65   47.00
  -2  -4 -10  477.05   47.60
   2   4  10  431.86   50.09
  -3  -4 -10   24.20   15.00
  -3  -4 -10   62.99   17.90
   3   4  10    5.90   11.80
  -4  -4 -10  172.08   37.30
   4   4  10  177.18   40.10
   3  -5 -10   22.80   16.80
   3  -5 -10   14.60   15.80
  -3   5  10   39.60   16.70
   2  -5 -10   16.40   15.30
   2  -5 -10    0.10    9.60
  -2   5  10   20.90   20.50
   1  -5 -10  -12.40    9.10
  -1   5  10   12.40   12.90
   0  -5 -10  559.64   42.30
   0  -5 -10  456.95   47.70
   0  -5 -10  543.65   44.40
   0   5  10  540.25   52.19
  -1  -5 -10   57.69   18.00
   1   5  10   27.70   17.10
  -2  -5 -10  235.38   39.90
   2   5  10  242.68   53.99
  -3  -5 -10  137.39   31.00
  -3  -5 -10  169.38   34.60
   3   5  10  192.58   40.20
  -4  -5 -10  121.49   32.50
   4   5  10  155.68   39.40
   3  -6 -10    8.90   21.10
   3  -6 -10   12.10   26.20
  -3   6  10   13.40   19.60
   2  -6 -10  -16.90   17.00
   2  -6 -10   25.60   16.90
  -2   6  10   30.20   17.90
   1  -6 -10    2.70   11.10
   1  -6 -10    4.90    8.20
   1  -6 -10   20.70   14.40
  -1   6  10   14.10   15.10
   0  -6 -10  369.96   34.90
   0  -6 -10  436.56   41.50
   0   6  10  362.16   52.49
  -1  -6 -10  181.28   34.20
  -1  -6 -10  148.39   31.00
   1   6  10  194.08   38.50
  -2  -6 -10  782.32   58.69
  -2  -6 -10  691.83   59.09
   2   6  10  774.62   68.59
  -3  -6 -10  205.68   37.40
  -3  -6 -10  118.19   29.50
   3   6  10  167.98   35.60
  -4  -6 -10   67.79   30.90
   4   6  10  -12.30   20.80
   3  -7 -10   13.70   19.30
   2  -7 -10   14.00   18.50
   2  -7 -10   26.90   20.90
   1  -7 -10    2.20   13.20
   1  -7 -10    9.70   16.60
   1  -7 -10   -4.30   10.40
  -1   7  10    8.40   15.20
   0  -7 -10  240.78   42.70
   0  -7 -10  235.78   39.30
   0   7  10  214.98   40.30
  -1  -7 -10  203.48   39.10
  -1  -7 -10  243.38   41.30
   1   7  10  239.08   55.19
  -2  -7 -10   40.00   16.10
   2   7  10   75.69   27.90
  -3  -7 -10  350.96   55.79
   3   7  10  316.67   60.19
  -4  -7 -10    5.00   18.40
   4   7  10    9.00   22.10
   2  -8 -10   53.79   30.90
   2  -8 -10   67.39   28.70
   1  -8 -10   35.10   26.10
   0  -8 -10   74.89   25.40
   0  -8 -10   32.90   19.00
   0   8  10    8.80   19.20
  -1  -8 -10  527.05   53.39
  -1  -8 -10  548.25   52.89
   1   8  10  368.96   54.89
  -2  -8 -10  -20.20   11.70
  -2  -8 -10    4.30   12.80
   2   8  10    0.30   17.70
  -3  -8 -10  122.99   37.00
   3   8  10  151.48   42.80
   1  -9 -10  303.57   54.89
   0  -9 -10    9.40   20.20
   0  -9 -10    3.60   15.60
  -1  -9 -10  240.18   46.80
  -1  -9 -10  201.68   42.10
   1   9  10  217.08   48.10
  -2  -9 -10  136.19   35.50
  -2  -9 -10   71.49   26.40
   2   9  10  258.27   50.99
  -3  -9 -10   55.59   31.10
   3   9  10   62.09   31.00
   0 -10 -10   78.69   25.00
  -1 -10 -10   84.59   39.70
  -1 -10 -10   59.29   30.10
  -2 -10 -10  194.38   44.90
   1   8 -11    1.20   21.80
  -1  -8  11   20.50   23.40
   0   8 -11  -25.20   17.70
   0  -8  11   12.20   20.90
   0  -8  11   15.10   23.90
   1   7 -11   43.00   23.70
  -1  -7  11   72.19   27.00
   0   7 -11   -2.00   13.90
   0   7 -11  -30.60   15.80
   0  -7  11   -4.90   14.30
   0  -7  11    7.90   20.70
  -1   7 -11   10.90   25.10
  -1   7 -11   29.40   25.30
   1  -7  11   -7.90   17.80
   1  -7  11    8.30   19.50
   3   6 -11   48.10   31.40
  -3  -6  11   23.70   20.60
   2   6 -11   32.60   24.60
  -2  -6  11   61.19   21.40
   1   6 -11   64.29   25.40
   1   6 -11  110.59   21.90
  -1  -6  11   40.40   20.00
   0   6 -11   -6.70   14.60
   0   6 -11   13.70   19.80
   0  -6  11    4.10   14.30
  -1   6 -11   -2.10   14.30
  -1   6 -11    3.30   19.80
   1  -6  11  -24.90   13.50
  -2   6 -11  -36.20   17.70
   2  -6  11  -27.10   13.40
   2  -6  11  -13.30   16.10
   3   5 -11   49.00   29.80
  -3  -5  11   90.49   30.40
   2   5 -11   -1.00   11.00
  -2  -5  11   23.40   13.30
   1   5 -11   48.00   23.90
   1   5 -11    8.20   13.70
  -1  -5  11   39.00   14.00
  -1  -5  11   29.00   18.10
   0   5 -11   17.70   11.70
   0  -5  11   17.70   13.10
  -1   5 -11   19.80   14.00
  -1   5 -11  -23.50   13.10
   1  -5  11   -0.90   10.60
  -2   5 -11    0.10   17.60
  -2   5 -11   -9.50   20.00
   2  -5  11    2.10   17.10
  -3   5 -11    9.10   22.00
  -3   5 -11  -19.30   19.40
   3  -5  11   -8.30   21.90
   3  -5  11   30.70   23.00
   3   4 -11    2.00   16.20
  -3  -4  11   28.30   18.70
   2   4 -11   43.80   19.00
  -2  -4  11   85.69   21.50
   1   4 -11   45.50   20.10
   1   4 -11   14.10   11.60
  -1  -4  11   27.70   14.70
  -1  -4  11   25.70   14.30
   0   4 -11   16.50   14.30
   0   4 -11   -8.10   11.60
   0  -4  11   22.50   13.30
   0  -4  11   20.50   11.40
  -1   4 -11   10.00   17.00
  -1   4 -11    9.30    8.40
   1  -4  11    9.70   11.20
   1  -4  11   -0.40    9.10
  -2   4 -11   61.59   26.70
  -2   4 -11   49.80   22.30
   2  -4  11   28.80   16.80
  -3   4 -11  -14.90   17.60
  -3   4 -11  -31.40   17.30
   3  -4  11  -18.20   12.10
   4   3 -11   81.09   32.90
  -4  -3  11   63.89   22.40
   3   3 -11    0.80   14.60
  -3  -3  11    1.10   15.00
   2   3 -11  -11.30    8.90
   2   3 -11    5.60   13.10
  -2  -3  11   17.40   15.00
   1   3 -11   39.50   16.20
   1   3 -11   77.69   24.70
  -1  -3  11   37.20   15.80
  -1  -3  11   55.39   22.40
   0   3 -11   13.60   12.50
   0  -3  11   20.40   13.40
  -1   3 -11   88.39   26.20
   1  -3  11   23.40   16.50
   1  -3  11   60.09   23.90
  -2   3 -11   48.10   17.30
  -2   3 -11   15.50   15.90
   2  -3  11   39.90   15.60
   2  -3  11    6.60   12.60
  -3   3 -11   97.79   30.60
  -3   3 -11   67.69   26.40
   3  -3  11   50.29   22.00
  -4   3 -11    2.60   20.70
   4  -3  11    8.40   19.50
   4  -3  11    0.00   17.60
  -4  -2  11   17.40   21.70
   3   2 -11    3.80   14.70
  -3  -2  11   28.90   18.90
   2   2 -11    5.70   10.90
   2   2 -11  -10.40   11.70
   1   2 -11   80.89   23.20
   1   2 -11   48.50   18.10
  -1  -2  11   31.30   14.20
  -1  -2  11   16.60   13.00
   0   2 -11   37.30   16.10
   0  -2  11   -4.60   11.20
   0  -2  11   22.00   12.60
  -1   2 -11   85.19   23.30
  -1   2 -11   49.20   20.80
   1  -2  11   84.19   24.60
   1  -2  11  100.49   27.80
  -2   2 -11    3.90   13.30
  -2   2 -11  -11.90   12.10
   2  -2  11   30.30   16.20
   2  -2  11    8.70   12.30
  -3   2 -11  154.48   35.60
   3  -2  11  143.49   34.00
   3  -2  11  144.49   33.80
  -4   2 -11   59.29   29.00
   4  -2  11   22.30   25.10
   3   1 -11   -3.70   10.50
   2   1 -11   20.00   13.10
  -2  -1  11   20.80   10.40
   1   1 -11  140.49   28.50
   1   1 -11   72.69   23.70
  -1  -1  11  112.89   29.10
  -1  -1  11   52.89   15.30
   0   1 -11   33.40   13.40
   0   1 -11   31.60   17.00
   0  -1  11   21.10   14.30
   0  -1  11   43.60   19.90
   0  -1  11   45.60   16.80
  -1   1 -11  193.88   34.40
  -1   1 -11  197.68   36.70
   1  -1  11  234.58   40.00
   1  -1  11  168.08   34.50
  -2   1 -11  176.98   34.70
  -2   1 -11  101.89   29.20
   2  -1  11  140.79   32.60
   2  -1  11  116.79   30.70
  -3   1 -11   13.60   17.90
  -3   1 -11   58.69   19.70
   3  -1  11   -8.20   12.70
   3  -1  11   19.80   17.70
  -4   1 -11   79.79   32.30
   4  -1  11  110.69   33.20
   4  -1  11  133.89   33.20
  -4   0  11   -4.80   18.40
   3   0 -11    4.70   10.60
   3   0 -11    8.20   15.50
  -3   0  11   11.40   13.90
   2   0 -11   24.80   11.90
   2   0 -11   18.10   15.10
  -2   0  11   18.70   15.20
   1   0 -11  258.67   32.50
   1   0 -11  291.97   36.50
  -1   0  11  275.37   43.60
  -1   0  11  255.07   27.70
   0   0 -11  109.39   25.40
   0   0 -11   48.00   17.00
   0   0 -11   56.59   18.80
   0   0  11   75.29   20.80
   0   0  11   67.89   17.20
   0   0  11   67.29   19.90
  -1   0 -11  306.97   38.20
  -1   0 -11  201.18   34.80
  -1   0 -11  237.58   37.20
   1   0  11  269.47   34.00
   1   0  11  202.68   37.80
  -2   0 -11  370.86   38.90
  -2   0 -11  412.36   47.50
  -2   0 -11  404.66   44.80
   2   0  11  338.27   42.40
  -3   0 -11   32.00   19.50
  -3   0 -11    8.60   13.20
   3   0  11   25.30   17.40
   3   0  11   34.50   17.40
  -4   0 -11   84.29   31.10
   4   0  11   55.19   27.40
   4   0  11  128.59   39.00
   4  -1 -11   23.10   30.00
   3  -1 -11    0.80   19.00
   3  -1 -11   32.60   13.90
  -3   1  11   -7.00   13.20
   2  -1 -11  -13.50   11.00
  -2   1  11    5.30   10.80
   1  -1 -11  111.69   21.90
   1  -1 -11   66.89   19.20
   1  -1 -11   81.69   25.10
  -1   1  11  118.09   30.00
   0  -1 -11  733.33   51.19
   0  -1 -11  874.81   61.29
   0  -1 -11  742.93   54.39
   0   1  11  691.03   49.30
   0   1  11  738.13   62.49
  -1  -1 -11   76.19   20.40
  -1  -1 -11   84.59   24.10
  -1  -1 -11  121.99   27.70
   1   1  11  104.79   22.50
   1   1  11   94.99   27.50
  -2  -1 -11  584.24   49.90
  -2  -1 -11  568.04   51.99
  -2  -1 -11  544.95   51.09
   2   1  11  415.66   48.00
  -3  -1 -11   32.90   20.90
  -3  -1 -11   49.40   21.80
   3   1  11   89.79   27.10
  -4  -1 -11   32.10   23.30
  -4  -1 -11   45.10   26.90
   4   1  11   24.70   24.80
   4  -2 -11    1.40   27.50
   3  -2 -11   16.10   13.30
   3  -2 -11  -15.00   15.10
  -3   2  11  -13.90   12.50
   2  -2 -11  130.09   33.50
   2  -2 -11  182.48   33.70
  -2   2  11  143.19   33.90
   1  -2 -11   29.00   14.70
   1  -2 -11   20.90   15.60
   1  -2 -11   49.50   14.90
  -1   2  11   27.90   18.20
   0  -2 -11  417.96   43.90
   0  -2 -11  481.15   42.70
   0  -2 -11  429.56   38.90
   0   2  11  375.66   37.60
   0   2  11  412.16   48.10
   0   2  11  364.86   36.70
  -1  -2 -11  139.29   24.80
  -1  -2 -11  131.49   29.30
  -1  -2 -11  159.18   32.90
   1   2  11  147.09   34.80
  -2  -2 -11  232.38   40.90
  -2  -2 -11  302.57   46.60
   2   2  11  259.97   45.00
  -3  -2 -11  170.48   36.70
  -3  -2 -11  168.38   37.10
   3   2  11  168.08   39.30
  -4  -2 -11  -26.60   13.10
  -4  -2 -11  -19.60   15.60
   4   2  11   -3.10   13.40
   4  -3 -11   -0.90   26.00
   3  -3 -11   19.70   24.80
   3  -3 -11   15.40   15.10
  -3   3  11   10.10   14.60
   2  -3 -11  210.58   38.50
   2  -3 -11  239.78   42.30
  -2   3  11  208.18   40.30
   1  -3 -11   28.90   11.80
   1  -3 -11   -0.20   11.10
  -1   3  11   36.80   16.90
   0  -3 -11  161.38   30.80
   0  -3 -11  212.08   37.90
   0  -3 -11  209.28   33.50
   0   3  11  219.28   41.60
   0   3  11  238.68   28.10
   0   3  11  191.48   31.20
  -1  -3 -11  588.84   40.30
  -1  -3 -11  552.44   47.90
  -1  -3 -11  484.15   48.20
   1   3  11  661.23   59.19
  -2  -3 -11   73.69   23.70
  -2  -3 -11   58.19   21.60
   2   3  11   87.09   44.90
  -3  -3 -11   92.59   27.50
  -3  -3 -11  126.49   36.00
   3   3  11  127.69   34.20
  -4  -3 -11   -2.20   15.20
  -4  -3 -11   -2.20   19.90
   4   3  11   15.80   16.80
   3  -4 -11    9.10   25.50
   3  -4 -11   20.50   17.80
  -3   4  11   40.80   22.50
   2  -4 -11  184.08   36.00
   2  -4 -11  194.68   36.50
  -2   4  11  144.49   34.10
   1  -4 -11  629.54   59.79
   1  -4 -11  614.64   44.30
   1  -4 -11  600.24   52.59
  -1   4  11  665.33   60.49
   0  -4 -11   55.39   19.80
   0  -4 -11   56.49   17.00
   0  -4 -11   72.59   19.00
   0   4  11   61.19   22.80
  -1  -4 -11  537.75   50.19
  -1  -4 -11  433.06   41.60
  -1  -4 -11  481.35   45.70
   1   4  11  467.05   50.79
  -2  -4 -11  106.79   27.50
  -2  -4 -11  142.09   30.50
   2   4  11   93.89   25.70
  -3  -4 -11  158.88   34.90
  -3  -4 -11  134.19   29.20
   3   4  11  142.69   35.30
  -4  -4 -11   28.10   22.30
   4   4  11   50.99   23.40
   3  -5 -11   34.60   22.00
   3  -5 -11    7.80   18.20
  -3   5  11   43.50   26.20
   2  -5 -11   64.39   23.20
   2  -5 -11    3.80   15.40
  -2   5  11   -1.40   15.30
   1  -5 -11  503.65   50.79
   1  -5 -11  406.16   37.80
   1  -5 -11  495.85   48.00
   0  -5 -11   -0.60   10.40
   0  -5 -11   18.70    9.80
   0   5  11   26.30   17.60
  -1  -5 -11  392.46   60.79
  -1  -5 -11  418.26   43.10
  -2  -5 -11  104.89   29.30
   2   5  11  117.39   35.30
  -3  -5 -11   39.40   21.90
   3   5  11   64.29   25.10
  -4  -5 -11   23.60   20.90
   4   5  11   26.60   18.40
   3  -6 -11   89.69   39.60
   2  -6 -11    0.10   13.40
   2  -6 -11   27.80   19.90
  -2   6  11  -10.50   14.40
   1  -6 -11  173.98   36.90
   1  -6 -11  232.98   38.70
  -1   6  11  243.88   43.10
   0  -6 -11  128.89   31.70
   0  -6 -11  146.09   29.30
   0   6  11   73.99   33.90
  -1  -6 -11  196.98   37.80
  -1  -6 -11  268.47   43.50
   1   6  11  223.48   42.40
  -2  -6 -11   27.30   16.60
  -2  -6 -11   28.50   13.70
   2   6  11   10.30   19.30
  -3  -6 -11   11.90   17.60
  -3  -6 -11   15.50   15.30
   3   6  11   41.70   22.90
  -4  -6 -11   -3.60   22.40
   4   6  11   20.60   22.40
   2  -7 -11   37.40   25.80
   2  -7 -11   26.80   22.30
   1  -7 -11   39.30   27.00
   1  -7 -11   27.10   21.00
  -1   7  11   22.90   18.00
   0  -7 -11  140.49   34.60
   0  -7 -11  192.18   34.90
   0   7  11  156.18   35.10
  -1  -7 -11   -3.50   10.90
  -1  -7 -11   26.00   15.20
   1   7  11    4.30   16.30
  -2  -7 -11   41.60   21.40
  -2  -7 -11   17.20   21.60
   2   7  11   55.59   22.20
  -3  -7 -11    5.50   19.00
   3   7  11   36.30   26.40
   2  -8 -11   98.89   35.40
   2  -8 -11  171.08   40.10
   1  -8 -11  -27.70   17.50
   0  -8 -11  115.09   31.00
   0  -8 -11   69.29   27.80
   0   8  11   26.40   22.60
  -1  -8 -11   18.80   17.60
  -1  -8 -11   10.00   20.90
  -2  -8 -11  -29.40   14.30
  -2  -8 -11   32.70   21.00
   2   8  11   -4.90   16.10
  -3  -8 -11  -10.90   17.80
   3   8  11   -4.70   22.70
   1  -9 -11    9.40   21.00
   0  -9 -11    7.00   21.70
   0  -9 -11  -26.30   19.30
  -1  -9 -11   29.00   19.70
  -1  -9 -11   13.30   19.10
   1   9  11   34.40   22.00
  -2  -9 -11   -0.40   16.10
  -2  -9 -11    2.80   24.10
   2   9  11   31.70   23.80
   1   7 -12  -14.10   17.80
   0   7 -12   18.60   24.20
   0   7 -12   80.89   29.60
   0  -7  12   26.60   22.60
  -1   7 -12   26.20   23.40
  -1   7 -12  -33.10   25.30
   1  -7  12   40.60   24.10
   1  -7  12   32.80   21.40
   2   6 -12  -32.00   25.00
   1   6 -12   33.50   24.60
  -1  -6  12    0.40   25.40
   0   6 -12   31.50   27.60
   0  -6  12   19.00   21.50
  -1   6 -12   95.59   34.80
  -1   6 -12   57.99   34.30
   1  -6  12   65.69   29.40
  -2   6 -12    9.50   19.80
  -2   6 -12   43.50   24.30
   2  -6  12   28.10   22.80
   2  -6  12   43.90   24.60
  -3  -5  12  -24.40   18.80
   2   5 -12   60.39   24.20
   1   5 -12  152.68   36.90
   1   5 -12  156.38   33.50
  -1  -5  12  136.69   29.80
  -1  -5  12  146.39   33.00
   0   5 -12   33.30   18.30
   0   5 -12   18.30   14.50
   0  -5  12   14.50   10.80
  -1   5 -12  108.69   35.10
  -1   5 -12  127.79   38.80
   1  -5  12  127.19   29.60
  -2   5 -12   30.10   27.70
  -2   5 -12    4.10   29.60
   2  -5  12   23.50   22.80
   3   4 -12  -15.40   21.40
  -3  -4  12   18.50   23.80
   2   4 -12   10.30   15.70
  -2  -4  12    4.50   12.30
   1   4 -12  113.09   36.40
   1   4 -12  105.39   27.90
  -1  -4  12   97.69   25.90
  -1  -4  12  184.58   33.20
   0   4 -12  133.29   33.60
   0   4 -12   74.39   27.80
   0  -4  12  118.09   28.60
   0  -4  12   68.49   20.50
  -1   4 -12  104.59   31.90
  -1   4 -12  136.39   36.20
   1  -4  12   97.59   27.80
  -2   4 -12   99.49   30.70
  -2   4 -12   80.69   29.10
   2  -4  12   68.99   30.90
  -3   4 -12   51.19   28.70
   3  -4  12    5.60   19.50
   3   3 -12   59.29   30.50
  -3  -3  12   36.10   23.10
   2   3 -12   12.40   13.90
  -2  -3  12    2.10   14.10
   1   3 -12   27.80   17.90
   1   3 -12   10.80   15.80
  -1  -3  12   39.40   16.00
  -1  -3  12   10.30   13.40
   0   3 -12  154.08   33.80
   0   3 -12  127.29   33.00
   0  -3  12   97.09   28.50
   0  -3  12  139.89   32.50
  -1   3 -12   27.70   15.30
  -1   3 -12    5.90   14.50
   1  -3  12   44.90   16.50
   1  -3  12   -5.00   14.30
  -2   3 -12  129.19   37.20
  -2   3 -12   85.19   30.20
   2  -3  12  172.08   42.00
   2  -3  12  137.99   30.00
  -3   3 -12    0.60   16.60
  -3   3 -12   27.60   25.70
   3  -3  12    2.00   14.30
   3   2 -12   67.19   30.50
  -3  -2  12   56.89   28.30
   2   2 -12  166.28   34.70
   2   2 -12  203.68   42.60
  -2  -2  12  172.78   39.60
   1   2 -12    0.80   10.50
   1   2 -12   -0.40   11.90
  -1  -2  12    9.60   12.40
  -1  -2  12   -6.10   11.60
   0   2 -12  308.67   55.59
   0   2 -12  368.36   62.69
   0  -2  12  331.37   40.80
   0  -2  12  428.56   48.40
  -1   2 -12  102.29   26.20
  -1   2 -12   47.80   23.90
   1  -2  12  114.79   29.50
  -2   2 -12   20.30   17.90
   2  -2  12   28.50   19.00
   2  -2  12   33.20   16.30
  -3   2 -12   55.19   23.20
  -3   2 -12   55.39   25.20
   3  -2  12   81.59   21.50
   3  -2  12  122.09   35.60
   3   1 -12    2.10   21.10
  -3  -1  12   -6.70   14.40
   2   1 -12  222.48   39.60
   2   1 -12  221.38   44.80
  -2  -1  12  178.58   40.40
   1   1 -12   65.79   22.30
   1   1 -12   87.59   25.70
  -1  -1  12   57.39   28.80
  -1  -1  12   65.99   18.60
   0   1 -12  122.99   29.40
   0   1 -12  168.78   35.00
   0  -1  12  147.49   33.80
   0  -1  12  142.59   32.00
  -1   1 -12  188.88   37.90
  -1   1 -12  231.88   39.30
   1  -1  12  171.68   36.90
   1  -1  12  181.88   37.10
  -2   1 -12   35.00   16.00
  -2   1 -12   -2.50   11.40
   2  -1  12   -5.50   12.70
   2  -1  12  -11.70   11.10
  -3   1 -12   14.60   21.40
   3  -1  12   38.80   19.30
   3  -1  12   40.20   20.30
   4  -1  12   26.30   21.50
   3   0 -12   21.00   23.80
  -3   0  12    4.60   14.10
   2   0 -12   89.19   25.20
   2   0 -12  120.59   34.00
  -2   0  12  144.09   37.20
   1   0 -12  200.98   39.40
   1   0 -12  190.38   37.60
  -1   0  12  145.19   33.80
  -1   0  12  198.48   30.90
   0   0 -12   39.30   14.70
   0   0 -12    7.20   10.10
   0   0  12   22.60   15.10
   0   0  12   32.60   14.90
  -1   0 -12  121.59   27.80
  -1   0 -12  228.48   36.70
   1   0  12  160.78   36.10
   1   0  12  153.68   32.40
  -2   0 -12  -13.70    5.80
  -2   0 -12   26.30   11.40
  -2   0 -12  -13.70    7.90
   2   0  12    2.00   13.50
   2   0  12   -0.90   11.10
  -3   0 -12  -38.90   13.90
  -3   0 -12   19.00   16.70
   3   0  12  -12.30   11.40
  -4   0 -12   -6.00   25.50
   4   0  12   34.80   19.20
   3  -1 -12  170.48   32.90
   3  -1 -12  113.79   41.00
  -3   1  12  137.49   39.70
   2  -1 -12   42.60   22.80
   2  -1 -12   -4.20   10.60
  -2   1  12   -7.80   10.50
   1  -1 -12  495.25   46.20
   1  -1 -12  506.35   52.29
   1  -1 -12  468.55   47.70
  -1   1  12  521.15   55.99
  -1   1  12  638.74   46.40
   0  -1 -12   33.80   16.00
   0  -1 -12   25.70   13.30
   0   1  12   24.10   16.90
  -1  -1 -12   77.89   23.10
  -1  -1 -12   55.39   18.20
  -1  -1 -12   52.19   23.20
   1   1  12   58.39   22.60
  -2  -1 -12   50.29   17.10
  -2  -1 -12   18.90   11.80
  -2  -1 -12   -7.80   11.00
   2   1  12    5.00   13.40
  -3  -1 -12  -10.60   13.30
  -3  -1 -12   -7.10   14.90
   3   1  12  -34.10   11.90
  -4  -1 -12  -12.20   16.70
  -4  -1 -12   -6.50   21.00
   4   1  12    8.40   24.20
   3  -2 -12  164.28   40.80
  -3   2  12  123.39   32.60
   2  -2 -12   38.90   19.10
   2  -2 -12    8.20   13.10
  -2   2  12   44.10   21.30
   1  -2 -12   -0.20   10.80
  -1   2  12   11.00   15.60
   0  -2 -12  183.08   33.30
   0  -2 -12  184.98   36.70
   0   2  12  132.59   33.20
  -1  -2 -12    1.10    6.50
  -1  -2 -12   -8.90    8.90
  -1  -2 -12    7.10   10.40
   1   2  12  -13.20   10.10
  -2  -2 -12   12.10    7.90
  -2  -2 -12   -3.80    9.20
   2   2  12   -1.80   13.80
  -3  -2 -12    9.20   16.40
  -3  -2 -12   23.40   16.00
   3   2  12  -11.50   12.20
  -4  -2 -12   32.50   24.80
  -4  -2 -12   37.20   24.50
   4   2  12   35.50   24.50
   3  -3 -12   90.89   34.60
   3  -3 -12   83.29   25.30
  -3   3  12   58.59   26.00
   2  -3 -12   65.39   24.30
   2  -3 -12   59.49   23.00
  -2   3  12   64.19   23.60
   1  -3 -12    8.10   13.00
   1  -3 -12   -2.10   10.70
  -1   3  12   39.20   21.00
   0  -3 -12    0.80   12.10
   0  -3 -12   -2.70    8.70
   0  -3 -12   17.20   14.60
   0   3  12   -2.40   13.90
  -1  -3 -12    9.30   10.40
  -1  -3 -12   14.90   11.90
  -1  -3 -12    1.00    7.50
   1   3  12   40.70   17.40
  -2  -3 -12   -9.30   11.40
  -2  -3 -12  -26.70    9.10
  -3  -3 -12   47.50   21.10
  -3  -3 -12   76.69   26.80
   3   3  12   30.80   23.10
  -4  -3 -12  -33.90   17.60
   4   3  12   17.30   18.10
   3  -4 -12   11.30   25.50
   3  -4 -12   35.50   20.90
  -3   4  12   29.00   18.50
   2  -4 -12   84.29   28.30
   2  -4 -12  145.19   36.20
  -2   4  12  119.89   34.00
   1  -4 -12   33.40   16.40
   1  -4 -12   17.30    9.10
  -1   4  12   -3.80   14.70
   0  -4 -12   50.79   19.00
   0  -4 -12   67.09   20.80
   0   4  12   66.69   23.70
  -1  -4 -12  145.89   34.50
  -1  -4 -12   91.19   25.20
   1   4  12  133.89   34.90
  -2  -4 -12  -13.30   11.10
  -2  -4 -12   33.00   15.10
   2   4  12   -3.40   11.30
  -3  -4 -12   46.90   21.10
  -3  -4 -12   78.79   28.30
   3   4  12   -5.90   19.60
  -4  -4 -12  -13.50   22.00
   4   4  12    5.30   17.70
   3  -5 -12    4.30   18.50
  -3   5  12   -6.10   19.40
   2  -5 -12   31.00   23.50
   2  -5 -12  114.79   34.70
  -2   5  12   21.00   21.50
   1  -5 -12   10.60   14.30
  -1   5  12  -14.90   11.40
   0  -5 -12   52.09   17.60
   0  -5 -12   11.90   15.40
   0  -5 -12  -10.20   13.20
   0   5  12   15.10   12.90
  -1  -5 -12   47.90   23.60
   1   5  12   76.29   27.20
  -2  -5 -12  105.29   27.70
  -2  -5 -12   61.99   23.80
   2   5  12   40.90   18.60
  -3  -5 -12  228.78   45.90
  -3  -5 -12  202.18   38.60
   3   5  12  242.28   51.89
  -4  -5 -12   29.80   28.60
   4   5  12   -1.90   23.20
   2  -6 -12   62.19   28.90
   2  -6 -12   33.10   18.60
  -2   6  12   39.10   23.90
   1  -6 -12   -6.30   15.10
   1  -6 -12  -12.30   13.40
  -1   6  12    5.40   14.90
   0  -6 -12  -26.00   12.50
   0   6  12   -3.10   12.20
  -1  -6 -12  118.49   29.60
  -1  -6 -12  105.19   28.40
   1   6  12  106.39   33.90
  -2  -6 -12  107.09   28.80
  -2  -6 -12  152.48   35.60
   2   6  12  104.19   38.00
  -3  -6 -12   -4.50   17.80
  -3  -6 -12   36.60   20.20
   3   6  12   69.89   32.10
   2  -7 -12    1.20   19.60
   2  -7 -12   -5.10   21.30
   1  -7 -12   24.20   18.90
  -1   7  12   10.10   18.10
   0  -7 -12   63.19   22.40
   0  -7 -12   74.49   27.60
   0   7  12   99.99   30.50
  -1  -7 -12    2.30    8.40
  -1  -7 -12   10.80   13.70
   1   7  12    9.70   17.70
  -2  -7 -12  201.48   43.70
  -2  -7 -12  216.38   43.00
   2   7  12  234.68   50.19
  -3  -7 -12   19.30   22.50
   1  -8 -12   15.10   19.30
   0  -8 -12  167.48   44.50
   0  -8 -12  227.58   40.40
   0   8  12  184.38   41.80
  -1  -8 -12   32.10   22.70
  -1  -8 -12  -15.70   14.30
  -2  -8 -12  121.09   34.30
  -2  -8 -12  116.19   33.70
   2   8  12  190.58   47.70
   0  -9 -12  162.48   36.80
   0  -9 -12  132.09   40.80
  -1  -9 -12   92.49   39.70
  -1  -9 -12   86.79   35.20
   1   9  12  120.79   35.70
   1   6 -13   -8.70   20.40
   0   6 -13   37.70   28.30
   0   6 -13   70.79   30.20
   0  -6  13   47.70   24.60
  -1   6 -13   15.70   25.60
  -1   6 -13   37.60   26.80
   2   5 -13   43.40   23.30
  -2  -5  13   77.99   30.90
   1   5 -13   31.00   22.80
   1   5 -13   54.79   28.00
   0   5 -13   18.80   24.20
   0   5 -13   70.79   29.60
   0  -5  13    4.80   16.30
  -1   5 -13    3.00   23.30
  -1   5 -13   54.69   24.90
   1  -5  13  -29.30   13.90
  -2   5 -13  -30.00   19.00
   2  -5  13   -7.10   22.20
   2   4 -13   29.80   19.70
  -2  -4  13   16.20   21.60
   1   4 -13   -0.70   17.10
   1   4 -13   51.09   23.00
  -1  -4  13   27.00   17.00
   0   4 -13   25.50   17.90
   0   4 -13   42.50   23.50
   0  -4  13   33.10   19.20
   0  -4  13   -6.70   13.80
  -1   4 -13    8.90   17.60
  -1   4 -13   43.10   25.80
   1  -4  13    4.60   16.00
  -2   4 -13  -18.40   15.60
  -2   4 -13   16.20   23.10
   2  -4  13  -10.60   17.90
   3   3 -13    1.50   22.00
  -3  -3  13   14.00   20.70
   2   3 -13  -24.00   13.10
  -2  -3  13   -7.80   12.40
   1   3 -13   18.80   20.50
   1   3 -13   -4.30   13.90
  -1  -3  13   54.09   23.40
   0   3 -13   34.40   18.90
   0  -3  13   16.70   14.80
   0  -3  13   14.50   13.00
  -1   3 -13   15.90   20.00
  -1   3 -13    2.30   16.50
   1  -3  13   25.50   15.10
   1  -3  13  -12.50   15.10
  -2   3 -13    8.50   16.80
  -2   3 -13   37.70   17.70
  -3   3 -13   -2.10   23.50
   3  -3  13  -23.50   16.20
   3   2 -13   77.59   35.90
   2   2 -13   13.90   17.90
   2   2 -13    5.90   11.70
  -2  -2  13    9.70   16.40
   1   2 -13   38.60   16.30
  -1  -2  13   53.89   19.10
   0   2 -13   29.90   14.80
   0  -2  13   -7.60   10.60
   0  -2  13   27.40   14.40
  -1   2 -13   21.90   15.60
  -1   2 -13   -9.70   10.30
   1  -2  13    3.30   11.40
   1  -2  13    4.00   10.20
  -2   2 -13    0.60   17.20
  -2   2 -13   23.50   17.70
   2  -2  13   -4.80   14.70
   2  -2  13   -4.20   14.30
  -3   2 -13    4.50   24.30
   3  -2  13   28.30   31.60
   3   1 -13  -28.30   19.90
  -3  -1  13  -17.00   14.40
   2   1 -13   18.40   13.90
   2   1 -13   22.40   24.40
  -2  -1  13   17.50   21.80
   1   1 -13    9.80   16.90
   1   1 -13    8.70   14.00
   0   1 -13   39.30   17.70
   0   1 -13   33.10   16.80
   0  -1  13   21.90   15.90
   0  -1  13   -9.30   14.80
  -1   1 -13   -8.10   11.90
  -1   1 -13   15.30   15.70
   1  -1  13    3.00   13.20
   1  -1  13    8.90   12.60
  -2   1 -13   27.40   18.40
  -2   1 -13   -8.40   18.00
   2  -1  13   22.90   18.10
   2  -1  13    7.20   14.20
  -3   1 -13   98.49   37.90
   3  -1  13   78.49   24.20
   3  -1  13   70.89   32.40
   3   0 -13   15.60   21.90
  -3   0  13  -13.90   19.80
   2   0 -13   -0.40   19.40
   2   0 -13   -3.40   12.30
  -2   0  13   -1.10   12.00
   1   0 -13    9.60   14.20
   1   0 -13    2.20   13.10
  -1   0  13   -8.40    8.00
   0   0 -13   25.20   15.60
   0   0 -13   34.20   17.50
   0   0  13   32.40   18.30
   0   0  13   10.20   16.70
  -1   0 -13  237.38   42.40
  -1   0 -13  192.08   34.90
  -1   0 -13  174.78   36.90
   1   0  13  200.38   38.40
   1   0  13  183.78   36.70
  -2   0 -13   31.50   17.60
  -2   0 -13   -8.20   11.20
   2   0  13   15.70   17.90
   2   0  13   14.50   18.30
  -3   0 -13  128.09   37.70
  -3   0 -13  127.79   34.90
   3   0  13  124.59   34.70
   3   0  13  115.59   35.30
   3  -1 -13   13.20   29.00
  -3   1  13   33.70   20.90
   2  -1 -13  -18.60    7.80
   2  -1 -13   -1.30   17.90
  -2   1  13   15.50   16.20
   1  -1 -13  106.69   27.40
   1  -1 -13   27.50   21.20
  -1   1  13   62.69   25.80
   0  -1 -13   13.10   11.00
   0   1  13   45.30   20.20
  -1  -1 -13  140.99   30.40
  -1  -1 -13  207.38   42.20
   1   1  13  186.28   38.80
  -2  -1 -13   63.79   25.30
  -2  -1 -13   68.29   27.60
   2   1  13   25.80   16.50
  -3  -1 -13   87.59   29.10
  -3  -1 -13   32.00   23.80
   3   1  13  113.39   32.60
   3  -2 -13   15.70   22.00
   3  -2 -13   28.70   18.10
  -3   2  13   13.90   19.40
   2  -2 -13   39.20   19.90
   2  -2 -13   25.90   24.00
  -2   2  13   14.80   16.20
   1  -2 -13   75.49   22.40
   1  -2 -13  111.09   28.70
  -1   2  13  102.19   33.70
   0  -2 -13    9.90   16.70
   0  -2 -13   16.90   12.80
   0  -2 -13    9.50   11.90
   0   2  13   18.90   17.20
  -1  -2 -13  103.99   23.80
  -1  -2 -13  103.89   28.70
   1   2  13  102.59   32.00
  -2  -2 -13  347.67   55.19
  -2  -2 -13  250.37   46.30
   2   2  13  241.58   48.30
  -3  -2 -13   77.69   29.00
  -3  -2 -13   29.70   21.60
   3   2  13   17.70   19.60
  -4  -2 -13   49.80   29.80
   4   2  13   54.39   32.60
   3  -3 -13    0.30   14.10
   3  -3 -13  -54.89   43.30
   2  -3 -13   30.10   20.40
   2  -3 -13   -6.00   18.40
  -2   3  13   40.20   22.70
   1  -3 -13  138.69   32.60
   1  -3 -13   93.39   26.50
  -1   3  13  134.79   36.90
   0  -3 -13  395.16   43.20
   0  -3 -13  374.36   47.20
   0  -3 -13  326.87   37.10
   0   3  13  278.17   51.49
  -1  -3 -13   16.20   17.80
  -1  -3 -13   46.20   16.90
   1   3  13   27.90   18.10
  -2  -3 -13  315.97   50.49
  -2  -3 -13  365.66   56.19
   2   3  13  420.36   51.89
  -3  -3 -13   24.40   25.30
  -3  -3 -13   22.50   20.40
   3   3  13   33.00   20.40
   3  -4 -13   39.10   21.10
  -3   4  13    5.70   19.60
   2  -4 -13   65.09   27.00
   2  -4 -13    5.20   19.50
  -2   4  13   14.60   19.40
   1  -4 -13   19.30   13.10
   1  -4 -13    7.10   16.10
  -1   4  13   51.89   22.00
   0  -4 -13  406.56   58.69
   0  -4 -13  517.85   47.50
   0  -4 -13  446.86   43.30
   0   4  13  381.96   60.19
  -1  -4 -13    4.40   13.70
  -1  -4 -13    2.00   12.80
   1   4  13   -2.70   13.00
  -2  -4 -13  225.48   43.50
  -2  -4 -13  227.28   45.00
   2   4  13  187.08   42.50
  -3  -4 -13   78.69   30.00
  -3  -4 -13  134.09   35.40
   3   4  13   61.59   28.70
   2  -5 -13   78.09   29.40
   2  -5 -13  123.39   39.20
  -2   5  13   30.50   29.90
   1  -5 -13  -20.10   15.90
   1  -5 -13    1.40   19.70
  -1   5  13   28.60   19.20
   0  -5 -13  116.59   45.30
   0  -5 -13  146.19   35.10
   0   5  13  105.99   33.00
  -1  -5 -13  120.99   31.70
  -1  -5 -13  153.48   34.50
   1   5  13  199.98   42.90
  -2  -5 -13   88.29   30.50
  -2  -5 -13  104.59   31.20
   2   5  13   81.89   32.20
  -3  -5 -13  103.39   32.50
  -3  -5 -13   71.49   28.10
   3   5  13   19.70   24.70
   2  -6 -13  130.79   43.80
   2  -6 -13  111.49   32.90
  -2   6  13  176.38   45.50
   1  -6 -13   69.19   26.40
  -1   6  13   69.49   29.50
   0  -6 -13   42.90   16.30
   0  -6 -13   69.59   21.10
   0   6  13   83.69   29.80
  -1  -6 -13  210.08   44.50
  -1  -6 -13  198.78   37.80
   1   6  13  218.88   49.80
   2   6  13   24.80   23.80
  -3  -6 -13   45.40   24.40
   3   6  13   52.09   32.20
   1  -7 -13  121.69   39.50
  -1   7  13  190.48   45.90
   0  -7 -13  -11.00   12.00
   0  -7 -13  -29.40   16.40
   0   7  13   13.60   22.10
  -1  -7 -13  249.97   50.69
  -1  -7 -13  213.98   45.50
   1   7  13  192.48   46.60
  -2  -7 -13   42.20   26.60
  -2  -7 -13   51.69   26.50
   2   7  13   48.50   24.30
   0  -8 -13   43.80   28.10
   0   8  13   47.30   29.60
  -1  -8 -13   35.90   22.70
  -1  -8 -13   39.70   27.40
   1   8  13   27.80   29.10
   1   5 -14  -15.80   18.80
   0   5 -14   45.60   29.10
   0   5 -14   77.59   33.60
   0  -5  14   27.10   24.10
  -1   5 -14   71.39   29.40
  -1   5 -14   19.70   24.20
   1  -5  14  -25.90   18.40
   2   4 -14  -11.10   23.90
  -2  -4  14   47.20   25.60
   1   4 -14   28.50   25.80
   1   4 -14   33.60   19.40
  -1  -4  14   77.79   21.60
   0   4 -14  -24.80   20.90
   0  -4  14  -16.50   15.40
  -1   4 -14   55.99   25.40
  -1   4 -14   51.89   27.20
   1  -4  14   14.00   22.60
   2   3 -14   28.10   37.50
  -2  -3  14   -2.10   14.20
   1   3 -14   79.39   29.60
   1   3 -14   34.40   21.70
  -1  -3  14   37.70   23.90
   0   3 -14  -10.60   16.20
   0   3 -14    5.30   18.40
   0  -3  14   -7.50   13.90
   0  -3  14   19.30   15.50
  -1   3 -14  149.49   41.80
  -1   3 -14  103.19   37.00
   1  -3  14   85.99   29.40
   1  -3  14  184.48   37.30
  -2   3 -14    5.20   24.90
  -2   3 -14   33.20   26.50
   2  -3  14   51.19   26.60
   2   2 -14   -6.60   20.80
  -2  -2  14    8.00   22.60
   1   2 -14  213.98   44.20
   1   2 -14  156.28   41.50
  -1  -2  14  135.49   34.50
   0   2 -14   10.80   18.40
   0   2 -14   53.59   26.20
   0  -2  14   22.20   15.00
   0  -2  14   43.20   19.30
  -1   2 -14   92.59   30.10
  -1   2 -14   75.09   32.40
   1  -2  14   71.39   27.50
   1  -2  14   80.79   25.10
  -2   2 -14  108.89   32.50
  -2   2 -14  121.69   37.30
   2  -2  14  117.69   33.20
   2   1 -14   32.20   27.80
   2   1 -14   -5.60   15.90
  -2  -1  14   -0.10   19.50
   1   1 -14   74.89   27.60
   1   1 -14  109.39   30.50
  -1  -1  14   63.69   26.50
   0   1 -14  130.49   35.10
   0   1 -14  126.29   32.10
   0  -1  14  181.38   40.50
  -1   1 -14   17.50   19.40
  -1   1 -14   13.80   15.40
   1  -1  14   23.80   16.70
  -2   1 -14   54.09   24.80
  -2   1 -14   85.89   32.30
   2  -1  14   68.89   26.20
   2  -1  14   56.39   27.60
  -3   1 -14   29.30   25.30
   3  -1  14   26.50   19.40
  -3   0  14   15.90   24.40
   2   0 -14  113.89   35.30
   2   0 -14   84.79   25.90
  -2   0  14   97.39   33.90
   1   0 -14  -19.80   13.90
   1   0 -14   11.20   13.50
  -1   0  14   23.10   14.90
   0   0 -14  281.07   47.10
   0   0 -14  325.37   52.79
   0   0  14  316.97   48.40
   0   0  14  328.77   55.59
  -1   0 -14    5.10   15.80
  -1   0 -14   -9.30   24.00
   1   0  14   26.00   15.40
   1   0  14   90.69   28.30
  -2   0 -14   11.10   24.60
   2   0  14  -15.60   19.90
   2   0  14    0.00   18.60
  -3   0 -14   21.10   20.00
   3   0  14   38.40   27.10
   3   0  14   -7.20   23.00
   2  -1 -14  158.68   44.50
   2  -1 -14  180.98   39.20
  -2   1  14  145.99   40.90
   1  -1 -14  -30.20   14.00
   1  -1 -14   20.70   18.90
  -1   1  14  -16.30   12.80
   0  -1 -14   64.09   17.80
   0  -1 -14    3.20   19.50
   0  -1 -14   58.89   23.40
   0   1  14   31.30   20.70
   0   1  14   26.00   16.80
  -1  -1 -14  210.38   41.00
  -1  -1 -14  174.08   32.30
  -1  -1 -14  306.97   53.79
   1   1  14  201.78   44.40
  -2  -1 -14   19.40   21.60
   2   1  14   42.00   25.70
  -3  -1 -14   33.70   36.00
  -3  -1 -14   41.90   21.20
   3   1  14   50.69   36.50
   2  -2 -14   19.50   31.00
   2  -2 -14   85.29   29.30
  -2   2  14   41.60   26.50
   1  -2 -14   84.99   27.70
   1  -2 -14   63.39   27.00
  -1   2  14  104.49   34.80
   0  -2 -14   37.50   21.20
   0  -2 -14   52.09   20.10
   0  -2 -14   15.60   13.20
   0   2  14   -8.90   11.90
  -1  -2 -14  132.59   35.70
  -1  -2 -14  118.59   31.30
   1   2  14   99.29   29.80
  -2  -2 -14   52.49   22.80
  -2  -2 -14   -1.60   17.40
   2   2  14   34.30   20.40
  -3  -2 -14  -22.50   16.30
   3   2  14   55.89   26.00
   2  -3 -14   -3.00   25.10
   2  -3 -14  -29.50   14.40
   1  -3 -14  127.69   33.30
   1  -3 -14  261.77   48.20
  -1   3  14  145.29   40.30
   0  -3 -14   26.40   14.90
   0   3  14   33.70   20.30
  -1  -3 -14   57.89   22.70
  -1  -3 -14   90.59   28.40
   1   3  14   71.29   28.30
  -2  -3 -14   18.40   19.20
  -2  -3 -14  -17.50   17.20
   3   3  14   55.69   33.80
   2  -4 -14    1.30   16.10
   2  -4 -14  -43.40   26.90
  -2   4  14   55.49   24.60
   1  -4 -14  111.19   29.10
  -1   4  14   70.79   28.90
   0  -4 -14   22.20   12.10
   0  -4 -14   35.30   20.10
   0   4  14   35.10   21.90
  -1  -4 -14    6.80   13.40
  -1  -4 -14   37.90   22.10
   1   4  14   22.40   20.10
  -2  -4 -14  -18.20   14.80
  -2  -4 -14   15.20   16.50
   2   4  14    6.20   21.20
  -3  -4 -14    2.50   18.90
  -3  -4 -14   25.30   26.70
   3   4  14   -4.20   16.10
   2  -5 -14   20.10   20.10
   2  -5 -14   47.70   37.20
   1  -5 -14   -2.00   26.80
   1  -5 -14   46.00   22.40
  -1   5  14   -7.10   19.40
   0  -5 -14   74.19   22.60
   0   5  14   43.90   22.60
  -1  -5 -14   -8.20   16.00
  -1  -5 -14   -8.30   21.10
   1   5  14   59.19   28.00
  -2  -5 -14   31.00   20.80
   2   5  14   44.10   23.50
  -3  -5 -14   -8.60   18.10
  -3  -5 -14   18.80   28.90
   3   5  14    4.70   22.80
   1  -6 -14   -3.60   20.10
  -1   6  14   31.50   25.70
   0  -6 -14    5.80   13.90
   0   6  14   13.20   21.70
  -1  -6 -14    9.60   18.80
   1   6  14  -29.50   15.50
  -2  -6 -14   12.10   21.30
  -2  -6 -14   -9.50   18.80
   0  -7 -14  -26.80   17.30
   0   7  14   61.79   29.10
  -1  -7 -14    1.00   25.50
   1   7  14   38.60   26.70
   0   4 -15   -2.60   23.30
   1   3 -15   49.60   29.60
   1   3 -15   -1.10   19.10
  -1  -3  15  -28.40   16.20
   0   3 -15   28.40   21.70
   0   3 -15  -19.20   17.90
   0  -3  15   12.30   22.00
   0  -3  15   13.60   19.80
  -1   3 -15   -2.70   22.60
  -1   3 -15    2.80   25.30
   1  -3  15   16.30   22.10
   1   2 -15    1.30   24.80
   1   2 -15   26.10   26.10
  -1  -2  15   11.20   20.50
   0   2 -15   25.70   19.30
   0   2 -15  -14.90   18.20
   0  -2  15  -22.30   16.60
   0  -2  15  -34.10   14.70
  -1   2 -15   19.60   24.70
  -1   2 -15  -15.40   21.50
   1  -2  15   10.40   18.80
   1  -2  15   11.60   22.40
  -2   2 -15  -13.10   17.10
   2  -2  15    0.00   22.70
   2   1 -15    9.60   21.00
  -2  -1  15   67.19   25.10
   1   1 -15   36.00   26.00
  -1  -1  15   18.00   28.50
   0   1 -15    9.00   15.30
   0   1 -15  -17.50   20.90
   0  -1  15   15.80   15.20
   0  -1  15   -5.10   15.10
  -1   1 -15   12.30   13.10
  -1   1 -15   12.20   18.60
   1  -1  15    2.90   16.80
   1  -1  15   22.50   18.30
  -2   1 -15   14.70   22.10
   2  -1  15    9.70   17.00
   2  -1  15   45.40   25.30
   2   0 -15   27.00   23.80
  -2   0  15   20.60   15.90
   1   0 -15   44.40   28.20
   1   0 -15   -7.50   17.60
  -1   0  15    8.60   19.50
   0   0 -15   49.80   26.10
   0   0 -15   -4.30   17.10
   0   0  15   20.20   16.80
   0   0  15   -1.70   15.00
  -1   0 -15    6.10   18.40
  -1   0 -15   51.69   17.70
   1   0  15   39.30   21.80
   1   0  15  -35.20   14.90
  -2   0 -15   27.80   31.20
   2   0  15    8.60   19.30
   2   0  15   19.10   25.60
   2  -1 -15  -25.10   22.30
   2  -1 -15  -15.60   19.30
  -2   1  15   36.30   25.50
   1  -1 -15  -10.70   21.90
   1  -1 -15   23.50   21.10
  -1   1  15   18.20   14.90
   0  -1 -15  -20.40   16.10
   0  -1 -15   -0.30   15.00
   0   1  15    9.30   15.70
   0   1  15  -31.30   12.00
  -1  -1 -15   -0.30   16.60
  -1  -1 -15   18.70   21.10
   1   1  15   44.30   28.10
   1   1  15   34.50   20.30
  -2  -1 -15   21.20   21.00
  -2  -1 -15    0.80   19.50
   2   1  15   32.10   26.20
   2   1  15    2.20   16.80
   2  -2 -15  -12.80   15.90
   2  -2 -15   38.70   31.20
  -2   2  15   -8.40   18.40
   1  -2 -15   -1.70   21.00
   1  -2 -15  -11.80   19.40
  -1   2  15   22.30   15.20
   0  -2 -15   45.60   22.60
   0  -2 -15   24.60   20.90
   0   2  15   61.69   24.70
  -1  -2 -15  158.48   39.50
  -1  -2 -15   94.69   28.70
   1   2  15  125.39   31.60
  -2  -2 -15    1.40   17.80
  -2  -2 -15  -40.90   16.40
   2   2  15  -16.40   14.00
   2  -3 -15  -11.90   19.10
   2  -3 -15  -57.59   34.00
  -2   3  15  -29.40   23.00
   1  -3 -15   74.99   26.20
   1  -3 -15   20.00   22.50
  -1   3  15   -6.40   20.00
   0  -3 -15    6.60   20.50
   0   3  15   10.70   27.40
  -1  -3 -15  148.89   38.10
  -1  -3 -15  197.78   39.10
   1   3  15  235.48   53.39
  -2  -3 -15   22.20   27.30
  -2  -3 -15   15.30   18.30
   2   3  15    1.40   17.50
   1  -4 -15   73.69   33.60
   1  -4 -15   31.00   27.10
  -1   4  15   91.09   37.50
   0  -4 -15   28.20   20.60
   0   4  15   28.00   22.00
  -1  -4 -15  121.19   32.20
   1   4  15  110.89   35.90
  -2  -4 -15   84.79   30.90
  -2  -4 -15   66.59   28.10
   2   4  15  101.89   45.70
   1  -5 -15   70.19   28.50
  -1   5  15   22.90   25.40
   0   5  15  118.69   39.10
  -1  -5 -15   31.80   21.90
  -1  -5 -15   -3.80   25.20
   1   5  15   11.40   34.60
  -2  -5 -15  176.08   51.99
  -2  -5 -15  122.09   52.29
   2   5  15  123.39   45.40
   0  -6 -15   85.49   29.40
   0   6  15  125.09   42.70
  -1  -6 -15    8.40   23.70
  -1  -6 -15   30.80   24.40
   1   6  15   72.19   31.50
   0   2 -16   12.60   48.80
   0   2 -16   -0.30   26.30
   0  -2  16   -1.20   24.00
   1   1 -16   59.59   29.80
   1   1 -16   81.59   40.30
  -1  -1  16   60.29   25.50
   0   1 -16   14.40   26.50
   0  -1  16  -19.30   18.70
  -1   1 -16  144.89   44.40
  -1   1 -16   98.99   36.10
   1  -1  16   75.49   33.50
   1  -1  16  170.28   41.20
   1   0 -16   72.69   35.10
   1   0 -16   35.40   31.00
  -1   0  16   50.49   25.20
   0   0 -16  -12.70   26.70
   0   0 -16   23.80   21.60
   0   0  16    0.10   16.80
  -1   0 -16    3.40   30.90
   1   0  16   19.10   23.60
   1   0  16   38.10   26.40
   1  -1 -16   56.79   34.90
  -1   1  16   18.50   21.70
   0  -1 -16   64.79   35.50
   0  -1 -16  129.69   36.80
  -1  -1 -16   31.10   28.30
   1   1  16   34.40   19.10
   1   1  16   -6.50   18.10
   1  -2 -16   18.90   29.70
   1  -2 -16    1.80   24.70
  -1   2  16  -35.70   21.50
  -1  -2 -16   -5.90   15.70
   1   2  16    5.00   27.50
   0  -3 -16   83.69   29.30
   0   3  16   73.39   33.00
  -1  -3 -16   40.00   25.00
  -1  -3 -16   -5.60   20.40
   1   3  16   -6.70   26.10
   0  -4 -16   37.90   24.50
   0   4  16   19.50   33.20
  -1  -4 -16   62.39   29.00
   1   4  16   83.59   37.40
   0   0   0    0.00    0.00

_computing_structure_solution     'SHELXT 2014/5 (Sheldrick, 2014)'
;
_shelx_hkl_checksum                35521
_olex2_submission_special_instructions  'No special instructions were received'
