# Supplementary material for: Host–Guest Synergy of Metal–Organic Frameworks for Enhanced Near-Infrared Ultrafast Laser Responsiveness
Source: ACS Cent Sci. 2025 Mar 18;11(4):583–91. doi: 10.1021/acscentsci.5c00022 (PMC12022905; doi:10.1021/acscentsci.5c00022)
Supplement: Supplementary file 3 — oc5c00022_si_003.cif [file oc5c00022_si_003.cif]

data_mo_25021030327
_audit_creation_date               2025-02-23
_audit_creation_method
;
Olex2 1.5
(compiled 2024.02.16 svn.r378c4104 for OlexSys, GUI svn.r6928)
;
_shelxl_version_number             2014-1
_audit_contact_author_address      ?
_audit_contact_author_email        ?
_audit_contact_author_name         ''
_audit_contact_author_phone        ?
_publ_contact_author_id_orcid      ?
_publ_section_references
;
Dolomanov, O.V., Bourhis, L.J., Gildea, R.J, Howard, J.A.K. & Puschmann, H.
 (2009), J. Appl. Cryst. 42, 339-341.

Sheldrick, G.M. (2008). Acta Cryst. A64, 112-122.

Sheldrick, G.M. (2015). Acta Cryst. C71, 3-8.
;
_chemical_name_common              ?
_chemical_name_systematic
;
 ?
;
_chemical_formula_moiety           'C6 H6 Ag N12, Cl O4'
_chemical_formula_sum              'C6 H6 Ag Cl N12 O4'
_chemical_formula_weight           453.55
_chemical_melting_point            ?
loop_
  _atom_type_symbol
  _atom_type_description
  _atom_type_scat_dispersion_real
  _atom_type_scat_dispersion_imag
  _atom_type_scat_source
 'C' 'C' 0.0033 0.0016 'International Tables Vol C Tables 4.2.6.8 and 6.1.1.4'
 'H' 'H' 0.0000 0.0000 'International Tables Vol C Tables 4.2.6.8 and 6.1.1.4'
 'Ag' 'Ag' -0.8971 1.1015
 'International Tables Vol C Tables 4.2.6.8 and 6.1.1.4'
 'Cl' 'Cl' 0.1484 0.1585 'International Tables Vol C Tables 4.2.6.8 and 6.1.1.4'
 'N' 'N' 0.0061 0.0033 'International Tables Vol C Tables 4.2.6.8 and 6.1.1.4'
 'O' 'O' 0.0106 0.0060 'International Tables Vol C Tables 4.2.6.8 and 6.1.1.4'

_shelx_space_group_comment
;
The symmetry employed for this shelxl refinement is uniquely defined
by the following loop, which should always be used as a source of
symmetry information in preference to the above space-group names.
They are only intended as comments.
;
_space_group_crystal_system        'monoclinic'
_space_group_IT_number             14
_space_group_name_H-M_alt          'P 1 21/n 1'
_space_group_name_Hall             '-P 2yn'
loop_
  _space_group_symop_operation_xyz
 'x, y, z'
 '-x+1/2, y+1/2, -z+1/2'
 '-x, -y, -z'
 'x-1/2, -y-1/2, z-1/2'

_cell_length_a                     5.2470(3)
_cell_length_b                     21.2344(9)
_cell_length_c                     12.4319(6)
_cell_angle_alpha                  90
_cell_angle_beta                   93.195(2)
_cell_angle_gamma                  90
_cell_volume                       1382.97(12)
_cell_formula_units_Z              4
_cell_measurement_reflns_used      3270
_cell_measurement_temperature      173.0
_cell_measurement_theta_max        25.155
_cell_measurement_theta_min        3.283
_shelx_estimated_absorpt_T_max     0.905
_shelx_estimated_absorpt_T_min     0.848
_exptl_absorpt_coefficient_mu      1.700
_exptl_absorpt_correction_T_max    0.818
_exptl_absorpt_correction_T_min    0.749
_exptl_absorpt_correction_type     multi-scan
_exptl_absorpt_process_details    
 'SADABS-2016/2 (Bruker,2016/2) was used for absorption correction. wR2(int) was 0.0891 before and 0.0690 after correction. The Ratio of minimum to maximum transmission is 0.9268. The \l/2 correction factor is Not present.'
_exptl_crystal_colour              colourless
_exptl_crystal_colour_primary      colourless
_exptl_crystal_density_diffrn      2.178
_exptl_crystal_density_meas        ?
_exptl_crystal_density_method      ?
_exptl_crystal_description         block
_exptl_crystal_F_000               888
_exptl_crystal_size_max            0.1
_exptl_crystal_size_mid            0.08
_exptl_crystal_size_min            0.06
_exptl_special_details
;
 ?
;
_exptl_transmission_factor_max     ?
_exptl_transmission_factor_min     ?
_diffrn_reflns_av_R_equivalents    0.0917
_diffrn_reflns_av_unetI/netI       0.0490
_diffrn_reflns_Laue_measured_fraction_full  0.999
_diffrn_reflns_Laue_measured_fraction_max  0.998
_diffrn_reflns_limit_h_max         6
_diffrn_reflns_limit_h_min         -6
_diffrn_reflns_limit_k_max         26
_diffrn_reflns_limit_k_min         -26
_diffrn_reflns_limit_l_max         15
_diffrn_reflns_limit_l_min         -15
_diffrn_reflns_number              17496
_diffrn_reflns_point_group_measured_fraction_full  0.999
_diffrn_reflns_point_group_measured_fraction_max  0.998
_diffrn_reflns_theta_full          25.242
_diffrn_reflns_theta_max           26.054
_diffrn_reflns_theta_min           2.524
_diffrn_ambient_temperature        173.0
_diffrn_detector_area_resol_mean   ?
_diffrn_measured_fraction_theta_full  0.999
_diffrn_measured_fraction_theta_max  0.998
_diffrn_measurement_device_type    'Bruker D8 VENTURE'
_diffrn_measurement_method         '\f and \w scans'
_diffrn_radiation_type             MoK\a
_diffrn_radiation_wavelength       0.71073
_diffrn_source                     ?
_reflns_Friedel_coverage           0.000
_reflns_Friedel_fraction_full      .
_reflns_Friedel_fraction_max       .
_reflns_number_gt                  2297
_reflns_number_total               2737
_reflns_special_details
;
 Reflections were merged by SHELXL according to the crystal
 class for the calculation of statistics and refinement.
 
 _reflns_Friedel_fraction is defined as the number of unique
 Friedel pairs measured divided by the number that would be
 possible theoretically, ignoring centric projections and
 systematic absences.
;
_reflns_threshold_expression       'I > 2\s(I)'
_computing_cell_refinement         'SAINT V8.40B (?, 2016)'
_computing_data_collection         ?
_computing_data_reduction          'SAINT V8.40B (?, 2016)'
_computing_molecular_graphics      'Olex2 1.5 (Dolomanov et al., 2009)'
_computing_publication_material    'Olex2 1.5 (Dolomanov et al., 2009)'
_computing_structure_refinement    'ShelXL (Sheldrick, 2015)'
_computing_structure_solution      'ShelXS (Sheldrick, 2008)'
_refine_diff_density_max           0.482
_refine_diff_density_min           -0.616
_refine_diff_density_rms           0.108
_refine_ls_extinction_coef         .
_refine_ls_extinction_method       none
_refine_ls_goodness_of_fit_ref     1.052
_refine_ls_hydrogen_treatment      constr
_refine_ls_matrix_type             full
_refine_ls_number_parameters       217
_refine_ls_number_reflns           2737
_refine_ls_number_restraints       0
_refine_ls_R_factor_all            0.0474
_refine_ls_R_factor_gt             0.0364
_refine_ls_restrained_S_all        1.052
_refine_ls_shift/su_max            0.000
_refine_ls_shift/su_mean           0.000
_refine_ls_structure_factor_coef   Fsqd
_refine_ls_weighting_details      
 'w=1/[\s^2^(Fo^2^)+3.2017P] where P=(Fo^2^+2Fc^2^)/3'
_refine_ls_weighting_scheme        calc
_refine_ls_wR_factor_gt            0.0670
_refine_ls_wR_factor_ref           0.0723
_refine_special_details
;
 ?
;
_olex2_refinement_description
;
1.a Aromatic/amide H refined with riding coordinates:
 C1(H1), C2(H2), C3(H3), C4(H4), C5(H5), C6(H6)
;
_atom_sites_solution_hydrogens     geom
_atom_sites_solution_primary       direct
_atom_sites_solution_secondary     ?
loop_
  _atom_site_label
  _atom_site_type_symbol
  _atom_site_fract_x
  _atom_site_fract_y
  _atom_site_fract_z
  _atom_site_U_iso_or_equiv
  _atom_site_adp_type
  _atom_site_occupancy
  _atom_site_site_symmetry_order
  _atom_site_calc_flag
  _atom_site_refinement_flags_posn
  _atom_site_refinement_flags_adp
  _atom_site_refinement_flags_occupancy
  _atom_site_disorder_assembly
  _atom_site_disorder_group
 Ag1 Ag 0.74951(6) 0.53040(2) 0.38772(3) 0.02467(11) Uani 1 1 d . . . . .
 N1 N 0.4178(7) 0.86798(15) 0.8357(3) 0.0225(8) Uani 1 1 d . . . . .
 N2 N 0.6355(7) 0.85083(16) 0.8993(3) 0.0277(8) Uani 1 1 d . . . . .
 N3 N 0.5387(6) 0.77493(14) 0.7862(3) 0.0193(7) Uani 1 1 d . . . . .
 N4 N 0.5460(6) 0.72164(14) 0.7220(3) 0.0195(7) Uani 1 1 d . . . . .
 N5 N 0.7515(7) 0.69468(15) 0.7422(3) 0.0231(8) Uani 1 1 d . . . . .
 N6 N 0.7750(6) 0.64153(14) 0.6776(3) 0.0173(7) Uani 1 1 d . . . . .
 N7 N 0.9660(6) 0.55696(15) 0.6257(3) 0.0187(7) Uani 1 1 d . . . . .
 N8 N 0.7482(6) 0.56736(14) 0.5581(3) 0.0181(7) Uani 1 1 d . . . . .
 N9 N 0.4914(7) 0.50888(15) 0.2417(3) 0.0213(8) Uani 1 1 d . . . . .
 N10 N 0.5466(7) 0.45487(16) 0.1833(3) 0.0285(9) Uani 1 1 d . . . . .
 N11 N 0.2142(6) 0.50082(15) 0.1065(3) 0.0198(7) Uani 1 1 d . . . . .
 N12 N 0.0057(7) 0.51734(15) 0.0399(3) 0.0223(8) Uani 1 1 d . . . . .
 C1 C 0.3642(8) 0.82201(18) 0.7696(3) 0.0216(9) Uani 1 1 d . . . . .
 H1 H 0.2247 0.8212 0.7176 0.026 Uiso 1 1 calc R . . . .
 C2 C 0.7034(9) 0.7954(2) 0.8677(4) 0.0287(10) Uani 1 1 d . . . . .
 H2 H 0.8465 0.7725 0.8970 0.034 Uiso 1 1 calc R . . . .
 C3 C 0.9781(8) 0.60245(17) 0.6955(3) 0.0193(8) Uani 1 1 d . . . . .
 H3 H 1.1089 0.6076 0.7508 0.023 Uiso 1 1 calc R . . . .
 C4 C 0.6367(8) 0.61836(17) 0.5905(3) 0.0182(8) Uani 1 1 d . . . . .
 H4 H 0.4846 0.6363 0.5587 0.022 Uiso 1 1 calc R . . . .
 C5 C 0.2920(8) 0.53514(19) 0.1945(3) 0.0240(9) Uani 1 1 d . . . . .
 H5 H 0.2127 0.5725 0.2179 0.029 Uiso 1 1 calc R . . . .
 C6 C 0.3783(8) 0.45098(19) 0.1030(3) 0.0259(10) Uani 1 1 d . . . . .
 H6 H 0.3704 0.4186 0.0502 0.031 Uiso 1 1 calc R . . . .
 Cl1 Cl 0.7891(2) 0.31230(5) -0.00839(8) 0.0236(2) Uani 1 1 d . . . . .
 O1 O 0.6468(7) 0.33605(17) -0.1011(3) 0.0455(9) Uani 1 1 d . . . . .
 O2 O 0.7001(7) 0.33982(16) 0.0873(3) 0.0457(9) Uani 1 1 d . . . . .
 O3 O 1.0536(6) 0.32661(17) -0.0173(3) 0.0466(9) Uani 1 1 d . . . . .
 O4 O 0.7603(7) 0.24556(14) -0.0020(3) 0.0379(8) Uani 1 1 d . . . . .

loop_
  _atom_site_aniso_label
  _atom_site_aniso_U_11
  _atom_site_aniso_U_22
  _atom_site_aniso_U_33
  _atom_site_aniso_U_23
  _atom_site_aniso_U_13
  _atom_site_aniso_U_12
 Ag1 0.03129(19) 0.01987(16) 0.02185(18) -0.00599(14) -0.00741(13) 0.00026(14)
 N1 0.027(2) 0.0151(16) 0.025(2) 0.0006(14) 0.0011(16) 0.0035(14)
 N2 0.028(2) 0.0253(19) 0.029(2) -0.0031(16) -0.0055(17) 0.0036(16)
 N3 0.0247(19) 0.0157(16) 0.0176(18) -0.0036(14) 0.0007(14) 0.0010(14)
 N4 0.0218(19) 0.0167(16) 0.0201(18) -0.0010(14) 0.0026(15) 0.0027(14)
 N5 0.028(2) 0.0187(16) 0.0222(19) -0.0013(14) -0.0005(16) 0.0034(15)
 N6 0.0212(18) 0.0153(16) 0.0151(17) -0.0025(13) -0.0012(14) 0.0050(13)
 N7 0.0201(18) 0.0192(16) 0.0163(18) -0.0004(14) -0.0031(14) 0.0036(13)
 N8 0.0208(18) 0.0161(16) 0.0172(18) 0.0013(14) -0.0005(14) 0.0033(13)
 N9 0.027(2) 0.0176(16) 0.0188(18) -0.0005(14) -0.0047(15) 0.0010(14)
 N10 0.033(2) 0.0248(19) 0.026(2) -0.0077(16) -0.0116(17) 0.0106(16)
 N11 0.0228(19) 0.0197(16) 0.0160(17) 0.0015(14) -0.0055(14) 0.0043(14)
 N12 0.0220(18) 0.0231(18) 0.0208(18) 0.0037(14) -0.0066(15) 0.0033(14)
 C1 0.022(2) 0.020(2) 0.023(2) 0.0017(17) 0.0001(18) 0.0059(16)
 C2 0.033(3) 0.026(2) 0.025(2) -0.0030(19) -0.007(2) 0.0097(19)
 C3 0.021(2) 0.0153(18) 0.021(2) -0.0017(16) -0.0027(17) 0.0009(16)
 C4 0.020(2) 0.0167(19) 0.017(2) 0.0045(16) 0.0003(17) -0.0001(15)
 C5 0.030(2) 0.021(2) 0.020(2) -0.0030(17) -0.0043(18) 0.0026(18)
 C6 0.030(2) 0.022(2) 0.024(2) -0.0079(18) -0.0082(19) 0.0084(18)
 Cl1 0.0273(6) 0.0230(5) 0.0202(5) -0.0005(4) -0.0019(4) 0.0030(4)
 O1 0.042(2) 0.058(2) 0.035(2) 0.0215(17) -0.0169(17) -0.0036(17)
 O2 0.060(3) 0.045(2) 0.032(2) -0.0155(16) 0.0027(18) 0.0194(18)
 O3 0.0240(18) 0.057(2) 0.058(3) 0.0084(19) -0.0027(17) -0.0055(16)
 O4 0.056(2) 0.0196(15) 0.039(2) -0.0009(14) 0.0096(17) 0.0008(15)

_geom_special_details
;
 All esds (except the esd in the dihedral angle between two l.s. planes)
 are estimated using the full covariance matrix.  The cell esds are taken
 into account individually in the estimation of esds in distances, angles
 and torsion angles; correlations between esds in cell parameters are only
 used when they are defined by crystal symmetry.  An approximate (isotropic)
 treatment of cell esds is used for estimating esds involving l.s. planes.
;
loop_
  _geom_bond_atom_site_label_1
  _geom_bond_atom_site_label_2
  _geom_bond_distance
  _geom_bond_site_symmetry_2
  _geom_bond_publ_flag
 Ag1 N1 2.433(3) 4_675 ?
 Ag1 N7 2.393(3) 3_766 ?
 Ag1 N8 2.260(3) . ?
 Ag1 N9 2.251(3) . ?
 N1 Ag1 2.433(3) 4_576 ?
 N1 N2 1.401(5) . ?
 N1 C1 1.296(5) . ?
 N2 C2 1.297(5) . ?
 N3 N4 1.387(4) . ?
 N3 C1 1.363(5) . ?
 N3 C2 1.366(5) . ?
 N4 N5 1.234(5) . ?
 N5 N6 1.394(4) . ?
 N6 C3 1.359(5) . ?
 N6 C4 1.361(5) . ?
 N7 Ag1 2.393(3) 3_766 ?
 N7 N8 1.398(4) . ?
 N7 C3 1.298(5) . ?
 N8 C4 1.305(5) . ?
 N9 N10 1.396(5) . ?
 N9 C5 1.296(5) . ?
 N10 C6 1.298(5) . ?
 N11 N12 1.380(4) . ?
 N11 C5 1.359(5) . ?
 N11 C6 1.367(5) . ?
 N12 N12 1.233(7) 3_565 ?
 C1 H1 0.9500 . ?
 C2 H2 0.9500 . ?
 C3 H3 0.9500 . ?
 C4 H4 0.9500 . ?
 C5 H5 0.9500 . ?
 C6 H6 0.9500 . ?
 Cl1 O1 1.429(3) . ?
 Cl1 O2 1.427(3) . ?
 Cl1 O3 1.431(3) . ?
 Cl1 O4 1.428(3) . ?

loop_
  _geom_angle_atom_site_label_1
  _geom_angle_atom_site_label_2
  _geom_angle_atom_site_label_3
  _geom_angle
  _geom_angle_site_symmetry_1
  _geom_angle_site_symmetry_3
  _geom_angle_publ_flag
 N7 Ag1 N1 115.60(12) 3_766 4_675 ?
 N8 Ag1 N1 87.78(12) . 4_675 ?
 N8 Ag1 N7 111.67(11) . 3_766 ?
 N9 Ag1 N1 100.17(12) . 4_675 ?
 N9 Ag1 N7 97.82(11) . 3_766 ?
 N9 Ag1 N8 142.54(12) . . ?
 N2 N1 Ag1 112.2(2) . 4_576 ?
 C1 N1 Ag1 140.1(3) . 4_576 ?
 C1 N1 N2 107.6(3) . . ?
 C2 N2 N1 107.1(3) . . ?
 C1 N3 N4 123.5(3) . . ?
 C1 N3 C2 105.7(3) . . ?
 C2 N3 N4 130.6(3) . . ?
 N5 N4 N3 108.3(3) . . ?
 N4 N5 N6 111.3(3) . . ?
 C3 N6 N5 119.6(3) . . ?
 C3 N6 C4 106.8(3) . . ?
 C4 N6 N5 133.6(3) . . ?
 N8 N7 Ag1 125.0(2) . 3_766 ?
 C3 N7 Ag1 128.0(3) . 3_766 ?
 C3 N7 N8 107.0(3) . . ?
 N7 N8 Ag1 117.6(2) . . ?
 C4 N8 Ag1 127.0(3) . . ?
 C4 N8 N7 108.1(3) . . ?
 N10 N9 Ag1 117.0(2) . . ?
 C5 N9 Ag1 135.4(3) . . ?
 C5 N9 N10 107.7(3) . . ?
 C6 N10 N9 107.5(3) . . ?
 C5 N11 N12 122.7(3) . . ?
 C5 N11 C6 106.2(3) . . ?
 C6 N11 N12 131.1(3) . . ?
 N12 N12 N11 109.4(4) 3_565 . ?
 N1 C1 N3 109.7(4) . . ?
 N1 C1 H1 125.2 . . ?
 N3 C1 H1 125.2 . . ?
 N2 C2 N3 109.9(4) . . ?
 N2 C2 H2 125.1 . . ?
 N3 C2 H2 125.1 . . ?
 N6 C3 H3 125.2 . . ?
 N7 C3 N6 109.6(4) . . ?
 N7 C3 H3 125.2 . . ?
 N6 C4 H4 125.8 . . ?
 N8 C4 N6 108.5(3) . . ?
 N8 C4 H4 125.8 . . ?
 N9 C5 N11 109.4(4) . . ?
 N9 C5 H5 125.3 . . ?
 N11 C5 H5 125.3 . . ?
 N10 C6 N11 109.2(4) . . ?
 N10 C6 H6 125.4 . . ?
 N11 C6 H6 125.4 . . ?
 O1 Cl1 O3 109.1(2) . . ?
 O2 Cl1 O1 110.3(2) . . ?
 O2 Cl1 O3 110.0(2) . . ?
 O2 Cl1 O4 108.6(2) . . ?
 O4 Cl1 O1 110.0(2) . . ?
 O4 Cl1 O3 108.7(2) . . ?

loop_
  _geom_torsion_atom_site_label_1
  _geom_torsion_atom_site_label_2
  _geom_torsion_atom_site_label_3
  _geom_torsion_atom_site_label_4
  _geom_torsion
  _geom_torsion_site_symmetry_1
  _geom_torsion_site_symmetry_2
  _geom_torsion_site_symmetry_3
  _geom_torsion_site_symmetry_4
  _geom_torsion_publ_flag
 Ag1 N1 N2 C2 177.7(3) 4_576 . . . ?
 Ag1 N1 C1 N3 -176.4(3) 4_576 . . . ?
 Ag1 N7 N8 Ag1 -29.1(4) 3_766 . . . ?
 Ag1 N7 N8 C4 178.5(3) 3_766 . . . ?
 Ag1 N7 C3 N6 -178.0(2) 3_766 . . . ?
 Ag1 N8 C4 N6 -149.3(3) . . . . ?
 Ag1 N9 N10 C6 -179.8(3) . . . . ?
 Ag1 N9 C5 N11 179.5(3) . . . . ?
 N1 N2 C2 N3 -0.4(5) . . . . ?
 N2 N1 C1 N3 -0.3(5) . . . . ?
 N3 N4 N5 N6 -178.1(3) . . . . ?
 N4 N3 C1 N1 -174.3(3) . . . . ?
 N4 N3 C2 N2 174.0(4) . . . . ?
 N4 N5 N6 C3 -173.7(4) . . . . ?
 N4 N5 N6 C4 9.5(6) . . . . ?
 N5 N6 C3 N7 -178.8(3) . . . . ?
 N5 N6 C4 N8 177.9(4) . . . . ?
 N7 N8 C4 N6 -0.2(4) . . . . ?
 N8 N7 C3 N6 1.0(4) . . . . ?
 N9 N10 C6 N11 0.1(5) . . . . ?
 N10 N9 C5 N11 -0.5(5) . . . . ?
 N12 N11 C5 N9 -179.9(3) . . . . ?
 N12 N11 C6 N10 -179.9(4) . . . . ?
 C1 N1 N2 C2 0.4(5) . . . . ?
 C1 N3 N4 N5 166.3(4) . . . . ?
 C1 N3 C2 N2 0.2(5) . . . . ?
 C2 N3 N4 N5 -6.6(6) . . . . ?
 C2 N3 C1 N1 0.1(5) . . . . ?
 C3 N6 C4 N8 0.8(4) . . . . ?
 C3 N7 N8 Ag1 151.9(3) . . . . ?
 C3 N7 N8 C4 -0.6(4) . . . . ?
 C4 N6 C3 N7 -1.1(5) . . . . ?
 C5 N9 N10 C6 0.2(5) . . . . ?
 C5 N11 N12 N12 172.5(4) . . . 3_565 ?
 C5 N11 C6 N10 -0.5(5) . . . . ?
 C6 N11 N12 N12 -8.2(7) . . . 3_565 ?
 C6 N11 C5 N9 0.6(5) . . . . ?

loop_
  _refln_index_h
  _refln_index_k
  _refln_index_l
  _refln_F_squared_meas
  _refln_F_squared_sigma
 1 0 0 0.8 3.2
 1 0 0 -1.4 5.6
 -1 0 0 7.3 7.8
 -1 0 0 -1.6 2.6
 2 0 0 4991.3 229.48
 -3 0 0 -5.3 2.8
 -3 0 0 3.8 11.1
 3 0 0 0.5 9.4
 3 0 0 -6.3 3.1
 -4 0 0 2903.31 177.18
 -4 0 0 2761.82 136.79
 4 0 0 3030 142.59
 4 0 0 2762.02 171.98
 5 0 0 -8.6 10.7
 5 0 0 4.7 8.2
 -5 0 0 -4.3 7.8
 -6 0 0 298.47 41.4
 -6 0 0 222.28 63.39
 6 0 0 244.08 43.8
 1 -1 0 122.49 12.5
 -1 -1 0 111.99 17.2
 1 -1 0 110.39 17.9
 -1 -1 0 117.49 9.7
 1 1 0 115.19 9.9
 1 1 0 146.99 21
 -1 1 0 126.09 10.5
 -1 1 0 93.99 16.3
 2 -1 0 -2.4 4.4
 -2 -1 0 8.1 5.4
 -2 -1 0 2.6 8.7
 2 -1 0 1 9.8
 -2 1 0 21.4 12.9
 2 1 0 -4 7
 -2 1 0 3.7 5.3
 2 1 0 -5 3.6
 3 -1 0 43 12.2
 -3 -1 0 50.89 20.1
 3 -1 0 6.5 11.9
 -3 -1 0 39.4 11
 -3 1 0 32 10.7
 -3 1 0 21.8 17.3
 3 1 0 24.3 9.6
 3 1 0 17.5 14.2
 -4 -1 0 98.49 35.1
 4 -1 0 46.6 15.2
 4 -1 0 81.59 31.6
 -4 -1 0 59.69 14.8
 -4 1 0 53.79 28.2
 4 1 0 72.29 17.5
 -4 1 0 75.19 16.5
 4 1 0 109.79 32.1
 -5 -1 0 26.4 10.9
 5 -1 0 27.7 14.7
 5 -1 0 25.7 20.5
 -5 1 0 37.6 14.2
 -5 1 0 16 23.5
 5 1 0 30.9 15
 5 1 0 6.3 17.2
 -6 -1 0 46.1 17.5
 6 -1 0 5.1 11.4
 -6 -1 0 18 20.4
 -6 1 0 19.1 9.3
 6 1 0 15.6 13.4
 -6 1 0 -0.2 15.5
 -1 -2 0 506.25 34.1
 1 -2 0 491.95 35.2
 -1 -2 0 491.75 25.4
 1 -2 0 515.35 27
 -1 2 0 495.55 35.5
 -1 2 0 497.95 26.6
 1 2 0 471.85 25.6
 1 2 0 543.55 35
 -2 -2 0 516.65 30.5
 -2 -2 0 520.45 44.6
 2 -2 0 473.55 31.4
 2 -2 0 561.34 46.2
 2 2 0 449.16 41.9
 2 2 0 479.95 31
 -2 2 0 526.45 31.9
 -2 2 0 484.35 52.49
 3 -2 0 16.6 16.4
 -3 -2 0 25.8 8.7
 -3 -2 0 11.8 14
 3 -2 0 8.1 7.1
 3 2 0 16 15.2
 -3 2 0 15.1 16.3
 3 2 0 25.2 10.6
 -3 2 0 7.8 6.7
 -4 -2 0 874.81 55.99
 -4 -2 0 838.22 99.79
 4 -2 0 888.01 59.89
 4 -2 0 968 85.99
 4 2 0 973.6 84.99
 -4 2 0 910.31 102.59
 -4 2 0 852.21 56.59
 4 2 0 955 60.69
 5 -2 0 165.18 33.8
 -5 -2 0 252.87 33.6
 5 -2 0 236.98 52.99
 -5 2 0 192.08 51.39
 -5 2 0 193.68 31.4
 5 2 0 181.28 47.1
 5 2 0 232.78 36.6
 -6 -2 0 58.39 36.8
 6 -2 0 80.69 23.7
 -6 -2 0 109.69 23.3
 -6 2 0 60.19 18.1
 6 2 0 91.59 46.3
 6 2 0 117.29 27.4
 -6 2 0 188.58 55.59
 0 -3 0 -1.9 1.9
 0 -3 0 0 1.9
 0 3 0 5.4 3.6
 0 3 0 5.3 5
 0 3 0 1.1 1.4
 1 -3 0 794.62 49.9
 -1 -3 0 922.51 50.39
 -1 -3 0 811.92 38.8
 1 -3 0 848.32 40.8
 -1 3 0 888.01 52.09
 1 3 0 792.82 39.2
 1 3 0 794.12 48.1
 -1 3 0 848.82 40.6
 -2 -3 0 119.69 24.8
 2 -3 0 101.89 15.2
 2 -3 0 64.49 19
 -2 -3 0 105.49 14.5
 2 3 0 117.49 15.7
 -2 3 0 95.19 14.5
 -2 3 0 98.59 23.4
 2 3 0 65.59 17.7
 -3 -3 0 24.2 8.3
 3 -3 0 28.4 10.3
 -3 -3 0 65.69 21.6
 3 3 0 34.1 10.5
 -3 3 0 54.29 23.3
 -3 3 0 41.9 11.4
 3 3 0 44.4 19
 4 -3 0 7.1 14.1
 -4 -3 0 27.8 19.4
 -4 -3 0 51.69 13.5
 -4 3 0 35.7 18.3
 4 3 0 -1.1 12.6
 -4 3 0 26.9 10.1
 4 3 0 52.49 14.9
 -5 -3 0 38.9 13.3
 5 -3 0 4.3 18.1
 -5 3 0 0.6 6.4
 5 3 0 28.4 13.8
 -5 3 0 7.4 20.2
 5 3 0 22.2 18.8
 6 -3 0 118.09 27.8
 -6 -3 0 116.59 42.3
 -6 -3 0 131.89 25.9
 6 3 0 154.18 52.19
 -6 3 0 135.19 27.5
 -6 3 0 78.49 38
 6 3 0 178.28 35.4
 0 -4 0 2973.8 149.19
 0 -4 0 3021.1 141.19
 0 4 0 3310.27 150.58
 -1 4 0 5253.07 229.28
 2 -4 0 984.5 66.69
 -2 -4 0 816.22 60.59
 2 -4 0 840.32 48
 -2 -4 0 914.81 49.6
 -2 4 0 851.41 47.7
 -2 4 0 823.22 63.49
 2 4 0 884.81 62.29
 2 4 0 949.21 48.3
 3 -4 0 1365.46 74.99
 -3 -4 0 1494.45 98.79
 -3 -4 0 1434.96 71.79
 3 -4 0 1273.67 95.79
 3 4 0 1401.66 74.39
 -3 4 0 1472.35 75.09
 3 4 0 1218.08 91.49
 4 -4 0 1421.66 109.09
 -4 -4 0 1339.57 74.69
 4 4 0 1374.66 79.39
 4 4 0 1491.05 108.99
 -4 4 0 1305.47 77.29
 -4 4 0 1267.07 107.09
 5 -4 0 132.09 40.3
 -5 4 0 155.88 47.1
 5 4 0 179.28 31.6
 -5 4 0 136.89 25.4
 5 4 0 149.59 42.1
 -6 -4 0 77.79 39.2
 6 -4 0 82.49 25.2
 -6 -4 0 87.19 21.8
 6 4 0 58.09 34.2
 6 4 0 84.79 24.2
 -6 4 0 135.19 50.19
 -6 4 0 85.39 22.9
 0 -5 0 1.3 2.9
 0 -5 0 2.4 2.4
 0 5 0 20.2 9.9
 0 5 0 -1.5 3
 0 5 0 2.9 2.6
 0 5 0 -3.6 4.7
 -1 -5 0 -0.4 2.9
 -1 -5 0 -1.4 8.1
 1 -5 0 -4.3 6.4
 1 -5 0 -3.1 3.6
 1 5 0 -6.3 5.8
 1 5 0 -2.3 2.8
 -1 5 0 0 3.3
 -1 5 0 -2.9 7.5
 2 -5 0 232.98 24.2
 -2 -5 0 205.98 32.7
 2 -5 0 179.88 32.3
 2 5 0 241.18 36.3
 2 5 0 180.48 20.8
 -2 5 0 201.68 23.2
 -2 5 0 162.58 32.2
 3 -5 0 265.17 30.9
 -3 -5 0 177.38 22.5
 3 -5 0 236.68 44
 -3 -5 0 248.58 45.6
 3 5 0 243.18 41.3
 3 5 0 218.18 27.1
 -3 5 0 233.68 44.1
 -3 5 0 230.78 27.6
 4 -5 0 -1.4 10.3
 -4 -5 0 10.5 7.4
 -4 -5 0 7.4 15.2
 4 5 0 5.1 8.5
 -4 5 0 3.5 18.3
 4 5 0 54.29 22.5
 -4 5 0 6.5 6.7
 5 -5 0 15.5 20.7
 -5 -5 0 70.59 20
 -5 5 0 32 12.1
 -5 5 0 123.49 40.4
 5 5 0 55.79 28.9
 5 5 0 12 12.2
 6 -5 0 -6.5 11.9
 -6 -5 0 42.3 31.7
 -6 -5 0 17.5 12.4
 -6 5 0 26.4 12.1
 6 5 0 23.2 16.2
 -6 5 0 -7.9 14.8
 6 5 0 7.7 18.3
 0 -6 0 5488.75 267.17
 0 6 0 5977.4 267.37
 1 -6 0 1532.45 69.59
 1 -6 0 1560.94 82.59
 -1 6 0 1476.65 83.29
 -1 6 0 1407.36 72.19
 1 6 0 1549.24 68.29
 2 -6 0 1236.58 63.49
 -2 -6 0 1252.47 79.49
 2 -6 0 1237.98 81.19
 -2 6 0 1286.27 83.79
 2 6 0 1091.49 75.69
 -2 6 0 1171.68 62.29
 2 6 0 1243.68 61.79
 3 -6 0 955.2 56.29
 -3 -6 0 920.71 50.49
 3 -6 0 799.72 72.49
 -3 -6 0 847.32 71.99
 -3 6 0 933.21 78.09
 3 6 0 783.52 69.29
 3 6 0 903.71 53.49
 -3 6 0 840.12 52.99
 -4 -6 0 202.38 45.3
 4 -6 0 203.48 46.9
 4 -6 0 193.48 30.2
 -4 -6 0 187.08 26.2
 -4 6 0 230.38 51.59
 4 6 0 250.07 71.89
 -4 6 0 124.99 26.9
 4 6 0 135.59 25.2
 -5 -6 0 125.19 49.8
 -5 -6 0 265.07 33
 5 -6 0 164.98 46.8
 -5 6 0 251.17 36.3
 5 6 0 230.78 36.7
 -5 6 0 137.89 44.8
 5 6 0 282.17 60.19
 6 -6 0 -6.3 7
 -6 -6 0 4.4 11.7
 6 -6 0 15.6 24.8
 -6 -6 0 11.7 27.3
 6 6 0 4.4 13.5
 -6 6 0 25.3 27.2
 6 6 0 42.2 30.1
 0 -7 0 4.4 3.3
 0 -7 0 1.9 2.5
 0 7 0 4.5 3.3
 0 7 0 -4.9 4
 0 7 0 0 3.8
 -1 -7 0 4.7 8.5
 1 -7 0 1.6 3.9
 1 -7 0 -1.4 5.4
 -1 -7 0 9 4.4
 -1 7 0 3.1 3.8
 1 7 0 2.3 8.1
 -1 7 0 1.1 8.2
 1 7 0 10 5
 2 -7 0 164.88 31.5
 2 -7 0 166.58 21.4
 -2 -7 0 151.88 29.6
 -2 7 0 148.79 19.7
 -2 7 0 155.38 31.2
 2 7 0 182.78 21.1
 2 7 0 131.59 27.7
 -3 -7 0 -8.9 6.4
 3 -7 0 4.6 4.7
 3 -7 0 1 7.3
 -3 -7 0 2.5 4.5
 3 7 0 -2.6 10.2
 -3 7 0 -7.1 3.3
 -3 7 0 4.4 12.9
 3 7 0 2 5.2
 -4 -7 0 70.69 15.5
 4 -7 0 68.29 18.5
 4 -7 0 96.19 32.6
 -4 -7 0 79.49 30
 -4 7 0 59.49 16.4
 -4 7 0 109.49 43.9
 4 7 0 43.2 14.4
 -5 -7 0 31 10.6
 -5 -7 0 38.8 29.9
 5 -7 0 36.5 24.9
 -5 7 0 19.8 11.9
 5 7 0 29.9 14.1
 5 7 0 1.8 12.8
 -5 7 0 12.3 22
 -6 -7 0 -4.7 18.7
 6 -7 0 29.9 15.7
 6 -7 0 -6.8 20.1
 -6 -7 0 13.1 11.8
 6 7 0 23.1 16
 6 7 0 -12.2 14.3
 -6 7 0 21.4 30.1
 0 -8 0 154.58 13
 0 -8 0 181.98 12.7
 0 8 0 145.29 12.2
 0 8 0 179.38 29.1
 0 8 0 165.58 22.7
 0 8 0 170.18 14.7
 1 -8 0 1429.46 68.59
 -1 -8 0 1491.55 65.69
 1 -8 0 1414.16 69.69
 1 -8 0 1398.76 81.39
 -1 -8 0 1407.86 83.79
 -1 8 0 1483.55 68.59
 1 8 0 1536.25 84.69
 -1 8 0 1437.56 84.49
 2 -8 0 210.48 25.2
 2 -8 0 182.58 35.2
 -2 -8 0 279.17 42.1
 2 8 0 160.88 30.8
 2 8 0 243.08 20.3
 -2 8 0 255.07 26.7
 -2 8 0 242.48 41.5
 -3 -8 0 1367.96 93.39
 -3 -8 0 1071.89 60.59
 3 -8 0 1158.48 90.49
 3 -8 0 1113.39 67.39
 3 8 0 1197.88 66.39
 3 8 0 1261.17 89.29
 -3 8 0 1150.58 66.69
 -3 8 0 1368.76 99.59
 -4 -8 0 8.1 6.4
 4 -8 0 -0.2 8.6
 4 -8 0 -0.3 7.3
 -4 -8 0 -16.1 6.5
 4 8 0 16.3 8.2
 -4 8 0 3.5 6
 4 8 0 -5.8 11.5
 5 -8 0 406.06 75.09
 -5 -8 0 390.96 73.29
 -5 -8 0 294.57 35.9
 5 -8 0 374.56 49.2
 -5 8 0 514.15 89.79
 5 8 0 424.46 51.49
 -5 8 0 446.96 49.4
 5 8 0 445.96 74.89
 6 -8 0 -19.4 13
 6 -8 0 13.2 13.3
 -6 -8 0 13.4 11.8
 -6 -8 0 -12.2 13.7
 -6 8 0 6.9 27.9
 6 8 0 36.8 19.1
 6 8 0 36.7 31
 -6 8 0 9.5 10.5
 0 -9 0 3.9 3
 0 -9 0 5 4
 0 9 0 -7.7 6.7
 0 9 0 0.1 3.9
 0 9 0 4.4 3.3
 1 -9 0 8.3 4.9
 -1 -9 0 -0.6 2.1
 -1 -9 0 5 9.4
 -1 -9 0 2.1 3.1
 1 -9 0 -2.4 4.2
 1 -9 0 -1.5 3.8
 1 9 0 8 9.2
 -1 9 0 -1.5 3.3
 1 9 0 4 4.1
 2 -9 0 47.6 17.7
 2 -9 0 56.69 12.8
 -2 -9 0 33.9 15.8
 -2 9 0 58.39 12.7
 2 9 0 35.5 9.9
 2 9 0 21.3 14.4
 -2 9 0 15.4 13.9
 -3 -9 0 24.4 8.4
 3 -9 0 5.9 9.9
 3 -9 0 7.2 8.1
 -3 -9 0 1.7 10.9
 3 9 0 21.6 14.5
 -3 9 0 28.3 20.6
 3 9 0 23.3 9.7
 -3 9 0 8.4 6.7
 -4 -9 0 104.19 34
 4 -9 0 78.19 20.1
 4 -9 0 44.6 26.4
 -4 -9 0 70.29 14.4
 -4 9 0 81.89 18.9
 4 9 0 196.48 46.6
 -4 9 0 85.49 33.9
 4 9 0 73.29 19.4
 -5 -9 0 23.2 9.2
 5 -9 0 6.2 11
 -5 -9 0 6.5 21.2
 5 -9 0 -0.3 16.9
 -5 9 0 12.2 9.7
 5 9 0 17.9 12.9
 -5 9 0 25.9 26.6
 5 9 0 17.4 16.8
 -6 -9 0 59.89 16.7
 -6 -9 0 16.3 32.4
 6 -9 0 34.8 33.9
 6 9 0 112.89 42.8
 -6 9 0 87.79 23.1
 -6 9 0 87.19 47.4
 6 9 0 82.59 24.7
 0 -10 0 608.04 33.3
 0 10 0 612.24 43.7
 0 10 0 601.14 32.6
 0 10 0 600.54 35.7
 0 10 0 553.04 50.59
 1 -10 0 2698.43 153.18
 -1 -10 0 2863.01 148.79
 1 -10 0 2885.11 126.99
 -1 10 0 3133.69 150.08
 1 10 0 2858.01 126.39
 1 10 0 2846.12 146.99
 -2 -10 0 203.08 36.8
 2 -10 0 181.78 23.3
 2 -10 0 139.19 31
 -2 10 0 172.28 35.5
 2 10 0 166.78 31.7
 2 10 0 145.29 19.9
 -2 10 0 141.19 19.9
 -3 -10 0 1184.98 62.89
 -3 -10 0 1091.39 89.59
 3 -10 0 1400.56 99.69
 3 -10 0 1234.58 71.19
 -3 10 0 1219.58 69.89
 -3 10 0 1130.69 96.59
 3 10 0 1307.97 70.19
 -4 -10 0 -1.7 4.7
 4 -10 0 -9.4 5.1
 -4 -10 0 -9.4 7.7
 -4 10 0 -9.1 3.6
 4 10 0 2.5 11.4
 -4 10 0 1.2 14.8
 -5 -10 0 159.68 24.2
 -5 -10 0 236.18 55.89
 5 -10 0 150.38 44.3
 5 -10 0 189.78 35.5
 -5 10 0 152.28 28.9
 5 10 0 237.88 58.89
 -5 10 0 199.18 55.69
 5 10 0 198.58 34.7
 0 -11 0 5.2 4.2
 0 -11 0 3.7 3.3
 0 11 0 3.2 4.5
 0 11 0 6.2 3.3
 0 11 0 4.6 7.4
 0 11 0 34.4 15.3
 -1 -11 0 97.59 12.4
 1 -11 0 94.09 14.6
 1 -11 0 104.19 23.2
 -1 -11 0 73.99 21.9
 1 -11 0 87.29 15.2
 1 11 0 86.59 14.1
 1 11 0 75.49 21.3
 -1 11 0 80.89 21.3
 -1 11 0 69.99 12.7
 2 -11 0 138.99 20.9
 2 -11 0 102.29 26.7
 -2 -11 0 141.09 31.9
 -2 11 0 111.39 29.4
 2 11 0 127.99 18.8
 -2 11 0 107.99 18
 2 11 0 133.19 28.1
 -3 -11 0 51.09 23.3
 3 -11 0 60.49 15.7
 -3 -11 0 55.59 11.8
 3 -11 0 99.89 29.7
 -3 11 0 120.59 34.6
 3 11 0 61.09 15.1
 -3 11 0 75.39 17.2
 3 11 0 88.59 27.1
 -4 -11 0 -0.4 4.3
 4 -11 0 1.6 8.1
 -4 -11 0 -4.2 11.6
 4 -11 0 51.19 34.7
 4 11 0 -0.7 8.7
 -4 11 0 16.3 14.7
 -4 11 0 26.1 13
 4 11 0 -4.9 13
 5 -11 0 9.2 21.5
 -5 -11 0 39.7 12.8
 5 -11 0 5.6 11.5
 -5 -11 0 59.79 34.5
 -5 11 0 17.7 22.8
 5 11 0 22.8 22.1
 -5 11 0 24.7 12.3
 5 11 0 48.5 17.6
 0 -12 0 693.23 37.3
 0 12 0 724.03 51.99
 0 12 0 680.43 59.89
 0 12 0 696.33 42.1
 1 -12 0 324.97 41.3
 -1 -12 0 294.57 20.7
 1 -12 0 355.76 25
 -1 -12 0 330.07 21.6
 1 -12 0 305.07 24.4
 -1 -12 0 330.37 48.8
 1 12 0 247.58 41.2
 -1 12 0 328.17 46.2
 -1 12 0 360.36 25.1
 1 12 0 321.37 25
 2 -12 0 323.47 27.3
 -2 -12 0 320.07 50.39
 2 -12 0 316.97 48.9
 2 12 0 309.57 31.8
 2 12 0 347.27 48.6
 -2 12 0 285.67 30.7
 -2 12 0 248.88 45.1
 -3 -12 0 154.98 37.4
 3 -12 0 130.59 35.4
 -3 -12 0 132.29 18.3
 3 -12 0 185.78 28.8
 -3 12 0 130.39 22.5
 3 12 0 144.79 23.2
 -3 12 0 167.58 43
 3 12 0 134.39 32.3
 4 -12 0 180.28 30.7
 -4 -12 0 213.18 24.6
 4 -12 0 175.98 46.1
 -4 -12 0 176.28 45.6
 4 12 0 199.78 31.3
 4 12 0 150.38 40.7
 -4 12 0 240.18 55.59
 -4 12 0 160.78 27
 -5 -12 0 28.4 10.8
 -5 -12 0 44.7 29.6
 5 -12 0 4.7 18.7
 5 -12 0 37.8 16.7
 5 12 0 19.3 21.1
 -5 12 0 17.2 13.8
 5 12 0 12.4 11.4
 -5 12 0 37.2 30.4
 0 -13 0 8.3 3.9
 0 -13 0 6.8 5
 0 13 0 4.6 4
 0 13 0 3.7 8
 0 13 0 2.3 4.7
 -1 -13 0 -1.2 2.6
 1 -13 0 -0.4 4.3
 1 -13 0 3.1 5.4
 -1 -13 0 -1.5 3.2
 -1 -13 0 8.5 12
 1 -13 0 -5.3 4.7
 -1 13 0 2 3.9
 1 13 0 4.4 10.5
 1 13 0 -3.2 4
 -1 13 0 -1.7 7.5
 -2 -13 0 67.29 23.3
 2 -13 0 59.49 13.6
 2 -13 0 60.39 14.8
 -2 -13 0 40 7.4
 2 13 0 60.49 19.8
 -2 13 0 68.39 15.1
 2 13 0 63.59 14.3
 -2 13 0 39.9 22.4
 3 -13 0 -3 5.7
 3 -13 0 -6.6 9.1
 -3 -13 0 8.8 5.9
 3 13 0 6.3 13.5
 -3 13 0 11.3 17.1
 -3 13 0 5.2 7.6
 3 13 0 3.4 7.1
 -4 -13 0 1.3 4.6
 -4 -13 0 6.4 17
 4 -13 0 3.5 6.6
 4 -13 0 2.8 15.1
 -4 13 0 14.9 21
 4 13 0 -6.1 5.9
 4 13 0 3.8 14.5
 -4 13 0 6.1 6.8
 -5 -13 0 11 22.8
 5 -13 0 12.2 13.9
 5 -13 0 0.2 19.6
 -5 -13 0 28.6 11.3
 5 13 0 22.2 15.7
 -5 13 0 12.6 25
 5 13 0 31.9 26.2
 -5 13 0 36.3 16.6
 0 -14 0 1422.26 71.39
 0 -14 0 1564.24 71.19
 0 14 0 1517.85 103.39
 0 14 0 1489.85 77.89
 -1 -14 0 124.19 16.3
 1 -14 0 84.89 15.8
 1 -14 0 104.69 16.8
 -1 -14 0 104.89 27.1
 -1 -14 0 84.89 11.1
 1 14 0 128.99 31
 1 14 0 131.79 19.2
 -1 14 0 96.79 26.2
 -1 14 0 80.49 27.7
 -1 14 0 79.29 14.4
 -2 -14 0 1192.08 55.29
 2 -14 0 1154.38 67.79
 2 -14 0 1191.98 86.89
 2 -14 0 1195.08 66.89
 -2 -14 0 1084.19 87.69
 -2 14 0 1178.48 65.79
 2 14 0 1041.6 83.19
 2 14 0 1229.18 65.99
 -2 14 0 1105.99 90.19
 3 -14 0 548.15 73.09
 -3 -14 0 386.06 62.19
 -3 -14 0 375.16 26.7
 -3 14 0 368.96 41.2
 -3 14 0 410.66 69.49
 3 14 0 397.16 41.3
 -4 -14 0 240.08 25.9
 4 -14 0 188.18 49.2
 -4 14 0 303.17 39.5
 4 14 0 345.07 62.09
 4 14 0 292.07 38.9
 -4 14 0 247.38 58.79
 -5 -14 0 64.29 49.7
 -5 -14 0 78.79 15.9
 5 -14 0 62.19 36.3
 5 14 0 89.89 24.4
 -5 14 0 174.08 56.09
 -5 14 0 133.09 27.4
 5 14 0 153.18 44.3
 0 -15 0 8.3 4.8
 0 -15 0 -0.4 3.3
 0 15 0 18 13.5
 0 15 0 20.3 7.9
 0 15 0 0.3 7.6
 1 -15 0 11.5 6.9
 1 -15 0 1.7 4.9
 1 15 0 9.9 7.5
 -1 15 0 14.9 7.5
 -1 15 0 5.4 14.6
 1 15 0 7.8 12.2
 -1 15 0 17.5 14.8
 2 -15 0 -8.5 4.5
 -2 -15 0 -1.6 8.7
 2 -15 0 7.9 7.4
 -2 -15 0 3.2 3.6
 2 -15 0 -6.2 4.1
 -2 15 0 3.8 13.5
 2 15 0 -3 6
 2 15 0 0.5 6.7
 -2 15 0 -4.2 4.7
 -3 -15 0 164.98 18.2
 3 -15 0 142.39 25
 -3 -15 0 212.08 48.9
 3 -15 0 147.29 38
 -3 15 0 129.19 23.3
 -3 15 0 117.59 37.7
 3 15 0 211.78 44.4
 3 15 0 162.88 25.4
 -4 -15 0 157.38 19.6
 4 -15 0 152.38 43.9
 -4 15 0 132.59 25.9
 -4 15 0 202.18 54.29
 4 15 0 179.88 44.9
 4 15 0 176.88 31.6
 -5 -15 0 0 18.7
 5 -15 0 0.6 11.7
 -5 -15 0 16.8 7.9
 5 -15 0 25.9 28.3
 -5 15 0 16.2 11.7
 -5 15 0 39.9 31.5
 5 15 0 1 10.8
 0 -16 0 354.26 25
 0 -16 0 345.47 25.5
 0 16 0 406.66 52.39
 0 16 0 340.57 30
 0 16 0 374.06 57.89
 -1 -16 0 21.1 5.6
 1 -16 0 10.1 7.4
 1 -16 0 15.7 7.4
 1 16 0 15.1 16.8
 -1 16 0 18.3 7.3
 1 16 0 4 6.7
 -1 16 0 14.5 18
 -1 16 0 1.4 11
 2 -16 0 215.68 29.3
 2 -16 0 247.28 44.2
 -2 -16 0 241.28 49.1
 2 -16 0 229.78 30.4
 -2 -16 0 208.88 22.6
 -2 -16 0 216.58 16
 2 16 0 242.98 31.2
 -2 16 0 237.58 30.1
 -2 16 0 239.98 49.2
 2 16 0 247.08 45.4
 3 -16 0 38.6 24.6
 -3 -16 0 48.8 27.6
 -3 -16 0 67.29 9.8
 3 -16 0 85.59 22.8
 3 -16 0 52.39 16.1
 3 16 0 76.79 28.6
 -3 16 0 63.49 17.3
 3 16 0 85.49 19.2
 -3 16 0 63.59 27.3
 4 -16 0 227.98 52.99
 -4 -16 0 194.88 22.1
 -4 -16 0 165.88 48
 4 16 0 188.28 46.2
 -4 16 0 186.38 31.5
 4 16 0 225.78 34.4
 -4 16 0 183.18 53.09
 5 -16 0 5 11.7
 5 -16 0 15.6 24.4
 -5 -16 0 -7 16.4
 -5 -16 0 5.9 5.9
 5 16 0 4 19.9
 -5 16 0 17.5 14.2
 -5 16 0 23.8 31.8
 5 16 0 18.5 14.5
 0 -17 0 9.5 4.4
 0 -17 0 8.4 5.7
 0 17 0 22.8 18.1
 0 17 0 15.3 7.2
 0 17 0 -2.5 6.4
 -1 -17 0 2.2 4.1
 1 -17 0 2 5.6
 1 -17 0 1.5 6
 1 17 0 -7 10.9
 1 17 0 -3.5 6.5
 -1 17 0 2.8 11.7
 -1 17 0 -3.9 13.8
 -1 17 0 -1.1 4.4
 1 17 0 -1.3 6.3
 2 -17 0 9.8 9.5
 -2 -17 0 0.4 12.7
 -2 -17 0 13 6.7
 2 -17 0 -3.5 9.7
 2 -17 0 1.9 6.4
 -2 -17 0 11.2 4.9
 -2 17 0 -1.4 13.7
 -2 17 0 8.7 6.7
 2 17 0 26.8 10.6
 3 -17 0 -4.7 6.1
 3 -17 0 -4.4 10.9
 -3 -17 0 2.1 3.8
 3 -17 0 17.4 15.3
 -3 -17 0 9.2 17.6
 -3 17 0 6.8 18.7
 -3 17 0 6.4 9.1
 3 17 0 -11.7 8.5
 4 -17 0 44.1 29.9
 4 -17 0 86.89 21.1
 -4 -17 0 56.69 9.9
 -4 -17 0 51.09 31.5
 -4 -17 0 59.59 14.3
 -4 17 0 117.49 44.8
 -4 17 0 42.9 15.8
 4 17 0 90.89 23.5
 4 17 0 92.79 34.5
 0 18 0 791.72 93.79
 0 18 0 764.52 53.29
 0 18 0 816.62 67.99
 1 -18 0 1.3 5.5
 1 -18 0 7.3 7
 -1 18 0 39.9 25.5
 1 18 0 0.4 8.6
 1 18 0 19.4 16.8
 -1 18 0 25.7 16.7
 -1 18 0 16.4 8.7
 1 18 0 16.1 9.6
 2 -18 0 1897.91 99.49
 2 -18 0 1979.5 125.19
 -2 -18 0 1828.02 131.09
 -2 -18 0 1939.91 84.19
 2 -18 0 2004.6 102.09
 2 18 0 1767.12 98.79
 -2 18 0 1864.01 99.19
 2 18 0 1997.9 131.29
 -2 18 0 1837.32 132.69
 -3 -18 0 73.29 10.9
 3 -18 0 165.88 39.6
 3 -18 0 69.79 22
 -3 -18 0 63.89 10.3
 3 -18 0 110.99 22.6
 -3 18 0 129.09 41.8
 -3 18 0 84.79 20.4
 3 18 0 129.49 24.1
 3 18 0 139.99 38
 4 -18 0 365.66 48.3
 -4 -18 0 472.75 84.29
 4 -18 0 380.06 68.79
 4 -18 0 497.05 54.59
 4 18 0 526.25 81.69
 4 18 0 500.35 55.19
 -4 18 0 428.36 56.09
 -4 18 0 405.16 78.09
 0 -19 0 6.8 4
 0 -19 0 2.1 4.5
 0 19 0 -3.8 12.1
 0 19 0 0.7 4.3
 0 19 0 8 12.1
 1 -19 0 42.6 12.7
 -1 -19 0 39 8
 1 -19 0 60.09 13.9
 -1 -19 0 46.7 12.7
 -1 19 0 29.6 20
 1 19 0 48.9 14.4
 -1 19 0 31 23.7
 1 19 0 54.19 20.5
 1 19 0 27.1 18.3
 2 -19 0 7.6 9
 -2 -19 0 -13.2 6.3
 2 -19 0 -0.6 6.7
 -2 -19 0 1.6 3.5
 -2 19 0 3.2 5.7
 2 19 0 29.1 18.7
 2 19 0 -3.1 5.8
 -2 19 0 3 18.6
 3 -19 0 -0.9 7.8
 3 -19 0 59.79 27.2
 3 -19 0 13.5 12.2
 3 19 0 17 11.4
 3 19 0 21 19.8
 -3 19 0 6 7
 4 -19 0 6.3 15.6
 4 -19 0 21 14
 -4 -19 0 7.1 22.3
 4 -19 0 8.8 14
 4 19 0 15.1 14.7
 4 19 0 -3.3 14.1
 -4 19 0 27.5 30.3
 -4 19 0 33.4 14.8
 0 -20 0 273.77 22
 0 -20 0 260.07 22.4
 0 20 0 181.28 45.7
 0 20 0 277.37 48.7
 1 -20 0 160.48 22.8
 1 -20 0 141.49 20.6
 -1 -20 0 163.48 17
 -1 -20 0 160.78 21.4
 -1 20 0 205.18 45.4
 1 20 0 155.58 33
 1 20 0 191.28 45.1
 -1 20 0 176.88 48.9
 1 20 0 197.08 29.5
 2 -20 0 111.79 21.6
 2 -20 0 162.68 25.9
 -2 20 0 152.38 25.8
 -2 20 0 110.29 43.5
 2 20 0 152.88 29.7
 2 20 0 152.48 41.6
 -2 20 0 149.19 43.5
 3 -20 0 107.59 24.2
 -3 -20 0 197.08 52.29
 3 -20 0 87.79 21.2
 3 20 0 149.79 42.4
 -3 20 0 103.29 22.8
 3 20 0 131.19 25.8
 -3 20 0 52.79 32.2
 4 -20 0 37.6 29.9
 -4 -20 0 123.69 44.3
 4 -20 0 48.2 18.2
 4 -20 0 43.2 16.7
 4 20 0 6.9 22.5
 4 20 0 51.69 19.3
 -4 20 0 53.29 37
 -4 20 0 67.99 19.6
 0 -21 0 0.7 4.9
 0 -21 0 7.6 6.3
 0 21 0 -0.4 10.6
 0 21 0 8.9 18.6
 -1 -21 0 2.3 4.5
 -1 -21 0 7.4 4.9
 1 -21 0 13.7 9.6
 1 -21 0 1.5 6.4
 -1 21 0 3.2 19.6
 -1 21 0 0.9 13.9
 1 21 0 10.1 11.1
 1 21 0 34.4 14.2
 1 21 0 15.4 19.2
 2 -21 0 11.9 11.9
 2 -21 0 7.9 10.6
 -2 21 0 2.3 19
 -2 21 0 4.8 7.8
 2 21 0 19.5 19.2
 2 21 0 7.6 9
 -2 21 0 -10.7 14.5
 3 -21 0 71.79 20.2
 -3 -21 0 53.09 31.3
 3 -21 0 74.49 32.8
 3 21 0 114.39 24.7
 -3 21 0 150.88 28.9
 -3 21 0 119.69 42.9
 3 21 0 26.1 23.4
 0 -22 0 4.6 6.6
 0 -22 0 9.1 6.9
 0 22 0 7.7 15.8
 0 22 0 23.2 22.5
 1 -22 0 469.75 35.7
 -1 -22 0 454.85 29.1
 1 -22 0 444.76 34.2
 1 22 0 543.35 69.89
 -1 22 0 482.95 82.69
 -1 22 0 435.46 71.39
 1 22 0 472.35 51.79
 1 22 0 327.67 61.49
 2 -22 0 144.49 24.7
 2 22 0 200.58 38.6
 2 22 0 202.18 47.6
 -2 22 0 171.48 54.79
 2 22 0 171.28 30
 -2 22 0 192.48 29.5
 -2 22 0 80.39 37.4
 3 -22 0 154.08 29.1
 -3 -22 0 290.37 62.69
 3 22 0 207.38 34.4
 3 22 0 109.49 36.6
 -3 22 0 224.08 58.79
 0 -23 0 0.6 8
 0 -23 0 0.8 4.9
 0 23 0 -9.8 10.8
 0 23 0 18.4 18.8
 1 -23 0 19.6 10.3
 1 -23 0 6 7.8
 1 23 0 19.9 16.3
 1 23 0 11 19.9
 1 23 0 31.9 13.4
 -1 23 0 20.4 21
 -1 23 0 22.6 27.6
 2 -23 0 20.7 13.3
 2 -23 0 -4.5 7.9
 2 23 0 24.6 14.8
 -2 23 0 16.5 22.2
 -2 23 0 -15.9 11.5
 -2 23 0 10.2 9.8
 2 23 0 7.7 17.3
 2 23 0 -7.1 8.2
 3 -23 0 8.6 11.9
 -3 -23 0 12.8 26.2
 -3 23 0 9.6 10.2
 3 23 0 5.2 10.9
 -3 23 0 0.7 22.8
 -3 23 0 25.5 26.5
 3 23 0 -7.1 13.8
 0 -24 0 123.79 22.8
 0 24 0 100.99 33.2
 0 24 0 176.88 50.59
 1 -24 0 311.17 33.1
 1 24 0 279.17 40.2
 1 24 0 271.27 60.79
 1 24 0 215.88 46.1
 -1 24 0 334.67 63.89
 -1 24 0 304.17 65.29
 2 -24 0 12.6 10.8
 2 -24 0 24.9 14.3
 -2 24 0 51.89 31
 2 24 0 20.8 18.8
 2 24 0 32.1 26.3
 -2 24 0 5.5 20
 2 24 0 -3 8
 0 -25 0 4.6 4.9
 0 25 0 0.4 15
 0 25 0 -2.4 17.3
 1 -25 0 84.59 15.5
 1 25 0 40.1 22.8
 1 25 0 78.59 21.4
 -1 25 0 128.49 41.9
 1 25 0 115.59 40.7
 0 26 0 7.8 22.9
 0 26 0 27.5 24.2
 -6 0 1 27.6 24.7
 6 0 -1 2.6 7
 -6 0 1 14.1 6.8
 5 0 -1 17.1 22.5
 -5 0 1 10.9 8.1
 5 0 -1 4.2 10.1
 4 0 -1 1.5 12.4
 -4 0 1 6.7 10.7
 -4 0 1 12.5 6.2
 -3 0 1 408.36 29.3
 3 0 -1 361.16 29.5
 -3 0 1 377.86 53.59
 3 0 -1 404.16 53.99
 -2 0 1 2.2 8.8
 2 0 -1 0.4 8.5
 -2 0 1 -0.9 3.2
 2 0 -1 0.6 4.3
 -1 0 1 0.6 2.9
 1 0 -1 7.2 3.5
 -1 0 1 14.8 8.4
 1 0 -1 6 6.4
 -1 0 -1 98.39 11.7
 -1 0 -1 126.49 21.6
 1 0 1 112.49 12.5
 1 0 1 124.69 19.1
 -2 0 -1 6.1 9.3
 2 0 1 8.8 6.3
 -2 0 -1 0.5 4.8
 2 0 1 5.1 9.8
 3 0 1 173.18 37.9
 -3 0 -1 233.78 27.4
 -3 0 -1 199.88 41.7
 3 0 1 254.07 30.2
 -4 0 -1 -8.1 12.3
 4 0 1 2.4 5.5
 -4 0 -1 6.4 5.3
 4 0 1 14.4 16.9
 5 0 1 222.18 56.99
 5 0 1 311.97 42.3
 -5 0 -1 239.88 58.89
 -5 0 -1 281.77 38.5
 -6 0 -1 -9.3 6.3
 6 0 1 -7.3 7.8
 -6 0 -1 8.8 26.9
 6 -1 -1 305.57 47.3
 -6 -1 1 280.37 37.9
 -6 -1 1 348.77 80.59
 6 1 -1 267.37 51.19
 -6 1 1 316.77 70.89
 -6 1 1 269.47 39.8
 5 -1 -1 78.39 21
 -5 -1 1 70.19 18.3
 5 -1 -1 87.49 32.3
 5 1 -1 50.99 28.5
 -5 1 1 69.39 16.8
 5 1 -1 44.5 15.9
 4 -1 -1 301.87 38.1
 4 -1 -1 363.96 60.19
 -4 -1 1 359.76 30.5
 -4 -1 1 511.65 70.59
 4 1 -1 371.76 59.69
 4 1 -1 351.86 39.9
 -4 1 1 363.96 38.4
 -4 1 1 378.46 63.39
 -3 -1 1 582.34 37.4
 3 -1 -1 634.54 57.29
 3 -1 -1 604.24 40.3
 -3 -1 1 514.75 62.29
 -3 1 1 588.34 38.1
 -3 1 1 568.74 66.99
 3 1 -1 651.43 56.99
 3 1 -1 576.44 39.4
 2 -1 -1 1282.67 79.39
 -2 -1 1 1313.77 78.89
 2 -1 -1 1310.87 64.09
 -2 1 1 1302.07 62.89
 -2 1 1 1306.97 80.89
 2 1 -1 1361.06 63.79
 2 1 -1 1231.08 76.79
 1 -1 -1 741.03 33.8
 -1 -1 1 665.53 39.9
 1 -1 -1 624.04 40.9
 1 1 -1 724.73 40.4
 1 1 -1 706.13 32.4
 -1 1 1 661.23 32.6
 -1 1 1 667.43 41.8
 -1 -1 -1 6500.45 281.47
 1 -1 1 6405.66 280.37
 -1 1 -1 6055.99 278.17
 1 1 1 6348.17 281.47
 -2 -1 -1 1973.2 87.59
 2 -1 1 1696.23 103.79
 2 -1 1 1910.11 87.99
 -2 -1 -1 1741.93 104.29
 -2 1 -1 1727.93 104.39
 2 1 1 1851.51 105.49
 -2 1 -1 1884.91 87.29
 2 1 1 1924.01 88.09
 3 -1 1 558.64 67.79
 -3 -1 -1 584.94 70.69
 -3 -1 -1 641.14 41.6
 3 -1 1 576.04 41.4
 -3 1 -1 647.14 42
 -3 1 -1 702.03 76.29
 3 1 1 616.94 42.1
 3 1 1 662.53 74.39
 4 -1 1 419.26 66.89
 4 -1 1 432.86 46.5
 -4 -1 -1 393.46 63.79
 -4 -1 -1 468.55 37.5
 4 1 1 453.95 48.6
 4 1 1 443.06 66.89
 -4 1 -1 476.95 38.2
 -4 1 -1 475.85 73.49
 -5 -1 -1 39.1 30.5
 5 -1 1 10.9 20.5
 -5 -1 -1 22.4 10.6
 5 1 1 16.4 11.1
 -5 1 -1 29.2 12.4
 5 1 1 19.8 22.2
 -5 1 -1 18.9 25.9
 -6 -1 -1 22.6 15.1
 6 -1 1 119.09 30.3
 -6 -1 -1 18.3 25.9
 -6 1 -1 42.6 18.1
 6 1 1 5.4 25.7
 6 1 1 31 19.6
 -6 1 -1 44.3 26.9
 -6 -2 1 14.6 24.3
 -6 -2 1 55.59 17.3
 6 -2 -1 58.99 20.5
 6 2 -1 8.6 36.1
 -6 2 1 30.6 28.2
 6 2 -1 42 18.8
 -6 2 1 59.99 17.2
 -5 -2 1 349.17 47.4
 5 -2 -1 364.76 68.29
 5 -2 -1 236.08 38.5
 -5 2 1 281.37 36.3
 5 2 -1 424.56 71.29
 -5 2 1 314.37 73.89
 5 2 -1 394.36 46.4
 -4 -2 1 18 7.5
 4 -2 -1 0.9 5.9
 4 -2 -1 -10.2 10.3
 -4 -2 1 5 11.2
 4 2 -1 3.6 6
 -4 2 1 7.3 4.7
 4 2 -1 5.7 11.6
 -4 2 1 7.5 15.6
 3 -2 -1 289.77 47.3
 -3 -2 1 480.05 59.59
 -3 -2 1 350.36 26.8
 3 -2 -1 379.86 30.4
 -3 2 1 405.36 56.29
 3 2 -1 319.97 46.8
 3 2 -1 372.76 29.6
 -3 2 1 361.96 28.3
 -2 -2 1 0 4.3
 2 -2 -1 -3.8 4.3
 2 -2 -1 -7.9 3.8
 -2 -2 1 1.1 7.6
 2 2 -1 -0.3 3.6
 -2 2 1 1.5 8.9
 -2 2 1 -0.4 4
 2 2 -1 18.3 11.5
 1 -2 -1 1910.21 92.99
 -1 2 1 1828.22 92.49
 1 2 -1 1978.6 88.89
 0 -2 -1 15.7 7.2
 0 -2 -1 35.6 5.3
 0 2 -1 38.9 4.9
 0 2 1 43.1 10.4
 1 -2 1 1092.89 60.59
 1 -2 1 1030 49.5
 -1 -2 -1 1086.09 61.79
 -1 -2 -1 1013.4 49.6
 1 2 1 1093.69 50.29
 1 2 1 1097.19 61.69
 -2 -2 -1 520.35 45.5
 -2 -2 -1 496.35 31.4
 2 -2 1 499.15 32.3
 2 -2 1 493.55 53.99
 2 2 1 463.55 31.5
 2 2 1 462.85 52.69
 -2 2 -1 496.35 32
 -2 2 -1 532.35 57.39
 3 -2 1 356.26 54.19
 -3 -2 -1 458.25 61.19
 3 -2 1 386.36 32.1
 -3 -2 -1 468.25 33
 -3 2 -1 359.86 30.4
 3 2 1 406.36 32.4
 3 2 1 445.86 59.79
 -3 2 -1 451.45 62.89
 4 -2 1 33.2 21.1
 4 -2 1 25.9 11.8
 -4 -2 -1 23 9.4
 -4 -2 -1 62.69 27.9
 -4 2 -1 45.8 13.3
 4 2 1 41.9 23
 4 2 1 45.5 13.7
 5 -2 1 307.17 64.09
 -5 -2 -1 353.06 42.1
 5 2 1 266.77 41.1
 -5 2 -1 271.37 38.1
 5 2 1 312.77 65.29
 -5 2 -1 364.26 70.59
 -6 -2 -1 -8.7 12.1
 6 -2 1 1 11.5
 -6 -2 -1 -3 5
 -6 2 -1 -8.1 15.2
 -6 2 -1 16 9.4
 6 2 1 16.5 24.9
 6 2 1 27.3 14.9
 6 -3 -1 40.7 43.1
 6 -3 -1 53.79 18.3
 -6 -3 1 109.59 41.4
 -6 -3 1 61.39 17.2
 -6 3 1 30.2 32.7
 6 3 -1 42.9 36.8
 -6 3 1 86.19 21
 5 -3 -1 324.37 43.1
 5 -3 -1 353.06 65.99
 -5 -3 1 329.27 37.9
 -5 3 1 396.66 75.09
 5 3 -1 305.07 42.4
 -5 3 1 392.36 43.3
 5 3 -1 370.16 65.79
 4 -3 -1 253.57 49.2
 4 -3 -1 296.07 37.2
 -4 -3 1 311.27 32.7
 -4 -3 1 314.27 52.89
 4 3 -1 264.67 34
 -4 3 1 290.77 56.39
 -4 3 1 264.07 32.2
 4 3 -1 186.78 42.8
 3 -3 -1 5.7 6
 -3 -3 1 14.3 6.2
 3 -3 -1 24.4 14.5
 -3 -3 1 -0.7 10.4
 3 3 -1 2.9 5.8
 -3 3 1 17.1 13.9
 3 3 -1 13.9 13
 -3 3 1 7.1 5.5
 2 -3 -1 2981.9 146.69
 -2 -3 1 2786.42 140.19
 2 3 -1 2875.91 123.69
 -2 3 1 2691.73 144.49
 2 3 -1 2980.2 141.69
 -2 3 1 2736.33 124.29
 1 -3 -1 1739.63 87.09
 -1 -3 1 1674.33 80.99
 1 3 -1 1844.52 81.99
 -1 3 1 1643.74 87.19
 0 -3 -1 2102.39 104.89
 0 -3 -1 2149.69 114.59
 0 -3 1 2229.08 94.09
 0 3 1 2075.49 104.89
 0 3 1 1956 112.19
 -1 -3 -1 160.98 15.6
 1 -3 1 147.29 21.6
 -1 -3 -1 112.29 21.6
 1 -3 1 141.69 12.3
 -1 3 -1 157.68 15.9
 1 3 1 145.69 12.8
 -1 3 -1 154.28 25.5
 1 3 1 124.39 20.9
 -2 -3 -1 1627.24 96.79
 -2 -3 -1 1700.13 78.09
 2 -3 1 1722.33 98.29
 2 -3 1 1619.54 78.59
 -2 3 -1 1659.63 98.19
 -2 3 -1 1577.04 77.99
 2 3 1 1472.95 77.29
 2 3 1 1680.03 97.59
 3 -3 1 363.66 30.7
 -3 -3 -1 408.56 30.4
 -3 -3 -1 327.17 50.39
 3 -3 1 379.56 54.59
 3 3 1 417.46 59.39
 -3 3 -1 374.36 56.99
 3 3 1 339.27 29.6
 -3 3 -1 355.36 29.5
 4 -3 1 840.92 99.19
 -4 -3 -1 782.42 53.49
 -4 3 -1 935.21 105.49
 4 3 1 802.42 56.79
 4 3 1 976 85.19
 -4 3 -1 809.22 55.69
 5 -3 1 41.1 28.1
 -5 -3 -1 40.6 12.6
 -5 3 -1 76.29 18.8
 5 3 1 36.7 16.1
 5 3 1 27.5 26.2
 -5 3 -1 26.2 25.6
 -6 -3 -1 95.39 46.2
 6 -3 1 137.79 32
 6 3 1 196.48 37
 -6 3 -1 227.78 38.4
 6 3 1 125.79 43.3
 -6 3 -1 70.19 40.6
 -6 -4 1 54.29 17.7
 6 -4 -1 48.7 44.8
 6 -4 -1 40.3 20.4
 6 4 -1 28.4 28.5
 -6 4 1 24.1 27.3
 -6 4 1 44.8 17
 5 -4 -1 6 19.5
 -5 -4 1 18.2 8.4
 -5 4 1 31.7 11.2
 5 4 -1 -1.8 7.6
 5 4 -1 -15 8.5
 -5 4 1 6.5 17
 -4 -4 1 84.19 34
 -4 -4 1 88.29 16.3
 4 -4 -1 89.79 30.4
 4 4 -1 111.49 32.3
 4 4 -1 104.09 20.6
 -4 4 1 125.59 37.5
 3 -4 -1 301.27 48
 -3 -4 1 337.87 48.4
 -3 -4 1 329.87 24.7
 3 -4 -1 310.77 33.8
 -3 4 1 325.27 27
 -3 4 1 293.07 49.6
 3 4 -1 333.37 33.7
 3 4 -1 286.57 45.2
 2 -4 -1 2463.35 131.49
 2 -4 -1 2478.15 112.69
 -2 -4 1 2508.75 126.69
 2 4 -1 2442.36 125.79
 -2 4 1 2475.15 133.19
 2 4 -1 2503.95 109.69
 -1 -4 1 80.19 5.9
 -1 -4 1 71.99 13.1
 1 -4 -1 80.69 10.8
 1 -4 -1 70.09 16.2
 -1 4 1 66.59 15.9
 -1 4 1 84.99 11.1
 1 4 -1 79.99 13.5
 1 4 -1 79.99 8.6
 0 -4 -1 18.7 11.3
 0 -4 -1 19.5 5.2
 0 -4 1 13.7 2
 0 4 -1 2.9 3.8
 0 4 1 6.3 8.7
 0 4 -1 11.8 2.8
 0 4 1 9.7 4.4
 0 4 -1 11.4 2.6
 1 -4 1 1097.39 60.39
 -1 -4 -1 1004.1 48.1
 -1 -4 -1 843.12 66.09
 1 -4 1 937.31 47.2
 -1 4 -1 1017.5 48.1
 -1 4 -1 1027.5 59.89
 1 4 1 995.1 60.99
 1 4 1 1007.8 48.5
 2 -4 1 726.43 42.9
 -2 -4 -1 644.84 55.49
 2 -4 1 813.22 59.99
 -2 -4 -1 787.22 42.5
 2 4 1 740.23 43
 2 4 1 678.13 56.49
 -2 4 -1 757.72 43.3
 -2 4 -1 746.33 59.49
 3 -4 1 767.02 68.19
 3 -4 1 708.23 46.5
 -3 -4 -1 681.33 43.7
 -3 -4 -1 606.44 73.79
 -3 4 -1 682.03 45.5
 3 4 1 654.83 45.5
 3 4 1 752.42 66.59
 -3 4 -1 800.92 69.39
 4 -4 1 924.11 100.89
 -4 -4 -1 878.71 56.39
 4 -4 1 919.51 68.59
 -4 -4 -1 728.53 92.09
 4 4 1 863.81 59.29
 -4 4 -1 1014.6 112.99
 4 4 1 832.62 98.19
 -4 4 -1 945.61 60.49
 5 -4 1 42.1 29.2
 -5 -4 -1 122.79 24.4
 -5 4 -1 88.79 20.3
 5 4 1 44.6 27.7
 -5 4 -1 80.79 38.5
 5 4 1 119.19 25.4
 -6 -4 -1 174.18 31.6
 -6 -4 -1 281.97 68.49
 6 -4 1 186.18 37.9
 -6 4 -1 196.28 58.69
 6 4 1 174.08 37.9
 6 4 1 191.08 56.19
 -6 4 -1 154.08 30.2
 -6 -5 1 21.3 25.8
 6 -5 -1 80.79 25.4
 6 -5 -1 30.3 27.6
 -6 5 1 48.4 33.3
 -6 5 1 59.29 18.2
 6 5 -1 61.39 34
 -5 -5 1 306.87 35.8
 5 -5 -1 370.86 67.99
 -5 5 1 382.56 43.5
 5 5 -1 300.37 41.3
 -5 5 1 356.66 71.89
 5 5 -1 280.87 57.69
 4 -5 -1 76.99 18.8
 -4 -5 1 64.09 14
 4 -5 -1 68.09 25.6
 4 5 -1 36.8 12.9
 -4 5 1 58.99 15.1
 -4 5 1 88.99 37.1
 4 5 -1 45.4 23.5
 3 -5 -1 791.62 51.49
 -3 -5 1 789.32 66.89
 -3 -5 1 844.92 46.6
 3 -5 -1 906.51 73.69
 3 5 -1 889.91 50.99
 3 5 -1 818.52 66.99
 -3 5 1 829.42 89.09
 -3 5 1 816.82 50.19
 2 -5 -1 238.68 24.9
 -2 -5 1 189.78 15
 2 -5 -1 210.08 33.9
 -2 -5 1 221.98 33
 -2 5 1 201.58 34.1
 2 5 -1 164.28 27.5
 -2 5 1 233.08 23.8
 2 5 -1 220.78 17.9
 -1 -5 1 926.61 51.49
 1 -5 -1 928.61 46
 -1 -5 1 944.81 39.6
 1 -5 -1 955.9 57.59
 1 5 -1 949.8 51.19
 -1 5 1 926.21 58.39
 1 5 -1 912.01 42.2
 0 -5 -1 791.92 35.9
 0 -5 1 777.12 38.5
 0 -5 -1 743.93 51.39
 0 -5 -1 752.22 37.6
 0 5 1 762.62 38.2
 0 5 -1 744.93 34.1
 0 5 -1 736.93 39.1
 0 5 1 766.02 51.59
 -1 -5 -1 1253.77 72.69
 1 -5 1 1099.69 55.69
 -1 -5 -1 1220.18 56.89
 1 -5 1 1315.37 69.99
 -1 5 -1 1184.18 69.09
 1 5 1 1153.48 57.19
 -1 5 -1 1282.87 57.39
 2 -5 1 136.39 27.9
 -2 -5 -1 201.88 21.6
 2 -5 1 201.18 23.2
 -2 -5 -1 130.99 27.8
 2 5 1 149.79 19.4
 2 5 1 132.49 27.3
 -2 5 -1 105.59 26.3
 -2 5 -1 189.88 21.8
 -3 -5 -1 296.87 51.39
 3 -5 1 386.36 57.09
 3 -5 1 286.57 34
 -3 -5 -1 339.87 27.4
 -3 5 -1 394.86 59.89
 -3 5 -1 279.67 32.4
 3 5 1 393.96 38.9
 4 -5 1 7.7 15.9
 -4 -5 -1 42.4 23
 4 -5 1 5.3 6
 -4 -5 -1 7.4 6.3
 -4 5 -1 15.8 8.4
 4 5 1 4.5 6.4
 -4 5 -1 5.7 12.4
 5 -5 1 426.66 73.59
 -5 -5 -1 414.76 46.5
 -5 5 -1 376.36 45.9
 5 5 1 406.76 49.4
 -5 5 -1 292.37 64.09
 5 5 1 472.25 77.69
 -6 -5 -1 58.09 37.1
 6 -5 1 32.4 39.5
 -6 -5 -1 47.2 17.2
 6 -5 1 44.7 21.5
 -6 5 -1 34.3 32.1
 6 5 1 51.09 23.2
 6 5 1 55.09 33.2
 6 -6 -1 43.7 32.6
 6 -6 -1 19.6 16
 -6 -6 1 59.09 32.4
 6 6 -1 47 31.6
 -6 6 1 33.7 15.6
 -6 6 1 21.7 26.5
 6 6 -1 8.3 12.6
 -5 -6 1 10.1 7.6
 5 -6 -1 22.2 22
 5 6 -1 11.3 8.8
 5 6 -1 15.4 18.9
 -5 6 1 -2.7 17.4
 -5 6 1 24 10.9
 4 -6 -1 624.64 81.29
 -4 -6 1 670.43 42.1
 -4 -6 1 622.84 80.59
 4 -6 -1 629.04 48.3
 4 6 -1 622.64 46.8
 4 6 -1 546.95 73.29
 -4 6 1 630.14 46.2
 -3 -6 1 109.89 15.6
 -3 -6 1 100.39 27.1
 3 -6 -1 162.18 37.3
 3 -6 -1 148.19 23.6
 -3 6 1 114.99 31.7
 3 6 -1 110.79 18.1
 -3 6 1 108.69 18.8
 3 6 -1 114.99 28
 2 -6 -1 2247.28 123.39
 -2 -6 1 2222.18 95.89
 -2 -6 1 2114.59 115.69
 2 -6 -1 2248.58 103.69
 2 6 -1 2257.77 99.69
 -2 6 1 2218.88 101.89
 -2 6 1 2137.49 124.09
 2 6 -1 2209.88 116.09
 -1 -6 1 2.4 1.9
 -1 -6 1 2.5 1.6
 -1 -6 1 0.6 6.9
 1 -6 -1 11.5 8.4
 1 -6 -1 -2.5 3.3
 1 6 -1 -6.2 4.3
 1 6 -1 -1.1 2.6
 -1 6 1 6.8 10.5
 0 -6 -1 1361.46 60.99
 0 -6 -1 1288.87 58.39
 0 -6 -1 1143.99 84.39
 0 6 1 1247.08 76.99
 0 6 -1 1306.97 63.69
 0 6 1 1391.76 61.89
 0 6 -1 1323.97 57.39
 -1 -6 -1 527.35 43.5
 -1 -6 -1 548.85 30.3
 1 -6 1 520.45 32
 1 -6 1 477.95 38.8
 -1 6 -1 520.65 32.5
 1 6 1 576.44 34.4
 1 6 1 559.14 44.2
 -1 6 -1 449.56 38.8
 2 -6 1 987 53.49
 -2 -6 -1 982.1 51.59
 2 -6 1 1064.89 72.59
 2 6 1 932.81 52.49
 -2 6 -1 965.2 53.19
 -2 6 -1 876.51 69.69
 2 6 1 982.6 70.59
 3 -6 1 95.09 29.7
 3 -6 1 101.59 19.5
 -3 -6 -1 116.79 30.6
 -3 -6 -1 90.89 16.5
 -3 6 -1 82.79 17
 3 6 1 94.29 27.1
 3 6 1 97.79 19.1
 4 -6 1 233.98 50.59
 -4 -6 -1 169.18 43.1
 4 -6 1 177.18 29.7
 -4 -6 -1 180.18 26.4
 4 6 1 168.48 42.6
 4 6 1 260.87 39.8
 -4 6 -1 230.48 38.1
 -4 6 -1 196.78 48.3
 5 -6 1 205.88 35.5
 5 -6 1 228.98 57.09
 -5 -6 -1 148.59 26.6
 5 6 1 205.18 33.9
 5 6 1 251.57 56.69
 -5 6 -1 213.38 32.9
 -5 6 -1 228.58 59.09
 6 -6 1 8 14.5
 6 -6 1 0.9 22.1
 -6 -6 -1 32.3 29.6
 -6 -6 -1 30.1 14.1
 6 6 1 13.9 14.7
 -6 6 -1 60.69 39.1
 6 6 1 37.6 30.4
 -6 6 -1 32 14.4
 6 -7 -1 5.9 19.6
 6 -7 -1 7.4 10.1
 -6 -7 1 -4.7 6.3
 -6 -7 1 19.5 27.5
 6 7 -1 11.7 15
 6 7 -1 -11.9 12.5
 -6 7 1 -20.4 13.4
 5 -7 -1 296.57 61.89
 -5 -7 1 209.18 61.69
 -5 -7 1 224.28 29.4
 5 7 -1 213.38 50.99
 -5 7 1 261.17 60.29
 -5 7 1 274.77 37.9
 5 7 -1 315.07 42.3
 4 -7 -1 30.2 12.4
 -4 -7 1 6.9 15.1
 4 -7 -1 -4.9 9.9
 -4 -7 1 8.6 5.1
 -4 7 1 2.7 4.4
 -4 7 1 15.6 20.9
 4 7 -1 8.4 7.5
 -3 -7 1 1321.17 92.19
 3 -7 -1 1253.37 73.69
 3 -7 -1 1329.47 96.69
 -3 -7 1 1299.47 65.79
 -3 7 1 1387.76 100.89
 -3 7 1 1390.66 73.39
 3 7 -1 1455.15 94.39
 3 7 -1 1401.56 72.29
 -2 -7 1 23.2 5.7
 -2 -7 1 39.8 15
 2 -7 -1 7.4 10.7
 2 -7 -1 37 9.8
 2 7 -1 24 11.5
 2 7 -1 31.5 8.5
 -2 7 1 25.2 16.3
 -2 7 1 40 9.9
 1 -7 -1 2388.66 121.39
 -1 -7 1 2457.45 115.19
 1 -7 -1 2285.97 107.39
 -1 7 1 2499.15 124.09
 0 -7 1 42.1 5.7
 0 -7 -1 59.99 10.1
 0 -7 -1 28.1 7
 0 -7 -1 17.7 12.8
 0 7 -1 40.3 10.6
 0 7 -1 27.8 6.1
 0 7 1 29.9 14.6
 0 7 -1 47.9 13.2
 0 7 -1 26.2 5.1
 -1 -7 -1 3048.79 148.39
 1 -7 1 2681.13 138.09
 1 7 1 2993.2 147.39
 -1 7 -1 2999.3 142.69
 -2 -7 -1 117.09 16.6
 2 -7 1 104.69 25.5
 -2 -7 -1 201.88 36.3
 -2 7 -1 121.69 27.4
 -2 7 -1 151.28 19.9
 2 7 1 147.79 19.9
 2 7 1 117.79 26.5
 3 -7 1 1465.75 80.39
 -3 -7 -1 1497.05 76.79
 -3 -7 -1 1526.65 105.99
 3 -7 1 1522.35 105.69
 -3 7 -1 1488.95 79.89
 3 7 1 1409.16 78.59
 3 7 1 1426.76 102.29
 -3 7 -1 1468.75 107.59
 -4 -7 -1 114.99 20.8
 4 -7 1 164.18 42.7
 4 -7 1 83.59 20.5
 -4 -7 -1 83.89 30.2
 4 7 1 66.39 26.9
 -4 7 -1 92.99 19.7
 -4 7 -1 113.29 35.2
 5 -7 1 415.16 77.09
 -5 -7 -1 202.98 30.5
 5 -7 1 184.48 33.7
 5 7 1 235.48 37.9
 -5 7 -1 224.48 35.3
 5 7 1 346.57 66.29
 -5 7 -1 172.18 50.49
 6 -7 1 -7.5 20.5
 6 -7 1 30.4 18.6
 -6 -7 -1 19.1 11.1
 -6 -7 -1 19.5 24.6
 6 7 1 9.6 21.9
 -6 7 -1 18.5 30.7
 -6 7 -1 18.7 14.7
 6 7 1 -3.5 10.5
 -6 -8 1 77.79 40.7
 6 -8 -1 7.1 23.6
 6 -8 -1 70.19 24.8
 -6 -8 1 65.59 16
 -6 8 1 73.79 21.8
 6 8 -1 20.5 22.8
 -6 8 1 83.29 45.4
 6 8 -1 55.49 20.1
 -5 -8 1 36.7 10.1
 -5 -8 1 69.79 31.5
 5 -8 -1 18.7 21.6
 5 8 -1 43.1 16.1
 -5 8 1 44.1 30.3
 5 8 -1 16.4 20.4
 -5 8 1 45.6 14.4
 4 -8 -1 193.18 51.79
 4 -8 -1 277.57 37.1
 -4 -8 1 191.98 23.1
 -4 -8 1 154.58 40.6
 4 8 -1 137.09 35.9
 4 8 -1 196.18 29.1
 -4 8 1 181.88 27.8
 -4 8 1 174.18 46.8
 -3 -8 1 27.4 7.5
 3 -8 -1 15.5 15.9
 3 -8 -1 35.1 11.7
 -3 -8 1 52.19 20.4
 3 8 -1 36.5 10.8
 -3 8 1 50.89 25.7
 3 8 -1 15.3 13.9
 -3 8 1 40.5 11.9
 -2 -8 1 317.67 41.8
 2 -8 -1 304.57 44.3
 2 -8 -1 276.77 29.5
 -2 -8 1 326.97 19
 -2 8 1 274.67 23.4
 2 8 -1 263.07 21.1
 -2 8 1 324.87 48.6
 2 8 -1 338.37 42.6
 1 -8 -1 14.8 5.9
 -1 -8 1 13.1 2.5
 -1 -8 1 5 8.5
 1 -8 -1 13.1 6.7
 1 -8 -1 -3.1 6.5
 -1 -8 1 8.7 2.6
 -1 8 1 10 10.2
 -1 8 1 17.9 6.3
 1 8 -1 5.2 4
 1 8 -1 1.5 7.1
 0 8 -1 2269.17 116.99
 0 8 -1 2272.07 109.69
 0 8 1 2542.35 130.09
 0 8 1 2466.65 116.29
 0 8 1 2355.26 105.79
 1 -8 1 80.79 12.2
 -1 -8 -1 67.49 20.6
 1 -8 1 78.99 18.7
 -1 -8 -1 64.99 12.9
 1 8 1 61.39 11.6
 1 8 1 59.79 19.5
 -1 8 -1 89.49 12.9
 -1 8 -1 82.29 20.1
 -2 -8 -1 1003.9 54.59
 -2 -8 -1 953.7 74.49
 2 -8 1 962 72.79
 2 -8 1 1065.89 57.49
 2 8 1 1137.69 78.09
 -2 8 -1 1129.09 58.39
 2 8 1 1120.99 58.19
 -2 8 -1 936.61 74.19
 3 -8 1 6.4 12.2
 -3 -8 -1 -1.2 8.6
 -3 -8 -1 9.1 5.9
 3 -8 1 2.7 4.5
 -3 8 -1 1.1 13.3
 3 8 1 5.5 10.4
 -3 8 -1 3.9 6.6
 3 8 1 3.6 6.7
 4 -8 1 228.38 48.3
 4 -8 1 291.87 39.2
 -4 -8 -1 341.47 36
 -4 -8 -1 289.27 57.99
 4 8 1 308.17 55.59
 -4 8 -1 272.67 58.89
 -4 8 -1 297.07 37.6
 4 8 1 343.37 48
 -5 -8 -1 -2.1 15.6
 5 -8 1 -16.5 10.9
 5 -8 1 5.7 8.8
 -5 -8 -1 8.6 7.8
 -5 8 -1 -4.2 20.2
 -5 8 -1 12.8 10.6
 5 8 1 11.7 16.8
 -6 -8 -1 56.89 18
 6 -8 1 31.9 30.3
 -6 -8 -1 79.79 47.8
 6 -8 1 124.49 30.6
 6 8 1 44.2 18
 -6 8 -1 45.9 39
 -6 8 -1 33.8 18.1
 6 8 1 96.29 41.4
 6 -9 -1 13.8 26.3
 -6 -9 1 -14.2 12.7
 6 9 -1 50.49 34.8
 6 9 -1 2.7 12.5
 -6 9 1 -16.7 18.4
 -6 9 1 30.5 16.1
 5 -9 -1 453.85 53.89
 -5 -9 1 349.96 30.4
 5 -9 -1 328.67 66.79
 -5 -9 1 397.76 75.59
 5 9 -1 312.87 42.3
 -5 9 1 372.36 73.29
 -5 9 1 395.26 46.6
 5 9 -1 479.05 77.19
 4 -9 -1 -8.2 4.8
 4 -9 -1 13.1 21
 -4 -9 1 24.1 18.8
 -4 9 1 -2.6 3.4
 4 9 -1 7.9 9.2
 4 9 -1 2 13.2
 -4 9 1 -5.5 14.6
 -3 -9 1 723.33 78.99
 -3 -9 1 654.03 38.4
 3 -9 -1 838.42 87.49
 -3 9 1 691.13 46.2
 3 9 -1 672.33 60.79
 -3 9 1 819.02 89.59
 3 9 -1 723.93 45.2
 -2 -9 1 9.9 10.3
 2 -9 -1 6 10.7
 2 -9 -1 18.9 6.7
 -2 -9 1 11.8 3.9
 2 9 -1 -0.2 4
 -2 9 1 10.3 12.6
 -2 9 1 2.6 4.6
 2 9 -1 2.5 8.8
 1 -9 -1 985.7 62.29
 -1 -9 1 874.91 38.7
 1 -9 -1 858.51 49.1
 -1 -9 1 852.31 57.89
 -1 -9 1 910.21 38.3
 1 -9 -1 921.41 48
 -1 9 1 798.32 61.39
 1 9 -1 896.91 44.4
 1 9 -1 901.91 56.99
 -1 9 1 955.7 47.9
 0 -9 -1 268.87 21.2
 0 -9 1 299.37 16.9
 0 -9 -1 292.87 19.5
 0 -9 1 286.27 16.9
 0 9 -1 291.37 18
 0 9 -1 288.47 36
 0 9 1 336.77 36.7
 0 9 1 320.37 45.1
 0 9 -1 252.57 19.7
 0 9 -1 302.27 26.1
 0 9 1 269.97 21.9
 1 -9 1 1914.21 85.09
 -1 -9 -1 1865.21 109.19
 1 -9 1 1663.33 97.19
 -1 -9 -1 1940.91 86.29
 1 9 1 1742.63 106.29
 -1 9 -1 1973.6 85.89
 1 9 1 1823.42 86.99
 -1 9 -1 1819.22 101.99
 2 -9 1 40.3 16.5
 2 -9 1 24.7 8.8
 -2 -9 -1 8.2 12.4
 -2 9 -1 19.2 8.4
 2 9 1 6.2 6.4
 -2 9 -1 56.19 20.3
 2 9 1 42 17.7
 3 -9 1 234.58 30.9
 -3 -9 -1 280.87 51.59
 3 -9 1 234.98 45.7
 -3 -9 -1 301.87 31.4
 3 9 1 284.77 32.8
 -3 9 -1 273.87 32.8
 3 9 1 338.27 53.89
 -3 9 -1 290.57 52.99
 4 -9 1 198.78 47.5
 -4 -9 -1 150.28 23.8
 -4 -9 -1 162.58 42.9
 4 -9 1 175.38 28.8
 4 9 1 132.19 25.5
 -4 9 -1 186.28 29
 4 9 1 165.38 41.6
 -5 -9 -1 109.79 39.3
 5 -9 1 89.49 23.8
 5 -9 1 181.18 51.59
 -5 9 -1 101.79 24.6
 -5 9 -1 146.09 48.4
 5 9 1 129.29 27.8
 5 9 1 40.5 28.8
 6 -9 1 1.5 12.8
 -6 -9 -1 0.3 7.9
 6 9 1 3.2 9.9
 -6 9 -1 4.3 8.7
 -6 9 -1 9.3 26
 6 9 1 34 24.5
 -5 -10 1 108.79 38.4
 5 -10 -1 208.68 54.69
 -5 -10 1 200.08 25.1
 5 -10 -1 135.59 29.3
 -5 10 1 161.78 28.9
 5 10 -1 140.69 29.4
 -5 10 1 97.09 44.4
 5 10 -1 221.98 51.69
 -4 -10 1 249.78 21
 -4 -10 1 230.78 48.4
 4 -10 -1 235.98 37
 4 -10 -1 153.98 42.6
 -4 10 1 170.08 46.5
 -4 10 1 182.78 28.6
 4 10 -1 195.28 42.5
 4 10 -1 210.08 31.4
 -3 -10 1 329.97 51.79
 3 -10 -1 343.37 39.4
 -3 -10 1 386.56 25
 3 10 -1 327.87 28.9
 -3 10 1 374.46 61.19
 3 10 -1 357.96 51.99
 -3 10 1 376.16 31.1
 2 -10 -1 482.95 34.4
 2 -10 -1 588.44 51.89
 -2 -10 1 514.75 57.29
 -2 -10 1 473.95 24.9
 -2 10 1 438.86 59.39
 -2 10 1 443.46 32.1
 2 10 -1 393.76 29.1
 2 10 -1 531.25 55.39
 1 -10 -1 1005.3 55.29
 -1 -10 1 988.8 65.79
 -1 -10 1 1034.4 43.9
 1 -10 -1 1111.09 68.99
 1 -10 -1 999.4 53.19
 -1 -10 1 960.9 43.2
 -1 10 1 1066.89 71.59
 1 10 -1 1055.99 65.19
 -1 10 1 1043.6 53.19
 0 -10 -1 1253.87 61.89
 0 -10 1 1299.67 56.19
 0 -10 -1 1265.57 59.19
 0 -10 1 1270.17 55.69
 0 10 1 1235.58 63.69
 0 10 1 1231.08 85.59
 0 10 -1 1092.99 63.29
 0 10 1 1195.48 73.59
 0 10 -1 1339.57 79.49
 0 10 -1 1215.68 69.19
 1 -10 1 11.9 5.8
 1 -10 1 22.8 7.3
 -1 -10 -1 12.9 5.9
 1 -10 1 29.5 12
 -1 -10 -1 20.2 14.8
 1 10 1 21.3 7.9
 -1 10 -1 14.6 11.8
 1 10 1 8.6 11.7
 -1 10 -1 27.1 7.9
 2 -10 1 579.34 38.4
 -2 -10 -1 596.54 36.7
 2 -10 1 628.64 67.89
 -2 -10 -1 612.44 68.69
 -2 10 -1 645.54 72.09
 2 10 1 557.44 38.3
 -2 10 -1 594.54 39.2
 2 10 1 589.24 65.89
 3 -10 1 2.2 6.6
 3 -10 1 18.2 15.5
 -3 -10 -1 -2 11.3
 -3 -10 -1 4.9 5.1
 3 10 1 -5.8 8.1
 3 10 1 -2.7 4.8
 -3 10 -1 2 6.3
 -3 10 -1 0.6 15
 -4 -10 -1 1038.3 113.99
 4 -10 1 872.81 103.19
 -4 -10 -1 754.32 51.59
 4 -10 1 808.92 58.69
 4 10 1 1034.3 89.79
 -4 10 -1 640.74 107.69
 4 10 1 885.51 59.59
 -4 10 -1 743.93 55.69
 5 -10 1 20.6 14.5
 5 -10 1 18.5 23.4
 -5 -10 -1 1 14.9
 5 10 1 1.2 17.2
 -5 10 -1 33 28.8
 5 10 1 1.2 9.2
 -5 10 -1 22 13.2
 -5 -11 1 125.99 42.3
 5 -11 -1 95.49 24
 5 -11 -1 106.99 40.2
 -5 -11 1 101.19 16.4
 5 11 -1 150.48 29.4
 -5 11 1 54.99 37.1
 5 11 -1 50.99 31.5
 -5 11 1 146.49 28.4
 4 -11 -1 284.17 38.8
 4 -11 -1 209.88 50.49
 -4 -11 1 196.38 45.6
 -4 -11 1 175.98 20.6
 4 11 -1 230.58 33.2
 -4 11 1 301.07 63.79
 4 11 -1 280.47 73.89
 -4 11 1 220.48 32.2
 3 -11 -1 106.39 21.4
 3 -11 -1 134.79 34
 -3 -11 1 187.38 37.6
 3 11 -1 120.09 30.5
 -3 11 1 195.68 26.2
 3 11 -1 125.89 21
 -3 11 1 195.88 45.1
 2 -11 -1 526.65 39.2
 2 -11 -1 619.94 55.99
 -2 -11 1 577.24 29.5
 -2 -11 1 629.14 28.8
 -2 -11 1 563.24 51.09
 2 11 -1 607.54 37
 -2 11 1 590.14 39.2
 -2 11 1 699.83 76.09
 2 11 -1 643.04 51.69
 -1 -11 1 446.76 48.8
 1 -11 -1 409.76 30.2
 1 -11 -1 452.75 49.2
 1 -11 -1 416.76 28.8
 -1 -11 1 414.86 20.4
 -1 -11 1 422.46 20.1
 -1 11 1 444.16 29.3
 1 11 -1 423.36 38.3
 1 11 -1 413.26 26.8
 -1 11 1 382.36 48.9
 0 -11 -1 2900.71 125.59
 0 11 -1 2957.1 139.69
 0 11 -1 2756.92 147.99
 0 11 1 2858.11 131.19
 0 11 1 2992 160.48
 0 11 1 2989.2 146.59
 -1 -11 -1 523.85 62.79
 1 -11 1 519.45 31.8
 -1 -11 -1 481.15 31.1
 1 -11 1 552.24 31.9
 -1 -11 -1 495.55 28.6
 1 -11 1 526.35 43
 -1 11 -1 475.15 53.49
 1 11 1 523.95 34
 -1 11 -1 437.86 30.4
 1 11 1 455.95 57.29
 2 -11 1 562.54 64.69
 2 -11 1 583.04 38.4
 -2 -11 -1 539.85 35.4
 -2 -11 -1 576.14 69.99
 2 11 1 580.84 39.3
 -2 11 -1 594.54 38.8
 2 11 1 527.15 64.29
 -2 11 -1 527.95 65.69
 -3 -11 -1 104.59 30.9
 -3 -11 -1 209.78 24.8
 3 -11 1 262.67 48
 3 -11 1 231.58 30.8
 -3 11 -1 202.98 29
 -3 11 -1 118.29 35.8
 3 11 1 147.99 36.8
 3 11 1 167.48 25.8
 -4 -11 -1 276.17 33.3
 -4 -11 -1 277.87 58.09
 4 -11 1 333.87 62.99
 4 -11 1 343.17 43.3
 4 11 1 292.67 56.99
 -4 11 -1 275.07 59.69
 -4 11 -1 294.27 38.7
 4 11 1 375.26 44.3
 -5 -11 -1 30.1 28.7
 5 -11 1 126.29 42.6
 -5 -11 -1 103.79 21.3
 5 -11 1 98.89 24.6
 5 11 1 98.39 37.8
 -5 11 -1 70.09 20.4
 5 11 1 92.69 23.2
 -5 11 -1 193.78 55.29
 5 -12 -1 44.9 20.3
 -5 -12 1 136.59 43.8
 -5 -12 1 81.99 13.9
 5 -12 -1 123.89 43.2
 -5 12 1 115.39 25.3
 -5 12 1 47.1 34.6
 5 12 -1 94.29 37.4
 5 12 -1 118.59 26.4
 4 -12 -1 536.25 45.5
 4 -12 -1 461.55 72.19
 -4 -12 1 496.95 73.79
 -4 -12 1 501.65 31.6
 4 12 -1 451.65 52.39
 -4 12 1 424.36 47.9
 -4 12 1 458.95 76.89
 4 12 -1 477.05 69.99
 -3 -12 1 32.9 18
 -3 -12 1 32.3 6.8
 3 -12 -1 2.1 14.1
 3 12 -1 44.2 20.3
 -3 12 1 24 21.7
 3 12 -1 25.3 9.9
 -3 12 1 49.2 13
 2 -12 -1 642.24 44.4
 -2 -12 1 596.04 29
 2 -12 -1 549.25 64.69
 -2 -12 1 558.74 63.69
 -2 -12 1 580.04 27.9
 2 -12 -1 582.44 41.2
 -2 12 1 666.73 41.2
 -2 12 1 723.73 81.69
 2 12 -1 568.74 37.3
 2 12 -1 602.84 51.79
 1 -12 -1 350.46 26.9
 -1 -12 1 304.67 15.8
 -1 -12 1 314.57 16.2
 1 -12 -1 299.17 24.1
 -1 -12 1 287.87 41.3
 -1 12 1 298.27 44.5
 -1 12 1 328.87 24.7
 1 12 -1 304.57 40.8
 1 12 -1 302.57 22.5
 0 -12 -1 888.31 46.6
 0 -12 -1 918.41 49.4
 0 -12 1 863.91 43
 0 12 -1 892.61 45.4
 0 12 -1 903.01 49.1
 0 12 1 817.42 70.99
 0 12 1 921.81 62.89
 0 12 -1 928.91 67.59
 0 12 -1 921.01 59.49
 1 -12 1 34.6 8.8
 -1 -12 -1 35.8 9.3
 -1 -12 -1 29.5 7.1
 1 -12 1 38.7 14.3
 -1 -12 -1 37.8 18.7
 1 -12 1 32.9 9.1
 1 12 1 19 8.2
 -1 12 -1 8.8 10.9
 -1 12 -1 20.7 7.3
 1 12 1 31.8 17.4
 2 -12 1 290.87 31
 2 -12 1 336.07 48.7
 -2 -12 -1 286.77 49.8
 -2 -12 -1 273.17 22.9
 2 12 1 262.27 30.5
 2 12 1 236.48 43.2
 -2 12 -1 274.07 30.2
 -2 12 -1 286.87 47.2
 3 -12 1 157.38 37.7
 3 -12 1 231.78 30.4
 -3 -12 -1 165.88 21.8
 -3 12 -1 168.58 42.3
 3 12 1 171.28 39.7
 -3 12 -1 189.78 27.7
 3 12 1 132.09 23.4
 -4 -12 -1 86.29 18
 4 -12 1 97.29 22.6
 -4 12 -1 86.59 19.5
 4 12 1 53.29 24
 4 12 1 64.09 18.1
 -4 12 -1 122.89 41
 -5 -12 -1 53.79 14.6
 5 -12 1 41.7 29.1
 5 -12 1 30.3 16.9
 -5 -12 -1 40.9 25.4
 5 12 1 44.9 16.9
 -5 12 -1 44.6 15.7
 5 12 1 90.89 37.5
 -5 12 -1 35.7 31.9
 5 -13 -1 30.5 27.3
 -5 -13 1 42.5 31.3
 -5 -13 1 20.8 7.1
 5 13 -1 24.6 22.1
 -5 13 1 33.9 17.6
 -5 13 1 -1.7 21.1
 5 13 -1 22.2 14.7
 4 -13 -1 20.2 19.8
 -4 -13 1 17.1 6.5
 -4 -13 1 33.3 23.5
 4 13 -1 -0.9 11.3
 4 13 -1 17 11.3
 -4 13 1 11.5 21.3
 -4 13 1 22.1 11.6
 -3 -13 1 227.68 16.1
 -3 -13 1 189.78 41.4
 3 -13 -1 235.08 47.6
 3 13 -1 246.48 30.3
 -3 13 1 206.38 48.1
 -3 13 1 304.77 35.3
 3 13 -1 228.68 41.1
 -2 -13 1 104.29 26.7
 2 -13 -1 32.9 18.3
 2 -13 -1 64.69 15.8
 -2 -13 1 68.69 5.8
 -2 -13 1 68.89 7.2
 2 -13 -1 77.19 16.7
 -2 13 1 67.99 26.1
 2 13 -1 82.59 15.2
 -2 13 1 97.89 17.5
 2 13 -1 61.79 19.5
 -1 -13 1 1627.44 66.89
 -1 -13 1 1635.24 66.79
 1 -13 -1 1627.14 79.59
 1 -13 -1 1581.64 81.09
 -1 -13 1 1506.05 97.09
 1 13 -1 1477.85 94.59
 -1 13 1 1671.33 104.29
 1 13 -1 1533.35 76.89
 -1 13 1 1623.84 113.99
 -1 13 1 1612.14 79.19
 0 -13 1 173.38 14
 0 -13 -1 180.58 19.9
 0 -13 -1 190.98 22.1
 0 13 1 195.88 41
 0 13 1 194.18 32.8
 0 13 -1 221.48 24.4
 0 13 -1 186.38 19.7
 0 13 -1 158.68 33.5
 0 13 -1 260.67 36
 0 13 1 218.98 26.5
 1 -13 1 319.57 23.5
 1 -13 1 252.17 21.4
 -1 -13 -1 262.57 21.9
 -1 -13 -1 326.57 50.69
 -1 -13 -1 299.27 21
 -1 13 -1 279.37 42.5
 1 13 1 233.08 42.5
 -1 13 -1 296.77 23.5
 1 13 1 319.87 26
 -2 -13 -1 428.46 64.49
 2 -13 1 446.86 31.9
 -2 -13 -1 316.97 26.5
 2 -13 1 391.76 54.79
 2 -13 1 422.16 32.3
 -2 13 -1 384.06 57.79
 -2 13 -1 405.56 31
 2 13 1 289.07 49.6
 2 13 1 357.66 30.3
 -3 -13 -1 450.05 71.29
 3 -13 1 673.83 81.39
 -3 -13 -1 494.45 35.8
 3 -13 1 539.05 41.9
 3 13 1 560.74 42.7
 -3 13 -1 533.95 46
 -3 13 -1 459.85 74.49
 -4 -13 -1 190.38 26
 4 -13 1 183.88 30.6
 4 -13 1 174.48 45.4
 4 13 1 185.98 44
 -4 13 -1 187.78 30.6
 4 13 1 249.88 35.2
 -4 13 -1 142.09 44.6
 5 -13 1 2.8 7.5
 -5 -13 -1 8.7 22.1
 -5 -13 -1 12 10.2
 5 -13 1 11.1 20.5
 -5 13 -1 58.49 37.7
 5 13 1 10 22.1
 5 13 1 -2.3 7.8
 -5 -14 1 149.69 44.6
 5 -14 -1 79.99 23.5
 -5 -14 1 57.69 10.7
 5 -14 -1 101.39 43.2
 5 14 -1 77.49 21.6
 -5 14 1 8.9 24.4
 5 14 -1 70.59 29
 -5 14 1 85.89 22.1
 4 -14 -1 24.4 24.4
 4 14 -1 29.9 21.6
 4 14 -1 61.49 17.3
 -4 14 1 52.99 16
 -4 14 1 50.49 28
 3 -14 -1 95.09 30
 -3 -14 1 105.69 9.3
 3 -14 -1 115.29 22.7
 -3 -14 1 107.59 8.8
 3 14 -1 88.09 25.3
 -3 14 1 88.99 19.6
 3 14 -1 115.69 20.9
 -3 14 1 88.69 31.5
 -2 -14 1 11.3 9.9
 2 -14 -1 -1.5 8
 2 -14 -1 11.2 9.1
 2 -14 -1 16.6 8.5
 -2 14 1 -2.3 11.8
 2 14 -1 9.7 7
 2 14 -1 27.4 14.1
 -2 14 1 10.4 6
 -1 -14 1 629.04 28.2
 1 -14 -1 688.63 41.4
 -1 -14 1 622.84 28.3
 1 -14 -1 615.24 41.4
 -1 14 1 585.94 39.1
 1 14 -1 556.84 37.7
 -1 14 1 696.53 74.19
 1 14 -1 711.83 57.09
 -1 14 1 814.22 90.89
 0 -14 -1 649.74 38
 0 -14 -1 599.54 39.4
 0 -14 1 665.23 34.4
 0 14 -1 682.23 41.7
 0 14 1 713.63 81.39
 0 14 -1 681.73 60.19
 0 14 -1 659.63 51.59
 0 14 1 566.74 41.7
 0 14 1 620.44 53.19
 0 14 -1 663.53 37.2
 1 -14 1 1346.17 66.59
 -1 -14 -1 1359.26 63.69
 -1 -14 -1 1294.67 66.19
 1 -14 1 1384.36 83.59
 1 -14 1 1301.87 65.59
 -1 -14 -1 1131.49 93.09
 1 14 1 1333.67 96.89
 -1 14 -1 1396.06 90.89
 1 14 1 1150.48 68.79
 -1 14 -1 1349.77 67.59
 2 -14 1 333.47 35.6
 2 -14 1 289.57 31.4
 -2 -14 -1 279.67 52.59
 -2 -14 -1 253.77 22.6
 2 -14 1 263.27 44.6
 2 14 1 247.18 45.6
 2 14 1 290.17 33.2
 -2 14 -1 299.97 51.69
 -2 14 -1 257.77 30.7
 3 -14 1 425.16 37.1
 -3 -14 -1 432.06 31.6
 -3 -14 -1 352.66 63.19
 3 -14 1 372.96 61.89
 3 14 1 333.97 62.39
 -3 14 -1 394.26 68.59
 -3 14 -1 406.26 35.7
 3 14 1 452.45 46.3
 -4 -14 -1 113.99 19.1
 4 -14 1 209.68 48.8
 4 14 1 145.79 26.9
 4 14 1 132.59 41.1
 -4 14 -1 70.49 19.4
 -4 14 -1 136.09 44.2
 5 -14 1 235.78 58.39
 -5 -14 -1 182.08 26.8
 -5 -14 -1 173.48 53.29
 5 14 1 141.69 30.3
 -5 14 -1 229.68 37.2
 -5 14 -1 264.87 65.59
 5 -15 -1 -6.2 15.2
 -5 -15 1 34.2 31.8
 5 -15 -1 -2.7 10.9
 5 15 -1 12.4 12.3
 5 15 -1 42.5 24.9
 -5 15 1 -19.9 16.1
 -5 15 1 5.5 9.1
 4 -15 -1 143.39 42.2
 -4 -15 1 92.59 10.4
 -4 15 1 43.7 30.2
 4 15 -1 115.79 35.2
 -4 15 1 105.69 23.2
 3 -15 -1 5.6 12.5
 3 -15 -1 22.5 18.1
 -3 -15 1 19.3 18
 3 -15 -1 13.8 10.2
 -3 -15 1 20.5 3.3
 -3 15 1 36.5 24.9
 -3 15 1 30.3 12.1
 3 15 -1 24.8 12
 2 -15 -1 551.24 40
 2 -15 -1 505.15 65.79
 2 -15 -1 510.15 40.9
 -2 -15 1 530.55 67.49
 -2 15 1 497.35 38
 2 15 -1 517.85 36.9
 -2 15 1 657.53 80.79
 2 15 -1 561.44 63.59
 1 -15 -1 50.19 12.1
 1 -15 -1 40.7 11.6
 -1 -15 1 28.3 3.7
 1 15 -1 61.49 20.9
 -1 15 1 24.6 17.7
 -1 15 1 70.99 13.5
 1 15 -1 33.7 9.4
 -1 15 1 68.69 22.9
 1 15 -1 21.4 11.6
 0 -15 -1 282.87 24.9
 0 -15 -1 376.96 25.8
 0 -15 1 357.36 21.9
 0 15 1 357.56 30.4
 0 15 -1 380.16 54.59
 0 15 -1 285.57 25.9
 0 15 1 369.66 57.39
 0 15 -1 305.87 40.8
 0 15 -1 309.47 23.6
 0 15 1 422.56 53.39
 -1 -15 -1 49.99 22.9
 1 -15 1 37.5 9.5
 -1 -15 -1 26.5 7.8
 -1 -15 -1 39.8 10.1
 -1 15 -1 47.4 19.2
 1 15 1 38.7 11.3
 -1 15 -1 25.9 9.1
 1 15 1 41.3 19.7
 2 -15 1 739.83 49.3
 2 -15 1 766.92 48.8
 2 -15 1 818.12 67.79
 -2 -15 -1 729.83 44.3
 -2 -15 -1 799.82 92.09
 -2 -15 -1 776.72 41.8
 -2 15 -1 906.61 94.49
 2 15 1 767.72 50.79
 -2 15 -1 670.43 47.1
 2 15 1 780.82 88.79
 3 -15 1 14.5 18.4
 -3 -15 -1 -0.6 5.4
 -3 -15 -1 36.5 21.9
 -3 15 -1 11.5 8.8
 3 15 1 26.3 18.9
 3 15 1 11.3 11.6
 -3 15 -1 13.1 21
 -4 -15 -1 525.55 38.8
 -4 -15 -1 685.43 98.79
 4 -15 1 451.75 75.79
 -4 15 -1 605.44 95.19
 4 15 1 490.85 78.29
 4 15 1 535.05 47.2
 -4 15 -1 613.14 48.6
 -5 -15 -1 3.2 20.5
 5 -15 1 2.2 12.9
 5 -15 1 24.6 27.1
 -5 -15 -1 15.4 9.7
 -5 15 -1 9.3 11
 -5 15 -1 10 27.5
 5 15 1 25.8 22.3
 5 15 1 6 11.9
 5 -16 -1 171.18 51.49
 5 -16 -1 283.47 44.7
 -5 -16 1 331.07 71.29
 5 16 -1 251.77 40.3
 -5 16 1 301.57 88.49
 -5 16 1 230.98 38.8
 4 -16 -1 4.3 19.3
 4 -16 -1 6.1 9.9
 4 16 -1 13.3 11.6
 -4 16 1 1.1 17.2
 -4 16 1 11.3 9
 4 16 -1 -0.2 10.4
 3 -16 -1 1300.67 78.09
 3 -16 -1 1346.07 81.59
 -3 -16 1 1208.78 98.69
 3 -16 -1 1297.67 102.69
 3 16 -1 1185.28 72.09
 -3 16 1 1209.58 74.29
 -3 16 1 1167.48 107.49
 3 16 -1 1313.47 96.99
 -2 -16 1 59.09 22
 2 -16 -1 61.89 15.5
 2 -16 -1 41 13.9
 2 -16 -1 49.3 22.3
 2 16 -1 59.29 14.4
 -2 16 1 64.69 25.3
 2 16 -1 53.69 18.7
 1 -16 -1 723.73 47
 1 -16 -1 806.12 49.5
 -1 16 1 752.62 47
 1 16 -1 828.82 48.2
 -1 16 1 776.52 94.89
 -1 16 1 756.32 68.99
 1 16 -1 709.43 54.89
 1 16 -1 756.12 64.79
 0 -16 1 38.5 7.1
 0 -16 -1 54.99 11.2
 0 -16 -1 54.69 13
 0 16 1 117.39 28
 0 16 -1 67.59 24.6
 0 16 1 65.59 15.9
 0 16 1 77.39 30.6
 0 16 -1 75.59 15.1
 0 16 -1 59.59 19.6
 -1 -16 -1 311.57 22.6
 1 -16 1 304.57 23.9
 -1 -16 -1 279.17 52.29
 -1 -16 -1 289.67 24.1
 1 -16 1 262.07 23.1
 -1 16 -1 305.77 25.6
 -1 16 -1 353.46 52.59
 -1 16 -1 336.67 56.29
 1 16 1 322.47 56.29
 1 16 1 321.17 35
 -2 -16 -1 152.28 42
 -2 -16 -1 134.19 16.9
 2 -16 1 136.29 31.9
 -2 -16 -1 127.49 17.9
 2 -16 1 204.68 26.4
 2 -16 1 103.79 18.7
 -2 16 -1 232.38 48.9
 2 16 1 77.69 18.5
 2 16 1 181.68 47.5
 -2 16 -1 150.38 22.7
 3 -16 1 102.39 21
 3 -16 1 114.89 35.8
 3 -16 1 118.09 23.3
 -3 -16 -1 87.49 15.2
 -3 -16 -1 194.18 50.79
 -3 16 -1 52.29 29.1
 3 16 1 65.19 28
 -3 16 -1 176.28 27.2
 3 16 1 106.19 23
 4 -16 1 30.3 26.2
 -4 -16 -1 9.9 7.7
 -4 -16 -1 19.1 22.1
 4 16 1 3.8 11.4
 -4 16 -1 22.1 11.7
 4 16 1 16.9 20.7
 -4 16 -1 11.8 18.7
 -5 -16 -1 -3.5 23.3
 -5 -16 -1 12.9 10.6
 5 -16 1 1.8 23.4
 5 -16 1 4.9 11.7
 -5 16 -1 1.1 24.2
 5 16 1 3.4 18.1
 -5 16 -1 4.2 10.8
 4 -17 -1 233.68 54.39
 -4 -17 1 318.47 64.79
 4 -17 -1 161.78 31.8
 4 -17 -1 205.58 36.6
 -4 17 1 212.78 57.19
 -4 17 1 248.38 36.8
 4 17 -1 230.98 34
 4 17 -1 143.89 41.4
 3 -17 -1 -6.1 5.6
 3 -17 -1 8 10.5
 3 -17 -1 1.4 8.1
 -3 -17 1 2 13.3
 -3 17 1 4.5 5.9
 3 17 -1 5.9 11.4
 3 17 -1 11.9 9.5
 2 -17 -1 795.42 56.79
 -2 -17 1 878.51 76.59
 2 -17 -1 952.4 57.89
 -2 17 1 934.31 102.59
 2 17 -1 920.51 55.29
 2 17 -1 815.62 71.09
 -2 17 1 826.62 55.09
 1 -17 -1 232.68 29
 1 -17 -1 300.17 32.7
 1 17 -1 250.07 44.7
 -1 17 1 291.27 50.89
 1 17 -1 182.28 31.5
 0 -17 1 874.71 43.7
 0 -17 -1 842.92 49
 0 -17 -1 925.71 52.39
 0 17 -1 788.92 72.99
 0 17 1 829.02 69.89
 0 17 -1 958.6 71.69
 0 17 -1 821.12 53.69
 0 17 1 1001.6 108.29
 -1 -17 -1 39.7 8.6
 1 -17 1 27 8.2
 -1 -17 -1 55.89 11.5
 1 -17 1 27.9 9.1
 -1 17 -1 21.3 19
 1 17 1 84.09 30.1
 -1 17 -1 5.5 13
 1 17 1 41.5 12.7
 -1 17 -1 58.09 13.3
 2 -17 1 410.26 34.1
 -2 -17 -1 445.16 28.6
 2 -17 1 385.56 34
 -2 -17 -1 449.16 31.2
 2 -17 1 547.35 67.89
 -2 -17 -1 411.16 66.89
 2 17 1 495.65 72.29
 2 17 1 446.06 37.3
 -2 17 -1 423.46 66.79
 -3 -17 -1 56.59 12.9
 3 -17 1 123.79 35.4
 3 -17 1 105.19 22.5
 3 -17 1 74.29 20.2
 -3 -17 -1 89.09 14.5
 3 17 1 80.19 20.5
 3 17 1 42.3 27
 -3 17 -1 90.29 20.5
 -4 -17 -1 147.99 48.1
 -4 -17 -1 101.89 17.1
 4 -17 1 169.18 49.3
 4 17 1 143.59 41.2
 -4 17 -1 134.69 27.3
 -4 17 -1 203.98 56.79
 4 17 1 134.59 27.9
 4 -18 -1 9.6 12.1
 4 -18 -1 -2.3 7.9
 -4 -18 1 -6.6 12.5
 4 -18 -1 26.2 25.1
 4 18 -1 7.9 10.9
 -4 18 1 -1.2 18
 4 18 -1 31.9 22.1
 -3 -18 1 -4.1 15.7
 3 -18 -1 8.4 11
 3 -18 -1 -7.9 12.1
 3 -18 -1 -0.4 9
 3 18 -1 30.3 19.9
 3 18 -1 12 10.1
 -3 18 1 -6.9 12.7
 -3 18 1 13.4 10.8
 2 -18 -1 98.89 20.3
 2 -18 -1 63.49 17.8
 -2 -18 1 85.09 28.8
 -2 18 1 111.69 39.8
 -2 18 1 56.79 30.5
 -2 18 1 86.89 18.4
 2 18 -1 72.19 16.8
 1 -18 -1 167.58 23.7
 1 -18 -1 153.78 24.4
 1 18 -1 190.18 40.1
 -1 18 1 134.89 35.8
 1 18 -1 220.78 36.4
 1 18 -1 174.28 25.3
 -1 18 1 167.38 46.5
 0 -18 1 2.6 3.8
 0 -18 -1 6.8 6.5
 0 -18 -1 12.1 5.7
 0 18 -1 11.7 6
 0 18 -1 17 17.7
 0 18 1 25.4 15.8
 0 18 1 12.2 6.1
 0 18 1 15.2 22.4
 0 18 -1 -10.9 12.5
 -1 -18 -1 370.96 28.3
 1 -18 1 356.16 27.9
 -1 -18 -1 360.76 26.3
 1 -18 1 404.26 28.4
 1 18 1 361.66 62.39
 1 18 1 402.26 42.2
 -1 18 -1 337.87 61.99
 -1 18 -1 376.36 55.89
 1 18 1 355.96 49.5
 -1 18 -1 397.76 30.8
 -2 -18 -1 439.36 72.19
 2 -18 1 375.36 56.99
 2 -18 1 256.87 32.5
 -2 -18 -1 295.47 22.7
 2 -18 1 352.46 30
 -2 -18 -1 327.67 25.8
 -2 18 -1 342.07 37
 -2 18 -1 338.87 60.39
 2 18 1 329.97 57.79
 2 18 1 312.27 38.6
 3 -18 1 48.7 25.4
 -3 -18 -1 30.5 9.8
 -3 -18 -1 20.2 7
 3 -18 1 16.2 13.3
 3 -18 1 26 13.1
 -3 18 -1 32.5 26
 3 18 1 49.6 27.8
 3 18 1 20.8 13.7
 -3 18 -1 41 14.7
 4 -18 1 30.4 24.4
 4 -18 1 28.3 15.4
 -4 -18 -1 43.8 34.1
 -4 -18 -1 26.1 9.1
 4 -18 1 102.19 25.9
 -4 18 -1 38.6 31.5
 4 18 1 24.1 20.8
 4 18 1 30.6 16.3
 -4 18 -1 31.3 16.2
 4 -19 -1 59.89 33.8
 4 -19 -1 87.69 22.7
 4 -19 -1 44.5 19.7
 -4 -19 1 12.7 20
 4 19 -1 49.8 28
 -4 19 1 75.39 21
 -4 19 1 19.4 25.5
 4 19 -1 69.39 20.2
 3 -19 -1 204.58 47.3
 3 -19 -1 178.48 31.4
 -3 19 1 169.78 29.2
 3 19 -1 152.68 37.3
 3 19 -1 178.78 32.3
 2 -19 -1 128.29 28.5
 2 -19 -1 179.38 29.7
 2 19 -1 160.08 25
 2 19 -1 154.68 37.6
 -2 19 1 168.28 50.79
 1 -19 -1 140.69 21.5
 1 -19 -1 120.59 21.8
 1 19 -1 169.68 44.6
 1 19 -1 142.89 24
 -1 19 1 146.29 39.6
 -1 19 1 248.78 55.59
 1 19 -1 173.98 33
 0 -19 -1 263.97 28.4
 0 -19 -1 281.37 30.1
 0 -19 1 234.78 17.1
 0 19 1 253.27 45.1
 0 19 1 251.87 34.4
 0 19 -1 198.58 38.5
 0 19 1 381.66 66.59
 1 -19 1 63.99 13.3
 -1 -19 -1 72.99 14.3
 1 -19 1 49.99 11.5
 -1 -19 -1 73.09 12.7
 -1 19 -1 75.19 15.4
 -1 19 -1 103.69 44.6
 1 19 1 106.49 56.79
 -1 19 -1 92.79 29.3
 1 19 1 79.59 18
 1 19 1 117.09 29.8
 2 -19 1 587.64 71.39
 -2 -19 -1 322.77 64.69
 2 -19 1 430.76 35.2
 -2 -19 -1 398.56 28
 -2 -19 -1 465.05 31.5
 2 19 1 520.75 75.99
 -2 19 -1 473.35 72.89
 -2 19 -1 410.76 36
 2 19 1 524.75 41.8
 3 -19 1 133.79 25.5
 -3 -19 -1 66.19 12.2
 3 -19 1 45.6 26.9
 -3 -19 -1 83.59 37.4
 -3 -19 -1 81.39 13.9
 -3 19 -1 102.49 36.8
 -3 19 -1 100.29 21.6
 3 19 1 109.99 24.5
 3 19 1 105.09 36.8
 -4 -19 -1 50.69 36
 4 -19 1 93.19 40.6
 4 -19 1 97.79 24.1
 -4 -19 -1 89.09 15.9
 4 -19 1 80.29 23.5
 4 19 1 91.89 45.1
 -4 19 -1 109.89 42.4
 -4 19 -1 58.29 19.1
 4 19 1 77.09 22.9
 4 -20 -1 87.59 26
 4 -20 -1 154.08 33.7
 4 -20 -1 102.19 40.8
 -4 -20 1 92.99 40.4
 -4 20 1 79.09 21.6
 4 20 -1 82.29 29.3
 -4 20 1 188.58 56.89
 4 20 -1 82.19 21.8
 3 -20 -1 149.39 29.2
 3 -20 -1 170.68 43.8
 -3 20 1 149.88 47.7
 3 20 -1 111.69 34
 -3 20 1 165.38 29.1
 3 20 -1 153.38 27.1
 2 -20 -1 343.17 41.2
 2 -20 -1 309.17 39.1
 -2 20 1 214.28 50.79
 -2 20 1 236.98 60.79
 2 20 -1 206.38 36.4
 -2 20 1 233.38 32.2
 2 20 -1 216.58 31.4
 2 20 -1 309.47 53.19
 1 -20 -1 126.09 21.5
 1 -20 -1 135.59 21.8
 -1 20 1 249.48 57.69
 1 20 -1 165.48 32.7
 -1 20 1 105.29 32.9
 1 20 -1 140.79 24.5
 1 20 -1 140.39 36.4
 0 -20 -1 160.78 21.1
 0 -20 -1 197.18 25.6
 0 -20 1 154.78 12.4
 0 20 1 174.18 45.6
 0 20 -1 181.68 36.8
 0 20 1 99.29 29.8
 0 20 1 160.68 28.9
 0 20 -1 130.49 38.3
 -1 -20 -1 593.54 39.7
 1 -20 1 668.03 40.9
 1 -20 1 647.34 39.8
 -1 20 -1 729.53 97.59
 -1 20 -1 629.44 44.4
 -1 20 -1 553.44 72.39
 1 20 1 668.03 89.59
 1 20 1 703.73 51.69
 1 20 1 521.85 66.09
 2 -20 1 3.3 8.2
 2 -20 1 2.2 7.7
 -2 -20 -1 -0.1 5
 -2 -20 -1 15.1 6.3
 -2 20 -1 7.2 8.2
 -2 20 -1 -1.9 15.4
 2 20 1 59.89 27.2
 2 20 1 10.6 10.2
 -3 -20 -1 164.98 50.29
 -3 -20 -1 125.79 15.7
 -3 -20 -1 103.69 15
 3 -20 1 91.99 21.2
 3 -20 1 136.09 40.9
 3 -20 1 164.28 31.7
 -3 20 -1 183.48 49.8
 3 20 1 132.99 39.9
 -3 20 -1 110.29 23.6
 3 20 1 153.18 28
 4 -20 1 6.4 12.1
 -4 -20 -1 2.4 5.2
 -4 -20 -1 -3.2 20
 -4 -20 -1 6.8 7.6
 4 -20 1 16.7 22
 4 -20 1 -3.6 9.7
 -4 20 -1 14.4 26
 4 20 1 11.3 13
 4 20 1 -12.3 11.4
 -4 20 -1 -3.8 7.5
 -3 -21 1 287.07 57.89
 3 -21 -1 297.57 42
 3 21 -1 272.57 38.5
 -3 21 1 317.67 41.8
 -3 21 1 388.96 77.49
 3 21 -1 260.97 52.39
 2 -21 -1 240.08 34.6
 2 -21 -1 206.98 32.6
 2 21 -1 228.48 38.7
 2 21 -1 209.68 45.3
 -2 21 1 210.68 58.59
 -2 21 1 299.57 61.29
 -2 21 1 277.37 35.6
 1 -21 -1 18.4 11.3
 1 -21 -1 32.1 12.3
 -1 21 1 30.7 21
 1 21 -1 16.4 10.7
 1 21 -1 -0.8 13.5
 1 21 -1 50.39 24
 -1 21 1 3.2 16.6
 0 -21 -1 410.96 30.7
 0 -21 1 341.97 19.9
 0 -21 1 418.46 25.1
 0 -21 -1 363.16 30.6
 0 21 1 366.16 59.79
 0 21 1 464.25 80.49
 0 21 -1 435.46 70.29
 0 21 -1 339.17 52.39
 -1 -21 -1 682.93 41.5
 1 -21 1 644.54 40.1
 -1 -21 -1 665.93 39.8
 1 21 1 706.73 53.19
 -1 21 -1 506.05 81.39
 -1 21 -1 669.43 45.9
 1 21 1 576.14 86.29
 1 21 1 613.84 75.79
 -1 21 -1 626.94 81.59
 -2 -21 -1 475.65 29.8
 2 -21 1 535.75 39.9
 -2 -21 -1 461.95 31.1
 -2 21 -1 399.76 75.89
 -2 21 -1 595.04 86.69
 2 21 1 446.36 48.5
 -2 21 -1 451.75 47.6
 2 21 1 534.05 81.59
 3 -21 1 5.6 10
 3 -21 1 22.8 13.2
 -3 -21 -1 -1.8 16.2
 -3 -21 -1 29.6 7.3
 3 -21 1 0.9 14.4
 -3 -21 -1 13.1 7.3
 -3 21 -1 6.7 21.3
 -3 21 -1 29.3 13.8
 3 21 1 33.7 17
 3 21 1 14.1 20.9
 3 -22 -1 66.59 20.5
 -3 -22 1 114.59 39.1
 3 -22 -1 158.88 30.7
 3 22 -1 132.59 39.4
 -3 22 1 125.09 25.4
 -3 22 1 76.59 44.6
 3 22 -1 127.39 25.9
 2 -22 -1 124.49 25
 2 22 -1 143.29 37.9
 -2 22 1 76.09 36.5
 -2 22 1 149.88 52.09
 2 22 -1 115.79 24.4
 2 22 -1 89.49 26
 1 -22 -1 15.9 10.6
 1 -22 -1 25.9 11
 1 22 -1 29.9 22.3
 -1 22 1 94.49 32.2
 -1 22 1 43.6 30.2
 0 22 1 448.46 66.89
 0 22 -1 331.67 63.59
 0 22 -1 332.77 56.19
 0 22 1 353.46 68.39
 -1 -22 -1 58.59 12.8
 -1 -22 -1 63.19 11.3
 1 -22 1 66.09 13.4
 1 -22 1 76.99 14
 1 22 1 74.99 35.1
 -1 22 -1 33.5 22.8
 1 22 1 21.9 14.1
 -1 22 -1 28.6 25.4
 1 22 1 101.39 31.6
 2 -22 1 392.86 41.6
 -2 -22 -1 391.66 24.8
 2 22 1 286.97 40.8
 -2 22 -1 270.07 57.99
 -2 22 -1 415.16 45.2
 -2 22 -1 364.06 74.89
 2 22 1 326.47 64.89
 -3 -22 -1 -4.3 4.7
 3 -22 1 0.6 9.7
 -3 -22 -1 46.5 39.7
 3 -22 1 3.8 9.8
 -3 -22 -1 1.8 3.9
 3 22 1 -0.8 17.1
 -3 22 -1 22.7 24.2
 3 22 1 14.1 12.6
 3 -23 -1 96.19 24.1
 3 -23 -1 107.19 26.6
 -3 23 1 104.29 50.89
 3 23 -1 191.58 46.5
 3 23 -1 90.79 22.8
 -3 23 1 82.09 21.8
 -3 23 1 143.59 50.39
 2 -23 -1 82.49 20.6
 2 -23 -1 130.99 26.5
 2 23 -1 84.09 20
 2 23 -1 132.99 38.9
 1 -23 -1 177.78 25.3
 1 -23 -1 184.78 27.2
 1 23 -1 161.88 28.5
 -1 23 1 202.88 48.8
 1 23 -1 166.58 37.5
 1 23 -1 225.68 48.3
 -1 23 1 144.19 47.1
 0 -23 -1 111.59 17.9
 0 -23 -1 81.89 15.6
 0 23 -1 80.29 33.2
 0 23 -1 108.09 32.2
 0 23 1 87.69 32
 0 23 1 111.69 38.2
 -1 -23 -1 150.58 19.9
 1 -23 1 169.48 19.9
 -1 -23 -1 185.68 20.2
 1 -23 1 166.38 20.6
 -1 23 -1 108.99 35.1
 1 23 1 230.18 54.39
 1 23 1 148.59 28.1
 -1 23 -1 135.79 44.1
 1 23 1 187.48 43.4
 2 -23 1 15.2 11.5
 2 -23 1 4.8 9.9
 -2 23 -1 24.4 27.7
 -2 23 -1 20.1 23.7
 2 23 1 12.9 16.5
 2 23 1 -2.3 18.3
 2 23 1 17.7 12.3
 -2 23 -1 11.3 10.2
 3 -23 1 46 16.3
 -3 -23 -1 58.99 37.5
 3 -23 1 58.29 17
 -3 23 -1 58.09 37
 3 23 1 80.79 22.9
 -3 23 -1 23.6 14.6
 3 23 1 24.3 26.9
 2 -24 -1 74.99 19.3
 2 -24 -1 88.79 20.9
 2 24 -1 50.69 24.4
 -2 24 1 50.39 32.4
 2 24 -1 52.79 17.2
 -2 24 1 27.6 32
 1 -24 -1 -1.6 8.7
 1 -24 -1 9.2 10.5
 1 24 -1 8.9 14.4
 1 24 -1 -6.8 10.6
 -1 24 1 -14.3 13.3
 -1 24 1 3.1 15.9
 1 24 -1 10.9 10
 0 -24 -1 127.59 19.8
 0 -24 -1 160.28 21
 0 24 -1 148.19 42.9
 0 24 1 133.09 39.9
 0 24 1 183.38 52.39
 0 24 -1 111.69 33.4
 -1 -24 -1 1.7 7.3
 -1 -24 -1 -0.2 4.4
 1 -24 1 1.4 9
 1 -24 1 8.7 5.9
 -1 24 -1 -9.9 9.5
 1 24 1 -3.2 18.4
 1 24 1 5.4 8.4
 1 24 1 11.5 15.7
 -1 24 -1 -3.5 17
 2 -24 1 248.08 31.3
 2 -24 1 316.37 36.6
 2 24 1 249.58 39.4
 -2 24 -1 262.87 68.79
 2 24 1 220.98 47.4
 -2 24 -1 263.07 59.19
 -2 24 -1 291.47 38.9
 2 24 1 184.88 50.09
 1 -25 -1 348.87 41.8
 1 25 -1 323.67 61.99
 -1 25 1 482.75 89.39
 -1 25 1 274.77 58.19
 1 25 -1 366.16 60.29
 1 25 -1 434.36 51.99
 0 -25 -1 -5.1 5.8
 0 -25 -1 4.8 7.3
 0 25 -1 14 16.5
 0 25 1 6.8 26.2
 0 25 1 -2.5 14.8
 0 25 -1 14.4 21
 -1 -25 -1 335.87 24.3
 -1 -25 -1 322.57 23
 -1 25 -1 510.65 88.49
 -1 25 -1 213.78 52.59
 1 25 1 471.45 70.99
 1 25 1 271.27 71.69
 1 25 1 361.76 51.49
 0 -26 -1 106.69 17.2
 0 -26 -1 104.49 17.9
 0 26 -1 94.79 33.2
 0 26 1 94.69 43.3
 0 26 1 86.59 34.6
 0 26 -1 129.29 47.8
 6 0 -2 29.3 24.8
 -6 0 2 -15.8 8.9
 -6 0 2 5.9 9.3
 5 0 -2 20.6 10.1
 -4 0 2 55.39 12.7
 4 0 -2 51.59 22.8
 -4 0 2 58.59 25.6
 3 0 -2 10 12
 -3 0 2 3.3 11.2
 -3 0 2 8.6 4.4
 -2 0 2 2199.08 115.99
 2 0 -2 2119.89 113.89
 2 0 -2 2218.58 98.29
 -1 0 2 3.8 6
 -1 0 2 0.7 2.1
 1 0 -2 10.2 7
 1 0 -2 0.7 2.3
 0 0 -2 226.08 19.3
 0 0 2 243.78 13.3
 0 0 2 237.08 19.2
 0 0 -2 237.88 13.4
 1 0 2 0.1 8.5
 -1 0 -2 12.2 11.2
 -1 0 -2 -1.1 3.7
 1 0 2 0.5 3.1
 -2 0 -2 959.8 67.59
 2 0 2 837.62 48.2
 2 0 2 808.82 63.19
 -2 0 -2 884.41 48.6
 3 0 2 4.4 7.4
 3 0 2 -7.1 6.6
 -3 0 -2 0.2 5.3
 -3 0 -2 -4.3 9.7
 -4 0 -2 72.69 28
 -4 0 -2 31.5 11.2
 4 0 2 60.09 25.5
 -5 0 -2 6.7 7.4
 -5 0 -2 6.6 20.4
 6 0 2 32.8 17.1
 -6 0 -2 32.1 17.8
 -6 0 -2 7.3 23.1
 6 0 2 31.6 30
 -6 -1 2 28 25.3
 -6 -1 2 9.9 11.2
 6 -1 -2 23.5 30.9
 6 -1 -2 6.6 7.3
 -6 1 2 -2 6.8
 -6 1 2 9.8 17.8
 6 1 -2 -0.7 10.2
 5 -1 -2 450.15 74.59
 5 -1 -2 490.45 54.79
 -5 -1 2 472.85 38.2
 5 1 -2 521.45 55.19
 5 1 -2 624.74 87.89
 -5 1 2 498.45 39.9
 4 -1 -2 199.38 29.5
 -4 -1 2 175.68 23.8
 4 -1 -2 181.98 40.5
 -4 -1 2 132.79 36.7
 4 1 -2 213.08 30.6
 4 1 -2 154.78 37.1
 -4 1 2 157.78 41.9
 -4 1 2 188.58 26.3
 -3 -1 2 866.61 70.79
 3 -1 -2 899.51 54.19
 -3 -1 2 942.51 50.39
 3 -1 -2 1049.09 76.19
 3 1 -2 837.02 68.69
 -3 1 2 841.12 71.59
 3 1 -2 1022.1 54.99
 -3 1 2 948.41 51.49
 2 -1 -2 21.3 6.8
 -2 -1 2 12.3 10.6
 2 -1 -2 8.6 9.7
 -2 1 2 11.7 11.6
 2 1 -2 21.1 6.8
 2 1 -2 12.9 9.7
 -2 1 2 2.8 6.9
 1 -1 -2 5422.66 247.88
 1 1 -2 5261.57 236.88
 1 1 -2 5587.14 236.98
 0 -1 -2 185.88 11.8
 0 -1 2 163.78 9
 0 -1 -2 188.28 22.8
 0 -1 2 156.18 16.4
 0 1 -2 166.08 9.5
 0 1 2 208.18 23.2
 0 1 2 151.18 11
 0 1 -2 157.28 13.8
 -1 -1 -2 1769.12 82.59
 -1 -1 -2 1886.11 97.39
 1 -1 2 1673.43 93.29
 -1 1 -2 1959.1 82.99
 -1 1 -2 2018.2 96.89
 1 1 2 1890.81 96.79
 2 -1 2 278.27 40.3
 2 -1 2 304.27 23.8
 -2 -1 -2 266.87 22.1
 -2 1 -2 260.07 21.8
 -2 1 -2 301.87 43.2
 2 1 2 239.68 38.4
 2 1 2 282.77 23.2
 -3 -1 -2 2555.04 151.28
 3 -1 2 2446.66 148.29
 3 -1 2 2674.23 123.19
 -3 -1 -2 2481.15 120.19
 3 1 2 2459.65 121.59
 3 1 2 2565.24 150.68
 -3 1 -2 2381.66 119.59
 -3 1 -2 2656.33 152.28
 -4 -1 -2 165.08 27.6
 -4 -1 -2 231.68 59.39
 4 -1 2 295.27 54.69
 4 -1 2 212.68 38.1
 -4 1 -2 182.38 28.2
 4 1 2 226.28 50.29
 -4 1 -2 272.97 55.69
 5 -1 2 178.08 47.1
 -5 -1 -2 64.99 18.4
 -5 -1 -2 142.79 46.7
 5 1 2 217.58 56.29
 -5 1 -2 102.59 37.1
 -5 1 -2 110.99 24.9
 -6 -1 -2 -7.4 17.1
 -6 -1 -2 18.5 21.5
 6 -1 2 16.8 16.9
 6 -1 2 5.5 22.1
 -6 1 -2 18.6 14.9
 -6 1 -2 12.1 23.7
 6 1 2 34.7 22.9
 6 1 2 0.3 11.7
 6 -2 -2 23.9 14.4
 -6 -2 2 9 9.4
 -6 -2 2 -2 15.9
 6 -2 -2 33.2 28.5
 -6 2 2 36.3 28.9
 6 2 -2 16.6 21.9
 5 -2 -2 84.99 33.1
 5 -2 -2 44.8 18
 -5 -2 2 66.19 15.3
 5 2 -2 79.19 19.5
 5 2 -2 41.9 25.4
 -5 2 2 63.29 15.9
 -4 -2 2 4.8 10
 4 -2 -2 4.2 7
 -4 -2 2 6.2 3.4
 4 -2 -2 -4.7 9.5
 -4 2 2 4.6 12.8
 4 2 -2 -5.6 5.3
 4 2 -2 12.8 16.1
 -4 2 2 10.5 4.6
 3 -2 -2 391.66 54.29
 -3 -2 2 360.46 49.2
 3 -2 -2 339.37 28.3
 -3 -2 2 351.26 24.4
 3 2 -2 283.77 30.1
 -3 2 2 296.47 24.7
 -3 2 2 285.17 46.4
 3 2 -2 303.97 45.3
 2 -2 -2 42.5 9.7
 -2 -2 2 54.29 8.4
 2 -2 -2 49.2 17
 -2 -2 2 34.5 13.9
 -2 2 2 29.9 7.7
 2 2 -2 34.3 8.1
 2 2 -2 59.39 16.2
 -2 2 2 51.69 16.9
 1 -2 -2 619.54 31.7
 -1 -2 2 632.74 36.1
 1 -2 -2 660.83 41.7
 1 2 -2 624.34 35.5
 1 2 -2 623.94 28.5
 -1 2 2 680.13 42.7
 -1 2 2 642.14 31.4
 0 -2 -2 15.4 9.7
 0 -2 -2 7.9 3.6
 0 2 -2 11.3 2.1
 0 2 2 2.8 7.7
 0 2 -2 4.4 3.8
 0 2 2 10.4 4.1
 -1 -2 -2 348.17 21.7
 1 -2 2 314.17 20
 1 -2 2 322.87 33.7
 -1 -2 -2 311.07 36.4
 1 2 2 274.07 20.2
 -1 2 -2 279.27 19.5
 -1 2 -2 306.57 33
 1 2 2 394.96 41.1
 -2 -2 -2 21.9 14.5
 -2 -2 -2 2.5 5.2
 2 -2 2 -0.8 8.5
 2 -2 2 4 5.7
 2 2 2 20.9 8.3
 -2 2 -2 -4.9 7.6
 2 2 2 10 13.7
 -2 2 -2 -3 4.2
 -3 -2 -2 22.4 9.3
 -3 -2 -2 9 10.5
 3 -2 2 45 22.6
 3 -2 2 11.7 8
 3 2 2 10 14
 -3 2 -2 47.6 22.7
 3 2 2 23.7 10.3
 -3 2 -2 21.9 8.2
 4 -2 2 25.4 19.7
 -4 -2 -2 12.4 9.9
 4 -2 2 22.9 12
 4 2 2 27.6 20.7
 -4 2 -2 14.6 9.4
 -4 2 -2 -2.7 11.1
 -5 -2 -2 18.8 11.1
 5 -2 2 17 19.4
 -5 -2 -2 13.2 23.5
 5 2 2 12 11.6
 -5 2 -2 41.5 14.7
 5 2 2 36.1 25.4
 -5 2 -2 28.7 26.1
 -6 -2 -2 43.3 32.1
 -6 -2 -2 14.2 13.6
 6 -2 2 10.8 29.2
 6 2 2 -5 9.4
 -6 2 -2 -1 14.2
 6 2 2 22.7 31.7
 -6 2 -2 23.3 14.3
 -6 -3 2 63.39 33.3
 6 -3 -2 45.5 31.7
 -6 -3 2 61.79 17.6
 6 -3 -2 41.2 21
 6 3 -2 29.6 33
 -6 3 2 74.29 20.7
 -6 3 2 49.5 39
 5 -3 -2 313.37 62.69
 5 -3 -2 286.77 41.7
 -5 -3 2 239.18 29.7
 5 3 -2 227.28 35.8
 5 3 -2 315.97 60.79
 -5 3 2 239.78 33.3
 4 -3 -2 287.67 36.1
 -4 -3 2 331.47 26.4
 4 -3 -2 440.16 65.39
 -4 -3 2 325.47 56.99
 4 3 -2 199.88 44.1
 4 3 -2 331.87 39.1
 -4 3 2 327.17 35.5
 3 -3 -2 1291.37 92.09
 -3 -3 2 1331.87 64.39
 -3 -3 2 1389.56 90.79
 3 -3 -2 1361.46 71.59
 -3 3 2 1313.17 67.99
 3 3 -2 1194.08 67.39
 3 3 -2 1279.97 87.19
 -3 3 2 1274.07 93.29
 2 -3 -2 136.99 26.7
 2 -3 -2 163.48 19.5
 -2 -3 2 173.18 26.4
 -2 -3 2 154.88 12.1
 2 3 -2 172.98 17.4
 2 3 -2 172.38 27.5
 -2 3 2 168.08 31.3
 -2 3 2 145.79 17.6
 1 -3 -2 9126.99 414.76
 -1 -3 2 9999 385.36
 -1 3 2 9045.09 409.06
 1 3 -2 9105.29 383.36
 0 -3 -2 309.47 19.1
 0 -3 -2 297.27 35.6
 0 3 2 307.87 19.2
 0 3 -2 279.57 17.3
 0 3 2 341.07 34.9
 1 -3 2 3592.34 163.68
 2 -3 2 1181.28 77.79
 -2 -3 -2 1236.58 60.59
 -2 -3 -2 1079.39 77.69
 2 -3 2 1136.79 59.49
 2 3 2 1126.49 78.19
 -2 3 -2 1080.79 58.69
 -2 3 -2 1035.6 75.49
 2 3 2 1109.39 59.79
 -3 -3 -2 2465.55 121.19
 3 -3 2 2422.26 148.79
 3 -3 2 2674.43 124.59
 -3 -3 -2 2696.03 154.48
 3 3 2 2617.74 124.19
 -3 3 -2 2439.16 151.08
 -3 3 -2 2521.25 122.69
 3 3 2 2595.34 152.38
 4 -3 2 5.9 5.2
 -4 -3 -2 1.2 7
 -4 -3 -2 -7 7.5
 4 -3 2 -2.8 13.5
 -4 3 -2 -10.5 13
 -4 3 -2 14.9 10.1
 4 3 2 -4.3 10.5
 -5 -3 -2 341.87 69.49
 -5 -3 -2 338.97 43
 5 -3 2 351.86 71.09
 -5 3 -2 269.87 61.49
 -5 3 -2 345.37 43.6
 5 3 2 321.87 45.1
 -6 -3 -2 152.58 30.3
 -6 -3 -2 52.79 40
 6 -3 2 112.69 50.19
 6 -3 2 142.79 34.9
 -6 3 -2 55.39 38.3
 6 3 2 156.38 35.2
 6 3 2 152.58 45.6
 -6 -4 2 12.8 21
 6 -4 -2 0.7 10.2
 6 -4 -2 23.6 23
 -6 -4 2 -0.3 5.6
 -6 4 2 18.8 9.8
 6 4 -2 14.1 24.3
 -6 4 2 -17.9 9.8
 -5 -4 2 24.5 9
 5 -4 -2 32.1 23.2
 5 -4 -2 23.6 12.4
 -5 4 2 30.6 11
 -5 4 2 1.1 16.3
 5 4 -2 98.19 33.5
 5 4 -2 16.8 10.7
 -4 -4 2 -1.5 10.8
 -4 -4 2 16.2 6.8
 4 -4 -2 47.7 19.9
 -4 4 2 17.9 8.9
 4 4 -2 -0.6 10.6
 4 4 -2 9.2 8.9
 3 -4 -2 367.66 29.7
 -3 -4 2 288.57 22.3
 -3 -4 2 417.86 52.69
 3 -4 -2 328.67 50.49
 -3 4 2 341.57 53.39
 3 4 -2 334.67 26.6
 3 4 -2 326.57 45.8
 -3 4 2 376.96 28.1
 -2 -4 2 408.66 36
 2 -4 -2 370.86 27.6
 2 -4 -2 434.16 50.69
 -2 -4 2 433.06 22.7
 -2 4 2 389.66 48.5
 -2 4 2 440.56 27.7
 2 4 -2 423.06 36
 1 -4 -2 7202.88 346.57
 -1 4 2 7705.43 343.87
 0 -4 -2 7.8 11.5
 0 -4 -2 3.9 4.1
 0 4 2 -5.4 5.4
 0 4 -2 3 1.2
 0 4 2 -0.8 4.3
 0 4 -2 1.4 1.1
 0 4 -2 -0.6 2.8
 -1 -4 -2 693.93 52.09
 1 -4 2 693.03 35.8
 1 -4 2 708.23 46.9
 -1 -4 -2 684.13 38.2
 -1 4 -2 678.93 46.8
 -1 4 -2 725.33 36.6
 1 4 2 675.13 37.9
 -2 -4 -2 354.26 26.9
 -2 -4 -2 355.86 48.7
 2 -4 2 355.06 47.2
 2 -4 2 392.86 27.6
 -2 4 -2 344.97 26.6
 2 4 2 326.47 26.5
 2 4 2 354.86 47.4
 -2 4 -2 416.16 50.79
 3 -4 2 503.05 39.9
 3 -4 2 622.04 73.49
 -3 -4 -2 598.64 41
 -3 -4 -2 712.83 81.39
 -3 4 -2 621.44 74.79
 3 4 2 612.44 74.49
 -3 4 -2 623.64 42.3
 -4 -4 -2 96.99 32.4
 4 -4 2 47.9 15.4
 -4 -4 -2 50.79 14.9
 4 -4 2 11.9 16.2
 4 4 2 54.79 16.2
 -4 4 -2 13 21.1
 5 -4 2 12.7 22.7
 -5 -4 -2 35.9 13
 -5 4 -2 28.8 26.2
 5 4 2 50.39 20.4
 5 4 2 52.19 32
 -5 4 -2 25.1 12.4
 6 -4 2 19.3 15.5
 6 -4 2 25.6 31
 -6 -4 -2 31.1 15.1
 -6 -4 -2 59.39 38.2
 -6 4 -2 49.4 35.5
 -6 4 -2 59.99 24.3
 6 4 2 5.1 14.2
 -6 -5 2 114.09 21.5
 6 -5 -2 67.29 38.5
 -6 -5 2 71.89 32
 6 -5 -2 90.39 26.1
 -6 5 2 144.19 51.59
 -6 5 2 124.49 26.6
 6 5 -2 143.99 36
 6 5 -2 96.29 37.4
 -5 -5 2 455.95 34.6
 5 -5 -2 350.96 66.79
 5 -5 -2 398.56 49.99
 -5 5 2 419.86 77.69
 -5 5 2 486.55 39.9
 5 5 -2 347.37 63.79
 5 5 -2 389.16 47.6
 4 -5 -2 318.97 56.89
 4 -5 -2 445.06 46.7
 -4 -5 2 362.46 27.8
 -4 5 2 383.16 66.39
 4 5 -2 369.26 57.29
 -4 5 2 345.87 37.3
 4 5 -2 403.96 34.5
 3 -5 -2 436.76 34.8
 -3 -5 2 451.95 28.1
 3 -5 -2 438.86 60.89
 -3 -5 2 468.75 56.29
 3 5 -2 471.35 32.8
 -3 5 2 434.56 32.4
 3 5 -2 473.05 55.89
 -3 5 2 497.45 66.19
 2 -5 -2 1548.55 78.19
 -2 -5 2 1693.13 89.39
 2 -5 -2 1611.94 96.89
 2 5 -2 1605.24 87.69
 -2 5 2 1631.04 99.09
 -2 5 2 1624.04 76.99
 -1 -5 2 5289.37 227.48
 1 -5 -2 5409.16 254.17
 1 -5 -2 5039.1 268.17
 -1 5 2 5709.53 267.97
 -1 5 2 5487.85 249.78
 1 5 -2 5351.26 230.08
 0 -5 -2 1916.91 83.09
 0 -5 -2 1772.52 111.89
 0 5 -2 1757.42 80.79
 0 5 2 1939.81 103.29
 1 -5 2 214.28 27.6
 -1 -5 -2 150.68 28.6
 1 -5 2 165.58 13.6
 -1 -5 -2 225.78 21.7
 -1 5 -2 164.98 24.9
 1 5 2 144.39 17.6
 -1 5 -2 161.38 14
 1 5 2 142.89 29.2
 2 -5 2 1398.86 72.49
 -2 -5 -2 1390.26 94.19
 -2 -5 -2 1411.16 72.79
 2 -5 2 1488.05 92.19
 -2 5 -2 1522.55 73.99
 2 5 2 1530.15 74.89
 -2 5 -2 1449.85 93.19
 2 5 2 1478.15 94.89
 3 -5 2 947.31 80.59
 -3 -5 -2 1046.9 85.19
 -3 -5 -2 997.2 59.49
 3 -5 2 1113.59 62.69
 -3 5 -2 1050.69 85.39
 3 5 2 964.7 82.19
 4 -5 2 300.67 40.1
 -4 -5 -2 315.67 36.7
 4 -5 2 382.06 64.89
 -4 -5 -2 438.06 70.09
 4 5 2 375.56 42.9
 -4 5 -2 232.38 53.89
 4 5 2 311.77 65.79
 -4 5 -2 258.37 40.8
 5 -5 2 -10.4 7.3
 5 -5 2 6 10.8
 -5 -5 -2 5.5 8.2
 5 5 2 -10.3 6
 -5 5 -2 -17.4 10.2
 5 5 2 9.7 20.2
 -5 5 -2 11.6 9.5
 -6 -5 -2 141.69 28.8
 -6 -5 -2 50.89 34.2
 6 -5 2 129.39 32.3
 6 -5 2 112.89 55.19
 -6 5 -2 115.09 26.3
 -6 5 -2 208.18 59.99
 6 5 2 247.38 66.39
 6 5 2 64.89 24.2
 -6 -6 2 32.8 29.5
 6 -6 -2 19.6 16.2
 6 -6 -2 -3.7 18.8
 -6 -6 2 39.5 13.9
 -6 6 2 17.6 26.4
 -6 6 2 26.9 12
 6 6 -2 -4.8 14.8
 5 -6 -2 21.4 22.9
 -5 -6 2 4 5.1
 5 6 -2 17 11.7
 5 6 -2 3.8 17.6
 -5 6 2 10.4 6.3
 -5 6 2 8.9 22
 -4 -6 2 17.6 6.5
 4 -6 -2 -0.6 13.7
 -4 -6 2 48.8 28.5
 4 -6 -2 21 9.3
 -4 6 2 25.3 9.1
 4 6 -2 43.7 19.1
 -4 6 2 6.5 17
 4 6 -2 27.8 11.9
 3 -6 -2 14.2 14
 3 -6 -2 20.5 8.8
 -3 -6 2 13.4 11.2
 -3 -6 2 16.1 5.7
 3 6 -2 5.1 9.6
 -3 6 2 12.5 7.3
 3 6 -2 4.3 6.1
 -3 6 2 23.8 19.9
 2 -6 -2 103.49 25.9
 -2 -6 2 66.99 16.9
 2 -6 -2 76.39 13.8
 -2 -6 2 73.89 7.5
 2 6 -2 93.39 20
 -2 6 2 33.7 17.3
 -2 6 2 98.59 14.9
 1 -6 -2 539.35 42.3
 1 -6 -2 561.94 32.4
 -1 -6 2 573.84 33.6
 1 6 -2 576.24 33.1
 1 6 -2 591.84 26.3
 -1 6 2 574.94 32
 -1 6 2 640.14 46.8
 0 -6 -2 378.26 47.2
 0 -6 -2 284.37 23.1
 0 6 -2 286.97 14.7
 0 6 2 243.48 28.4
 0 6 -2 286.67 15
 0 6 -2 272.07 19.9
 0 6 2 284.37 38.8
 -1 -6 -2 136.39 28
 -1 -6 -2 200.98 17.4
 1 -6 2 208.28 28.6
 1 -6 2 228.38 16
 -1 6 -2 183.38 27.4
 1 6 2 192.38 31.8
 -1 6 -2 214.88 16.6
 1 6 2 228.28 22.8
 -2 -6 -2 196.08 23.2
 2 -6 2 201.38 23
 2 -6 2 139.69 29.5
 -2 -6 -2 186.08 37.7
 -2 6 -2 199.28 36.7
 -2 6 -2 166.38 21.9
 2 6 2 155.08 32.5
 2 6 2 174.38 22.6
 3 -6 2 -1.2 11.9
 -3 -6 -2 2.8 6.2
 3 -6 2 17.8 8.2
 -3 -6 -2 -3.2 9.6
 -3 6 -2 -9 7.4
 3 6 2 0 12.3
 3 6 2 -2 5.2
 -3 6 -2 2.4 6.4
 -4 -6 -2 14.5 8.5
 -4 -6 -2 8.3 16.2
 4 -6 2 11.4 18.6
 -4 6 -2 16.3 8.4
 -4 6 -2 13.7 17.9
 4 6 2 52.89 25.2
 4 6 2 25.8 11.5
 -5 -6 -2 90.29 21.2
 5 -6 2 115.99 27.5
 5 -6 2 70.79 36.3
 -5 6 -2 136.39 45.7
 -5 6 -2 110.59 24.9
 5 6 2 117.19 27.2
 5 6 2 101.59 36.8
 -6 -6 -2 24.2 32.3
 6 -6 2 -8.1 15.9
 6 -6 2 2.3 12.3
 -6 -6 -2 16.2 11.2
 -6 6 -2 27.9 30.3
 6 6 2 -7.4 15.4
 -6 6 -2 15 9.8
 6 6 2 -1.2 10.9
 6 -7 -2 41.2 21
 6 -7 -2 82.49 37.4
 -6 -7 2 43.2 32.7
 6 7 -2 18.9 25.2
 -6 7 2 29.9 33.3
 5 -7 -2 115.49 39.2
 -5 -7 2 117.29 18.5
 5 7 -2 126.59 26.7
 5 7 -2 226.38 49.6
 -5 7 2 222.98 55.69
 -5 7 2 141.29 25
 4 -7 -2 144.99 26.4
 -4 -7 2 165.98 39.6
 -4 -7 2 199.68 21.6
 4 7 -2 282.97 50.09
 -4 7 2 144.39 40.3
 4 7 -2 149.39 25
 3 -7 -2 11.5 7.5
 -3 -7 2 12.2 11.6
 3 -7 -2 -1.1 9.2
 -3 7 2 -2.1 11.6
 3 7 -2 22.3 8.6
 3 7 -2 13.1 12.3
 -3 7 2 15.5 7.8
 -2 -7 2 1340.17 76.29
 2 -7 -2 1237.48 84.09
 -2 -7 2 1252.97 52.99
 2 -7 -2 1302.97 66.89
 2 7 -2 1302.07 74.39
 -2 7 2 1325.77 88.19
 -2 7 2 1238.18 64.49
 1 -7 -2 622.24 33.7
 1 -7 -2 508.65 42.2
 -1 -7 2 569.24 35.4
 1 -7 -2 560.14 35.2
 1 7 -2 573.34 34.1
 1 7 -2 564.64 26.5
 -1 7 2 496.75 31.3
 -1 7 2 608.54 47.6
 0 -7 -2 3655.83 177.58
 0 7 2 3333.47 173.68
 1 -7 2 166.88 25.7
 1 -7 2 168.18 13.6
 -1 -7 -2 147.59 18.1
 -1 -7 -2 132.39 29.4
 1 7 2 185.38 34.9
 -1 7 -2 130.59 15.7
 1 7 2 141.99 18.4
 -1 7 -2 173.48 27.4
 2 -7 2 2752.92 127.79
 2 -7 2 3055.69 153.98
 -2 -7 -2 2918.51 129.19
 -2 -7 -2 2721.63 155.48
 -2 7 -2 2740.73 151.98
 2 7 2 2836.72 130.29
 -2 7 -2 2835.12 128.89
 2 7 2 2760.82 154.68
 3 -7 2 259.67 32
 3 -7 2 229.58 44.8
 -3 -7 -2 291.17 32.1
 -3 -7 -2 300.97 51.79
 3 7 2 281.87 51.59
 -3 7 -2 405.36 62.59
 -3 7 -2 284.37 33
 3 7 2 196.38 28.8
 -4 -7 -2 886.11 105.49
 -4 -7 -2 832.02 56.19
 4 -7 2 894.81 102.49
 4 -7 2 916.51 61.69
 4 7 2 854.11 101.39
 4 7 2 865.41 60.59
 -4 7 -2 994.8 115.29
 5 -7 2 60.59 33
 5 -7 2 87.49 24.1
 -5 -7 -2 117.29 24.3
 5 7 2 76.09 34.3
 5 7 2 147.59 30.3
 -5 7 -2 157.58 30.4
 -5 7 -2 130.09 43.8
 6 -7 2 315.97 74.79
 -6 -7 -2 416.46 124.29
 -6 -7 -2 290.97 43.2
 6 -7 2 263.27 45.3
 6 7 2 288.37 49
 -6 7 -2 338.27 80.39
 6 7 2 445.96 85.29
 -6 7 -2 234.18 41.4
 -6 -8 2 -14.1 10.2
 6 -8 -2 8.1 10.3
 -6 -8 2 11.7 6.9
 6 -8 -2 10.9 23.4
 -6 8 2 -17.9 12.4
 6 8 -2 -1.8 18.1
 -6 8 2 16 10.1
 5 -8 -2 122.19 38.3
 -5 -8 2 110.89 38.8
 -5 -8 2 70.69 14.8
 5 8 -2 165.28 44.2
 -5 8 2 83.59 36.3
 -5 8 2 99.79 22.6
 5 8 -2 99.89 23.7
 4 -8 -2 20.8 10.4
 4 -8 -2 -3.6 12
 -4 -8 2 24.6 7
 -4 -8 2 1 12.1
 4 8 -2 27.1 11
 -4 8 2 25.5 10.1
 -4 8 2 10 18.7
 3 -8 -2 4.4 6.2
 -3 -8 2 1.5 3.4
 -3 -8 2 -6.6 5.1
 3 -8 -2 -11.6 7.3
 3 8 -2 6.1 6.3
 -3 8 2 5.9 5.3
 3 8 -2 11.6 12.2
 -3 8 2 5 12.7
 2 -8 -2 46.7 17.5
 2 -8 -2 44.2 11.5
 -2 -8 2 72.99 18.4
 -2 8 2 72.19 13.5
 2 8 -2 82.09 13.4
 2 8 -2 76.69 18.1
 -2 8 2 83.89 22.4
 1 -8 -2 75.99 18.6
 1 -8 -2 73.89 13.7
 1 -8 -2 46.4 9.7
 -1 -8 2 39.3 11
 1 8 -2 58.49 7.3
 -1 8 2 58.19 10
 -1 8 2 59.49 18.4
 0 -8 -2 144.69 30
 0 -8 -2 187.58 20.4
 0 -8 -2 166.48 16.8
 0 8 -2 140.69 18.1
 0 8 -2 130.99 10.3
 0 8 -2 153.78 11.6
 0 8 2 125.49 29.8
 -1 -8 -2 11.2 6.5
 -1 -8 -2 12.5 13.4
 1 -8 2 -3.8 6
 1 8 2 0 8.9
 -1 8 -2 16.9 5.9
 -1 8 -2 16 10.5
 1 8 2 11.1 7.1
 2 -8 2 269.97 41.4
 2 -8 2 232.08 25.5
 -2 -8 -2 202.08 40.5
 -2 -8 -2 184.98 23.3
 -2 8 -2 222.58 25.8
 2 8 2 243.48 27.7
 -2 8 -2 289.47 44.6
 2 8 2 228.98 41.3
 3 -8 2 42.6 13.8
 -3 -8 -2 27.4 10.6
 -3 -8 -2 44.3 23.3
 3 -8 2 43.9 21.4
 3 8 2 91.09 30.1
 -3 8 -2 68.69 25.9
 -3 8 -2 58.89 15.3
 3 8 2 57.99 15.6
 -4 -8 -2 62.79 29.3
 4 -8 2 35.6 24.4
 -4 -8 -2 22.9 12.3
 4 -8 2 21.5 13.8
 -4 8 -2 35.8 15.4
 4 8 2 37.3 22.3
 4 8 2 54.49 15.6
 -4 8 -2 39.9 23.9
 5 -8 2 25.3 15.3
 -5 -8 -2 12.9 10.4
 5 -8 2 12.9 22
 -5 -8 -2 11.5 34.7
 5 8 2 26.2 28.5
 -5 8 -2 43.1 30.1
 -5 8 -2 28.4 15.9
 5 8 2 6.7 10.9
 -6 -8 -2 20.9 13.6
 6 -8 2 6 15.4
 6 -8 2 8.4 22.7
 6 8 2 6.8 10.7
 -6 8 -2 1.3 22.6
 6 8 2 3.1 20.1
 -6 8 -2 7.3 10.7
 -6 -9 2 255.57 29.6
 6 -9 -2 305.67 71.99
 -6 -9 2 206.28 56.39
 6 9 -2 363.06 70.79
 -6 9 2 289.07 72.29
 6 9 -2 223.28 55.69
 -6 9 2 262.67 55.79
 5 -9 -2 1.5 17.2
 -5 -9 2 17.9 7.2
 5 -9 -2 6.2 10.4
 -5 -9 2 -8.1 10
 -5 9 2 14.1 10.5
 -5 9 2 17.4 23.1
 5 9 -2 -7.6 6.9
 5 9 -2 8.6 14.7
 4 -9 -2 823.72 99.89
 -4 -9 2 830.92 43.2
 -4 -9 2 693.93 85.69
 4 -9 -2 718.33 55.19
 4 9 -2 662.63 81.19
 -4 9 2 840.22 54.59
 4 9 -2 704.93 51.19
 -4 9 2 901.81 105.69
 -3 -9 2 0.9 2.4
 3 -9 -2 -6.9 4.5
 3 -9 -2 -8.1 6.8
 -3 -9 2 3.2 10.9
 -3 9 2 -0.5 12.9
 3 9 -2 8.4 11.1
 3 9 -2 5.5 5.9
 -3 9 2 1.2 5.4
 2 -9 -2 1106.69 80.79
 -2 -9 2 1143.09 72.79
 2 -9 -2 1200.88 64.89
 -2 9 2 1203.48 63.29
 2 9 -2 1280.67 73.49
 2 9 -2 1153.08 58.09
 -2 9 2 1343.57 90.29
 1 -9 -2 70.79 13.8
 1 -9 -2 24.2 12
 1 -9 -2 53.19 10.7
 -1 -9 2 69.39 15.3
 -1 9 2 70.99 20.1
 1 9 -2 52.99 12.5
 -1 9 2 54.89 10.4
 1 9 -2 49.8 7.5
 0 -9 -2 3238.08 167.68
 0 -9 -2 3138.39 136.59
 0 9 -2 3013.7 139.09
 0 9 -2 3058.69 145.39
 0 9 2 3041.8 165.28
 1 -9 2 0.4 3.6
 -1 -9 -2 17.2 13.9
 1 -9 2 2.9 7.4
 1 -9 2 4.4 3.6
 -1 -9 -2 2.3 3.8
 -1 9 -2 -5.1 6.2
 1 9 2 -2.8 11
 -1 9 -2 3.1 4.6
 1 9 2 -5.9 3
 2 -9 2 1340.27 68.59
 -2 -9 -2 1387.76 69.29
 2 -9 2 1325.37 88.29
 -2 -9 -2 1347.97 95.59
 -2 9 -2 1277.97 68.49
 2 9 2 1253.67 69.79
 2 9 2 1236.28 91.39
 -2 9 -2 1225.38 88.79
 3 -9 2 -4.4 4.3
 -3 -9 -2 1.5 6.2
 3 -9 2 -8 7.7
 -3 -9 -2 13.1 16.6
 3 9 2 2.7 7.4
 3 9 2 20.8 17.4
 -3 9 -2 -2.1 5.4
 4 -9 2 306.57 58.89
 -4 -9 -2 333.47 38.4
 -4 -9 -2 308.07 64.49
 4 -9 2 265.37 36.7
 4 9 2 405.16 68.89
 4 9 2 286.07 38.2
 -4 9 -2 280.17 38.2
 -4 9 -2 296.77 62.09
 -5 -9 -2 -4.5 14.7
 5 -9 2 4.1 22.4
 -5 -9 -2 9 10.4
 5 -9 2 24.7 15.8
 5 9 2 41.3 28.3
 5 9 2 41.8 17.1
 -5 9 -2 67.99 32.1
 -5 9 -2 13.6 12.9
 5 -10 -2 -7.2 14.3
 -5 -10 2 -18.5 9.1
 5 -10 -2 -6.9 6.2
 -5 -10 2 -5.3 4
 5 10 -2 -1.7 8.2
 -5 10 2 -2.6 20.3
 5 10 -2 5 17.6
 -5 10 2 -7.1 6.2
 4 -10 -2 30.8 23
 -4 -10 2 35 21.1
 -4 -10 2 33 6.9
 4 -10 -2 21.1 13.1
 4 10 -2 30.4 12.5
 4 10 -2 30.8 19.7
 -4 10 2 37.3 12.1
 -4 10 2 39.9 23.6
 -3 -10 2 148.19 33
 3 -10 -2 212.08 43.2
 3 -10 -2 124.69 23.7
 -3 -10 2 126.79 10
 -3 10 2 170.28 24.6
 -3 10 2 196.98 43.8
 3 10 -2 158.48 21.4
 3 10 -2 153.38 31.1
 2 -10 -2 73.39 21.5
 2 -10 -2 73.09 14.6
 -2 -10 2 58.59 17.6
 -2 10 2 67.69 14.1
 2 10 -2 54.89 10.4
 -2 10 2 48.5 22.6
 2 10 -2 65.89 18.3
 -1 -10 2 95.99 18.6
 1 -10 -2 102.59 15.9
 1 -10 -2 159.78 21.9
 -1 10 2 137.29 17.6
 1 10 -2 128.29 20.1
 1 10 -2 130.79 11.2
 -1 10 2 135.79 27.8
 -1 10 2 159.48 36.7
 0 -10 -2 139.49 18.8
 0 -10 -2 118.49 15
 0 10 -2 112.09 18.9
 0 10 -2 120.49 12.5
 0 10 -2 89.69 19.7
 0 10 2 120.39 18.5
 0 10 -2 106.49 13.3
 0 10 2 86.29 27.4
 -1 -10 -2 1012.7 75.39
 1 -10 2 835.92 56.99
 -1 -10 -2 823.22 47.2
 1 -10 2 881.61 43.7
 1 -10 2 829.92 43.5
 -1 10 -2 791.22 44.7
 -1 10 -2 720.33 57.09
 1 10 2 871.21 49.5
 1 10 2 921.01 71.29
 2 -10 2 214.68 25.5
 -2 -10 -2 153.08 21.7
 2 -10 2 163.38 33.4
 -2 -10 -2 119.09 33.1
 2 10 2 179.18 24.5
 2 10 2 161.98 34.9
 -2 10 -2 158.38 22.7
 -2 10 -2 165.28 34.5
 3 -10 2 170.08 39.8
 -3 -10 -2 140.19 38.6
 -3 -10 -2 123.69 21.1
 3 -10 2 149.39 24.1
 -3 10 -2 158.08 24.1
 -3 10 -2 204.18 43.9
 3 10 2 128.59 23.6
 3 10 2 203.98 44.1
 4 -10 2 -4.3 6.9
 -4 -10 -2 9.2 6.6
 -4 -10 -2 9.7 13.1
 4 -10 2 -11 10.6
 4 10 2 10.3 10.4
 4 10 2 1.7 12.3
 -4 10 -2 7.2 7
 -4 10 -2 -5.1 19.1
 5 -10 2 7.5 20.9
 5 -10 2 -5.4 9
 -5 -10 -2 6.5 10.7
 -5 -10 -2 12.2 20.4
 -5 10 -2 -2.1 20.6
 5 10 2 12.1 11.2
 -5 10 -2 7.1 8.2
 5 10 2 -0.3 13.2
 5 -11 -2 9.4 11.7
 -5 -11 2 19.3 20.6
 -5 -11 2 3.8 5.7
 5 -11 -2 -7.7 17.2
 5 11 -2 11.7 12.5
 -5 11 2 -9.6 5
 5 11 -2 6.5 16.9
 -4 -11 2 530.95 73.59
 4 -11 -2 461.65 72.99
 -4 11 2 455.35 38.3
 -4 11 2 312.87 64.79
 4 11 -2 455.05 37.9
 4 11 -2 307.77 53.09
 3 -11 -2 100.89 20.3
 -3 -11 2 129.59 31
 3 -11 -2 83.79 28.3
 3 11 -2 82.19 21.6
 -3 11 2 100.79 19.2
 -3 11 2 109.09 34.7
 3 11 -2 111.79 18.6
 2 -11 -2 809.02 66.39
 2 -11 -2 808.82 53.39
 -2 -11 2 904.21 61.49
 2 -11 -2 882.21 51.79
 2 11 -2 758.42 43.8
 -2 11 2 838.82 72.69
 2 11 -2 820.62 57.79
 1 -11 -2 17.9 7.8
 1 -11 -2 15 7.5
 -1 11 2 32.2 21.4
 -1 11 2 13.3 12.1
 1 11 -2 11.8 4.8
 -1 11 2 24.4 7.7
 1 11 -2 8.6 8.3
 0 -11 -2 1442.86 68.99
 0 -11 -2 1544.75 73.39
 0 11 2 1306.27 97.19
 0 11 2 1421.16 86.09
 0 11 -2 1282.37 75.69
 0 11 2 1600.24 76.29
 0 11 -2 1342.87 83.09
 1 -11 2 423.46 26.1
 -1 -11 -2 371.26 55.09
 1 -11 2 368.36 24.5
 -1 -11 -2 360.76 28
 1 -11 2 454.85 48.2
 -1 11 -2 376.16 45.2
 -1 11 -2 415.06 27
 1 11 2 357.26 28.8
 1 11 2 390.56 55.99
 -2 -11 -2 1520.25 78.89
 -2 -11 -2 1632.94 111.79
 2 -11 2 1399.76 76.89
 2 -11 2 1427.76 97.99
 -2 11 -2 1591.74 80.09
 2 11 2 1593.94 108.49
 -2 11 -2 1634.54 105.89
 2 11 2 1631.14 82.89
 3 -11 2 199.58 30.2
 3 -11 2 258.87 47.7
 -3 -11 -2 273.67 31.2
 -3 11 -2 188.08 44.4
 -3 11 -2 267.97 33.9
 3 11 2 242.78 48.1
 3 11 2 277.77 34.7
 4 -11 2 676.83 52.59
 -4 -11 -2 659.43 47
 4 -11 2 859.11 101.69
 4 11 2 574.44 49.8
 4 11 2 642.44 90.69
 -4 11 -2 658.63 51.09
 5 -11 2 146.99 31.7
 5 -11 2 212.28 54.39
 -5 -11 -2 158.88 49.4
 -5 -11 -2 198.58 30.9
 5 11 2 212.08 37
 -5 11 -2 209.48 35.2
 5 11 2 205.28 53.19
 -5 11 -2 193.48 56.99
 -5 -12 2 6.3 5.6
 -5 -12 2 -4.1 17.3
 5 -12 -2 20 14.3
 5 -12 -2 10.9 20.1
 5 12 -2 0.6 13.4
 -5 12 2 12.7 10.9
 5 12 -2 -0.9 8.7
 -5 12 2 -6.6 14
 -4 -12 2 7.1 4
 4 -12 -2 -12.2 8.7
 -4 -12 2 -7.4 10
 -4 12 2 28.1 10.1
 -4 12 2 -5.1 17
 4 12 -2 0.6 12
 4 12 -2 1.8 7.8
 3 -12 -2 137.09 35.9
 3 -12 -2 92.99 24.2
 -3 -12 2 86.59 23.6
 3 12 -2 98.49 17.4
 3 12 -2 65.49 20.1
 -3 12 2 104.69 32.4
 2 -12 -2 20.9 9.6
 -2 -12 2 10.6 11.3
 2 -12 -2 24.5 10.8
 2 -12 -2 18.6 14.1
 -2 12 2 -1.5 11.9
 2 12 -2 25.3 7.9
 2 12 -2 40.6 13.2
 -2 12 2 42.2 11.1
 1 -12 -2 34.4 9.1
 1 -12 -2 15.4 8.7
 -1 12 2 29.4 22.1
 -1 12 2 24 15.3
 -1 12 2 40.3 10.4
 1 12 -2 36.2 10.1
 0 -12 -2 335.57 24.3
 0 -12 -2 329.07 26.3
 0 12 -2 294.07 23.3
 0 12 2 305.47 33.2
 0 12 2 332.47 44
 0 12 -2 394.96 22.6
 0 12 2 459.35 64.29
 0 12 -2 373.36 45.5
 0 12 -2 273.77 33.2
 -1 -12 -2 186.88 23.4
 1 -12 2 200.08 16.5
 1 -12 2 227.18 33.9
 -1 -12 -2 202.38 40.3
 -1 12 -2 214.58 34.8
 1 12 2 171.88 36.7
 1 12 2 190.48 25.1
 -1 12 -2 235.68 23.9
 2 -12 2 -5.9 6.1
 -2 -12 -2 8.5 6.6
 2 -12 2 -1.1 3.7
 -2 -12 -2 -0.9 10.6
 2 12 2 0.8 5.6
 -2 12 -2 4.7 10.8
 2 12 2 4.7 5.5
 -2 12 -2 -4 3.4
 3 -12 2 18.2 18.9
 -3 -12 -2 10.1 8.7
 3 -12 2 26.4 12.3
 -3 -12 -2 4.9 12
 -3 12 -2 23.6 10.2
 3 12 2 -3.8 6.3
 -3 12 -2 13.2 18.7
 -4 -12 -2 85.99 18.4
 4 -12 2 81.39 21.6
 4 -12 2 92.79 34.9
 -4 12 -2 119.59 24.3
 4 12 2 91.49 33.1
 -4 12 -2 155.68 46.3
 4 12 2 105.39 24.1
 5 -12 2 -8.7 10.7
 -5 -12 -2 7.4 28.3
 -5 -12 -2 14.8 10.4
 5 -12 2 -3.8 8.5
 -5 12 -2 13 8.4
 -5 12 -2 40.3 31.7
 5 12 2 32.7 25.1
 5 12 2 -2.9 7.4
 -5 -13 2 384.06 28.6
 5 -13 -2 371.36 57.59
 -5 -13 2 292.27 61.39
 5 -13 -2 310.47 67.59
 -5 13 2 348.27 50.09
 5 13 -2 326.57 43.3
 5 13 -2 339.67 63.09
 -5 13 2 329.67 73.69
 -4 -13 2 242.68 51.39
 4 -13 -2 209.18 48.5
 -4 13 2 177.58 29.4
 4 13 -2 187.88 28.4
 -4 13 2 273.37 62.79
 4 13 -2 189.88 42
 3 -13 -2 846.22 58.59
 -3 -13 2 958.3 76.29
 3 -13 -2 1115.29 88.69
 -3 13 2 829.22 56.19
 3 13 -2 859.01 53.19
 3 13 -2 967.3 72.59
 -3 13 2 860.61 100.69
 -2 -13 2 537.25 48.2
 2 -13 -2 498.35 38.2
 2 -13 -2 495.85 63.09
 2 -13 -2 539.85 41.1
 2 13 -2 534.45 34
 -2 13 2 587.74 73.79
 -2 13 2 505.25 37.1
 2 13 -2 531.45 45.6
 1 -13 -2 1164.28 62.29
 1 -13 -2 1188.98 65.49
 1 13 -2 1137.39 57.19
 1 13 -2 1108.19 64.19
 1 13 -2 1139.29 71.79
 -1 13 2 1199.78 84.99
 -1 13 2 1142.39 95.59
 0 -13 -2 281.07 24.4
 0 -13 -2 315.97 23.1
 0 13 2 343.47 35.4
 0 13 2 299.67 41.8
 0 13 -2 196.38 30
 0 13 2 348.27 56.09
 0 13 -2 255.17 19
 0 13 -2 250.67 21.2
 0 13 -2 263.47 38.6
 -1 -13 -2 1235.18 66.89
 1 -13 2 1296.27 61.79
 1 -13 2 1368.66 80.49
 -1 -13 -2 1140.29 93.69
 -1 -13 -2 1237.08 62.99
 -1 13 -2 1314.87 84.99
 1 13 2 1216.08 69.29
 -1 13 -2 1351.56 65.49
 1 13 2 1231.18 95.99
 2 -13 2 761.02 63.89
 -2 -13 -2 738.53 87.59
 2 -13 2 731.73 46.2
 2 -13 2 594.24 42.5
 -2 -13 -2 761.72 46.3
 2 13 2 857.61 75.69
 2 13 2 731.43 48.7
 -2 13 -2 687.03 79.09
 -2 13 -2 656.63 44.8
 3 -13 2 203.78 30.1
 -3 -13 -2 230.48 51.69
 -3 -13 -2 256.67 29.9
 3 -13 2 239.68 46.8
 3 13 2 245.48 33.6
 3 13 2 172.58 41.9
 -3 13 -2 300.07 58.39
 -3 13 -2 236.58 32.2
 -4 -13 -2 366.06 39.4
 4 -13 2 380.86 45.9
 -4 13 -2 263.57 61.19
 4 13 2 344.47 44.2
 4 13 2 335.07 66.49
 -4 13 -2 424.86 49.1
 -5 -13 -2 56.79 32.8
 -5 -13 -2 62.99 16.9
 5 -13 2 43.2 16.7
 5 -13 2 74.29 37.5
 -5 13 -2 77.79 25.6
 5 13 2 69.29 21.7
 -5 13 -2 59.09 37.8
 -5 -14 2 101.79 39.6
 5 -14 -2 46 20.7
 5 -14 -2 72.09 45.8
 5 14 -2 16.1 20.1
 -5 14 2 49.8 35
 5 14 -2 64.29 19.8
 -5 14 2 38 15.4
 -4 -14 2 10 16.8
 4 -14 -2 57.09 25.3
 4 14 -2 45 16.2
 -4 14 2 62.69 17.9
 -4 14 2 14.8 23.2
 4 14 -2 15.1 17.9
 3 -14 -2 165.88 27.4
 -3 -14 2 164.18 36
 3 -14 -2 184.98 43
 3 14 -2 147.79 22.6
 -3 14 2 201.98 47.3
 -3 14 2 149.79 24.8
 3 14 -2 137.29 30.5
 2 -14 -2 2.9 6.8
 2 -14 -2 -2.2 9.4
 -2 -14 2 -6.8 7.9
 2 -14 -2 -2.7 5
 -2 14 2 7.8 6.2
 2 14 -2 40 14.6
 -2 14 2 -6.7 9.2
 2 14 -2 5.9 6.2
 1 -14 -2 65.09 13.9
 1 -14 -2 63.19 15
 -1 14 2 93.39 30.3
 1 14 -2 39.8 11.9
 -1 14 2 66.59 21.7
 1 14 -2 78.19 13.2
 1 14 -2 63.99 17.4
 0 -14 -2 305.67 26.9
 0 -14 -2 324.27 24.6
 0 14 -2 316.37 25.1
 0 14 2 317.27 54.69
 0 14 -2 334.27 41.2
 0 14 2 280.97 33.9
 0 14 2 451.15 54.69
 0 14 -2 349.77 47.9
 0 14 -2 300.17 21.7
 1 -14 2 263.97 21
 1 -14 2 314.67 40.2
 -1 -14 -2 330.37 23.8
 -1 -14 -2 334.87 56.69
 -1 -14 -2 309.17 26.4
 -1 14 -2 315.77 45.4
 1 14 2 261.57 50.39
 -1 14 -2 272.57 28.9
 1 14 2 347.87 29.1
 -2 -14 -2 53.09 13.1
 -2 -14 -2 39.5 22.8
 2 -14 2 74.19 15.1
 2 -14 2 74.09 15.8
 2 -14 2 40.3 18.5
 -2 14 -2 113.59 31.5
 2 14 2 48.9 22.9
 -2 14 -2 48.7 12.7
 2 14 2 40.6 12.7
 3 -14 2 92.09 30.5
 -3 -14 -2 67.59 15
 3 -14 2 49.8 15.7
 -3 -14 -2 41.9 25
 3 14 2 82.19 22.4
 3 14 2 118.29 35
 -3 14 -2 89.49 19.9
 -3 14 -2 78.69 29.6
 4 -14 2 61.69 19.5
 4 -14 2 87.59 33.3
 -4 -14 -2 45.2 29.5
 -4 -14 -2 64.99 16.7
 4 14 2 43.3 28.4
 4 14 2 98.79 23.7
 -4 14 -2 129.29 44.3
 -4 14 -2 91.69 22.4
 -5 -14 -2 36.4 14
 5 -14 2 14.4 25.3
 5 -14 2 28.3 14.9
 5 14 2 59.69 28.8
 -5 14 -2 4.9 18.7
 -5 14 -2 30.2 15.3
 5 -15 -2 115.19 41.7
 -5 -15 2 144.49 51.89
 5 15 -2 130.99 39.4
 -5 15 2 106.59 24.9
 5 15 -2 107.89 26.7
 4 -15 -2 69.19 19.7
 4 -15 -2 50.89 29
 -4 15 2 59.39 17.9
 4 15 -2 63.09 25.5
 -4 15 2 24.4 24.7
 4 15 -2 64.09 27
 3 -15 -2 760.72 58.99
 3 -15 -2 797.62 56.79
 -3 -15 2 738.83 95.39
 3 -15 -2 768.92 91.19
 3 15 -2 850.81 68.79
 -3 15 2 767.32 53.69
 3 15 -2 818.42 51.59
 2 -15 -2 358.46 40.9
 2 -15 -2 416.46 34.8
 -2 -15 2 568.94 63.89
 2 -15 -2 485.85 62.59
 2 15 -2 336.07 45.1
 -2 15 2 377.06 32.5
 -2 15 2 455.45 66.49
 2 15 -2 373.86 29
 1 -15 -2 1085.79 63.69
 1 -15 -2 1118.09 61.99
 1 15 -2 1123.99 57.99
 1 15 -2 1026.2 64.99
 -1 15 2 960.1 108.59
 -1 15 2 1039.1 83.29
 1 15 -2 1171.78 75.69
 0 -15 -2 174.78 23.4
 0 -15 -2 173.38 21.8
 0 15 -2 173.38 33.2
 0 15 2 170.18 25.9
 0 15 2 186.88 43.2
 0 15 -2 198.18 20.6
 0 15 2 151.28 32.5
 0 15 -2 150.78 20.8
 0 15 -2 195.68 31.7
 -1 -15 -2 1684.83 119.39
 -1 -15 -2 1446.96 78.39
 -1 -15 -2 1537.75 75.69
 1 -15 2 1598.34 92.99
 1 15 2 1496.95 113.09
 1 15 2 1519.35 83.69
 -1 15 -2 1586.24 77.59
 -2 -15 -2 2.2 13.4
 2 -15 2 0.4 5.9
 2 -15 2 6.3 7
 -2 -15 -2 14.7 7.7
 2 -15 2 4.3 11.7
 2 15 2 -5.1 11.4
 -2 15 -2 -7.1 9
 -2 15 -2 4 6.3
 -3 -15 -2 1057.69 122.49
 3 -15 2 941.11 60.79
 -3 -15 -2 953.3 57.39
 3 -15 2 931.01 83.99
 3 15 2 935.11 63.39
 -3 15 -2 832.32 102.59
 3 15 2 965.6 108.99
 -3 15 -2 905.91 60.39
 4 -15 2 5 11.3
 4 -15 2 7.9 20.2
 -4 -15 -2 -10 4.7
 -4 -15 -2 -1.7 17
 -4 15 -2 5.2 21.8
 4 15 2 -1.1 8.8
 -4 15 -2 -7.4 5.1
 4 15 2 37 25.3
 5 -15 2 271.17 63.29
 -5 -15 -2 338.27 78.39
 5 15 2 301.77 47.2
 -5 15 -2 226.18 63.49
 5 15 2 290.97 64.89
 -5 15 -2 307.07 44.5
 -5 -16 2 5.8 19.1
 5 -16 -2 -2.3 18.8
 5 -16 -2 -4.7 9.1
 5 16 -2 20.5 20.4
 -5 16 2 21.1 11.5
 5 16 -2 -6.1 7
 -5 16 2 -14.2 19.8
 4 -16 -2 -14.9 9.5
 4 -16 -2 -0.1 9.7
 -4 16 2 1.7 6.4
 4 16 -2 -4.6 11.4
 -4 16 2 -2.2 13.3
 4 16 -2 0.8 8.9
 3 -16 -2 3.3 9.2
 3 -16 -2 6 9.1
 3 -16 -2 10.4 9.8
 -3 -16 2 -3.1 10
 -3 16 2 -4.9 13.7
 3 16 -2 3 7
 -3 16 2 24.9 9.5
 -2 -16 2 14.9 14.6
 2 -16 -2 15.7 10.8
 2 -16 -2 19.4 8.1
 2 16 -2 4.5 9.7
 -2 16 2 7.5 16.7
 -2 16 2 15.2 8.5
 1 -16 -2 82.69 17
 1 -16 -2 102.19 19.5
 1 16 -2 142.19 19.3
 1 16 -2 86.19 23
 -1 16 2 39.4 24.6
 1 16 -2 80.19 18.8
 -1 16 2 146.29 35.8
 0 -16 -2 141.29 20.1
 0 -16 -2 187.38 24.4
 0 16 2 114.69 21.8
 0 16 -2 110.99 15.8
 0 16 -2 146.69 27.7
 0 16 2 165.38 36
 0 16 -2 129.89 19.5
 0 16 2 130.49 34.5
 0 16 -2 166.38 34.9
 -1 -16 -2 9.3 6.5
 -1 -16 -2 -11.1 7.5
 -1 -16 -2 13.3 5.5
 1 -16 2 6.6 4.5
 1 16 2 17.1 10
 -1 16 -2 -0.4 3.8
 -1 16 -2 -4.3 9.5
 1 16 2 8.2 16.8
 -2 -16 -2 140.79 40.4
 -2 -16 -2 107.99 18.7
 2 -16 2 136.29 21.3
 2 -16 2 110.19 28.8
 -2 -16 -2 95.39 15.9
 2 -16 2 139.29 21.4
 2 16 2 120.49 22.5
 -2 16 -2 80.19 28.2
 2 16 2 49.2 24.8
 -2 16 -2 101.09 19.5
 3 -16 2 -0.4 8
 -3 -16 -2 21.8 21.3
 3 -16 2 -4.9 5
 -3 -16 -2 -3.1 6.4
 3 -16 2 29.4 20.3
 -3 16 -2 -5 14.9
 -3 16 -2 24.7 10.7
 3 16 2 30.7 17.2
 3 16 2 -0.7 8
 4 -16 2 52.49 30.9
 -4 -16 -2 32.6 31
 -4 -16 -2 62.69 15.6
 4 16 2 46.7 26.2
 4 16 2 84.19 23.1
 -4 16 -2 48.3 17.1
 -4 16 -2 15.3 24.8
 5 -16 2 11.3 16.3
 5 -16 2 -9.9 17.3
 5 16 2 9.2 20.3
 5 16 2 31.5 18.1
 -5 16 -2 6.1 25.6
 -5 16 -2 22.6 15.6
 4 -17 -2 23.8 24.7
 4 -17 -2 17.7 14.3
 4 -17 -2 37 16.2
 4 17 -2 38.5 14.3
 -4 17 2 36.3 26.7
 4 17 -2 51.69 22
 -4 17 2 48.7 17.9
 -3 -17 2 450.35 65.69
 3 -17 -2 388.06 46.2
 3 -17 -2 396.86 66.19
 3 -17 -2 437.06 50.19
 3 17 -2 465.65 59.39
 3 17 -2 383.06 40.5
 -3 17 2 442.26 38.2
 -3 17 2 316.17 64.39
 2 -17 -2 172.88 31.6
 2 -17 -2 177.38 29.3
 -2 -17 2 226.68 41.6
 2 17 -2 207.38 25.9
 -2 17 2 266.07 60.99
 2 17 -2 242.08 40.4
 -2 17 2 220.08 49.6
 -2 17 2 183.38 27.2
 1 -17 -2 525.85 41.4
 1 -17 -2 574.34 40.2
 -1 17 2 559.84 72.89
 1 17 -2 550.34 45.8
 1 17 -2 623.74 39.7
 -1 17 2 549.85 82.39
 1 17 -2 491.25 58.39
 0 -17 -2 91.59 15.5
 0 -17 -2 101.39 19.3
 0 17 -2 77.79 25.8
 0 17 2 102.99 36.5
 0 17 2 87.89 24.3
 0 17 2 79.79 18.3
 0 17 -2 105.69 15.4
 0 17 -2 51.39 17.9
 1 -17 2 710.73 38.3
 -1 -17 -2 723.83 95.79
 -1 -17 -2 653.93 44.1
 -1 -17 -2 663.43 41
 1 17 2 649.24 48.3
 -1 17 -2 568.14 68.49
 -1 17 -2 715.03 84.29
 -1 17 -2 685.23 43.2
 1 17 2 671.23 102.39
 2 -17 2 -1.9 5.6
 -2 -17 -2 0.8 6.4
 2 -17 2 -4.8 4.8
 -2 -17 -2 -3 13.5
 2 -17 2 -6 6.6
 -2 -17 -2 0.7 5.1
 -2 17 -2 14.4 9.7
 2 17 2 -4.4 12.8
 -2 17 -2 2.4 13.3
 3 -17 2 309.37 58.09
 3 -17 2 257.17 33.9
 -3 -17 -2 303.57 33.2
 -3 17 -2 391.96 71.99
 3 17 2 350.96 43.6
 -3 17 -2 361.36 42.4
 3 17 2 296.47 62.49
 4 -17 2 -11.6 8
 -4 -17 -2 3.5 11.6
 -4 -17 -2 -0.6 6.8
 -4 17 -2 -16.9 10.3
 -4 17 -2 -1 7.6
 4 17 2 5.2 21
 4 17 2 -0.9 9.8
 4 -18 -2 129.69 29.9
 -4 -18 2 132.49 42.4
 4 -18 -2 160.38 34.5
 4 -18 -2 128.69 39.5
 -4 18 2 155.48 50.19
 4 18 -2 193.38 31.2
 4 18 -2 136.79 36.7
 -3 -18 2 -14 6.5
 3 -18 -2 5.5 16.1
 3 -18 -2 -5.7 7
 3 18 -2 2.5 6.8
 -3 18 2 1.5 17.9
 -3 18 2 -3.9 3.1
 3 18 -2 -5.9 10
 2 -18 -2 1.5 7
 2 -18 -2 -1.4 5.9
 -2 18 2 6 7.1
 2 18 -2 1.2 6.1
 2 18 -2 -2.9 9.7
 -2 18 2 -2.7 10.9
 -2 18 2 -13.3 7.6
 1 -18 -2 62.09 14.9
 1 -18 -2 45.3 13.5
 -1 18 2 26.4 19.4
 1 18 -2 23.9 12.7
 -1 18 2 12.6 22.7
 1 18 -2 38.8 18.3
 1 18 -2 42.4 12.2
 0 -18 -2 185.38 26.3
 0 -18 -2 163.78 23
 0 18 -2 199.08 23
 0 18 -2 176.58 37.8
 0 18 2 184.28 30.3
 0 18 -2 160.58 32.5
 0 18 2 151.38 34.4
 0 18 2 228.98 52.69
 -1 -18 -2 -1.3 6.5
 -1 -18 -2 -3.1 4.5
 1 -18 2 8.8 5.4
 1 18 2 18 16.3
 -1 18 -2 8.7 6.5
 1 18 2 13.9 6.9
 -1 18 -2 3.1 11.9
 2 -18 2 -7.1 3.7
 -2 -18 -2 4.2 7
 -2 -18 -2 -2.7 4.6
 2 -18 2 -4.7 7.9
 2 -18 2 -2.5 5.8
 -2 -18 -2 -5.8 10.3
 2 18 2 11.3 19.4
 -2 18 -2 9.4 15
 2 18 2 3.9 8.7
 -2 18 -2 12.3 5.4
 3 -18 2 0.7 7.7
 -3 -18 -2 6.1 18.1
 3 -18 2 19.7 12.8
 3 -18 2 -13.1 8.5
 -3 -18 -2 5.1 8.3
 -3 -18 -2 4.7 6.2
 3 18 2 42.6 27.2
 -3 18 -2 1.7 7.5
 3 18 2 5.1 11
 -3 18 -2 2.7 17.5
 4 -18 2 13.8 20.8
 -4 -18 -2 7.2 9.6
 -4 -18 -2 -12.3 10.2
 4 -18 2 -1.3 10.7
 4 18 2 43.8 34.6
 4 18 2 14.2 13.6
 -4 18 -2 11.3 20.9
 -4 18 -2 0.2 7.6
 -4 -19 2 33.9 25.8
 4 -19 -2 106.69 41.8
 4 -19 -2 26.5 19.4
 4 -19 -2 43.3 18.3
 4 19 -2 53.69 27.5
 4 19 -2 83.89 22.1
 -4 19 2 50.99 16.5
 -4 19 2 74.89 33.8
 -3 -19 2 346.57 57.49
 3 -19 -2 295.97 57.39
 3 -19 -2 495.15 55.49
 -3 19 2 294.27 64.69
 -3 19 2 346.37 41.7
 3 19 -2 357.16 39.9
 3 19 -2 327.37 53.39
 2 -19 -2 16.3 11.8
 2 19 -2 6.4 17.9
 -2 19 2 20.1 20.2
 -2 19 2 -7.9 17.6
 2 19 -2 18.6 10.3
 2 19 -2 14.5 9.2
 -2 19 2 7.2 7.4
 1 -19 -2 690.43 47.1
 1 -19 -2 683.33 49.7
 1 19 -2 717.73 77.29
 -1 19 2 748.43 89.49
 1 19 -2 698.23 46.7
 -1 19 2 629.54 93.99
 1 19 -2 642.94 54.29
 0 -19 -2 456.85 36.7
 0 -19 -2 510.25 35.7
 0 19 -2 505.35 69.09
 0 19 -2 480.75 58.49
 0 19 2 369.76 57.99
 0 19 2 457.45 77.49
 0 19 2 501.75 52.69
 -1 -19 -2 658.23 40.1
 1 -19 2 578.64 33.9
 -1 -19 -2 674.73 43.5
 -1 19 -2 542.85 39.7
 1 19 2 576.14 68.89
 1 19 2 686.53 93.39
 -1 19 -2 636.94 85.09
 -1 19 -2 610.54 74.99
 1 19 2 514.65 45
 -2 -19 -2 256.47 28.5
 2 -19 2 231.28 44.3
 -2 -19 -2 218.88 24.6
 2 -19 2 195.28 25.7
 2 -19 2 168.48 24.5
 2 19 2 125.39 26.3
 -2 19 -2 268.37 52.79
 2 19 2 211.08 51.99
 -2 19 -2 163.48 25.7
 -3 -19 -2 161.38 23.7
 -3 -19 -2 179.48 50.89
 -3 -19 -2 105.19 17.7
 3 -19 2 127.29 24.2
 3 -19 2 148.39 25
 3 -19 2 115.09 36.1
 -3 19 -2 151.88 27.6
 3 19 2 132.09 27.7
 3 19 2 118.59 41.7
 -3 19 -2 127.09 41.9
 4 -19 2 28.9 17.5
 -4 -19 -2 31.1 30
 4 -19 2 91.19 38.2
 -4 -19 -2 39 12.2
 4 -19 2 15.4 15.9
 -4 19 -2 27.5 30.6
 -4 19 -2 46.2 16.9
 4 19 2 43.3 31.4
 4 19 2 30 17.8
 4 -20 -2 21.1 16.7
 4 -20 -2 12.9 22.8
 -4 -20 2 23 23.8
 4 -20 -2 37.5 19.7
 4 20 -2 10.6 12
 -4 20 2 24.1 30
 4 20 -2 84.89 30.6
 -4 20 2 64.79 21.1
 3 -20 -2 12.4 12.8
 3 -20 -2 10 11.2
 -3 -20 2 -5 11.7
 -3 20 2 -8.9 13.4
 -3 20 2 1.7 6.2
 3 20 -2 21.7 18.1
 2 -20 -2 24.2 13.4
 2 -20 -2 20.8 10.8
 2 20 -2 14.9 15.2
 2 20 -2 9.9 9.4
 -2 20 2 36.3 29.6
 2 20 -2 16.8 12.6
 -2 20 2 47.5 28.4
 1 -20 -2 118.09 22.8
 1 -20 -2 130.19 22.5
 -1 20 2 51.79 32.5
 1 20 -2 121.59 21.1
 1 20 -2 91.19 24
 -1 20 2 128.09 37.8
 0 -20 -2 13.8 7.7
 0 -20 -2 13.5 9.7
 0 20 -2 -4 10.7
 0 20 2 14.8 21.1
 0 20 -2 -1.4 11.8
 0 20 2 24.1 13
 0 20 2 16.4 16.7
 1 -20 2 26.9 8.7
 1 -20 2 24.1 8.1
 -1 -20 -2 21.1 8.3
 -1 -20 -2 50.99 13.7
 -1 20 -2 44 13.7
 1 20 2 74.39 30.8
 -1 20 -2 38.6 22.7
 1 20 2 39.7 21.4
 -1 20 -2 23.9 20.4
 1 20 2 32.6 13.1
 -2 -20 -2 69.39 14.8
 2 -20 2 54.19 12.8
 -2 -20 -2 53.09 12
 -2 -20 -2 84.69 37.1
 2 -20 2 67.99 15.5
 2 20 2 88.59 21.9
 2 20 2 60.99 29.4
 -2 20 -2 56.09 26.2
 -2 20 -2 101.89 20
 3 -20 2 67.09 18.4
 3 -20 2 45.3 15.6
 3 -20 2 68.99 30
 -3 -20 -2 14.3 23
 -3 -20 -2 49.7 13.1
 -3 -20 -2 53.49 12.7
 3 20 2 76.19 20.5
 3 20 2 53.89 30.6
 -3 20 -2 58.49 34.1
 -3 20 -2 74.79 18.8
 -4 -20 -2 6.4 8.8
 4 -20 2 21.6 15.3
 -4 -20 -2 6.6 7.6
 -4 -20 -2 46.4 33.1
 4 -20 2 34.3 26.1
 4 -20 2 12.9 13.7
 4 20 2 6.2 22.8
 -4 20 -2 -13.9 14.2
 -4 20 -2 53.99 17.5
 3 -21 -2 22.9 16.7
 3 -21 -2 54.79 19.2
 -3 21 2 30.1 13.3
 3 21 -2 48.3 15.3
 -3 21 2 32.6 29.5
 -3 21 2 48.2 44.2
 2 -21 -2 56.99 16.6
 2 -21 -2 68.69 19.8
 2 21 -2 98.49 24
 -2 21 2 38.4 32
 2 21 -2 58.39 23
 2 21 -2 59.69 15.9
 -2 21 2 107.19 55.99
 1 -21 -2 131.49 22.9
 1 21 -2 138.79 29.5
 1 21 -2 97.69 19.3
 1 21 -2 123.89 32.6
 -1 21 2 56.09 29
 -1 21 2 69.89 32
 0 -21 -2 431.36 34.7
 0 -21 -2 460.85 38
 0 21 2 510.15 81.39
 0 21 2 477.55 53.89
 0 21 2 488.05 70.19
 0 21 -2 441.56 58.79
 0 21 -2 387.56 63.29
 -1 -21 -2 178.98 25.9
 1 -21 2 195.18 15.1
 -1 -21 -2 184.58 23
 1 21 2 201.38 42.6
 1 21 2 120.49 40.6
 1 21 2 163.28 30.5
 -1 21 -2 95.99 34.6
 -1 21 -2 154.78 23.9
 -1 21 -2 130.69 36
 -2 -21 -2 126.89 17.2
 -2 -21 -2 96.19 41.5
 2 -21 2 105.69 17.9
 2 -21 2 155.38 22.7
 -2 -21 -2 137.69 21.1
 2 21 2 168.98 31.2
 2 21 2 108.09 40.5
 -2 21 -2 168.48 51.19
 -2 21 -2 134.29 37.8
 -2 21 -2 79.49 18.4
 -3 -21 -2 276.37 23.1
 3 -21 2 244.88 54.99
 -3 -21 -2 202.18 26.2
 3 -21 2 217.08 30.2
 3 21 2 218.28 56.29
 -3 21 -2 354.76 70.69
 -3 21 -2 248.18 35.8
 3 21 2 162.08 31.5
 3 -22 -2 93.49 25.5
 3 -22 -2 53.29 19.4
 3 22 -2 22.3 19.7
 -3 22 2 48.5 33.3
 -3 22 2 60.39 17.8
 3 22 -2 72.89 19.3
 -3 22 2 44 39.8
 2 -22 -2 -4.9 7
 2 -22 -2 -1.5 8.3
 -2 22 2 -11.3 15.5
 2 22 -2 3.7 10.1
 -2 22 2 -12.6 12.1
 2 22 -2 -1.1 13.2
 1 -22 -2 13.3 11.2
 1 -22 -2 5.6 9.2
 1 22 -2 14.6 9.5
 -1 22 2 9.9 20.2
 1 22 -2 4.1 12.6
 -1 22 2 -6.8 18.1
 1 22 -2 -3.1 8.3
 0 -22 -2 91.49 19.9
 0 -22 -2 113.29 19.6
 0 22 -2 115.79 35.2
 0 22 2 94.89 32
 0 22 -2 159.88 41.3
 0 22 2 137.79 44.7
 -1 -22 -2 268.97 31.7
 1 -22 2 329.17 23.1
 -1 -22 -2 238.38 28.6
 1 -22 2 247.58 20
 1 22 2 242.98 46.7
 -1 22 -2 242.48 56.09
 -1 22 -2 265.07 51.19
 1 22 2 239.98 58.29
 1 22 2 221.28 37.2
 -1 22 -2 295.37 34.9
 -2 -22 -2 1.4 6.9
 2 -22 2 12.9 8.9
 2 -22 2 10.4 9.2
 -2 -22 -2 10.6 7.4
 2 22 2 17.5 22.8
 -2 22 -2 44.3 28.7
 -2 22 -2 8.7 8.5
 2 22 2 49 16.3
 -2 22 -2 -6.4 14.7
 3 -22 2 43 16
 -3 -22 -2 38.2 10.4
 3 -22 2 49.99 27.6
 -3 -22 -2 38 10.5
 3 -22 2 51.59 16.4
 -3 -22 -2 31.9 28.4
 -3 22 -2 -6.2 16.9
 3 22 2 16 13.9
 3 22 2 20.4 25.7
 3 -23 -2 47.1 20.9
 3 -23 -2 36.2 17.9
 -3 23 2 5.6 28.4
 -3 23 2 53.79 39.5
 3 23 -2 23.8 14.9
 3 23 -2 18.2 15.5
 3 23 -2 36.2 22.4
 2 -23 -2 391.46 48.2
 2 23 -2 447.26 47.1
 2 23 -2 509.35 66.39
 -2 23 2 318.97 89.69
 -2 23 2 324.37 67.49
 2 23 -2 367.06 50.79
 1 -23 -2 -4.8 5.6
 1 -23 -2 1.5 8.3
 1 23 -2 -5 6.8
 -1 23 2 -6.3 17.4
 -1 23 2 -12.1 8.7
 1 23 -2 -6 6.3
 1 23 -2 -6.2 9.6
 0 -23 -2 509.85 38.5
 0 -23 -2 493.65 40
 0 23 -2 401.16 67.19
 0 23 2 489.35 86.19
 0 23 2 535.55 78.89
 -1 -23 -2 2.9 7
 -1 -23 -2 -4.1 6.3
 1 23 2 -12 8.5
 1 23 2 -15.3 13.5
 -1 23 -2 9.5 7.2
 -1 23 -2 -0.6 13.1
 -1 23 -2 38.5 26.1
 1 23 2 7.3 9.8
 -2 -23 -2 212.48 25.6
 -2 -23 -2 230.78 24.8
 2 -23 2 230.68 26.5
 2 23 2 289.07 52.69
 2 23 2 259.67 63.89
 2 23 2 228.48 36.5
 -2 23 -2 251.97 55.49
 -2 23 -2 209.18 32
 -2 23 -2 146.99 48.1
 2 -24 -2 55.29 19.8
 2 24 -2 89.79 22.2
 -2 24 2 62.79 42.5
 -2 24 2 24.3 28.6
 2 24 -2 47.8 21.9
 2 24 -2 52.59 24.4
 1 -24 -2 3.3 9.1
 1 -24 -2 24.9 21
 -1 24 2 -10.1 12.9
 1 24 -2 19.2 13.4
 1 24 -2 1.6 11.5
 1 24 -2 23.9 21.5
 0 -24 -2 2.4 8.6
 0 -24 -2 14 11.3
 0 24 2 29.2 27.3
 0 24 -2 23.2 23.9
 0 24 2 -2 15.4
 0 24 -2 7.2 18.3
 -1 -24 -2 57.89 14.7
 1 24 2 21.7 26.4
 1 24 2 111.29 36.5
 -1 24 -2 77.49 33.7
 -1 24 -2 45.7 25.9
 1 24 2 91.69 24.4
 -2 -24 -2 7.5 7.9
 2 -24 2 1.1 7.2
 -2 -24 -2 2.5 5.4
 2 -24 2 -0.8 6.5
 -2 24 -2 -14.3 9.4
 2 24 2 2.3 9.7
 -2 24 -2 0.3 20.4
 2 24 2 74.69 32.4
 -2 24 -2 19.3 11.8
 2 24 2 16.4 18.1
 1 -25 -2 9.2 10.5
 -1 25 2 24.7 28.3
 1 25 -2 15.3 19.4
 1 25 -2 -6.1 7.4
 -1 25 2 28.9 28.5
 1 25 -2 -6.2 9.9
 0 -25 -2 176.58 26.1
 0 25 2 311.27 70.09
 0 25 -2 245.48 49.4
 0 25 -2 203.58 51.39
 0 25 2 233.78 53.19
 -1 -25 -2 9.2 9.1
 -1 -25 -2 10.4 9.5
 -1 25 -2 28.7 25.1
 1 25 2 4.9 17.7
 1 25 2 -8 7.5
 1 25 2 -12.7 9.3
 -1 25 -2 -4.9 15
 0 -26 -2 -0.9 8.2
 0 -26 -2 2.8 8.6
 6 0 -3 -5.9 8.3
 -6 0 3 15.7 20.7
 6 0 -3 -13.4 12.1
 -6 0 3 8.4 9.7
 5 0 -3 254.87 52.89
 -5 0 3 200.98 27.4
 5 0 -3 177.78 31.5
 -4 0 3 3.5 5.2
 4 0 -3 7 6.7
 4 0 -3 21.8 12.8
 -3 0 3 1110.09 56.39
 3 0 -3 1039.4 77.49
 3 0 -3 1045.7 60.09
 -3 0 3 1236.08 84.69
 -2 0 3 1 3.5
 2 0 -3 2.2 4.2
 2 0 -3 -4.1 5.8
 -2 0 3 -4.5 6.7
 1 0 -3 958 51.59
 1 0 -3 984 43.4
 -1 0 3 890.91 51.99
 0 0 3 4 7.8
 0 0 -3 0.2 3.2
 0 0 3 -2.9 2.6
 0 0 -3 10.3 8.7
 1 0 3 6451.35 306.77
 -1 0 -3 6739.63 305.37
 2 0 3 -3.4 2.2
 -2 0 -3 -2.8 4.3
 -2 0 -3 -0.7 9.5
 -3 0 -3 1685.73 116.59
 3 0 3 1625.04 88.69
 -3 0 -3 1674.33 88.59
 3 0 3 1826.22 118.29
 4 0 3 -3.6 10.3
 -4 0 -3 8.9 8.2
 -5 0 -3 1645.84 96.89
 -5 0 -3 1614.24 137.59
 5 0 3 1461.65 131.39
 6 0 3 3.9 16.9
 -6 0 -3 11.9 22.2
 6 0 3 -7.7 8
 -6 -1 3 8.9 9
 6 -1 -3 -16 8.2
 6 -1 -3 -7 5
 -6 -1 3 1.1 16
 -6 1 3 -6.5 14.5
 6 1 -3 15.7 16.5
 -6 1 3 0 9.3
 -5 -1 3 35.5 10.5
 5 -1 -3 42 26.2
 5 -1 -3 57.29 16.7
 5 1 -3 22 12.1
 5 1 -3 35.2 24.6
 -4 -1 3 247.98 26.9
 4 -1 -3 160.98 39
 -4 -1 3 95.19 41.7
 4 -1 -3 199.68 29.4
 4 1 -3 200.48 28.5
 4 1 -3 181.88 38.3
 -4 1 3 180.18 23.3
 3 -1 -3 74.89 22.6
 -3 -1 3 21.6 15.5
 -3 -1 3 53.49 10.4
 3 -1 -3 40.6 11.6
 -3 1 3 60.19 12.3
 -3 1 3 92.99 26.5
 3 1 -3 63.69 21.1
 3 1 -3 49 12.7
 -2 -1 3 174.78 27.9
 2 -1 -3 188.98 19.7
 -2 -1 3 177.68 13.1
 2 -1 -3 188.28 29.3
 -2 1 3 143.89 13.2
 2 1 -3 172.68 14.9
 2 1 -3 215.38 29
 -2 1 3 175.98 29
 1 -1 -3 233.38 25.2
 1 -1 -3 152.18 12.2
 -1 -1 3 175.18 20.2
 -1 1 3 165.88 25.9
 1 1 -3 204.38 17.4
 0 -1 -3 2771.32 134.89
 0 1 -3 2831.22 128.79
 0 1 3 3035.2 136.09
 -1 -1 -3 24.1 14.3
 1 -1 3 40.4 9
 1 -1 3 22.6 11.9
 1 1 3 16.6 11.4
 1 1 3 33.2 8.4
 -1 1 -3 19.6 11.8
 -1 1 -3 37.7 8.5
 2 -1 3 238.78 26.3
 -2 -1 -3 277.17 43.5
 -2 -1 -3 252.57 22.5
 2 -1 3 312.87 44.1
 -2 1 -3 292.57 23.7
 2 1 3 280.57 29.1
 -2 1 -3 257.07 40.9
 2 1 3 274.47 42.8
 3 -1 3 524.65 40.2
 3 -1 3 609.34 72.69
 -3 -1 -3 711.23 83.19
 -3 -1 -3 490.35 38.8
 3 1 3 574.74 41.8
 -3 1 -3 607.24 42.1
 -3 1 -3 594.14 75.09
 3 1 3 560.04 73.29
 4 -1 3 695.93 89.39
 4 -1 3 502.15 42.7
 -4 -1 -3 535.45 43.1
 -4 1 -3 452.35 73.79
 4 1 3 435.26 72.49
 4 1 3 465.15 51.19
 -5 -1 -3 17.4 10.4
 -5 -1 -3 26.6 23.9
 5 -1 3 3 18.7
 -5 1 -3 -0.4 14.8
 5 1 3 0.5 13.7
 -5 1 -3 -5.6 6.5
 6 -1 3 134.19 48.4
 6 -1 3 130.29 31.8
 -6 -1 -3 124.19 34.5
 -6 -1 -3 140.69 58.19
 -6 1 -3 218.58 65.39
 6 1 3 130.09 32
 6 1 3 129.09 46.5
 6 -2 -3 2.9 9.7
 -6 -2 3 31.5 12
 -6 -2 3 0.3 15.6
 6 -2 -3 24.5 23.5
 -6 2 3 19.2 27.2
 6 2 -3 88.59 33.3
 -6 2 3 41.8 14.7
 5 -2 -3 138.39 27.6
 5 -2 -3 187.28 43.9
 -5 -2 3 128.79 21.3
 5 2 -3 116.59 24.8
 -5 2 3 124.39 22.3
 5 2 -3 94.39 31.3
 -4 -2 3 371.06 29.5
 4 -2 -3 407.66 36.1
 -4 -2 3 582.64 87.19
 4 -2 -3 383.26 59.69
 -4 2 3 502.45 85.09
 4 2 -3 454.35 63.39
 4 2 -3 465.75 36.7
 3 -2 -3 2128.79 124.89
 3 -2 -3 2073.99 101.39
 -3 -2 3 1886.11 118.19
 -3 -2 3 1978.5 92.79
 3 2 -3 2102.59 99.59
 -3 2 3 2122.89 97.29
 3 2 -3 2041.3 119.49
 -3 2 3 2256.67 129.09
 2 -2 -3 140.39 17.1
 2 -2 -3 142.69 27.5
 -2 -2 3 116.89 22.9
 -2 -2 3 106.79 11.1
 -2 2 3 103.09 23.6
 2 2 -3 103.89 21.2
 -2 2 3 98.49 13.6
 2 2 -3 127.19 14.7
 1 -2 -3 737.73 37
 -1 -2 3 799.12 41.3
 1 2 -3 753.62 39.5
 -1 2 3 640.24 45.4
 0 -2 3 356.96 25.6
 0 -2 -3 407.66 23.5
 0 -2 -3 396.16 35.2
 0 2 3 380.56 34.1
 0 2 -3 363.36 25.9
 0 2 -3 382.56 19.1
 0 2 3 377.46 22.9
 1 -2 3 1538.05 89.69
 -1 -2 -3 1716.93 79.39
 1 -2 3 1733.23 77.19
 1 2 3 1695.33 96.09
 1 2 3 1733.83 79.39
 -1 2 -3 1877.21 94.29
 -2 -2 -3 143.69 20.4
 -2 -2 -3 159.98 32.9
 2 -2 3 204.48 36.1
 2 -2 3 171.48 22.1
 2 2 3 176.98 22.7
 2 2 3 183.88 35.8
 -2 2 -3 195.98 23.7
 -2 2 -3 161.88 32
 -3 -2 -3 297.97 51.79
 -3 -2 -3 264.17 31.9
 3 -2 3 206.58 42.2
 3 -2 3 272.77 32.8
 -3 2 -3 255.37 32.5
 3 2 3 312.27 35.3
 -3 2 -3 341.17 55.29
 3 2 3 237.18 45.6
 -4 -2 -3 12.7 19.9
 4 -2 3 -7.2 5.6
 4 -2 3 -1.8 14.6
 -4 -2 -3 26.1 10.7
 4 2 3 6.4 6.4
 4 2 3 -9.1 8.3
 -4 2 -3 5.6 9.4
 -5 -2 -3 54.19 17.1
 -5 2 -3 36.1 16.4
 5 2 3 35.1 26.1
 -5 2 -3 73.39 34.8
 6 -2 3 35.1 29.2
 -6 -2 -3 -5.9 18.6
 -6 -2 -3 24.5 15.9
 6 -2 3 22.3 14.2
 -6 2 -3 20.7 14.5
 6 2 3 16.9 15.4
 -6 2 -3 9.3 21.6
 6 2 3 26.4 23.6
 6 -3 -3 7.8 13
 -6 -3 3 -7.8 15
 -6 -3 3 -0.3 5.9
 6 -3 -3 -9.7 13.4
 6 3 -3 0.7 11.1
 6 3 -3 -8.3 13.7
 -6 3 3 4.8 13.1
 -6 3 3 10.5 9.8
 5 -3 -3 104.99 25.4
 -5 -3 3 121.29 19.5
 5 -3 -3 102.99 34.6
 -5 3 3 107.59 20.4
 5 3 -3 114.69 23.4
 5 3 -3 130.09 40.6
 -4 -3 3 47.6 11.3
 4 -3 -3 26.9 18.5
 -4 -3 3 44.7 23.2
 4 -3 -3 52.69 15.7
 4 3 -3 41.4 13.2
 4 3 -3 46.2 20.4
 -4 3 3 72.89 28.8
 -4 3 3 70.29 15.3
 3 -3 -3 162.58 33.6
 3 -3 -3 237.18 28.6
 -3 -3 3 208.78 16.8
 3 3 -3 224.98 25.5
 3 3 -3 200.68 36.2
 -3 3 3 231.78 42.4
 -3 3 3 255.37 21.3
 -2 -3 3 66.59 7.5
 2 -3 -3 58.49 11.4
 2 -3 -3 34.8 15.6
 -2 -3 3 63.19 16.5
 -2 3 3 67.79 19.8
 -2 3 3 88.39 13.1
 2 3 -3 48.3 13.9
 1 -3 -3 3907.61 214.08
 1 -3 -3 3992.3 198.48
 1 3 -3 4013.3 175.98
 -1 3 3 4217.48 210.88
 1 3 -3 4184.18 180.08
 -1 3 3 3964 193.78
 0 -3 -3 1359.16 79.99
 0 -3 -3 1315.27 62.09
 0 3 -3 1288.97 62.39
 0 3 3 1359.66 79.09
 0 3 3 1331.17 62.09
 1 -3 3 589.84 42.6
 -1 -3 -3 544.55 32.9
 1 -3 3 537.55 30
 -1 -3 -3 553.94 47.2
 1 3 3 537.55 32.7
 -1 3 -3 534.35 42
 -1 3 -3 554.84 31.2
 1 3 3 567.84 67.99
 2 -3 3 8.1 11.6
 -2 -3 -3 9.8 6.5
 -2 -3 -3 12.3 15.3
 2 -3 3 3.7 5.3
 -2 3 -3 5.2 5.7
 -2 3 -3 1.7 11.1
 2 3 3 8.5 6.7
 2 3 3 22.2 14.6
 -3 -3 -3 129.79 35.6
 3 -3 3 153.98 36
 -3 -3 -3 232.18 29.4
 3 -3 3 201.68 28.3
 3 3 3 204.78 43.4
 -3 3 -3 214.28 28.5
 -3 3 -3 180.18 40.3
 3 3 3 264.37 32.5
 4 -3 3 15.8 8.8
 -4 -3 -3 26.7 11.6
 -4 -3 -3 79.89 32.8
 4 -3 3 67.09 27.2
 -4 3 -3 -6.5 14.1
 -4 3 -3 14.4 7.9
 4 3 3 19.7 10.9
 5 -3 3 159.98 32.2
 -5 -3 -3 155.78 48
 -5 -3 -3 171.68 30.5
 5 3 3 187.48 50.79
 -5 3 -3 182.78 50.99
 5 3 3 168.48 39.2
 -5 3 -3 97.19 23.7
 -6 -3 -3 21.6 27.2
 6 -3 3 1.5 21.8
 -6 -3 -3 36.9 16.2
 6 -3 3 39.2 20.3
 6 3 3 31.7 17.1
 6 3 3 15.9 27
 -6 3 -3 65.49 21.5
 -6 3 -3 -2.4 17.6
 -6 -4 3 5.5 20.9
 6 -4 -3 -4.7 9
 -6 -4 3 7.7 8.8
 6 -4 -3 25.2 25.7
 -6 4 3 -12.4 10.8
 6 4 -3 2 11.4
 6 4 -3 34.9 27.6
 -6 4 3 17.5 13.4
 -5 -4 3 68.79 14
 5 -4 -3 27.7 14.7
 5 -4 -3 106.29 37.2
 -5 4 3 66.99 16
 5 4 -3 69.29 19.6
 -4 -4 3 30.1 8.2
 4 -4 -3 34.4 14.6
 -4 -4 3 2.1 14.2
 4 4 -3 17.7 16
 -4 4 3 29.9 9.7
 -4 4 3 62.89 24.9
 4 4 -3 13.7 9.4
 3 -4 -3 300.57 32.6
 3 -4 -3 188.48 37.5
 -3 -4 3 223.28 18.2
 -3 -4 3 216.28 36.7
 3 4 -3 236.58 26
 -3 4 3 155.28 34.9
 -3 4 3 258.37 27.4
 3 4 -3 222.28 36.3
 2 -4 -3 132.89 17.9
 -2 -4 3 100.89 19.8
 2 -4 -3 204.08 33
 -2 4 3 104.49 25.5
 -2 4 3 136.89 17.1
 2 4 -3 97.59 12.5
 2 4 -3 126.69 20.9
 -1 -4 3 1830.02 78.29
 1 -4 -3 1800.22 92.59
 -1 4 3 1671.13 93.19
 0 -4 -3 -4.8 11.2
 0 -4 -3 -1.1 3.3
 0 4 -3 2 4.1
 0 4 -3 0.5 1.5
 0 4 3 5.5 4.4
 0 4 3 -3.4 9.1
 1 -4 3 1165.08 53.89
 -1 -4 -3 1189.08 77.29
 -1 -4 -3 1151.08 57.99
 1 -4 3 1129.49 67.19
 -1 4 -3 990.7 65.79
 -1 4 -3 1176.28 55.39
 1 4 3 1256.87 59.09
 1 4 3 1002.1 72.69
 2 -4 3 538.45 49
 -2 -4 -3 498.85 35.2
 2 -4 3 543.15 35.1
 -2 -4 -3 612.54 66.99
 2 4 3 564.74 64.79
 -2 4 -3 527.55 35.1
 -2 4 -3 605.04 53.59
 2 4 3 451.15 34.5
 -3 -4 -3 133.29 35.1
 3 -4 3 124.39 32.8
 -3 -4 -3 138.89 22.4
 3 -4 3 89.99 18.4
 -3 4 -3 113.69 20.5
 3 4 3 144.19 24.7
 3 4 3 148.79 37.6
 -3 4 -3 76.99 28.5
 4 -4 3 568.64 82.49
 -4 -4 -3 521.75 82.19
 -4 -4 -3 576.64 44.9
 4 -4 3 564.74 46.1
 4 4 3 576.84 79.69
 -4 4 -3 501.85 79.69
 -4 4 -3 530.95 44.4
 4 4 3 634.74 48.4
 5 -4 3 148.09 30.4
 -5 -4 -3 148.29 48.6
 -5 -4 -3 181.18 31
 5 -4 3 147.99 46.4
 5 4 3 107.49 40.4
 5 4 3 197.68 35.1
 -5 4 -3 163.98 51.39
 -5 4 -3 133.79 27.6
 -6 -4 -3 107.09 54.89
 6 -4 3 106.69 50.39
 -6 -4 -3 76.69 20.4
 6 -4 3 89.19 25.8
 -6 4 -3 105.89 46.4
 -6 4 -3 73.29 22.2
 6 4 3 144.59 53.29
 6 4 3 154.48 34.5
 6 -5 -3 -12.8 12.3
 6 -5 -3 3.9 9.8
 -6 -5 3 -3 16.4
 -6 -5 3 11.4 8.6
 6 5 -3 23.2 25.8
 6 5 -3 7.2 12.3
 -6 5 3 9.6 9.4
 -6 5 3 -3.6 18.3
 5 -5 -3 16 12.7
 5 -5 -3 8.9 16.1
 -5 -5 3 25.6 8.5
 5 5 -3 11.4 10.9
 5 5 -3 24.9 22.5
 -5 5 3 53.79 26.9
 -5 5 3 30.4 11
 4 -5 -3 66.59 17.8
 4 -5 -3 36 26.8
 -4 -5 3 74.39 12.3
 4 5 -3 165.58 37.2
 4 5 -3 71.09 17.1
 -4 5 3 97.59 18.6
 -4 5 3 142.39 40.8
 -3 -5 3 326.27 20.5
 3 -5 -3 352.76 29.7
 -3 -5 3 419.36 52.39
 3 -5 -3 368.66 53.69
 -3 5 3 292.47 50.29
 3 5 -3 297.27 25.2
 -3 5 3 338.27 26.8
 3 5 -3 326.07 45.3
 2 -5 -3 100.69 16.1
 -2 -5 3 108.49 19.5
 2 -5 -3 93.69 22.7
 2 5 -3 94.99 12.1
 2 5 -3 97.49 18.4
 -2 5 3 82.19 13.8
 -2 5 3 148.59 30.1
 1 -5 -3 0.5 3.2
 -1 -5 3 2.1 2.9
 1 -5 -3 -4.4 6
 1 -5 -3 7 4.7
 1 5 -3 4.5 2.8
 -1 5 3 2.7 6.8
 0 -5 -3 1260.47 83.29
 0 -5 -3 1373.86 63.69
 0 -5 3 1300.37 59.99
 0 5 -3 1222.98 59.49
 0 5 3 1305.27 63.19
 1 -5 3 461.75 27.1
 -1 -5 -3 560.94 49
 1 -5 3 473.85 38.4
 -1 -5 -3 514.65 32.1
 -1 5 -3 505.35 29.2
 1 5 3 496.25 31.9
 -1 5 -3 443.36 38.3
 1 5 3 557.84 49.4
 2 -5 3 1029.9 73.19
 -2 -5 -3 1105.19 57.59
 2 -5 3 967.4 54.09
 -2 -5 -3 908.21 75.49
 -2 5 -3 891.01 53.59
 -2 5 -3 1039.1 75.19
 2 5 3 982.8 56.39
 2 5 3 1052.19 77.99
 -3 -5 -3 159.08 24
 3 -5 3 99.19 30.4
 -3 -5 -3 143.59 36.3
 3 -5 3 130.69 22.3
 -3 5 -3 128.69 34.9
 3 5 3 134.59 35.2
 3 5 3 169.68 25.5
 -3 5 -3 111.39 20.3
 4 -5 3 379.06 65.79
 -4 -5 -3 322.27 63.89
 -4 -5 -3 331.77 40
 4 -5 3 398.96 45.9
 4 5 3 297.27 57.99
 4 5 3 397.76 45.2
 -4 5 -3 381.76 43.8
 -4 5 -3 557.24 82.69
 5 -5 3 68.99 34.9
 -5 -5 -3 128.59 26.5
 -5 -5 -3 58.69 33.8
 5 -5 3 109.69 26.9
 -5 5 -3 116.79 41.5
 -5 5 -3 99.39 24.1
 5 5 3 104.79 24.6
 5 5 3 110.29 40.4
 6 -5 3 93.19 26.8
 -6 -5 -3 17.1 30.4
 6 -5 3 52.99 29.1
 -6 -5 -3 46 18.5
 -6 5 -3 58.79 21.4
 6 5 3 16.7 24.3
 6 5 3 41.8 20.5
 -6 5 -3 27.5 28.7
 6 -6 -3 280.87 63.99
 6 -6 -3 301.57 47.3
 -6 -6 3 437.96 80.59
 6 6 -3 347.37 69.49
 6 6 -3 337.07 48.1
 -6 6 3 354.56 79.19
 -6 6 3 330.67 42.4
 5 -6 -3 79.49 21.3
 5 -6 -3 39.7 26.8
 -5 -6 3 55.09 12.4
 -5 6 3 38.8 27.8
 5 6 -3 125.89 38.1
 5 6 -3 30.5 14
 -5 6 3 57.49 16.3
 -4 -6 3 710.23 39.1
 4 -6 -3 770.52 90.39
 4 -6 -3 708.83 51.79
 -4 6 3 623.84 45.5
 4 6 -3 696.33 78.19
 4 6 -3 642.54 46.5
 -4 6 3 828.62 101.29
 -3 -6 3 171.58 32.4
 3 -6 -3 165.38 35.2
 3 -6 -3 159.78 24.2
 -3 -6 3 131.69 11
 3 6 -3 136.19 19.4
 -3 6 3 151.68 36.1
 3 6 -3 218.98 35.1
 -3 6 3 174.18 23
 -2 -6 3 2768.52 133.69
 2 -6 -3 2873.21 127.89
 2 -6 -3 2717.63 146.99
 2 6 -3 2921.41 133.59
 -2 6 3 2750.92 151.18
 1 -6 -3 28 7.4
 -1 -6 3 30.6 5.3
 1 -6 -3 22.8 8.7
 -1 6 3 24.7 13
 1 6 -3 26.9 4.6
 0 -6 -3 1598.24 78.19
 0 -6 -3 1703.93 102.89
 0 -6 3 1655.53 73.89
 0 6 -3 1567.44 74.69
 0 6 3 1689.43 101.89
 0 6 3 1797.52 80.09
 1 -6 3 827.52 41.4
 -1 -6 -3 873.61 67.09
 1 -6 3 879.41 55.89
 -1 -6 -3 816.52 46.6
 1 6 3 959.6 68.79
 -1 6 -3 810.32 55.39
 1 6 3 799.92 46.4
 2 -6 3 703.83 59.59
 -2 -6 -3 780.12 66.99
 -2 -6 -3 699.23 45
 2 -6 3 768.32 44.2
 -2 6 -3 746.53 44.6
 2 6 3 723.93 46
 -2 6 -3 706.33 60.69
 2 6 3 731.03 79.19
 -3 -6 -3 878.21 53.79
 -3 -6 -3 813.52 94.39
 3 -6 3 831.82 88.99
 3 6 3 758.52 52.49
 -3 6 -3 823.22 92.79
 -3 6 -3 776.42 52.09
 -4 -6 -3 460.25 48.7
 4 -6 3 430.16 48.3
 -4 -6 -3 425.46 73.39
 4 -6 3 490.05 74.79
 4 6 3 505.55 53.79
 4 6 3 407.56 68.99
 -4 6 -3 516.05 42.5
 -4 6 -3 384.16 70.49
 5 -6 3 173.48 49.6
 -5 -6 -3 196.98 33.3
 -5 -6 -3 193.78 51.89
 5 -6 3 262.67 40.2
 -5 6 -3 130.29 46.7
 5 6 3 174.18 49.99
 -5 6 -3 267.27 39.3
 5 6 3 243.08 38.9
 6 -6 3 12.5 16.6
 6 -6 3 5.5 22.5
 -6 -6 -3 9.1 12.9
 -6 6 -3 -3.7 9.8
 6 6 3 -0.1 15.4
 6 6 3 21.5 24
 -6 6 -3 20.1 27.4
 -6 -7 3 22.1 8.6
 6 -7 -3 9 10.9
 -6 -7 3 17.9 27
 6 -7 -3 2.3 21.8
 6 7 -3 23.3 15.9
 -6 7 3 -17.2 13.5
 -6 7 3 37.8 13.6
 6 7 -3 27.9 26.2
 -5 -7 3 203.58 22.8
 5 -7 -3 178.48 33.1
 5 -7 -3 133.29 42.3
 -5 7 3 164.88 50.69
 -5 7 3 208.18 31
 5 7 -3 157.38 41.9
 5 7 -3 188.98 31.5
 4 -7 -3 12 8.3
 -4 -7 3 31.9 17.6
 4 -7 -3 6 13.8
 -4 -7 3 14.4 4.9
 4 7 -3 3.6 7.2
 -4 7 3 9.4 16.2
 4 7 -3 3.3 14.5
 -3 -7 3 68.99 7.9
 3 -7 -3 79.29 17.8
 -3 -7 3 92.19 24.4
 3 -7 -3 152.88 35.5
 3 7 -3 48.9 17.3
 -3 7 3 73.89 14.5
 -3 7 3 63.09 27.9
 3 7 -3 48.8 11
 -2 -7 3 3 6.1
 2 -7 -3 3.9 8.7
 2 -7 -3 0 2.6
 2 7 -3 0.6 3.1
 -2 7 3 -0.6 9.8
 -2 7 3 -1.6 2.1
 2 7 -3 5.4 6.5
 1 -7 -3 716.83 43.1
 1 -7 -3 743.33 40.4
 -1 -7 3 726.43 34.7
 -1 7 3 735.43 63.99
 -1 7 3 690.13 54.09
 1 7 -3 712.53 33.7
 0 -7 3 32.4 8.1
 0 -7 -3 24 8.3
 0 -7 -3 75.29 24.3
 0 7 -3 33.6 7.9
 0 7 -3 35.1 4.9
 0 7 3 9.2 12.8
 0 7 3 32.3 9.8
 -1 -7 -3 586.44 65.19
 1 -7 3 541.25 41.6
 -1 -7 -3 501.35 33.8
 1 -7 3 534.95 28.8
 1 7 3 510.45 61.39
 1 7 3 578.04 35.6
 -1 7 -3 440.16 39.9
 -1 7 -3 522.05 30.6
 -2 -7 -3 71.39 14.9
 2 -7 3 108.59 17
 2 -7 3 94.89 25.3
 -2 -7 -3 100.79 28.5
 2 7 3 110.09 19.3
 2 7 3 97.69 28
 -2 7 -3 135.19 30
 -2 7 -3 82.59 15.5
 -3 -7 -3 190.38 26.7
 3 -7 3 145.89 35.3
 -3 -7 -3 230.68 47.7
 3 -7 3 233.08 30.6
 -3 7 -3 181.48 27
 -3 7 -3 301.67 53.29
 3 7 3 239.68 32.4
 3 7 3 239.38 48
 4 -7 3 -3.3 12.5
 4 -7 3 14.5 9.9
 -4 -7 -3 12.7 14.4
 -4 7 -3 7.2 7.7
 4 7 3 11.9 10.1
 -4 7 -3 6.3 12.7
 5 -7 3 52.19 17.9
 -5 -7 -3 109.89 41.4
 -5 -7 -3 78.89 21.6
 5 -7 3 129.89 44.7
 -5 7 -3 96.09 23.1
 5 7 3 58.19 20.5
 -5 7 -3 26.2 26.2
 5 7 3 62.09 33.4
 6 -7 3 -8.7 13.2
 6 -7 3 28.5 32.2
 -6 -7 -3 14.2 13.3
 6 7 3 45.4 30.8
 -6 7 -3 12.2 13.6
 -6 7 -3 13.9 26.4
 -6 -8 3 76.89 15.4
 -6 -8 3 47.2 36.2
 6 -8 -3 64.79 37.6
 6 8 -3 64.59 33.6
 -6 8 3 58.09 40.5
 -6 8 3 22.8 17
 5 -8 -3 24.1 25.4
 -5 -8 3 65.59 36.3
 -5 -8 3 81.39 13.4
 5 8 -3 62.89 28.4
 -5 8 3 59.09 16
 -5 8 3 48.2 30.7
 5 8 -3 129.19 26
 4 -8 -3 418.66 66.29
 4 -8 -3 457.05 54.49
 -4 -8 3 324.27 52.79
 -4 8 3 397.56 34.5
 -4 8 3 426.96 72.19
 4 8 -3 421.96 34.4
 4 8 -3 336.27 60.39
 -3 -8 3 55.49 18.5
 3 -8 -3 52.39 20.8
 3 -8 -3 50.79 14
 3 8 -3 41.4 10
 -3 8 3 60.89 13.1
 -3 8 3 50.09 23.3
 3 8 -3 57.09 18.9
 2 -8 -3 910.51 67.59
 2 -8 -3 924.61 50.79
 -2 -8 3 757.62 51.69
 -2 8 3 888.01 70.69
 -2 8 3 746.03 46.4
 2 8 -3 900.11 53.19
 2 8 -3 811.42 41.5
 1 -8 -3 113.19 16.3
 1 -8 -3 148.99 20.5
 -1 8 3 127.49 31.2
 1 8 -3 102.69 11.3
 1 8 -3 106.89 5.9
 1 8 -3 112.69 6.2
 -1 8 3 132.79 27.6
 0 -8 -3 1512.65 75.59
 0 -8 -3 1558.14 102.89
 0 8 3 1546.75 76.69
 0 8 -3 1488.45 73.29
 0 8 3 1467.95 100.09
 0 8 -3 1577.14 65.39
 -1 -8 -3 12.9 7.4
 -1 -8 -3 23.7 15.1
 1 -8 3 13.9 9.8
 1 -8 3 8.8 4.4
 1 8 3 -2.1 4.8
 -1 8 -3 22.7 6.6
 -1 8 -3 8.1 8.7
 1 8 3 -6.7 7.6
 2 -8 3 1279.77 66.69
 -2 -8 -3 1267.17 94.89
 -2 -8 -3 1274.27 69.19
 2 8 3 1295.17 70.79
 -2 8 -3 1352.06 68.79
 -2 8 -3 1315.07 90.19
 2 8 3 1142.59 90.99
 -3 -8 -3 131.19 23
 3 -8 3 135.29 35.6
 -3 -8 -3 80.79 27.8
 3 -8 3 105.09 20.4
 -3 8 -3 150.48 38.5
 3 8 3 76.69 26.3
 -3 8 -3 118.49 20.8
 3 8 3 132.39 23.4
 4 -8 3 303.37 60.49
 -4 -8 -3 244.28 34.9
 4 -8 3 308.67 40.1
 4 8 3 255.17 55.39
 4 8 3 242.28 36.7
 -4 8 -3 388.56 44
 -4 8 -3 262.87 55.89
 -5 -8 -3 -1 7.5
 5 -8 3 22.2 15.4
 -5 -8 -3 26.2 21.3
 5 -8 3 -6.1 15
 -5 8 -3 17.9 11.8
 5 8 3 55.79 31.1
 5 8 3 15.5 12.5
 -5 8 -3 1.1 20.5
 6 -9 -3 35 28.6
 -6 -9 3 12.2 21.1
 -6 -9 3 6.6 5.8
 -6 9 3 24 13.5
 6 9 -3 41.1 31.6
 5 -9 -3 207.48 52.69
 -5 -9 3 138.79 39.2
 5 -9 -3 135.79 33.9
 -5 9 3 165.78 49.5
 5 9 -3 191.18 43.2
 -5 9 3 148.39 27.4
 5 9 -3 168.28 31.3
 -4 -9 3 -7.7 7.7
 -4 -9 3 1.4 3.3
 4 -9 -3 -13.8 6.9
 -4 9 3 4.3 15.8
 -4 9 3 28.3 10.2
 4 9 -3 3.9 7.6
 -3 -9 3 642.04 55.69
 3 -9 -3 669.43 47.6
 3 -9 -3 740.43 81.29
 3 9 -3 664.43 54.79
 -3 9 3 654.13 44.2
 3 9 -3 677.43 41.4
 -3 9 3 737.63 88.19
 2 -9 -3 92.59 24.1
 -2 -9 3 123.89 21.6
 2 -9 -3 120.79 19.4
 -2 9 3 94.79 15.8
 -2 9 3 111.49 29.4
 2 9 -3 77.49 16.5
 2 9 -3 120.19 13.8
 1 -9 -3 2592.64 117.09
 1 9 -3 2503.05 107.99
 1 9 -3 2492.25 104.99
 -1 9 3 2277.87 144.49
 -1 9 3 2374.16 133.49
 0 -9 -3 1.4 3.2
 0 -9 -3 8.9 6.2
 0 -9 -3 5.5 13
 0 9 -3 2 2.7
 0 9 -3 -2.1 3.7
 0 9 3 5.2 11.3
 0 9 -3 4.1 3.1
 0 9 3 11.2 7
 -1 -9 -3 1111.29 86.59
 1 -9 3 1184.38 55.29
 -1 -9 -3 1217.98 63.59
 1 -9 3 1191.48 71.69
 1 -9 3 1150.58 54.79
 -1 9 -3 1284.17 75.79
 1 9 3 1144.29 63.49
 1 9 3 1250.47 88.69
 -1 9 -3 1133.69 57.89
 -2 -9 -3 196.18 25.7
 -2 -9 -3 156.18 38
 2 -9 3 166.98 21.2
 2 -9 3 153.18 32.3
 -2 9 -3 132.19 30.5
 -2 9 -3 186.08 23.7
 2 9 3 164.18 36.3
 2 9 3 165.08 24.2
 3 -9 3 642.54 78.09
 3 -9 3 660.93 46
 -3 -9 -3 624.54 44.8
 -3 -9 -3 776.12 93.19
 3 9 3 661.53 84.39
 -3 9 -3 711.53 86.59
 -3 9 -3 593.74 45.1
 3 9 3 634.24 47.1
 4 -9 3 5.9 9.7
 -4 -9 -3 24.4 11
 4 -9 3 21.3 20.6
 4 9 3 2.4 8.3
 4 9 3 47.1 21.8
 -4 9 -3 31.9 19.4
 -4 9 -3 21.1 10.4
 -5 -9 -3 147.59 50.19
 5 -9 3 266.77 41.8
 -5 -9 -3 210.18 34.3
 5 -9 3 233.68 58.49
 -5 9 -3 178.88 54.89
 -5 9 -3 195.58 34.2
 5 9 3 217.48 57.49
 5 9 3 275.57 42.9
 5 -10 -3 23.2 22.5
 5 -10 -3 56.29 19
 -5 -10 3 97.09 35.6
 -5 10 3 47.5 16.9
 5 10 -3 82.79 31.7
 -5 10 3 49.99 32.8
 5 10 -3 59.99 18.8
 -4 -10 3 158.28 10.3
 4 -10 -3 257.87 52.89
 -4 -10 3 174.58 39.3
 4 10 -3 191.38 40.6
 4 10 -3 205.48 28.3
 -4 10 3 204.98 30.5
 -4 10 3 203.48 49.7
 3 -10 -3 347.27 39.4
 3 -10 -3 384.46 59.39
 -3 -10 3 403.66 52.19
 -3 10 3 291.97 33.4
 -3 10 3 233.58 49.8
 3 10 -3 297.47 25.2
 3 10 -3 394.96 47.6
 -2 -10 3 1005.8 64.19
 2 -10 -3 1067.99 61.69
 2 -10 -3 1087.69 79.49
 -2 10 3 1109.09 60.29
 2 10 -3 1131.29 64.39
 -2 10 3 1212.08 88.19
 2 10 -3 1109.19 53.69
 1 -10 -3 30.2 10.7
 1 -10 -3 30.5 9.2
 -1 10 3 54.89 19.3
 1 10 -3 27.5 6.5
 1 10 -3 18.7 4.3
 -1 10 3 58.19 25
 1 10 -3 25.4 7.3
 0 -10 -3 1903.41 120.19
 0 -10 -3 1733.33 85.49
 0 -10 -3 1761.92 81.29
 0 10 -3 1690.33 84.89
 0 10 -3 1604.14 75.59
 0 10 -3 1728.53 74.89
 0 10 3 1814.32 87.49
 0 10 3 1618.24 112.89
 -1 -10 -3 243.48 45.3
 -1 -10 -3 317.37 32.3
 1 -10 3 293.97 19.3
 1 -10 3 298.47 36.4
 1 -10 3 312.67 19.8
 -1 10 -3 349.37 42.3
 1 10 3 331.37 27.3
 -1 10 -3 288.87 22.1
 1 10 3 376.26 55.49
 2 -10 3 1182.98 83.19
 -2 -10 -3 1090.89 90.69
 2 -10 3 1134.09 61.29
 -2 -10 -3 1217.78 65.69
 -2 10 -3 1004.5 61.39
 -2 10 -3 1266.77 88.09
 2 10 3 1214.68 67.49
 3 -10 3 331.67 55.39
 3 -10 3 287.27 34.4
 -3 -10 -3 316.37 36.9
 -3 10 -3 315.67 57.19
 3 10 3 261.97 35.4
 3 10 3 287.17 55.49
 -3 10 -3 216.68 31.1
 4 -10 3 764.42 59.29
 4 -10 3 935.31 106.89
 -4 -10 -3 944.81 61.69
 -4 10 -3 885.81 109.99
 -4 10 -3 997.5 65.39
 4 10 3 843.92 63.09
 4 10 3 974.7 110.99
 5 -10 3 5 10
 -5 -10 -3 0.7 10
 5 -10 3 28.8 26.3
 -5 -10 -3 4.8 10.8
 -5 10 -3 22.8 28.1
 5 10 3 4.2 20.4
 -5 10 -3 10.6 9.7
 5 10 3 17.4 15.1
 5 -11 -3 44.9 30.4
 5 -11 -3 74.59 21.2
 -5 -11 3 55.59 7.9
 -5 -11 3 51.99 29.8
 5 11 -3 78.69 21.1
 5 11 -3 115.59 35
 -5 11 3 132.89 47.3
 -5 11 3 61.39 17
 -4 -11 3 13.9 15.3
 4 -11 -3 83.99 30.1
 -4 11 3 27.5 9.9
 4 11 -3 26.1 14.5
 4 11 -3 20 10.9
 -4 11 3 63.29 32.5
 3 -11 -3 97.59 24.2
 -3 -11 3 110.39 26.5
 -3 11 3 130.59 22
 3 11 -3 118.79 18.2
 -3 11 3 221.78 47.4
 3 11 -3 141.59 29.2
 2 -11 -3 49.9 19.9
 2 -11 -3 84.69 17.1
 2 -11 -3 74.29 16.9
 -2 -11 3 78.79 17.9
 2 11 -3 80.19 16.9
 -2 11 3 58.59 21.4
 -2 11 3 64.99 13.6
 1 -11 -3 734.33 44.1
 1 -11 -3 829.32 49.3
 1 11 -3 730.93 40.4
 -1 11 3 647.04 81.19
 1 11 -3 733.33 36.1
 -1 11 3 760.32 63.29
 1 11 -3 760.52 44
 0 -11 -3 23.9 8.6
 0 -11 -3 17.9 6.9
 0 11 3 12.1 13.8
 0 11 -3 18.9 8.1
 0 11 3 17.5 7.3
 0 11 -3 28.2 6.3
 0 11 -3 16.5 5.5
 0 11 -3 23.1 10.2
 1 -11 3 109.79 12.7
 1 -11 3 97.79 20.9
 -1 -11 -3 78.79 15.4
 -1 -11 -3 114.99 33.2
 1 -11 3 83.09 11.1
 -1 11 -3 66.09 18.7
 1 11 3 92.09 26.3
 1 11 3 103.39 18.2
 -1 11 -3 94.89 14.3
 2 -11 3 11.5 6.1
 -2 -11 -3 -0.1 9.5
 2 -11 3 1.4 9.4
 -2 -11 -3 1.1 5.9
 -2 11 -3 -2 4.2
 -2 11 -3 3.9 9.7
 2 11 3 19.2 13.7
 2 11 3 5.4 7.4
 -3 -11 -3 293.97 34.9
 3 -11 3 243.68 32.1
 3 -11 3 387.96 60.79
 -3 -11 -3 260.37 55.09
 3 11 3 260.47 62.49
 -3 11 -3 196.78 45.1
 3 11 3 258.77 35.5
 -3 11 -3 197.68 29.3
 -4 -11 -3 10.1 7.5
 4 -11 3 10.6 20.2
 4 -11 3 9.1 10.7
 4 11 3 55.79 26.4
 -4 11 -3 -14.4 12.9
 -4 11 -3 1.9 7.9
 4 11 3 -3.6 6.3
 5 -11 3 18.9 14.5
 -5 -11 -3 52.29 18.4
 5 -11 3 18.1 24.1
 -5 -11 -3 31.5 27.2
 5 11 3 26.6 14.2
 5 11 3 30.2 26.6
 -5 11 -3 16.7 13.8
 -5 11 -3 33.1 31.5
 -5 -12 3 110.19 36.5
 5 -12 -3 132.69 43.3
 5 12 -3 73.49 27.4
 -5 12 3 99.99 24.5
 -5 12 3 27.6 30.2
 5 12 -3 80.69 21.8
 4 -12 -3 917.61 109.39
 -4 12 3 1178.48 71.29
 4 12 -3 1055.89 85.19
 -4 12 3 844.62 112.49
 4 12 -3 1258.17 69.69
 -3 -12 3 292.07 43.2
 3 -12 -3 428.36 61.39
 3 -12 -3 292.97 37.1
 -3 12 3 274.07 33.5
 -3 12 3 353.46 63.09
 3 12 -3 336.07 26.9
 3 12 -3 296.27 41.7
 -2 -12 3 899.81 59.99
 2 -12 -3 865.81 58.49
 2 -12 -3 913.41 56.29
 2 -12 -3 1062.99 77.99
 -2 12 3 957.7 80.79
 2 12 -3 927.91 47.6
 2 12 -3 926.81 58.19
 -2 12 3 884.81 53.69
 1 -12 -3 552.04 40.2
 1 -12 -3 569.04 37.5
 1 12 -3 563.04 30.5
 -1 12 3 668.63 58.49
 -1 12 3 526.55 73.99
 1 12 -3 600.24 39
 1 12 -3 568.74 35.2
 0 -12 -3 1253.57 69.89
 0 -12 -3 1385.96 67.29
 0 12 -3 1190.28 71.09
 0 12 3 1416.76 74.09
 0 12 3 1248.38 84.39
 0 12 3 1437.86 104.59
 0 12 -3 1302.77 77.89
 -1 -12 -3 949.11 55.29
 1 -12 3 876.91 44.9
 1 -12 3 954.4 45.6
 1 -12 3 865.81 61.09
 -1 -12 -3 883.41 81.19
 1 12 3 927.41 56.49
 1 12 3 1039.3 85.29
 -1 12 -3 1035.9 68.99
 -1 12 -3 958.5 50.69
 2 -12 3 412.86 31
 2 -12 3 471.85 59.29
 -2 -12 -3 527.75 73.39
 -2 -12 -3 440.26 34.4
 2 12 3 481.65 37.6
 -2 12 -3 631.94 73.39
 2 12 3 631.84 79.99
 -2 12 -3 397.06 32.5
 -3 -12 -3 560.84 82.19
 3 -12 3 545.25 74.49
 3 -12 3 522.35 41.1
 -3 -12 -3 531.95 40.8
 3 12 3 411.16 53.49
 -3 12 -3 557.74 77.99
 3 12 3 570.34 81.99
 -3 12 -3 574.74 59.09
 -4 -12 -3 229.98 37.7
 4 -12 3 196.48 50.09
 4 -12 3 245.68 36.5
 4 12 3 186.58 49.5
 -4 12 -3 238.88 35.7
 4 12 3 232.08 36.7
 5 -12 3 138.79 30.1
 -5 -12 -3 152.48 50.69
 -5 -12 -3 162.58 29.7
 -5 12 -3 163.48 54.59
 -5 -13 3 11.7 20.6
 5 -13 -3 12.2 21.4
 5 -13 -3 18.8 11.8
 -5 13 3 26.5 14.4
 -5 13 3 41.7 37
 5 13 -3 48.4 25.2
 5 13 -3 50.19 17.7
 -4 -13 3 221.18 45.1
 4 -13 -3 202.98 49.6
 -4 13 3 125.39 24
 4 13 -3 126.79 23.6
 4 13 -3 157.98 34.6
 -4 13 3 107.39 39.1
 -3 -13 3 67.79 21.9
 3 -13 -3 37.9 13.9
 3 -13 -3 114.39 32.2
 -3 13 3 21.9 34.7
 3 13 -3 61.29 19.9
 3 13 -3 70.09 14.8
 -3 13 3 46.7 13.2
 2 -13 -3 1111.19 64.99
 -2 -13 3 990 67.59
 2 -13 -3 1133.49 68.89
 2 -13 -3 1112.39 84.19
 2 13 -3 1192.58 68.49
 -2 13 3 983.5 61.29
 -2 13 3 1128.29 91.69
 2 13 -3 1176.98 56.59
 1 -13 -3 191.98 26.6
 1 -13 -3 241.48 27.1
 1 13 -3 170.98 24.2
 1 13 -3 163.48 14.4
 -1 13 3 210.18 41.1
 1 13 -3 190.88 23.1
 -1 13 3 158.08 41.1
 0 -13 -3 595.04 37.7
 0 -13 -3 601.84 41.2
 0 13 -3 647.74 45
 0 13 -3 523.45 46.4
 0 13 3 567.24 52.49
 0 13 -3 616.14 33.2
 0 13 3 632.14 43.7
 0 13 3 607.24 79.09
 1 -13 3 29.1 6.9
 -1 -13 -3 34.3 23
 1 -13 3 13.6 10
 -1 -13 -3 17.6 8.5
 1 -13 3 25.8 5.9
 1 13 3 27.2 17
 -1 13 -3 9.9 5.9
 1 13 3 34 10.3
 -1 13 -3 4.7 9.1
 2 -13 3 571.34 36.7
 2 -13 3 527.75 36.6
 -2 -13 -3 488.05 38
 -2 -13 -3 620.94 85.29
 2 -13 3 530.55 64.69
 -2 13 -3 716.23 79.49
 2 13 3 584.14 77.59
 2 13 3 431.26 38.6
 -2 13 -3 556.64 39
 -3 -13 -3 360.36 67.39
 -3 -13 -3 330.97 37.1
 3 -13 3 271.57 51.49
 3 -13 3 308.37 36.5
 3 13 3 367.96 64.09
 -3 13 -3 318.07 57.49
 3 13 3 327.67 42.5
 -3 13 -3 313.97 37.6
 4 -13 3 186.98 32.1
 4 -13 3 201.48 50.29
 -4 -13 -3 141.39 47.8
 4 13 3 244.48 59.29
 -4 13 -3 201.68 52.79
 4 13 3 217.68 35.7
 -4 13 -3 157.48 29.8
 5 -13 3 -17.1 15.6
 -5 -13 -3 23.2 31.7
 -5 -13 -3 13.5 10.4
 5 -13 3 5.7 11.5
 -5 13 -3 18.9 29.2
 -5 13 -3 19.6 11
 5 13 3 -0.4 20.9
 5 -14 -3 90.29 37.1
 -5 -14 3 53.59 30.4
 5 14 -3 65.29 30.1
 5 14 -3 80.39 21.4
 -4 -14 3 5.9 15.2
 4 -14 -3 18.6 12.2
 4 -14 -3 12.8 17
 -4 14 3 -10.4 13.3
 4 14 -3 24.7 11.7
 4 14 -3 9.2 14.2
 -4 14 3 51.09 15.1
 3 -14 -3 577.54 59.59
 -3 -14 3 518.35 60.19
 3 -14 -3 467.25 42.3
 3 -14 -3 562.84 77.39
 3 14 -3 533.45 37
 -3 14 3 622.74 89.49
 -3 14 3 554.14 42
 3 14 -3 546.55 59.49
 2 -14 -3 42.8 13.1
 2 -14 -3 59.49 16
 -2 -14 3 40.2 15.4
 -2 14 3 71.49 25.8
 2 14 -3 55.79 11.1
 -2 14 3 40.8 12
 2 14 -3 82.39 19
 1 -14 -3 491.75 38.5
 1 -14 -3 455.15 34.9
 -1 14 3 507.25 65.19
 1 14 -3 495.05 30.2
 1 14 -3 504.85 39.4
 -1 14 3 612.84 84.99
 1 14 -3 575.54 37.5
 0 -14 -3 351.96 29.8
 0 -14 -3 270.67 24.5
 0 14 -3 349.27 22.9
 0 14 3 358.66 50.29
 0 14 3 397.26 41.1
 0 14 -3 321.87 37.7
 0 14 -3 396.16 48.2
 0 14 3 486.35 71.19
 1 -14 3 1445.36 63.89
 -1 -14 -3 1422.56 71.49
 1 -14 3 1352.46 63.29
 -1 -14 -3 1347.37 75.39
 -1 -14 -3 1248.38 105.69
 1 -14 3 1518.65 86.49
 1 14 3 1454.95 110.29
 -1 14 -3 1461.65 71.39
 1 14 3 1408.56 78.89
 -1 14 -3 1369.66 89.99
 -2 -14 -3 39.5 12.7
 2 -14 3 26.6 16.8
 2 -14 3 36.4 10.3
 2 -14 3 40.2 10.6
 -2 -14 -3 49 26.6
 2 14 3 66.89 27.7
 -2 14 -3 18.5 8.3
 2 14 3 40.4 14
 -2 14 -3 77.49 25.9
 -3 -14 -3 913.81 57.79
 3 -14 3 928.91 58.79
 -3 -14 -3 689.63 98.59
 3 -14 3 907.11 81.79
 3 14 3 851.01 103.19
 -3 14 -3 887.61 104.19
 -3 14 -3 856.71 58.39
 4 -14 3 155.18 29
 -4 -14 -3 138.59 47.8
 -4 14 -3 76.69 34.5
 4 14 3 119.99 26.4
 -4 14 -3 93.69 22.2
 4 14 3 131.79 43.5
 5 -14 3 291.57 68.69
 5 -14 3 418.16 52.49
 -5 -14 -3 240.68 35.9
 -5 -14 -3 275.37 71.49
 5 14 3 314.87 70.19
 5 14 3 373.26 52.69
 -5 14 -3 266.57 71.69
 -5 14 -3 296.77 46
 -5 -15 3 18.9 22.2
 5 -15 -3 7.2 12.5
 -5 15 3 -14.1 14.4
 5 15 -3 17.7 13.5
 -5 15 3 18.3 12.9
 5 15 -3 -7 12.4
 4 -15 -3 73.79 21.7
 -4 -15 3 77.09 29.2
 4 -15 -3 30.2 23.4
 4 15 -3 59.79 16.5
 -4 15 3 80.19 40.2
 -4 15 3 78.49 20.5
 4 15 -3 63.99 22.1
 3 -15 -3 218.38 46.1
 -3 -15 3 116.89 28.7
 3 -15 -3 189.08 32.5
 3 -15 -3 172.88 29.5
 -3 15 3 171.48 27.4
 -3 15 3 201.78 48.9
 3 15 -3 190.88 25.1
 3 15 -3 167.18 30.9
 -2 -15 3 40.6 15.6
 2 -15 -3 49.4 15.3
 2 15 -3 48 16.3
 2 15 -3 62.69 12.1
 -2 15 3 20.1 22.2
 -2 15 3 59.09 24.8
 -2 15 3 67.39 15.2
 1 -15 -3 267.37 30.9
 1 -15 -3 238.98 31.6
 1 15 -3 265.97 20.8
 1 15 -3 240.88 33.2
 -1 15 3 363.36 55.79
 1 15 -3 258.17 29.9
 -1 15 3 348.57 64.19
 0 -15 -3 91.99 18
 0 -15 -3 77.69 15.2
 0 15 3 50.89 29.4
 0 15 -3 74.29 17.9
 0 15 -3 92.39 13.3
 0 15 3 52.09 19.6
 0 15 -3 77.39 21.9
 0 15 3 70.49 17.2
 1 -15 3 161.28 28
 1 -15 3 180.38 13.5
 -1 -15 -3 164.28 43.8
 1 -15 3 178.88 13.3
 -1 -15 -3 206.58 27.8
 -1 -15 -3 173.68 22.6
 -1 15 -3 185.58 34.5
 1 15 3 196.28 46.6
 1 15 3 183.88 27.7
 -1 15 -3 177.08 21.6
 2 -15 3 25.3 9
 2 -15 3 19.7 8
 -2 -15 -3 9.3 17.3
 -2 -15 -3 16 8.4
 -2 15 -3 30.3 10.8
 2 15 3 16.4 10.8
 -2 15 -3 27.9 19.7
 2 15 3 2.7 16.1
 3 -15 3 267.27 50.39
 -3 -15 -3 349.96 39.1
 3 -15 3 270.97 34.6
 3 15 3 289.37 38.9
 -3 15 -3 303.87 38.1
 -3 15 -3 288.57 58.59
 3 15 3 363.86 68.89
 -4 -15 -3 124.59 45.1
 4 -15 3 95.89 22.8
 4 -15 3 103.19 46.3
 -4 15 -3 133.39 26.9
 4 15 3 88.89 37.8
 -4 15 -3 154.78 50.49
 4 15 3 80.89 23
 -5 -15 -3 1.1 7.1
 5 -15 3 -9.9 14.6
 5 15 3 -10.8 16.3
 5 15 3 -1.6 10.8
 -5 15 -3 -13.3 15.5
 -5 15 -3 24.4 16.5
 5 -16 -3 287.67 68.09
 5 -16 -3 225.68 48.6
 -5 -16 3 207.78 51.99
 -5 16 3 273.17 70.19
 -5 16 3 203.28 35.8
 5 16 -3 307.27 42
 5 16 -3 256.27 50.09
 4 -16 -3 -12.8 8.6
 4 -16 -3 -1.6 11.4
 4 -16 -3 2.8 9.7
 -4 -16 3 -1.1 11.8
 -4 16 3 -10.3 14.5
 4 16 -3 -6.3 7.9
 4 16 -3 -0.4 9.4
 -4 16 3 16.4 10.8
 3 -16 -3 521.95 55.19
 3 -16 -3 530.35 57.79
 3 -16 -3 621.94 81.19
 -3 -16 3 553.84 67.09
 3 16 -3 571.44 39.9
 3 16 -3 516.45 58.49
 -3 16 3 534.45 43.1
 -3 16 3 558.24 84.59
 2 -16 -3 28.6 11
 2 -16 -3 35.5 13.4
 2 16 -3 61.39 16.8
 -2 16 3 115.59 35.2
 -2 16 3 46.9 31.3
 2 16 -3 22.8 8.4
 1 -16 -3 1519.85 81.59
 1 -16 -3 1590.44 86.29
 1 16 -3 1509.35 83.49
 1 16 -3 1643.14 90.99
 -1 16 3 1455.15 108.79
 1 16 -3 1514.45 75.39
 0 -16 -3 117.99 20.9
 0 -16 -3 125.79 19.4
 0 16 -3 133.99 25.4
 0 16 3 110.29 29
 0 16 3 99.19 34.7
 0 16 -3 133.59 16.4
 0 16 -3 139.59 29.3
 0 16 3 191.58 29
 1 -16 3 1114.39 73.09
 1 -16 3 1091.29 50.09
 -1 -16 -3 1145.39 101.49
 1 -16 3 1103.39 50.09
 -1 -16 -3 1005.6 63.29
 -1 -16 -3 1155.98 61.29
 1 16 3 1144.79 68.99
 -1 16 -3 1041 59.09
 -1 16 -3 1156.88 81.69
 -2 -16 -3 20.4 21.5
 -2 -16 -3 49.7 14.5
 2 -16 3 24.1 16.6
 2 -16 3 73.19 14.7
 2 -16 3 42.5 11.1
 2 16 3 75.39 29.3
 2 16 3 55.49 16
 -2 16 -3 32.9 11.6
 -2 16 -3 63.59 24.1
 3 -16 3 374.36 44.4
 3 -16 3 331.67 58.29
 -3 -16 -3 380.46 41.2
 3 -16 3 409.36 44.4
 3 16 3 369.46 68.59
 -3 16 -3 358.66 43.1
 -3 16 -3 458.25 75.09
 3 16 3 394.86 47.7
 4 -16 3 -4 6.6
 4 -16 3 -2.5 14.6
 -4 -16 -3 -17.2 10
 -4 16 -3 1.1 17.8
 -4 16 -3 -4.2 7.2
 4 16 3 21.8 21
 4 16 3 4.7 11
 4 -17 -3 136.39 30.9
 4 -17 -3 86.39 33.7
 4 -17 -3 114.09 26.3
 -4 17 3 128.39 46.5
 4 17 -3 67.89 24.3
 4 17 -3 107.19 22.2
 -4 17 3 95.59 22.9
 3 -17 -3 205.78 34.3
 3 -17 -3 254.67 50.99
 -3 -17 3 198.88 43.6
 -3 17 3 301.77 64.79
 3 17 -3 216.18 27.8
 3 17 -3 213.48 37.3
 -3 17 3 191.08 29.2
 2 -17 -3 311.57 47.6
 2 -17 -3 320.27 38.3
 -2 17 3 189.78 53.29
 2 17 -3 243.68 35.9
 2 17 -3 235.98 30
 2 17 -3 235.98 27.1
 -2 17 3 282.87 55.59
 1 -17 -3 63.09 14.2
 1 -17 -3 68.69 17.2
 -1 17 3 23.7 19.7
 1 17 -3 63.59 12.7
 -1 17 3 35.1 26.8
 1 17 -3 60.99 15.4
 1 17 -3 54.19 17.1
 0 -17 -3 303.97 32
 0 -17 -3 251.27 32.1
 0 17 3 234.58 54.99
 0 17 -3 242.58 41.2
 0 17 3 284.47 43.3
 0 17 -3 252.27 20.7
 0 17 -3 292.57 40
 0 17 3 251.47 45.8
 -1 -17 -3 356.66 69.79
 1 -17 3 421.96 21
 1 -17 3 398.86 20.6
 -1 -17 -3 359.26 32.1
 -1 -17 -3 382.56 30.4
 1 17 3 413.26 69.89
 -1 17 -3 367.06 29.5
 -1 17 -3 392.76 54.29
 2 -17 3 498.15 64.29
 2 -17 3 416.56 32
 -2 -17 -3 492.35 38.5
 -2 -17 -3 470.05 34
 -2 -17 -3 555.54 87.99
 -2 17 -3 542.45 75.29
 2 17 3 548.05 82.69
 2 17 3 476.75 41.6
 -2 17 -3 482.55 38.2
 3 -17 3 11.3 9.3
 3 -17 3 21.9 21.2
 -3 -17 -3 18.2 12.3
 -3 -17 -3 12.8 19.9
 3 -17 3 5.3 9.8
 -3 17 -3 34.4 13.1
 3 17 3 0.6 8.3
 3 17 3 53.59 26.9
 -3 17 -3 16.7 20
 4 -17 3 175.88 49.2
 -4 -17 -3 71.59 40.4
 -4 17 -3 125.39 26.4
 -4 17 -3 152.88 50.69
 4 17 3 240.38 61.59
 4 17 3 109.19 26.2
 4 -18 -3 -9.7 7.4
 4 -18 -3 -0.2 10
 4 18 -3 20.2 16.5
 4 18 -3 1.1 8.3
 -4 18 3 4.7 17.2
 -4 18 3 19.1 10.5
 -3 -18 3 165.88 36.6
 3 -18 -3 187.08 34
 -3 18 3 159.48 27.3
 3 18 -3 154.48 24.2
 -3 18 3 105.39 38.3
 3 18 -3 174.68 34.5
 2 -18 -3 18.8 12.4
 2 -18 -3 27.3 12.3
 2 18 -3 36.1 15
 2 18 -3 37.6 12.9
 2 18 -3 45.2 12.2
 -2 18 3 37.4 25.1
 -2 18 3 31.3 27.5
 1 -18 -3 859.61 61.29
 1 -18 -3 903.81 59.69
 -1 18 3 964.5 118.39
 -1 18 3 854.21 97.29
 1 18 -3 929.61 52.49
 1 18 -3 758.42 56.89
 1 18 -3 897.21 64.99
 0 -18 -3 218.58 27.8
 0 -18 -3 242.28 31.3
 0 18 3 179.28 40.8
 0 18 -3 154.08 34.9
 0 18 3 167.08 44.7
 0 18 3 188.98 31
 0 18 -3 253.17 20.5
 0 18 -3 206.88 34.8
 -1 -18 -3 704.23 98.79
 -1 -18 -3 777.72 48
 -1 -18 -3 818.22 52.49
 1 18 3 927.51 107.69
 1 18 3 778.22 56.79
 -1 18 -3 665.73 84.29
 -1 18 -3 703.93 46.3
 -1 18 -3 693.73 97.29
 2 -18 3 8.5 7.5
 2 -18 3 41.1 10.9
 2 -18 3 3.9 11.3
 -2 -18 -3 18.8 9.2
 -2 -18 -3 19.7 12.1
 -2 18 -3 29.8 10.6
 -2 18 -3 14.4 16.7
 2 18 3 9.9 14.8
 2 18 3 23.1 11.6
 3 -18 3 897.21 59.19
 3 -18 3 957.4 59.49
 3 -18 3 821.32 98.49
 -3 -18 -3 824.92 117.29
 3 18 3 919.31 66.29
 3 18 3 894.01 114.29
 -3 18 -3 609.94 89.09
 -3 18 -3 860.91 59.89
 4 -18 3 40.6 18.5
 -4 -18 -3 12.4 28.6
 4 -18 3 28.3 27.4
 4 18 3 36.9 17.7
 -4 18 -3 22.9 26.7
 4 18 3 107.99 41.5
 4 -19 -3 15.2 13.9
 4 -19 -3 69.19 20.4
 4 -19 -3 14.4 23
 -4 -19 3 31.9 21.8
 4 19 -3 38 17
 4 19 -3 111.69 30.3
 -4 19 3 110.59 45
 -4 19 3 75.49 20.3
 3 -19 -3 51.09 17.8
 3 -19 -3 22.7 16.4
 -3 -19 3 48 21.5
 -3 19 3 25.3 29.9
 -3 19 3 58.69 16.6
 -3 19 3 64.39 36.4
 3 19 -3 54.39 14.7
 3 19 -3 94.39 25.4
 2 -19 -3 226.18 32.6
 2 19 -3 208.28 26.6
 -2 19 3 245.58 64.89
 2 19 -3 243.88 32.9
 2 19 -3 233.28 37.1
 -2 19 3 229.88 62.59
 1 -19 -3 37.4 12.6
 1 -19 -3 63.99 17.5
 1 19 -3 48.9 14.7
 -1 19 3 13.2 19.3
 1 19 -3 74.09 21.6
 1 19 -3 54.69 14.1
 -1 19 3 14.5 18.5
 0 -19 -3 460.75 35.2
 0 -19 -3 433.86 38.3
 0 19 3 563.54 74.19
 0 19 3 585.54 88.09
 0 19 -3 512.35 57.19
 0 19 3 408.16 48
 0 19 -3 404.86 56.99
 -1 -19 -3 16.7 8.9
 -1 -19 -3 -0.5 6.4
 -1 19 -3 4.9 6.8
 1 19 3 11.5 24.1
 1 19 3 16.8 9.7
 -1 19 -3 27.1 19.6
 2 -19 3 209.48 23.5
 2 -19 3 243.38 26.1
 -2 -19 -3 279.07 29.4
 2 -19 3 335.17 52.29
 -2 -19 -3 253.87 32.4
 -2 -19 -3 183.18 85.79
 -2 19 -3 276.27 55.09
 2 19 3 284.87 39.8
 2 19 3 226.48 56.39
 -2 19 -3 200.78 29.5
 3 -19 3 33.7 12.5
 -3 -19 -3 4.1 8.9
 3 -19 3 15.6 12.7
 -3 -19 -3 13.9 22.2
 3 -19 3 -4.6 10.7
 -3 19 -3 13.9 17.7
 3 19 3 14.2 13.3
 3 19 3 14 17.9
 -3 19 -3 -4.2 5.6
 4 -19 3 77.99 22.1
 -4 -19 -3 79.69 46.1
 4 -19 3 63.59 33.7
 4 19 3 40.6 31.3
 4 19 3 26.5 17.9
 -4 19 -3 49.99 19.2
 4 -20 -3 176.98 50.99
 -4 -20 3 112.69 35.6
 4 -20 -3 208.58 39.3
 4 20 -3 162.98 29.6
 -4 20 3 227.68 61.99
 4 20 -3 136.99 33.3
 -4 20 3 170.78 31.6
 3 -20 -3 71.39 21.1
 3 -20 -3 97.29 23.6
 -3 20 3 22 25.8
 3 20 -3 62.79 17.5
 3 20 -3 108.69 28.4
 -3 20 3 113.29 49.6
 2 -20 -3 212.48 35.3
 2 -20 -3 290.97 38
 2 20 -3 302.37 33.4
 2 20 -3 271.87 40
 2 20 -3 244.58 34.3
 -2 20 3 279.47 57.59
 -2 20 3 171.28 52.29
 1 -20 -3 396.56 45.8
 1 -20 -3 388.96 42.6
 -1 20 3 336.07 61.99
 1 20 -3 299.67 45
 1 20 -3 297.47 40.1
 1 20 -3 354.06 30.8
 -1 20 3 302.37 65.19
 0 -20 -3 380.26 41.6
 0 -20 -3 294.37 35
 0 20 -3 371.66 49.8
 0 20 -3 329.47 26.5
 0 20 3 364.06 46.2
 0 20 3 365.86 70.39
 0 20 3 385.66 64.19
 -1 -20 -3 315.17 36.9
 -1 -20 -3 316.97 41.3
 1 20 3 331.47 42.9
 1 20 3 256.67 49.1
 -1 20 -3 333.47 54.69
 1 20 3 269.87 60.39
 -1 20 -3 265.67 31.3
 -1 20 -3 323.37 60.39
 -2 -20 -3 185.88 27.4
 -2 -20 -3 126.19 20.6
 2 -20 3 137.49 18
 2 -20 3 96.69 28.1
 -2 -20 -3 148.79 46
 2 -20 3 137.39 18.6
 -2 20 -3 146.89 41.2
 -2 20 -3 154.28 25.4
 2 20 3 156.68 30.3
 2 20 3 210.68 53.19
 3 -20 3 115.89 22.3
 3 -20 3 92.89 33.5
 -3 -20 -3 136.09 23.2
 3 -20 3 74.39 19.2
 3 20 3 123.49 27.5
 -3 20 -3 113.69 23.9
 3 20 3 109.39 42.5
 -3 20 -3 54.79 32.8
 3 -21 -3 82.49 23.5
 3 -21 -3 121.19 28.2
 -3 21 3 37.7 33.3
 3 21 -3 60.59 18.7
 3 21 -3 48.6 20.8
 3 21 -3 78.49 20.9
 -3 21 3 105.89 44.2
 2 -21 -3 3.4 9.2
 2 21 -3 -5.4 6
 2 21 -3 11.9 12.5
 -2 21 3 -8.8 11.7
 -2 21 3 3.3 21.6
 2 21 -3 -9.8 4
 1 -21 -3 85.09 24.6
 1 -21 -3 56.79 17.2
 -1 21 3 33.4 27.5
 1 21 -3 46.1 13.4
 1 21 -3 96.19 22.9
 -1 21 3 81.79 32.7
 0 -21 -3 -5.8 6.9
 0 21 3 16 16.3
 0 21 -3 12.6 12.5
 0 21 3 -5.4 14.7
 0 21 3 12.8 10.8
 0 21 -3 1.4 13.2
 -1 -21 -3 427.26 44.7
 -1 21 -3 331.07 55.19
 -1 21 -3 608.24 82.29
 1 21 3 334.27 69.49
 -1 21 -3 461.65 36.1
 1 21 3 465.55 67.19
 1 21 3 403.36 49.8
 -2 -21 -3 27.6 9.8
 -2 -21 -3 -1.8 19.3
 2 -21 3 11.4 7.5
 -2 -21 -3 17.9 10.7
 2 -21 3 17.7 8.2
 -2 21 -3 19.6 20.2
 -2 21 -3 24.7 11.7
 2 21 3 17.3 26.1
 2 21 3 19.1 14.6
 -3 -21 -3 41.4 13.7
 3 -21 3 64.49 19.4
 3 -21 3 26.7 11.8
 -3 -21 -3 63.59 43.7
 3 -21 3 26.4 22.1
 3 21 3 45.5 37
 -3 21 -3 27.6 14.7
 3 21 3 16.4 14.1
 -3 21 -3 54.49 33.5
 3 -22 -3 71.19 22.8
 3 -22 -3 115.39 27.9
 -3 22 3 162.98 52.59
 -3 22 3 114.49 48.9
 3 22 -3 128.09 30.7
 3 22 -3 70.99 18.7
 3 22 -3 103.89 24.3
 2 -22 -3 97.29 22.2
 -2 22 3 23 25.7
 2 22 -3 101.39 23.9
 -2 22 3 65.39 38.9
 2 22 -3 48.8 15.4
 2 22 -3 95.79 24.5
 1 -22 -3 188.48 30.9
 1 -22 -3 210.68 30.1
 1 22 -3 150.38 30.6
 -1 22 3 215.78 58.79
 1 22 -3 226.48 31.4
 -1 22 3 208.48 59.29
 1 22 -3 218.78 39.5
 0 -22 -3 160.58 24.3
 0 -22 -3 163.08 26.9
 0 22 -3 150.28 38.1
 0 22 3 147.59 45
 0 22 3 149.88 40.6
 0 22 -3 108.19 28.8
 -1 -22 -3 35.6 12.6
 1 22 3 46.4 17.4
 -1 22 -3 20.2 9.8
 -1 22 -3 -1 15.6
 -1 22 -3 16.7 16.6
 1 22 3 -2.7 14.6
 1 22 3 26.6 20.7
 -2 -22 -3 86.69 17.7
 2 -22 3 92.89 19.8
 -2 -22 -3 97.89 62.69
 2 -22 3 102.89 14
 -2 -22 -3 68.19 16.8
 2 22 3 112.89 42.6
 -2 22 -3 124.49 39.5
 -2 22 -3 105.69 21.9
 -2 22 -3 132.79 43.3
 2 22 3 81.69 22.5
 3 -22 3 42.5 14.4
 -3 -22 -3 34.8 30.4
 3 -22 3 45 15.8
 3 -22 3 22 21.8
 -3 -22 -3 73.49 17.6
 -3 22 -3 96.59 25.9
 3 22 3 61.59 37.5
 -3 22 -3 38.8 29.4
 2 -23 -3 15.8 13.8
 2 -23 -3 -3.5 11.1
 2 23 -3 -1.8 8.4
 -2 23 3 46 33.9
 -2 23 3 -18.7 9.5
 2 23 -3 2.3 9.6
 2 23 -3 3.9 11.4
 1 -23 -3 268.27 37.5
 1 -23 -3 228.78 34
 1 23 -3 222.48 31.7
 1 23 -3 154.98 34.7
 -1 23 3 341.27 75.99
 1 23 -3 137.39 29.6
 -1 23 3 190.18 49.9
 0 -23 -3 3.2 8.8
 0 -23 -3 22.5 13.9
 0 23 3 7.5 16.5
 0 23 3 -1.6 18.3
 0 23 -3 15.5 15.5
 0 23 -3 42.9 25.3
 -1 -23 -3 140.99 24.5
 1 23 3 95.79 41.2
 -1 23 -3 176.98 27
 1 23 3 186.78 34.6
 1 23 3 113.29 36.7
 -1 23 -3 170.58 46.7
 -2 -23 -3 14.9 11.7
 -2 -23 -3 14.1 10.8
 2 -23 3 1.6 5.9
 2 -23 3 3.6 6.3
 2 23 3 21.2 14.9
 -2 23 -3 -3.2 15.3
 -2 23 -3 6.7 20.7
 2 23 3 23.4 30.7
 -2 23 -3 25.8 13.3
 2 -24 -3 267.57 41.3
 2 -24 -3 298.87 40.9
 -2 24 3 251.67 64.39
 -2 24 3 223.28 67.49
 2 24 -3 193.08 30.8
 2 24 -3 213.18 36
 2 24 -3 240.28 39.5
 1 -24 -3 -3.4 6.5
 1 -24 -3 15.7 12.9
 1 24 -3 17.3 15.9
 1 24 -3 9.7 11.9
 1 24 -3 3.6 12.1
 -1 24 3 -12.4 13.7
 -1 24 3 -1 21.2
 0 -24 -3 296.67 36.8
 0 24 -3 406.86 64.79
 0 24 -3 412.76 59.89
 0 24 3 320.07 65.49
 -1 -24 -3 36.8 14.1
 1 24 3 58.49 20.2
 1 24 3 32.3 24
 1 24 3 45.1 35.7
 -1 24 -3 52.29 26.4
 -1 24 -3 41.2 13.1
 -1 24 -3 17.1 18.9
 -2 -24 -3 131.49 23.2
 -2 24 -3 114.79 24.8
 -2 24 -3 129.69 43.3
 -2 24 -3 221.98 68.59
 2 24 3 65.79 39.3
 2 24 3 97.29 34.7
 1 -25 -3 0.6 9.9
 1 25 -3 10.2 13.8
 -1 25 3 24.3 27.7
 -1 25 3 -4 14.4
 1 25 -3 -0.9 13.6
 0 -25 -3 112.69 20.7
 0 25 3 68.29 29.5
 0 25 3 34.3 31.4
 0 25 -3 68.39 28.1
 0 25 -3 97.89 30.1
 -1 -25 -3 64.79 17.8
 -1 -25 -3 56.59 18.7
 1 25 3 45.4 24.8
 -1 25 -3 18.4 19.9
 1 25 3 10.8 24.8
 -1 25 -3 -7.6 14.1
 -6 0 4 189.08 53.29
 -6 0 4 184.58 29.3
 6 0 -4 295.27 64.69
 5 0 -4 -6.7 9.5
 5 0 -4 14.1 10.8
 -5 0 4 11.5 5.9
 4 0 -4 302.27 35.5
 -4 0 4 318.97 26
 -4 0 4 365.46 59.69
 4 0 -4 235.48 46.5
 3 0 -4 7.3 5.7
 -3 0 4 3.5 4
 -3 0 4 3.6 11.4
 -2 0 4 1581.64 88.99
 2 0 -4 1451.15 71.29
 2 0 -4 1632.54 87.99
 -1 0 4 -1.3 4.8
 -1 0 4 -5 6.5
 0 0 -4 1260.97 72.99
 0 0 -4 1221.88 58.09
 0 0 4 1378.06 72.99
 0 0 4 1228.98 57.09
 -1 0 -4 1.3 8.1
 1 0 4 -14.3 5.7
 1 0 4 2.6 4.6
 -1 0 -4 -0.9 3.9
 -2 0 -4 3022.4 136.09
 2 0 4 2972.6 134.99
 2 0 4 2971.2 160.78
 -2 0 -4 2845.82 160.58
 3 0 4 0.7 6.1
 -3 0 -4 -1.9 5.9
 -3 0 -4 -3 9.1
 3 0 4 2 10.7
 4 0 4 2.7 12.1
 -4 0 -4 18.6 8.3
 4 0 4 -2.2 6.6
 -4 0 -4 -1.5 13
 -5 0 -4 -4.2 8.7
 5 0 4 18.8 25.7
 -5 0 -4 16.5 26.2
 6 0 4 151.68 39.8
 -6 0 -4 17.9 30.2
 -6 0 -4 44.2 17
 6 0 4 14.8 30
 -6 -1 4 58.79 14.7
 6 -1 -4 63.19 36.6
 -6 -1 4 95.49 40.1
 6 -1 -4 104.69 25.9
 6 1 -4 74.59 32.5
 -6 1 4 37.7 15.5
 -6 1 4 35.6 33.7
 -5 -1 4 54.99 12.9
 5 -1 -4 59.69 18.1
 5 -1 -4 26.8 22.9
 -5 1 4 59.69 14.1
 5 1 -4 35.3 16.4
 5 1 -4 14 18.7
 -4 -1 4 7.7 5.4
 -4 -1 4 0.1 9.6
 4 -1 -4 -3.8 16.2
 4 -1 -4 12.5 6.7
 -4 1 4 1.5 5.2
 -4 1 4 -7.1 9.6
 4 1 -4 -1.1 4.4
 4 1 -4 10 13.7
 -3 -1 4 222.98 38
 -3 -1 4 205.48 17
 3 -1 -4 262.37 41.9
 3 -1 -4 209.88 25.5
 3 1 -4 236.88 37.9
 -3 1 4 267.07 43.2
 -3 1 4 212.68 18.6
 3 1 -4 198.38 24.6
 -2 -1 4 19.9 11.1
 2 -1 -4 20.9 6.8
 2 -1 -4 25.6 11.9
 2 1 -4 18.4 6.1
 -2 1 4 8.8 10
 2 1 -4 7.7 8.2
 -1 -1 4 104.19 15.9
 -1 -1 4 99.19 19.2
 -1 1 4 99.79 18
 -1 1 4 104.29 22.7
 0 -1 4 13.4 9.3
 0 -1 4 13.4 4.3
 0 -1 -4 14.2 12.2
 0 1 4 5 10.2
 0 1 4 2.6 4.3
 0 1 -4 11.7 4.6
 0 1 -4 10 8.8
 1 -1 4 175.28 18.4
 -1 -1 -4 182.68 20.9
 1 -1 4 146.59 27.2
 -1 1 -4 187.58 20.2
 1 1 4 179.78 19.9
 -1 1 -4 158.58 27.9
 2 -1 4 245.38 40.8
 -2 -1 -4 270.57 29
 -2 -1 -4 226.48 42.2
 2 -1 4 223.78 25.9
 2 1 4 269.77 44.4
 2 1 4 244.18 27.2
 -2 1 -4 264.57 43.3
 -2 1 -4 267.87 28.4
 3 -1 4 0 11.3
 -3 -1 -4 -5.4 4.2
 -3 -1 -4 -9.5 6.7
 3 -1 4 -1.8 5.9
 -3 1 -4 -4.3 1.9
 3 1 4 -3.7 4.9
 3 1 4 20.8 16.9
 -3 1 -4 15.4 15.6
 -4 -1 -4 112.19 23.4
 -4 -1 -4 129.99 39.9
 4 -1 4 39.8 26
 4 -1 4 127.69 25.5
 4 1 4 128.99 46.1
 4 1 4 74.89 20.3
 -4 1 -4 105.59 22.3
 -5 -1 -4 101.69 25.4
 5 -1 4 110.69 27.2
 5 -1 4 88.29 34.3
 -5 -1 -4 61.99 32.7
 -5 1 -4 45.9 32
 -5 1 -4 136.39 27.8
 5 1 4 142.79 44.4
 -6 -1 -4 60.29 21.5
 6 -1 4 48.6 36.5
 -6 -1 -4 98.19 50.39
 6 -1 4 46.6 21
 6 1 4 66.29 39.5
 6 1 4 74.19 25.5
 -6 1 -4 72.59 43.8
 -6 1 -4 112.79 27.7
 6 -2 -4 173.88 48.8
 6 -2 -4 255.87 41.8
 -6 -2 4 215.88 27.9
 -6 -2 4 200.68 56.29
 -6 2 4 199.58 31.1
 6 2 -4 176.98 49.2
 -6 2 4 235.08 60.79
 5 -2 -4 136.89 39.5
 5 -2 -4 87.69 21.8
 -5 -2 4 85.69 15.8
 5 2 -4 74.69 20.1
 -5 2 4 81.19 20.6
 5 2 -4 29.5 23.9
 -4 -2 4 981.9 51.39
 4 -2 -4 911.91 60.29
 -4 -2 4 995.5 118.49
 -4 2 4 830.52 52.89
 -4 2 4 949.11 103.49
 4 2 -4 784.82 73.39
 4 2 -4 1009.4 60.49
 -3 -2 4 199.28 36.5
 3 -2 -4 221.78 39.9
 3 -2 -4 250.37 29.3
 -3 -2 4 227.68 17.5
 -3 2 4 340.27 49.6
 3 2 -4 294.77 42
 -3 2 4 242.68 20.5
 -2 -2 4 2858.31 140.79
 2 -2 -4 2993 128.19
 2 -2 -4 2889.71 145.49
 -2 2 4 2884.21 147.79
 2 2 -4 2856.41 124.09
 2 2 -4 2924.31 138.89
 -1 -2 4 215.98 26.7
 -1 -2 4 233.18 27.1
 -1 2 4 238.38 31.2
 -1 2 4 189.58 31.8
 0 -2 4 7761.42 334.17
 0 -2 -4 6953.8 351.96
 0 2 4 7523.95 358.36
 0 2 -4 7885.81 329.97
 -1 -2 -4 248.58 37.5
 -1 -2 -4 222.08 19.4
 1 -2 4 205.48 17.5
 1 -2 4 199.88 29.9
 -1 2 -4 234.48 18.2
 1 2 4 198.88 34.2
 1 2 4 225.48 19.1
 -1 2 -4 230.88 33.1
 2 -2 4 2956.8 135.29
 2 -2 4 3152.58 162.48
 -2 -2 -4 3017 137.59
 -2 -2 -4 2973.8 165.58
 -2 2 -4 2993.9 136.59
 2 2 4 3244.18 166.88
 -2 2 -4 2723.43 158.68
 2 2 4 2964.2 137.19
 3 -2 4 393.86 62.49
 3 -2 4 282.47 34.7
 -3 -2 -4 293.17 34.9
 3 2 4 378.26 40.6
 3 2 4 305.07 54.79
 -3 2 -4 267.77 50.99
 -3 2 -4 313.77 35.8
 4 -2 4 750.72 97.49
 4 -2 4 858.31 63.19
 -4 -2 -4 1073.29 66.79
 -4 -2 -4 1007.3 115.99
 4 2 4 966.7 133.69
 -4 2 -4 1055.89 66.59
 -4 2 -4 726.53 115.99
 4 2 4 1021.5 66.89
 5 -2 4 117.89 27
 -5 -2 -4 155.88 49.99
 5 -2 4 82.99 35.3
 -5 -2 -4 96.69 24.1
 -5 2 -4 36.8 30
 5 2 4 166.88 49.8
 -5 2 -4 76.49 21.8
 6 -2 4 251.17 66.09
 -6 -2 -4 432.96 90.79
 6 -2 4 331.07 52.79
 -6 2 -4 437.26 89.69
 6 2 4 416.76 67.59
 6 2 4 417.46 86.79
 -6 2 -4 433.66 57.89
 -6 -3 4 -6.5 14.1
 6 -3 -4 -15.8 8.4
 6 -3 -4 7.4 11.5
 6 3 -4 10.9 9.9
 -6 3 4 -7.8 15.7
 6 3 -4 11 15.4
 -6 3 4 8.9 6
 5 -3 -4 19.9 21.5
 5 -3 -4 30.2 13.8
 -5 -3 4 52.29 12.4
 5 3 -4 82.99 20.1
 5 3 -4 45.9 25.5
 -5 3 4 54.09 13.9
 4 -3 -4 48 25.2
 -4 -3 4 86.29 13.6
 -4 3 4 78.79 29.5
 4 3 -4 99.19 29.9
 -4 3 4 56.49 14.3
 4 3 -4 57.49 14.9
 -3 -3 4 85.59 23.2
 3 -3 -4 108.39 19.3
 3 -3 -4 116.49 28.6
 3 3 -4 91.29 15.8
 -3 3 4 87.29 15.1
 3 3 -4 45.7 17.9
 -3 3 4 113.39 29.5
 -2 -3 4 239.38 31
 2 -3 -4 232.68 19.8
 2 -3 -4 216.58 33.4
 -2 3 4 276.17 39.1
 2 3 -4 246.58 29.3
 -1 -3 4 17.5 6.2
 -1 3 4 3 11.5
 -1 3 4 9.9 9
 0 -3 -4 63.49 20
 0 -3 4 93.39 16.2
 0 3 4 50.99 18.1
 0 3 4 111.39 14.5
 0 3 -4 75.29 14.1
 0 3 -4 80.39 8.8
 -1 -3 -4 930.01 71.19
 1 -3 4 985.2 64.29
 -1 -3 -4 1063.79 54.79
 1 3 4 1046.9 72.69
 -1 3 -4 926.71 64.09
 1 3 4 1052.19 54.19
 -1 3 -4 1049.59 51.69
 2 -3 4 17.1 13.1
 2 -3 4 17.7 7.6
 -2 -3 -4 27.8 18.4
 -2 -3 -4 10.9 7.4
 2 3 4 16.7 9.2
 -2 3 -4 20.2 14.1
 2 3 4 20.1 13.6
 -2 3 -4 15.4 8.3
 3 -3 4 15.7 8.7
 3 -3 4 24.7 19.7
 -3 -3 -4 47.9 13.2
 3 3 4 34.9 11.3
 -3 3 -4 41.7 22.3
 -3 3 -4 22.3 8.6
 3 3 4 33.8 21.8
 -4 -3 -4 10.3 7.6
 4 -3 4 31.5 22.3
 -4 -3 -4 -4.7 11.3
 4 -3 4 20.5 9.8
 4 3 4 18.3 10.7
 4 3 4 8.5 9.9
 -4 3 -4 3.3 8.8
 -4 3 -4 52.39 22.3
 5 -3 4 157.98 31.5
 -5 -3 -4 177.88 31.3
 5 -3 4 79.09 40
 -5 -3 -4 112.99 41.5
 -5 3 -4 149.99 49.4
 5 3 4 118.49 40.5
 -5 3 -4 116.19 26.8
 -6 -3 -4 24.2 26.1
 6 -3 4 -1.6 18.4
 -6 -3 -4 -3.9 5.9
 6 -3 4 7.5 12.2
 6 3 4 -7.6 10.8
 -6 3 -4 -14.7 13.1
 -6 3 -4 22.8 11.9
 6 -4 -4 44.4 19.8
 -6 -4 4 74.29 16.5
 -6 -4 4 45.3 31.7
 6 -4 -4 42.1 31.6
 -6 4 4 114.39 23.2
 6 4 -4 51.69 32.4
 -6 4 4 129.69 50.39
 6 4 -4 112.99 31.7
 -5 -4 4 149.59 19.6
 5 -4 -4 209.68 50.39
 5 -4 -4 173.38 32.2
 -5 4 4 144.79 23.8
 5 4 -4 230.68 49.5
 5 4 -4 189.88 32.1
 -4 -4 4 145.29 17.1
 4 -4 -4 149.39 25.9
 4 -4 -4 113.39 35
 4 4 -4 213.48 29.2
 -4 4 4 197.68 25.2
 4 4 -4 226.38 42.3
 -4 4 4 176.78 44.4
 3 -4 -4 12.3 13.8
 3 -4 -4 39.6 11.2
 -3 -4 4 25.6 5.4
 -3 -4 4 17.6 12.8
 3 4 -4 46.1 16.2
 3 4 -4 31.1 9.2
 -3 4 4 31.3 9.8
 -3 4 4 4.2 10.6
 2 -4 -4 1416.26 86.99
 -2 -4 4 1383.56 77.39
 2 -4 -4 1409.66 70.49
 -2 4 4 1408.56 67.79
 2 4 -4 1476.35 76.59
 -2 4 4 1431.96 90.09
 2 4 -4 1395.16 64.29
 -1 -4 4 4016.7 169.98
 -1 4 4 4058.39 187.38
 0 -4 -4 81.69 24.4
 0 -4 -4 60.09 11.8
 0 4 4 74.59 12.7
 0 4 -4 44.7 10.2
 0 4 4 55.49 24.1
 0 4 -4 59.19 6.9
 1 -4 4 1464.75 67.69
 -1 -4 -4 1587.04 97.19
 1 -4 4 1474.05 83.99
 -1 -4 -4 1477.85 73.79
 1 4 4 1437.96 73.09
 -1 4 -4 1489.05 85.09
 -1 4 -4 1524.35 70.69
 1 4 4 1463.95 94.19
 2 -4 4 1121.09 60.59
 2 -4 4 1033.1 78.19
 -2 -4 -4 1087.89 62.99
 2 4 4 1213.68 64.79
 2 4 4 1229.68 88.49
 -2 4 -4 1150.88 62.19
 -2 4 -4 1163.28 82.39
 -3 -4 -4 325.47 58.59
 3 -4 4 431.36 62.89
 3 -4 4 280.97 33.9
 -3 -4 -4 270.37 34.1
 3 4 4 336.47 57.99
 -3 4 -4 268.97 51.19
 3 4 4 334.77 38.2
 -3 4 -4 274.97 33.8
 -4 -4 -4 315.67 40.7
 -4 -4 -4 311.07 62.59
 4 -4 4 398.26 45.2
 4 -4 4 274.87 55.09
 -4 4 -4 366.66 68.69
 -4 4 -4 316.47 39.8
 4 4 4 345.57 63.39
 4 4 4 235.98 36.3
 5 -4 4 96.49 25.9
 5 -4 4 147.29 46.9
 -5 -4 -4 195.88 34.7
 -5 -4 -4 147.79 47.1
 5 4 4 93.79 41.4
 -5 4 -4 87.49 41.3
 5 4 4 99.99 35.8
 -5 4 -4 137.49 29.7
 -6 -4 -4 156.48 32.3
 -6 -4 -4 150.38 90.39
 6 -4 4 94.29 27
 6 -4 4 213.48 63.09
 -6 4 -4 163.08 34.5
 -6 4 -4 169.18 58.79
 6 4 4 200.78 55.99
 6 -5 -4 -12.4 7.9
 6 -5 -4 -1.8 11.6
 -6 -5 4 9.3 7.2
 -6 -5 4 -9.8 11.2
 6 5 -4 -2.9 6.6
 -6 5 4 32.4 12.7
 6 5 -4 -2.1 16.1
 -6 5 4 11.2 18.9
 5 -5 -4 88.19 35.1
 5 -5 -4 68.29 20.4
 -5 -5 4 78.59 13.2
 -5 5 4 43.4 14.3
 5 5 -4 74.39 20.6
 5 5 -4 53.69 27.6
 -4 -5 4 37 8.3
 4 -5 -4 47.8 14.3
 4 -5 -4 23.7 20.2
 -4 5 4 60.99 25.7
 4 5 -4 57.79 21.1
 -4 5 4 48.2 12.3
 4 5 -4 32.7 12.4
 3 -5 -4 160.78 23.2
 3 -5 -4 160.68 35.2
 -3 -5 4 162.68 31.6
 -3 5 4 164.58 36.2
 -3 5 4 212.78 24.7
 3 5 -4 141.79 28.2
 3 5 -4 150.58 19.6
 -2 -5 4 20.5 9.5
 2 -5 -4 47.1 16.2
 2 -5 -4 22.9 7.8
 2 5 -4 9.4 7
 -2 5 4 25.5 7.3
 1 -5 -4 691.93 38.7
 -1 -5 4 691.73 32.6
 1 -5 -4 733.03 42.6
 -1 -5 4 724.23 33.7
 -1 5 4 642.14 69.99
 -1 5 4 710.33 52.49
 0 -5 -4 19.9 7.6
 0 -5 -4 26.5 16
 0 5 4 21.5 14.6
 0 5 -4 30.7 8.1
 0 5 4 35.8 9.8
 0 5 -4 21.6 3.9
 -1 -5 -4 238.78 25.5
 1 -5 4 217.78 31.5
 1 -5 4 181.48 14.9
 -1 -5 -4 206.78 38.3
 -1 5 -4 255.77 33.9
 1 5 4 248.18 41.2
 -1 5 -4 248.28 18.2
 1 5 4 262.57 27.1
 2 -5 4 77.59 14.2
 -2 -5 -4 75.19 14.9
 2 -5 4 60.79 20.9
 -2 -5 -4 90.59 27.9
 -2 5 -4 41.7 11
 -2 5 -4 45.5 18.6
 2 5 4 50.49 21.7
 2 5 4 66.89 15.1
 3 -5 4 9.8 6.2
 3 -5 4 21.2 17.2
 -3 -5 -4 8.5 17.5
 3 5 4 10.2 16.3
 3 5 4 3.1 7
 -3 5 -4 3.3 15.2
 -3 5 -4 6.3 6.5
 4 -5 4 167.58 45
 -4 -5 -4 177.88 28.9
 -4 -5 -4 58.19 31.9
 4 -5 4 138.99 27.1
 -4 5 -4 114.49 38.2
 4 5 4 99.79 22.9
 -4 5 -4 99.09 21.8
 4 5 4 148.69 42.8
 -5 -5 -4 21.3 12.8
 5 -5 4 -0.3 11.1
 5 -5 4 8.2 20.4
 -5 -5 -4 3.9 19.1
 -5 5 -4 43.3 28
 -5 5 -4 9.3 10.1
 5 5 4 10.1 19.4
 5 5 4 33 17.2
 -6 -5 -4 27.9 18.2
 6 -5 4 17.4 30.5
 -6 5 -4 68.39 20.4
 -6 5 -4 60.29 37.8
 6 -6 -4 83.39 25.8
 6 -6 -4 113.89 44.5
 -6 -6 4 73.79 34.9
 -6 6 4 149.69 52.99
 6 6 -4 88.59 25.8
 6 6 -4 77.09 36.1
 -6 6 4 70.59 20.2
 -5 -6 4 92.59 13.5
 5 -6 -4 133.59 38.6
 5 -6 -4 162.48 31.4
 -5 6 4 61.19 16.8
 5 6 -4 72.19 27.1
 -5 6 4 95.99 37.4
 5 6 -4 119.99 23.8
 -4 -6 4 156.68 41.8
 4 -6 -4 106.49 32.3
 4 -6 -4 117.29 24.3
 -4 6 4 189.68 26.4
 4 6 -4 123.69 30.9
 4 6 -4 110.69 20.3
 -4 6 4 227.28 51.19
 -3 -6 4 721.03 56.89
 3 6 -4 609.44 51.49
 -3 6 4 669.93 42.5
 -3 6 4 756.52 84.79
 3 6 -4 645.94 40
 -2 -6 4 637.54 42.1
 2 -6 -4 772.02 58.29
 2 -6 -4 573.64 38.4
 -2 6 4 614.04 66.99
 2 6 -4 570.84 31.5
 -2 6 4 687.13 38.3
 2 6 -4 610.34 40
 1 -6 -4 776.12 42.8
 1 -6 -4 738.13 45.4
 -1 6 4 809.12 68.69
 -1 6 4 846.22 59.29
 0 -6 -4 336.37 25.1
 0 -6 4 323.87 21.5
 0 -6 -4 316.27 47.7
 0 6 4 411.16 53.89
 0 6 -4 299.37 15.7
 0 6 4 365.26 26.1
 0 6 -4 268.07 21
 -1 -6 -4 3393.16 176.68
 1 -6 4 3260.57 156.08
 -1 6 -4 3227.78 157.38
 1 6 4 3208.38 173.98
 -2 -6 -4 973 58.59
 2 -6 4 967.4 73.69
 -2 -6 -4 841.12 77.99
 2 -6 4 1087.29 56.59
 2 6 4 1057.59 82.89
 -2 6 -4 1010.2 76.99
 -2 6 -4 1125.99 58.89
 2 6 4 995.4 59.49
 -3 -6 -4 1253.67 72.99
 3 -6 4 1176.68 70.49
 3 -6 4 1324.07 99.29
 -3 -6 -4 1161.18 99.29
 -3 6 -4 1382.26 103.49
 3 6 4 1223.78 73.79
 -3 6 -4 1257.27 72.49
 3 6 4 1261.37 101.69
 -4 -6 -4 0.8 8.2
 4 -6 4 2.9 8.6
 -4 -6 -4 -12.9 5.6
 4 -6 4 7 17
 -4 6 -4 -2.3 3.9
 4 6 4 3.2 5.5
 -4 6 -4 27.5 21.2
 4 6 4 3.1 7.7
 -5 -6 -4 580.34 97.79
 -5 -6 -4 512.45 55.89
 5 -6 4 531.15 60.79
 5 -6 4 579.24 90.69
 -5 6 -4 554.34 60.89
 5 6 4 503.95 59.89
 5 6 4 651.13 101.39
 -5 6 -4 585.74 99.89
 -6 -7 4 9.9 6.6
 6 -7 -4 -14.2 13.1
 -6 -7 4 -14.9 14.4
 -6 7 4 -5.2 4.6
 6 7 -4 19.3 13.6
 6 7 -4 3.4 19.7
 5 -7 -4 6.8 8.5
 5 -7 -4 -3.8 12.9
 -5 -7 4 -0.8 4
 5 7 -4 3.4 14.1
 -5 7 4 15.7 7.5
 5 7 -4 6.3 8.8
 -5 7 4 1.8 15.7
 4 -7 -4 51.39 16.5
 -4 -7 4 56.79 26.3
 4 -7 -4 21.8 18.1
 4 7 -4 14.5 15.1
 -4 7 4 45.4 15.4
 -4 7 4 58.19 28.1
 4 7 -4 48 13.2
 3 -7 -4 135.09 23.1
 3 -7 -4 145.49 35.7
 -3 -7 4 170.18 30.3
 3 7 -4 218.28 33.2
 -3 7 4 187.98 24.5
 3 7 -4 134.09 18.8
 -3 7 4 182.88 41.6
 2 -7 -4 461.65 32.8
 2 -7 -4 486.35 56.69
 -2 -7 4 491.25 34.4
 -2 7 4 502.85 61.29
 -2 7 4 439.96 30.6
 2 7 -4 449.16 32.1
 2 7 -4 441.26 25
 1 -7 -4 1.4 5.7
 1 -7 -4 5.7 4.8
 -1 7 4 14 11.2
 -1 7 4 13.7 15.3
 0 -7 -4 134.09 34
 0 -7 -4 112.79 17.6
 0 -7 4 86.99 11.6
 0 7 4 103.99 17.4
 0 7 4 89.69 27.5
 0 7 -4 92.29 13
 0 7 -4 79.39 6.6
 1 -7 4 40.7 14.4
 1 -7 4 64.39 9.1
 -1 -7 -4 51.39 13
 1 7 4 49.1 12.4
 -1 7 -4 55.89 10.3
 -1 7 -4 57.39 17
 1 7 4 75.69 26
 -2 -7 -4 543.65 74.49
 -2 -7 -4 598.34 41.4
 2 -7 4 646.84 38.5
 2 -7 4 624.64 66.59
 -2 7 -4 533.95 37.6
 -2 7 -4 491.15 61.19
 2 7 4 549.65 71.09
 2 7 4 597.74 41.7
 -3 -7 -4 411.16 65.69
 -3 -7 -4 442.76 36.8
 3 -7 4 537.15 38.5
 3 -7 4 466.15 67.09
 3 7 4 402.76 44
 -3 7 -4 386.86 35
 -3 7 -4 459.95 69.39
 3 7 4 471.85 69.99
 -4 -7 -4 110.79 23.4
 4 -7 4 80.99 33.3
 4 -7 4 153.48 28.2
 -4 -7 -4 157.88 45.1
 4 7 4 198.28 50.29
 -4 7 -4 207.78 51.79
 4 7 4 154.88 29.1
 -4 7 -4 159.08 27.1
 -5 -7 -4 34 15
 5 -7 4 9.3 9
 5 -7 4 50.49 32.5
 5 7 4 24.5 24.4
 -5 7 -4 20 22
 -5 7 -4 26.2 15
 5 7 4 28.2 15.7
 6 -8 -4 24.8 27.7
 -6 -8 4 36.2 27.8
 -6 -8 4 12.6 6.2
 6 8 -4 34.2 26.3
 6 8 -4 11.7 15.6
 -5 -8 4 193.68 58.09
 5 -8 -4 261.37 59.39
 5 -8 -4 325.47 45
 -5 8 4 263.67 36.3
 5 8 -4 306.17 53.99
 -5 8 4 287.77 62.49
 5 8 -4 307.27 39.8
 4 -8 -4 -5.1 10.9
 4 -8 -4 2.4 7.9
 -4 -8 4 2.2 11.6
 -4 8 4 7 5.1
 -4 8 4 4.3 11.8
 4 8 -4 3 5.8
 4 8 -4 -1.7 10.4
 -3 -8 4 1111.89 72.79
 3 -8 -4 914.01 60.79
 3 -8 -4 880.41 78.09
 -3 8 4 1187.18 92.69
 -3 8 4 1021.1 58.89
 3 8 -4 1058.59 69.39
 3 8 -4 1026.4 54.99
 -2 -8 4 700.33 43.1
 2 -8 -4 689.63 43.5
 2 -8 -4 655.33 56.69
 2 8 -4 713.03 34.4
 2 8 -4 661.13 40.9
 -2 8 4 615.34 40
 -2 8 4 655.93 60.19
 1 -8 -4 1860.51 91.19
 1 -8 -4 1724.63 85.99
 -1 8 4 1913.81 122.99
 -1 8 4 1869.11 107.99
 0 -8 -4 173.98 22.8
 0 -8 4 180.28 14.5
 0 -8 -4 282.67 48.5
 0 8 -4 162.28 10.8
 0 8 4 184.58 23.4
 0 8 -4 171.18 18.5
 0 8 4 164.68 36
 -1 -8 -4 1728.53 114.19
 1 -8 4 1664.53 73.09
 1 -8 4 1457.85 89.49
 -1 -8 -4 1783.72 85.79
 -1 8 -4 1707.03 94.79
 1 8 4 1694.33 85.19
 -1 8 -4 1766.62 78.79
 1 8 4 1560.74 109.69
 -2 -8 -4 322.07 35.5
 -2 -8 -4 441.46 65.79
 2 -8 4 287.07 24.1
 2 -8 4 334.37 48.1
 2 8 4 345.27 36.2
 -2 8 -4 301.17 47.6
 -2 8 -4 318.87 26.7
 2 8 4 262.27 49.99
 3 -8 4 1331.47 73.99
 -3 -8 -4 1393.66 110.39
 -3 -8 -4 1254.67 74.69
 3 -8 4 1128.59 95.49
 3 8 4 1328.57 77.59
 -3 8 -4 1373.26 76.19
 3 8 4 1139.19 100.09
 -4 -8 -4 10 21.8
 4 -8 4 -3 7.1
 -4 -8 -4 -2.3 6.2
 -4 8 -4 18.5 12.3
 4 8 4 -7.5 10.6
 -4 8 -4 -8.4 14.2
 4 8 4 2.5 7
 5 -8 4 451.35 82.49
 -5 -8 -4 442.56 83.69
 5 -8 4 553.24 61.09
 -5 -8 -4 496.75 55.59
 5 8 4 576.74 93.69
 -5 8 -4 640.74 54.09
 -5 8 -4 490.55 89.99
 5 8 4 624.34 67.79
 -5 -9 4 10.3 14.3
 5 -9 -4 -7.5 6.3
 5 -9 -4 0.6 13.3
 -5 9 4 11.7 6.5
 5 9 -4 -7.4 6
 -5 9 4 -17.5 14.1
 5 9 -4 -0.6 12.3
 4 -9 -4 249.28 49.99
 -4 -9 4 154.08 36.1
 4 9 -4 221.18 46.2
 -4 9 4 329.27 62.69
 -4 9 4 225.18 30.1
 4 9 -4 231.88 29.7
 3 -9 -4 78.19 24.4
 3 -9 -4 22.6 9.8
 -3 -9 4 70.99 19.3
 3 9 -4 26.6 8.6
 -3 9 4 30.5 10.1
 3 9 -4 26 13.6
 -3 9 4 54.49 24.8
 -2 -9 4 1036.7 57.79
 2 -9 -4 946.61 74.69
 2 -9 -4 1071.39 60.19
 2 9 -4 1128.09 56.99
 2 9 -4 1021.6 48.8
 -2 9 4 1052.99 82.19
 1 -9 -4 11.2 6.7
 1 -9 -4 12 8.9
 -1 9 4 10.1 17.3
 -1 9 4 6.3 8.6
 0 -9 -4 414.86 61.49
 0 -9 4 373.26 23.7
 0 9 -4 391.86 20.2
 0 9 -4 374.86 26.3
 0 9 4 330.07 28.8
 -1 -9 -4 210.48 27
 1 -9 4 251.57 15.8
 1 -9 4 254.47 16.1
 -1 -9 -4 254.57 48.8
 1 -9 4 279.97 35.9
 1 9 4 287.07 50.39
 1 9 4 303.17 32.3
 -1 9 -4 180.78 30
 -1 9 -4 299.97 21.2
 2 -9 4 717.93 63.09
 -2 -9 -4 838.72 52.19
 -2 -9 -4 606.04 81.69
 2 -9 4 724.63 44.8
 2 9 4 757.12 51.09
 -2 9 -4 838.42 68.79
 2 9 4 875.31 77.59
 -2 9 -4 873.51 49.6
 3 -9 4 118.79 34.6
 -3 -9 -4 126.79 44.7
 -3 -9 -4 135.79 23.5
 3 -9 4 150.18 24.2
 3 9 4 149.79 40.1
 -3 9 -4 177.48 42
 -3 9 -4 105.99 21.3
 3 9 4 104.99 24.5
 4 -9 4 0.1 13.1
 -4 -9 -4 21.8 12.6
 4 -9 4 42.9 15.4
 -4 9 -4 16 20.6
 -4 9 -4 5.8 8.7
 4 9 4 29.6 23.3
 4 9 4 8.6 10
 5 -9 4 59.79 37.9
 -5 -9 -4 35.7 17.4
 5 -9 4 61.09 21.4
 -5 -9 -4 70.39 55.09
 -5 9 -4 33.1 16
 -5 9 -4 -2.7 21.6
 5 9 4 68.09 20.5
 5 9 4 113.89 39.4
 -5 -10 4 113.09 37.5
 5 -10 -4 109.39 27.5
 5 -10 -4 132.39 43.1
 5 10 -4 101.79 23.3
 -5 10 4 41.8 33.3
 5 10 -4 145.09 38.5
 -5 10 4 120.89 24.1
 -4 -10 4 236.18 45
 4 -10 -4 255.17 53.09
 4 10 -4 169.48 25.4
 -4 10 4 153.38 46.2
 -4 10 4 213.78 30.8
 3 -10 -4 533.35 58.49
 3 -10 -4 562.74 72.29
 -3 -10 4 592.74 49.9
 -3 10 4 635.44 82.79
 3 10 -4 525.05 45.4
 3 10 -4 628.14 37.3
 -3 10 4 527.85 39.7
 -2 -10 4 -0.5 5.2
 2 -10 -4 3.2 7.1
 2 -10 -4 2.5 4
 2 -10 -4 -6.7 7.6
 2 10 -4 2.2 3.3
 2 10 -4 5.5 5.3
 -2 10 4 18 12.8
 1 -10 -4 1068.09 57.09
 1 -10 -4 987.9 59.79
 -1 10 4 1090.99 90.19
 -1 10 4 916.51 73.49
 1 10 -4 1049.49 42.5
 1 10 -4 1034.6 42.2
 0 -10 4 1601.64 73.79
 0 -10 -4 1627.24 82.69
 0 -10 -4 1550.34 112.59
 0 10 4 1476.65 109.79
 0 10 -4 1574.64 68.89
 0 10 4 1587.14 82.99
 0 10 -4 1611.04 77.99
 1 -10 4 2124.49 114.59
 1 -10 4 2180.28 93.29
 -1 -10 -4 2351.16 145.39
 1 -10 4 2206.78 93.09
 1 10 4 2525.75 146.69
 -1 10 -4 2187.98 118.29
 -1 10 -4 2176.88 100.39
 1 10 4 2254.67 109.29
 2 -10 4 243.58 26
 -2 -10 -4 222.38 48.1
 -2 -10 -4 271.57 32.9
 -2 10 -4 255.47 28.9
 -2 10 -4 249.58 44.3
 2 10 4 348.07 38.8
 2 10 4 189.58 43.9
 3 -10 4 161.58 40
 -3 -10 -4 193.08 29
 3 -10 4 183.58 27.4
 -3 -10 -4 150.18 43.3
 -3 10 -4 193.58 43.6
 -3 10 -4 137.19 24.5
 3 10 4 197.38 30.5
 3 10 4 223.18 49
 4 -10 4 21.3 19.6
 4 -10 4 50.79 18.1
 -4 -10 -4 64.39 18.2
 4 10 4 15.1 21.5
 -4 10 -4 52.59 25.8
 -4 10 -4 48.4 16.3
 4 10 4 68.39 19.3
 -5 -10 -4 268.17 64.49
 -5 -10 -4 283.97 40.8
 5 -10 4 248.08 42.2
 5 -10 4 241.48 59.79
 5 10 4 249.38 61.59
 -5 10 -4 213.58 37.1
 -5 10 -4 169.88 55.69
 5 -11 -4 3 17.4
 -5 -11 4 -5 13.3
 -5 11 4 -2.6 16.4
 5 11 -4 5.8 15.8
 -5 11 4 5.1 4.4
 5 11 -4 -6.4 6.4
 -4 -11 4 170.68 36.8
 4 -11 -4 172.18 44.9
 4 11 -4 155.08 24.8
 4 11 -4 125.79 31.5
 -4 11 4 174.08 48.6
 -4 11 4 144.39 24.9
 3 -11 -4 58.79 24
 3 -11 -4 61.49 16
 -3 -11 4 58.19 18.2
 3 11 -4 84.19 19.6
 3 11 -4 69.49 13.7
 2 -11 -4 125.29 21
 2 -11 -4 164.48 26.8
 -2 -11 4 144.59 20.2
 2 -11 -4 196.88 38.7
 -2 11 4 214.98 43.1
 2 11 -4 121.29 13.6
 2 11 -4 146.39 18.7
 1 -11 -4 36.1 11.6
 1 -11 -4 76.39 14.5
 -1 11 4 66.89 27.4
 1 11 -4 49.4 6.1
 1 11 -4 56.19 5.7
 -1 11 4 64.29 22.3
 0 -11 -4 101.49 18.6
 0 -11 -4 101.19 17
 0 -11 -4 141.79 36.4
 0 11 4 91.69 17.8
 0 11 -4 109.19 17.7
 0 11 -4 111.09 11.8
 0 11 4 77.49 27.7
 -1 -11 -4 141.89 36.8
 1 -11 4 148.69 10.1
 1 -11 4 146.89 25.1
 -1 -11 -4 107.39 19.2
 -1 11 -4 144.49 18.1
 -1 11 -4 164.78 28.3
 1 11 4 171.88 25.1
 1 11 4 175.98 42.2
 -2 -11 -4 66.79 17
 -2 -11 -4 99.19 32.4
 2 -11 4 78.99 24.4
 2 -11 4 125.19 17.9
 2 11 4 115.59 21.7
 2 11 4 103.79 32.5
 -2 11 -4 143.09 33.7
 -2 11 -4 85.59 16.7
 -3 -11 -4 24.7 13.2
 -3 -11 -4 24.3 21.5
 3 -11 4 14.2 10.1
 3 -11 4 18.4 16.4
 3 11 4 60.49 25.5
 -3 11 -4 20 21.7
 -3 11 -4 33.3 11.9
 3 11 4 28.2 13.4
 4 -11 4 42.9 27.3
 -4 -11 -4 63.29 17.8
 4 -11 4 42.5 15.6
 -4 11 -4 74.69 19.4
 4 11 4 27 25.8
 4 11 4 31.7 14.8
 -4 11 -4 113.39 39.7
 -5 -11 -4 65.99 19.3
 -5 -11 -4 131.09 50.39
 5 -11 4 16.1 23.8
 5 -11 4 54.39 19.5
 5 11 4 90.99 51.69
 5 11 4 41.6 18.1
 -5 11 -4 50.39 34.5
 -5 -12 4 112.49 35.8
 5 -12 -4 32.4 29.1
 5 -12 -4 41.3 19.4
 5 12 -4 44.8 16.3
 5 12 -4 54.49 24.1
 -5 12 4 49.3 16.1
 4 -12 -4 351.26 62.99
 -4 -12 4 214.18 41.2
 4 12 -4 225.98 30
 4 12 -4 201.98 37.8
 -4 12 4 276.07 61.39
 -4 12 4 267.87 35
 -3 -12 4 434.56 50.19
 3 -12 -4 458.25 39.7
 3 -12 -4 395.26 70.19
 -3 12 4 495.95 37.6
 3 12 -4 453.65 48.7
 3 12 -4 410.76 30.5
 -3 12 4 608.24 84.99
 -2 -12 4 254.57 27.7
 2 -12 -4 183.48 25.9
 2 -12 -4 176.48 28.3
 2 12 -4 184.78 15
 -2 12 4 301.57 54.19
 2 12 -4 214.28 23.6
 1 -12 -4 1330.57 67.99
 1 -12 -4 1148.29 69.69
 1 12 -4 1213.78 54.89
 1 12 -4 1272.47 56.29
 -1 12 4 1223.18 103.29
 1 12 -4 1215.58 55.59
 -1 12 4 1352.86 93.59
 1 12 -4 1253.67 53.79
 0 -12 -4 1049.89 95.99
 0 -12 -4 1253.87 69.69
 0 12 4 1264.77 71.29
 0 12 -4 1342.27 72.39
 0 12 -4 1193.48 66.59
 0 12 4 1122.19 96.79
 0 12 -4 1239.18 57.09
 1 -12 4 1049.7 70.79
 -1 -12 -4 1154.28 97.69
 1 -12 4 1161.08 49.4
 -1 -12 -4 1209.18 67.79
 1 -12 4 1193.28 49.7
 -1 12 -4 1132.79 59.79
 1 12 4 1195.58 98.29
 -1 12 -4 1137.79 76.49
 1 12 4 1281.47 69.99
 2 -12 4 247.68 26.3
 -2 -12 -4 227.98 52.59
 2 -12 4 231.58 41.1
 -2 12 -4 275.97 30.9
 2 12 4 247.08 33.4
 -2 12 -4 256.77 45.9
 2 12 4 202.48 46.7
 -3 -12 -4 1022.9 65.39
 3 -12 4 991.6 87.99
 3 -12 4 1087.89 63.69
 3 12 4 805.42 104.19
 -3 12 -4 1132.09 96.49
 -3 12 -4 986.3 72.29
 3 12 4 1082.29 69.69
 -4 -12 -4 92.39 21.8
 4 -12 4 138.89 26.1
 4 12 4 94.69 39.4
 -4 12 -4 112.99 48.7
 4 12 4 88.99 23.1
 -4 12 -4 104.79 24
 5 -12 4 214.48 38.6
 5 -12 4 335.17 73.39
 -5 -12 -4 231.18 36.9
 -5 -12 -4 258.07 65.69
 5 12 4 201.68 38.3
 -5 12 -4 248.28 39.8
 5 12 4 265.57 65.99
 -5 12 -4 300.17 71.99
 5 -13 -4 60.89 37.5
 5 -13 -4 24 16.1
 -5 -13 4 67.99 31.3
 -5 13 4 43.5 29.2
 5 13 -4 73.29 21.2
 5 13 -4 102.09 30.8
 -4 -13 4 19.1 18.2
 4 -13 -4 6.6 11
 4 -13 -4 -5.5 10.2
 -4 13 4 -5.9 14.1
 4 13 -4 9.9 9.7
 4 13 -4 0.6 11.2
 -4 13 4 31.9 11.4
 3 -13 -4 250.27 34.9
 3 -13 -4 156.38 38.3
 -3 -13 4 235.58 36.7
 3 -13 -4 214.48 33.9
 3 13 -4 237.18 25.8
 -3 13 4 291.47 35
 3 13 -4 214.48 32.8
 -3 13 4 195.78 47.8
 2 -13 -4 28.9 10.6
 2 -13 -4 27.3 13.7
 -2 13 4 15.1 15.8
 -2 13 4 5.1 17.4
 2 13 -4 20.3 8.6
 1 -13 -4 308.77 26.7
 1 -13 -4 366.16 38.3
 1 13 -4 316.57 21.4
 1 13 -4 319.97 19.2
 -1 13 4 298.97 58.89
 1 13 -4 291.77 20.2
 1 13 -4 296.97 17.4
 -1 13 4 254.87 47.1
 0 -13 -4 101.69 17.1
 0 -13 -4 120.49 21
 0 13 -4 68.49 10.4
 0 13 4 70.99 21.1
 0 13 -4 95.69 18.6
 0 13 4 38.5 22
 0 13 4 105.29 20.4
 -1 -13 -4 4.8 14.6
 1 -13 4 3.4 7
 -1 13 -4 15.5 10.8
 1 13 4 9.3 5.6
 -1 13 -4 -2.9 3.5
 1 13 4 6.1 14.4
 -2 -13 -4 35 25.1
 2 -13 4 52.59 11.1
 2 -13 4 62.79 12.5
 -2 -13 -4 87.79 17.9
 2 -13 4 37.2 17.4
 -2 13 -4 28.6 20.3
 2 13 4 18.4 19.5
 -2 13 -4 47.4 13
 2 13 4 26 11.4
 3 -13 4 -5.1 6.9
 -3 -13 -4 6.5 6.6
 3 -13 4 -10.8 6.9
 -3 13 -4 28.3 19.2
 -3 13 -4 20.6 11.1
 3 13 4 -0.8 6.8
 3 13 4 -4.6 11.4
 -4 -13 -4 297.27 40
 4 -13 4 392.66 72.39
 4 -13 4 269.27 37.4
 4 13 4 214.08 36.9
 4 13 4 222.38 55.99
 -4 13 -4 267.07 38.5
 5 -13 4 -24.7 11.3
 -5 -13 -4 21.6 30.9
 -5 -13 -4 5.1 8.9
 5 -13 4 5.6 13.1
 -5 13 -4 7.2 9.9
 -5 13 -4 -20.4 15.4
 5 13 4 -3.1 6.6
 5 13 4 -20.8 10
 5 -14 -4 1.6 9.4
 5 -14 -4 17.9 28.8
 5 14 -4 17.7 13.3
 -5 14 4 13.6 12
 -5 14 4 46 33.6
 5 14 -4 24.8 19.4
 4 -14 -4 254.77 40.2
 4 -14 -4 131.69 39.6
 -4 -14 4 183.18 40.4
 -4 14 4 151.98 26.8
 4 14 -4 177.28 26.6
 4 14 -4 217.48 39.5
 -4 14 4 166.98 49.8
 3 -14 -4 242.68 35.8
 3 -14 -4 318.47 42
 -3 -14 4 282.07 40.6
 3 -14 -4 307.97 54.69
 -3 14 4 314.87 35.8
 3 14 -4 300.37 25
 -3 14 4 337.87 64.49
 3 14 -4 262.07 35.7
 2 -14 -4 193.88 28
 2 -14 -4 158.48 26.5
 2 14 -4 149.09 17.1
 -2 14 4 104.69 31.8
 2 14 -4 139.49 19.6
 -2 14 4 98.59 41.3
 1 -14 -4 31.2 10.2
 1 -14 -4 14.4 9.4
 1 14 -4 18.8 6.4
 1 14 -4 14.6 5.6
 -1 14 4 11.1 13.7
 1 14 -4 21.5 7.4
 -1 14 4 -2 18.1
 0 -14 -4 198.48 25.2
 0 -14 -4 166.38 25
 0 14 -4 158.08 26.9
 0 14 4 139.99 40.1
 0 14 -4 158.48 23.9
 0 14 4 121.89 29.2
 0 14 -4 189.98 15
 1 -14 4 42.1 14.7
 -1 -14 -4 42.7 12.9
 -1 -14 -4 26.8 21
 -1 14 -4 55.39 12.3
 1 14 4 17.9 19.4
 -1 14 -4 102.09 24.3
 1 14 4 93.59 19.4
 2 -14 4 137.79 18.1
 -2 -14 -4 143.39 41.3
 2 -14 4 93.99 27.8
 -2 -14 -4 163.58 26.4
 2 -14 4 145.09 20.1
 2 14 4 94.59 25.3
 -2 14 -4 95.19 18.5
 2 14 4 200.68 49.4
 -2 14 -4 140.99 35.1
 3 -14 4 71.09 17.2
 -3 -14 -4 92.79 20.3
 3 -14 4 42.6 26.2
 -3 14 -4 37.9 25.8
 -3 14 -4 104.59 21.4
 3 14 4 44.4 28.5
 3 14 4 109.69 25.1
 4 -14 4 252.87 36.8
 -4 -14 -4 218.78 61.19
 -4 -14 -4 258.87 37
 4 -14 4 162.58 45.2
 4 14 4 252.47 58.19
 -4 14 -4 228.48 36.8
 -4 14 -4 171.98 55.39
 4 14 4 305.47 45
 5 -14 4 162.38 51.39
 5 -14 4 115.99 29.4
 -5 -14 -4 124.09 25.4
 -5 14 -4 47.8 31.5
 5 14 4 109.59 43.3
 5 14 4 99.79 26.6
 -5 14 -4 95.79 26.5
 5 -15 -4 20.9 25.4
 5 -15 -4 26 16.6
 -5 -15 4 60.39 31.6
 5 15 -4 62.69 23.8
 -5 15 4 68.79 20.4
 5 15 -4 23.7 15
 -5 15 4 12.8 27.9
 4 -15 -4 111.69 26.6
 -4 -15 4 92.99 27.8
 4 -15 -4 47.3 29.9
 4 15 -4 68.49 17.5
 4 15 -4 40.4 19.5
 -4 15 4 20.3 26.3
 -4 15 4 85.89 20.1
 3 -15 -4 3.2 5.5
 3 -15 -4 7.7 15.4
 3 -15 -4 6.4 11.1
 -3 -15 4 3.5 9.9
 -3 15 4 -12.3 10.8
 3 15 -4 -4.7 4.5
 3 15 -4 8 9.8
 -3 15 4 21.8 8.6
 2 -15 -4 78.99 18.2
 2 15 -4 52.99 11.2
 -2 15 4 111.69 40.6
 -2 15 4 54.49 27.6
 2 15 -4 87.89 13.6
 2 15 -4 48.7 11.8
 1 -15 -4 325.47 28.1
 1 -15 -4 336.77 38.9
 -1 15 4 357.96 56.99
 1 15 -4 300.27 23.7
 1 15 -4 290.57 24.7
 -1 15 4 188.18 51.59
 0 -15 -4 180.78 27.4
 0 -15 -4 171.18 23.9
 0 15 -4 213.38 32.6
 0 15 4 259.47 45
 0 15 4 124.39 26.4
 0 15 4 185.68 46.5
 0 15 -4 191.38 19.2
 0 15 -4 151.78 24.8
 -1 -15 -4 40.1 22.6
 -1 -15 -4 26.2 11.4
 1 -15 4 46.8 15.1
 -1 -15 -4 17.8 8.4
 -1 15 -4 18.8 7.7
 1 15 4 27.6 11.6
 -1 15 -4 19.2 13
 1 15 4 -3.7 12.1
 -2 -15 -4 79.09 18.7
 2 -15 4 43.8 10.8
 -2 -15 -4 64.19 33.2
 2 -15 4 53.19 11.2
 2 -15 4 65.79 22
 2 15 4 77.99 18.3
 -2 15 -4 64.79 25.2
 2 15 4 90.79 32.3
 -2 15 -4 54.49 13.2
 3 -15 4 5.2 8.9
 3 -15 4 -0.7 11.3
 -3 -15 -4 6 9.9
 -3 15 -4 -7.1 14.5
 3 15 4 27.9 15
 -3 15 -4 -2 4.9
 3 15 4 7.1 17.1
 -4 -15 -4 -4.4 11
 -4 -15 -4 6.7 10.5
 4 -15 4 20.4 15.2
 -4 15 -4 8.1 10.3
 -4 15 -4 42.1 32.5
 4 15 4 28.4 20.2
 4 15 4 25 16.3
 4 -16 -4 280.07 45.1
 4 -16 -4 363.26 68.59
 -4 -16 4 399.26 56.49
 4 -16 -4 317.77 46
 4 16 -4 367.66 39.7
 -4 16 4 236.78 61.69
 -4 16 4 385.76 45
 4 16 -4 288.47 44.7
 3 -16 -4 11.2 16.6
 -3 -16 4 3.9 10.2
 3 -16 -4 85.19 23.6
 3 16 -4 20.3 9.4
 3 16 -4 23.7 13
 -3 16 4 59.59 32.2
 -3 16 4 40.7 12.9
 2 -16 -4 1672.93 94.39
 2 -16 -4 1572.54 88.49
 2 16 -4 1579.24 76.29
 2 16 -4 1502.65 80.89
 -2 16 4 1699.93 140.19
 -2 16 4 1706.63 126.99
 2 16 -4 1527.05 77.69
 1 -16 -4 8.1 9.9
 1 -16 -4 2.5 5.5
 -1 16 4 -2.7 11.9
 1 16 -4 7.4 5.3
 1 16 -4 1.2 5
 1 16 -4 9.5 7.8
 -1 16 4 -2.9 11.5
 0 -16 -4 1736.13 88.89
 0 -16 -4 1687.23 93.39
 0 16 -4 1711.53 80.59
 0 16 -4 1766.92 101.99
 0 16 -4 1842.32 97.39
 0 16 4 1670.83 114.09
 0 16 4 1712.73 185.88
 -1 -16 -4 20.1 21.8
 1 -16 4 7.9 9.4
 -1 -16 -4 22.1 12.3
 -1 -16 -4 17.7 8.6
 1 16 4 15 20.2
 1 16 4 20.2 10.9
 -1 16 -4 26.3 8.2
 -1 16 -4 24.6 16
 2 -16 4 2037.1 120.39
 -2 -16 -4 1461.65 182.18
 2 -16 4 1760.22 85.29
 -2 -16 -4 1749.22 96.29
 2 16 4 1891.11 141.09
 -2 16 -4 1761.62 92.69
 -2 16 -4 1750.42 121.99
 2 16 4 1722.03 99.89
 3 -16 4 57.19 24.2
 -3 -16 -4 38.4 30.5
 -3 -16 -4 11.4 13.9
 3 -16 4 48.6 14.8
 3 -16 4 40.5 13.1
 -3 16 -4 10.2 19.7
 3 16 4 25.8 13.9
 -3 16 -4 1.9 7.6
 3 16 4 17.7 18.6
 4 -16 4 576.14 60.09
 -4 -16 -4 490.65 97.89
 -4 -16 -4 505.15 44.9
 -4 16 -4 719.43 105.69
 4 16 4 593.04 64.49
 -4 16 -4 559.74 58.69
 4 16 4 408.86 79.09
 -4 -17 4 32.9 19.3
 4 -17 -4 44.2 31
 4 -17 -4 7.6 12.7
 4 17 -4 62.49 17.1
 4 17 -4 19.6 15.9
 -4 17 4 2.5 22.8
 -3 -17 4 -4 7
 3 -17 -4 9 12.1
 -3 17 4 45.9 32.5
 3 17 -4 3 6.6
 -3 17 4 0.3 13.8
 3 17 -4 13.8 10.2
 2 -17 -4 30.9 15
 2 -17 -4 16.2 11.3
 -2 17 4 10.9 17.3
 2 17 -4 8.4 6.9
 -2 17 4 6.7 18.2
 2 17 -4 25.8 9.8
 2 17 -4 8 6.9
 1 -17 -4 80.29 17
 1 -17 -4 51.99 14.1
 -1 17 4 17.5 18.2
 1 17 -4 46 13.7
 1 17 -4 46.4 11.1
 1 17 -4 42.8 11.7
 0 -17 -4 75.69 18.5
 0 -17 -4 103.59 19.2
 0 17 -4 60.99 11.5
 0 17 4 73.19 32.6
 0 17 4 92.69 21.3
 0 17 4 79.09 27.2
 0 17 -4 75.49 19.2
 0 17 -4 69.09 20.2
 -1 -17 -4 214.58 28.1
 -1 -17 -4 212.18 30
 -1 -17 -4 145.19 46.2
 -1 17 -4 166.58 34.5
 1 17 4 255.17 35.4
 1 17 4 151.58 44.4
 -1 17 -4 176.48 22.9
 2 -17 4 9.9 6.7
 -2 -17 -4 0.9 8.9
 2 -17 4 9.8 6.9
 2 -17 4 -6.4 7.1
 -2 17 -4 11.1 8.7
 2 17 4 4.7 8
 2 17 4 17.5 17.8
 -2 17 -4 12.8 14.5
 3 -17 4 284.37 55.69
 -3 -17 -4 187.98 55.69
 3 -17 4 205.78 28.5
 -3 17 -4 252.17 35.1
 3 17 4 281.57 62.49
 -3 17 -4 221.28 53.39
 3 17 4 228.58 37.3
 -4 -17 -4 6.7 11.8
 -4 -17 -4 -7.7 17.1
 4 -17 4 -14 12.8
 4 -17 4 21.2 12.2
 -4 17 -4 -0.7 11.2
 -4 17 -4 44.7 15.9
 4 17 4 23.4 21.8
 4 -18 -4 205.28 39.4
 4 -18 -4 192.38 36.2
 4 -18 -4 168.78 46.4
 4 18 -4 154.48 31.8
 -4 18 4 145.89 55.69
 -4 18 4 152.68 29.4
 3 -18 -4 -6.6 4.9
 3 -18 -4 2.4 9
 3 18 -4 -4.2 5.8
 3 18 -4 -0.9 6.4
 -3 18 4 -12.7 15.2
 -3 18 4 -2 16.1
 2 -18 -4 48.3 15.8
 2 -18 -4 81.69 28.3
 2 18 -4 36.5 12.7
 2 18 -4 80.39 14.7
 -2 18 4 89.59 32.8
 -2 18 4 42.1 30.2
 2 18 -4 40.1 11.5
 1 -18 -4 121.19 22.3
 -1 18 4 96.79 36.7
 1 18 -4 115.99 17.8
 -1 18 4 158.48 40.7
 1 18 -4 105.59 20.2
 1 18 -4 119.19 20.5
 0 -18 -4 269.27 34.6
 0 18 4 246.48 48.4
 0 18 4 232.68 35.7
 0 18 -4 214.68 34.6
 0 18 -4 228.18 23.9
 0 18 4 183.28 51.09
 0 18 -4 186.58 34.6
 -1 -18 -4 32.7 13.5
 -1 -18 -4 48.2 14.2
 -1 18 -4 35.8 17.4
 -1 18 -4 33.7 10.8
 1 18 4 33.7 14
 1 18 4 26.4 23.7
 -1 18 -4 24.5 18.6
 2 -18 4 82.99 12.8
 -2 -18 -4 125.39 23.6
 2 -18 4 101.39 21.3
 -2 -18 -4 122.09 20.6
 2 -18 4 86.89 25.5
 -2 18 -4 124.09 21.9
 2 18 4 221.98 52.99
 2 18 4 87.19 22.4
 -2 18 -4 140.89 37.9
 3 -18 4 46.3 14
 -3 -18 -4 67.49 38.6
 3 -18 4 17 20.5
 -3 -18 -4 104.49 23.1
 3 -18 4 66.69 15.6
 3 18 4 72.99 21.2
 -3 18 -4 97.19 35.8
 -3 18 -4 95.39 21.6
 3 18 4 77.29 36.6
 -4 -18 -4 124.19 25.9
 4 -18 4 128.29 26.6
 -4 -18 -4 119.89 52.79
 4 -18 4 159.58 48.5
 4 18 4 99.99 26.3
 -4 18 -4 85.19 45.3
 4 18 4 176.98 56.39
 4 -19 -4 6.3 11.5
 4 -19 -4 12.5 17.8
 4 19 -4 -5.3 8.8
 -4 19 4 23.5 22.9
 4 19 -4 8.2 6.4
 3 -19 -4 162.18 32.3
 3 -19 -4 168.68 31.7
 3 19 -4 104.19 19.7
 -3 19 4 193.58 54.79
 3 19 -4 195.88 26.8
 -3 19 4 122.79 51.29
 3 19 -4 139.19 25.4
 2 -19 -4 57.39 18.6
 2 19 -4 59.49 13.8
 -2 19 4 23.5 27.3
 -2 19 4 15.1 20.7
 2 19 -4 47.5 14
 1 -19 -4 136.19 26.1
 1 -19 -4 102.09 21.4
 1 19 -4 131.99 22.8
 1 19 -4 120.99 18.6
 -1 19 4 184.78 45.8
 -1 19 4 121.09 43
 1 19 -4 140.69 25
 0 -19 -4 172.38 25.9
 0 -19 -4 174.68 29.6
 0 19 4 141.69 45.6
 0 19 4 139.79 39.1
 0 19 -4 141.79 19
 0 19 -4 146.39 30.2
 0 19 -4 151.18 28.8
 0 19 4 136.49 27.7
 -1 -19 -4 -2.2 8.2
 -1 -19 -4 1.6 6.3
 1 19 4 -3.2 7.2
 -1 19 -4 1.2 11.8
 -1 19 -4 1.7 5.3
 1 19 4 14.9 23.6
 -1 19 -4 3.9 13.2
 -2 -19 -4 33.2 11.2
 -2 -19 -4 28.7 28.5
 2 -19 4 70.09 24.4
 2 -19 4 21 7.3
 -2 -19 -4 17.6 12.2
 -2 19 -4 11.5 18.5
 -2 19 -4 13.4 9.2
 2 19 4 56.79 18.3
 3 -19 4 61.09 29.9
 -3 -19 -4 31 14.2
 3 -19 4 44.8 13.7
 3 -19 4 51.69 14.9
 3 19 4 55.29 18.1
 -3 19 -4 44.4 16.3
 3 19 4 51.79 29.6
 -3 19 -4 25.5 22.7
 4 -19 4 15.6 22.1
 -4 -19 -4 59.19 19.6
 4 -19 4 1.3 9.4
 4 -19 4 18 13.5
 4 19 4 67.99 40.2
 -4 19 -4 55.19 19.9
 4 19 4 13.2 14.3
 -4 19 -4 29.8 29.9
 3 -20 -4 179.58 34.2
 3 -20 -4 143.59 29.8
 3 20 -4 104.79 19.8
 -3 20 4 64.39 38.3
 -3 20 4 106.79 53.39
 3 20 -4 150.88 23.7
 2 -20 -4 313.37 43.4
 2 20 -4 349.17 37.5
 2 20 -4 319.97 34.1
 2 20 -4 355.46 30.5
 -2 20 4 299.87 72.89
 -2 20 4 470.85 80.09
 1 -20 -4 503.25 53.09
 1 -20 -4 395.56 43.1
 1 20 -4 455.35 38.7
 1 20 -4 444.86 34.1
 -1 20 4 501.35 90.79
 1 20 -4 382.76 44.7
 0 -20 -4 158.68 24.9
 0 20 -4 118.09 18.1
 0 20 4 150.48 46.8
 0 20 4 188.18 42.9
 0 20 -4 128.09 30.7
 0 20 -4 76.59 21.8
 0 20 4 99.09 23.9
 -1 -20 -4 524.15 43.9
 -1 -20 -4 511.85 39.4
 -1 20 -4 592.04 76.09
 1 20 4 629.34 98.59
 -1 20 -4 559.14 68.59
 1 20 4 524.75 56.49
 -1 20 -4 447.86 35.7
 1 20 4 529.15 73.29
 -2 -20 -4 392.96 33.1
 2 -20 4 336.67 22.2
 2 -20 4 405.46 31.6
 -2 -20 -4 331.67 46.3
 -2 -20 -4 373.76 80.09
 2 -20 4 272.97 48
 -2 20 -4 445.26 71.29
 -2 20 -4 405.26 42.2
 2 20 4 386.96 49.5
 2 20 4 236.08 61.29
 -3 -20 -4 354.76 43.3
 -3 -20 -4 418.76 34.1
 -3 -20 -4 430.16 90.89
 3 -20 4 282.47 56.99
 3 -20 4 376.86 32.3
 -3 20 -4 499.45 83.49
 3 20 4 320.97 47.6
 -3 20 -4 341.47 42.8
 3 -21 -4 17.6 10.4
 3 -21 -4 3.1 12.8
 3 21 -4 0.8 6.6
 3 21 -4 2.3 7.8
 -3 21 4 9.5 28.6
 -3 21 4 47.1 33.7
 3 21 -4 -0.9 6.9
 2 -21 -4 22.5 14.9
 2 -21 -4 31.8 16.8
 2 21 -4 12.8 9.4
 2 21 -4 27.8 12.6
 -2 21 4 -0.8 20.5
 2 21 -4 45.9 12.6
 -2 21 4 3.2 18.1
 1 -21 -4 5.5 6
 1 -21 -4 4.1 9.9
 1 21 -4 3.1 6.9
 1 21 -4 9.2 8.6
 1 21 -4 -8.9 6
 -1 21 4 -16.3 12.9
 -1 21 4 -7.4 9.2
 0 -21 -4 12.8 9.4
 0 -21 -4 8.4 8.4
 0 21 4 7.9 6.1
 0 21 4 19.9 26.2
 0 21 4 -0.4 15.7
 0 21 -4 14.1 12.9
 0 21 -4 3.4 5.7
 0 21 -4 -3.5 11.4
 -1 -21 -4 32.1 12.6
 -1 21 -4 -0.1 12.1
 1 21 4 -5.5 12.2
 -1 21 -4 11.4 15.6
 1 21 4 16.5 11.6
 1 21 4 62.49 33.8
 -2 -21 -4 139.09 50.99
 -2 -21 -4 155.68 25.5
 2 -21 4 74.39 25.5
 -2 21 -4 80.19 30.3
 2 21 4 112.89 26.6
 2 21 4 132.29 45.6
 -2 21 -4 113.89 22.3
 3 -21 4 9.2 8.5
 3 -21 4 6.8 9.1
 -3 -21 -4 11.1 10.3
 -3 -21 -4 11.2 12.5
 3 -21 4 -7 14.2
 3 21 4 52.89 20.5
 -3 21 -4 19.6 23.9
 3 21 4 26.5 28.8
 -3 21 -4 17.3 12.9
 3 -22 -4 163.48 34.4
 3 22 -4 227.58 30.9
 3 22 -4 201.98 30.3
 -3 22 4 117.59 51.19
 -3 22 4 210.58 61.29
 3 22 -4 234.28 32.5
 2 -22 -4 130.29 27.7
 2 -22 -4 131.29 27.5
 -2 22 4 118.49 42.9
 2 22 -4 210.18 27.9
 2 22 -4 136.99 25
 2 22 -4 139.39 22.7
 1 -22 -4 191.18 32.2
 1 22 -4 157.48 25
 1 22 -4 111.49 23.4
 -1 22 4 217.68 60.79
 -1 22 4 179.78 47.8
 1 22 -4 165.68 31.8
 0 -22 -4 208.98 31.4
 0 -22 -4 245.28 34.2
 0 22 4 199.98 58.59
 0 22 -4 203.78 39.6
 0 22 -4 277.37 42.4
 -1 -22 -4 379.56 41.7
 -1 -22 -4 430.86 55.79
 1 22 4 304.07 46.1
 -1 22 -4 377.96 57.39
 1 22 4 293.67 55.69
 1 22 4 427.86 82.59
 -1 22 -4 387.16 33
 -1 22 -4 463.55 70.49
 -2 -22 -4 70.29 28
 -2 -22 -4 60.69 14.7
 -2 -22 -4 26.5 27
 -2 22 -4 68.09 16.8
 2 22 4 53.09 20.8
 -2 22 -4 34.3 25.3
 3 -22 4 244.98 28.2
 -3 -22 -4 216.28 28
 -3 -22 -4 152.38 27.4
 2 -23 -4 64.99 21.8
 2 -23 -4 22.1 14.1
 -2 23 4 19.3 27.7
 -2 23 4 60.19 45.3
 2 23 -4 78.19 17.9
 2 23 -4 49.1 20.6
 1 -23 -4 7 10.5
 -1 23 4 32 29.2
 1 23 -4 -1.7 7.7
 1 23 -4 -1.3 9.1
 0 -23 -4 26 14.9
 0 -23 -4 22.7 11.6
 0 23 4 49.7 26.9
 0 23 4 18.8 28.5
 0 23 -4 13.3 13.6
 0 23 -4 12.4 14.9
 -1 -23 -4 -5.7 5.9
 -1 -23 -4 -8.3 6.5
 -1 23 -4 -4.4 11.9
 1 23 4 4.8 14.8
 -1 23 -4 3.9 7
 -1 23 -4 15.1 18.1
 1 23 4 14.3 8.8
 -2 -23 -4 2.1 10.3
 -2 -23 -4 -7.3 22.6
 -2 -23 -4 -0.4 7.1
 -2 23 -4 24.1 26.1
 2 23 4 -17.3 14.8
 2 23 4 -3.4 8.4
 -2 23 -4 5.6 8.7
 -2 23 -4 3.7 18.4
 2 -24 -4 7.4 10.3
 2 -24 -4 20.1 16.2
 2 24 -4 32.8 13.5
 -2 24 4 -2.2 15.3
 2 24 -4 7.5 9.6
 -2 24 4 25.3 22.6
 1 -24 -4 368.66 46.2
 1 -24 -4 399.16 49.5
 -1 24 4 236.38 66.89
 1 24 -4 332.17 43.1
 -1 24 4 385.06 73.89
 0 -24 -4 87.79 24
 0 24 -4 63.09 23.3
 0 24 -4 39.5 22.4
 0 24 4 43.4 29.1
 0 24 4 104.19 43.1
 -1 -24 -4 112.29 24.7
 -1 -24 -4 87.29 19.6
 1 24 4 99.59 27.9
 -1 24 -4 101.19 32.9
 -1 24 -4 66.19 31
 -1 24 -4 154.68 25
 1 24 4 157.78 51.19
 1 24 4 63.09 26.8
 1 -25 -4 7.4 11.6
 1 -25 -4 8 10.8
 1 25 -4 17.2 13.1
 1 25 -4 17.2 15.6
 -1 25 4 31.7 31.3
 -1 25 4 4.4 22.2
 0 -25 -4 75.29 20.9
 0 25 4 16.7 29.1
 0 25 4 40.9 27.3
 0 25 -4 42.9 19.8
 0 25 -4 60.09 25.1
 6 0 -5 -13.3 8.9
 -6 0 5 41.8 31.7
 6 0 -5 6.6 10.6
 -6 0 5 15.9 8.6
 5 0 -5 185.58 44.7
 5 0 -5 250.27 37.6
 -5 0 5 303.07 60.79
 -5 0 5 236.38 27.7
 4 0 -5 1.6 11.6
 -4 0 5 7.4 3.3
 -4 0 5 0.2 13.9
 4 0 -5 15.7 7.1
 3 0 -5 541.35 36.8
 -3 0 5 534.75 63.59
 3 0 -5 502.55 58.39
 2 0 -5 -2.6 5.6
 2 0 -5 0 2.8
 -2 0 5 -3.6 6.1
 -1 0 5 972.5 57.09
 -1 0 5 977.4 65.09
 0 0 -5 -2.2 8.5
 0 0 5 -3.1 2.8
 0 0 5 2.1 8.6
 -1 0 -5 278.57 47.5
 1 0 5 376.16 46.1
 1 0 5 248.98 20.8
 -1 0 -5 311.17 23.7
 -2 0 -5 -7.8 5.4
 -2 0 -5 4.6 6.9
 2 0 5 9.5 6.2
 2 0 5 0.8 10.6
 -3 0 -5 16 18.5
 -3 0 -5 32.6 11.7
 3 0 5 1.8 7.3
 3 0 5 -3.4 12.2
 -4 0 -5 5.6 6.3
 -4 0 -5 30.6 26.7
 4 0 5 10.8 6.6
 5 0 5 107.39 41.7
 -5 0 -5 79.29 39.5
 5 0 5 131.79 28.9
 -5 0 -5 140.99 29.3
 6 0 5 -0.1 22
 -6 0 -5 10.1 11.5
 6 -1 -5 163.68 34.6
 6 -1 -5 213.78 54.49
 -6 1 5 171.68 55.19
 6 1 -5 121.89 39.3
 -6 1 5 169.08 25.9
 6 1 -5 169.58 39.9
 5 -1 -5 8.1 9.1
 -5 -1 5 14.5 6.5
 -5 -1 5 -12 11.7
 5 -1 -5 -8.8 7.8
 -5 1 5 12.1 5.6
 5 1 -5 5.5 19.2
 -5 1 5 29.6 20.3
 5 1 -5 -3.5 6.4
 -4 -1 5 551.14 35.2
 4 -1 -5 594.14 44.8
 -4 -1 5 590.24 76.89
 4 -1 -5 566.04 73.29
 -4 1 5 639.34 80.79
 4 1 -5 575.14 43.5
 4 1 -5 703.13 113.29
 -4 1 5 565.04 37.2
 -3 -1 5 22.1 16
 3 -1 -5 60.79 13.5
 3 -1 -5 78.69 22.7
 3 1 -5 45.9 17.9
 3 1 -5 61.19 12.8
 -3 1 5 78.99 24.8
 2 -1 -5 1392.36 67.09
 2 -1 -5 1294.17 80.09
 -2 -1 5 1381.16 81.39
 2 1 -5 1442.66 65.59
 -2 1 5 1194.78 80.99
 2 1 -5 1478.85 79.29
 -1 -1 5 13.2 7.9
 -1 -1 5 -0.4 7.6
 -1 1 5 6.8 7.6
 -1 1 5 7.4 9.8
 0 -1 -5 3139.99 158.38
 0 -1 5 3171.38 149.88
 0 1 5 3247.78 156.78
 0 1 -5 3004.6 150.88
 1 -1 5 570.84 34.6
 1 -1 5 575.24 49.3
 -1 -1 -5 591.54 53.29
 -1 -1 -5 616.74 37.7
 -1 1 -5 633.44 37
 1 1 5 640.34 54.99
 1 1 5 584.94 36.4
 -1 1 -5 662.93 53.19
 2 -1 5 1007.8 78.09
 -2 -1 -5 944.61 57.09
 2 -1 5 926.81 55.09
 -2 -1 -5 1001.8 80.69
 -2 1 -5 1073.29 81.09
 -2 1 -5 967.1 56.99
 2 1 5 1046.1 57.69
 2 1 5 941.61 77.19
 3 -1 5 13.9 18.6
 -3 -1 -5 8.5 17.2
 -3 -1 -5 10.5 7.4
 3 -1 5 49.7 13.5
 3 1 5 46.5 14.3
 3 1 5 20.6 19.3
 -3 1 -5 8.9 17.4
 -3 1 -5 30.7 12.1
 -4 -1 -5 895.11 113.09
 4 -1 5 970.7 129.89
 4 -1 5 991.5 66.19
 -4 -1 -5 922.31 64.59
 -4 1 -5 954.8 65.29
 -4 1 -5 1081.59 122.19
 4 1 5 848.92 63.19
 4 1 5 1072.79 119.09
 5 -1 5 -15.9 16.9
 5 -1 5 -3.5 9
 -5 -1 -5 22.3 14.7
 -5 -1 -5 1.7 23.6
 5 1 5 11.7 11.7
 -5 1 -5 8.4 7.4
 -5 1 -5 9.6 19.2
 5 1 5 15 21.2
 -6 -1 -5 95.09 27.2
 -6 1 -5 80.99 24.9
 6 -2 -5 35 14.8
 -6 -2 5 -15.6 12
 6 -2 -5 16.5 22.8
 -6 2 5 16.8 8.4
 -6 2 5 -13.2 16.9
 5 -2 -5 -2.4 12.8
 -5 -2 5 26.6 8
 5 -2 -5 23.8 13
 -5 -2 5 105.29 43.1
 5 2 -5 28.2 14.1
 -5 2 5 41.9 15.7
 -5 2 5 34.7 23.2
 5 2 -5 28.1 22.8
 -4 -2 5 99.89 13.9
 4 -2 -5 74.59 26.4
 -4 -2 5 118.69 31.9
 -4 2 5 104.49 32.3
 -4 2 5 129.29 18.9
 4 2 -5 105.69 20
 3 -2 -5 -7.6 7.6
 -3 -2 5 -2.8 8.6
 3 -2 -5 -0.5 3.5
 3 2 -5 0.4 7.6
 -3 2 5 -5.7 7.8
 2 -2 -5 18.2 6.2
 -2 -2 5 22 11.3
 2 -2 -5 4.3 9
 2 2 -5 11.2 4.8
 2 2 -5 -1.7 4.7
 -2 2 5 7 9.8
 1 -2 -5 59.39 12
 -1 -2 5 84.69 14.4
 -1 -2 5 87.89 18.8
 -1 2 5 45.6 18.6
 -1 2 5 47.8 14.2
 0 -2 -5 122.79 29.2
 0 -2 5 89.19 17.7
 0 -2 -5 103.99 15.2
 0 2 5 112.19 25.9
 0 2 5 112.99 15.1
 0 2 -5 112.69 12.9
 0 2 -5 109.69 20.5
 -1 -2 -5 862.11 48.1
 1 -2 5 827.42 43.5
 1 -2 5 850.21 60.89
 -1 -2 -5 883.01 67.79
 -1 2 -5 802.42 44.9
 1 2 5 795.22 63.89
 -1 2 -5 841.82 61.79
 1 2 5 775.92 45.9
 2 -2 5 1038.8 58.29
 -2 -2 -5 1106.79 85.49
 -2 -2 -5 1020.6 60.49
 2 -2 5 1086.79 80.69
 -2 2 -5 1202.68 85.19
 2 2 5 1030.4 81.99
 2 2 5 1024.3 59.89
 -2 2 -5 1023.5 59.59
 3 -2 5 539.45 73.09
 3 -2 5 551.24 41.2
 -3 -2 -5 533.85 78.39
 3 2 5 513.55 41.5
 -3 2 -5 542.55 41.7
 3 2 5 424.96 67.29
 -3 2 -5 624.74 81.49
 4 -2 5 276.77 59.49
 -4 -2 -5 317.27 63.79
 -4 -2 -5 228.38 34.8
 4 -2 5 284.37 39
 -4 2 -5 305.07 74.39
 -4 2 -5 274.97 38.3
 4 2 5 239.98 53.99
 4 2 5 187.88 33.1
 5 -2 5 221.58 56.69
 -5 -2 -5 284.77 41.3
 -5 -2 -5 189.68 58.79
 5 -2 5 204.38 37.2
 5 2 5 197.88 35.8
 5 2 5 102.79 38.8
 -5 2 -5 170.88 54.09
 -5 2 -5 119.79 27.9
 6 -3 -5 115.39 40.7
 -6 -3 5 118.49 42.2
 6 -3 -5 112.99 29.1
 -6 3 5 70.79 18.7
 6 3 -5 149.39 42.4
 5 -3 -5 180.78 32
 -5 -3 5 125.39 17.7
 -5 -3 5 30.3 34.7
 5 -3 -5 100.79 34.3
 -5 3 5 67.89 39.1
 5 3 -5 116.79 35.4
 5 3 -5 157.38 29.4
 -5 3 5 127.89 22.6
 4 -3 -5 404.06 61.09
 -4 -3 5 409.36 62.79
 4 -3 -5 423.36 46.5
 4 3 -5 468.25 71.29
 4 3 -5 432.86 35.2
 -4 3 5 419.26 32.4
 -4 3 5 336.67 58.99
 3 -3 -5 871.51 51.69
 -3 -3 5 761.12 62.59
 3 -3 -5 824.92 67.49
 3 3 -5 869.01 62.89
 -3 3 5 787.52 45.4
 -3 3 5 840.62 71.29
 3 3 -5 757.12 46.5
 2 -3 -5 400.36 48.4
 2 -3 -5 362.36 27
 -2 -3 5 385.76 34.1
 2 3 -5 419.66 24.6
 2 3 -5 404.06 32.2
 -1 -3 5 884.31 47.6
 1 -3 -5 939.41 49.8
 -1 3 5 773.62 65.39
 -1 3 5 881.31 58.79
 0 -3 -5 2175.48 122.99
 0 -3 -5 2150.98 97.49
 0 -3 5 2249.97 103.99
 0 3 5 1949.1 95.29
 0 3 5 1963.9 119.49
 0 3 -5 2090.39 104.29
 1 -3 5 1432.56 85.79
 -1 -3 -5 1542.75 97.49
 -1 -3 -5 1401.06 72.49
 1 -3 5 1389.66 66.49
 1 3 5 1456.95 95.09
 1 3 5 1434.16 71.89
 -1 3 -5 1411.86 68.89
 -1 3 -5 1385.66 86.29
 -2 -3 -5 435.46 35.1
 2 -3 5 574.74 63.69
 -2 -3 -5 521.25 66.79
 2 3 5 519.75 66.39
 -2 3 -5 511.35 62.29
 2 3 5 462.15 35.4
 -2 3 -5 481.65 34.9
 -3 -3 -5 661.43 48
 3 -3 5 617.94 45.4
 -3 -3 -5 789.72 95.49
 3 -3 5 585.04 76.09
 -3 3 -5 674.83 48
 3 3 5 645.84 47.8
 -3 3 -5 724.93 86.39
 3 3 5 797.62 93.09
 -4 -3 -5 605.94 48.5
 -4 -3 -5 485.15 83.19
 4 -3 5 573.84 84.69
 4 -3 5 562.94 47.5
 -4 3 -5 583.44 47.8
 4 3 5 529.65 80.89
 5 -3 5 55.09 19.7
 -5 -3 -5 54.99 33
 -5 -3 -5 102.39 24.6
 5 -3 5 58.59 33
 5 3 5 16.9 20.9
 5 3 5 69.69 21.1
 -5 3 -5 24.3 28.4
 6 -4 -5 62.69 23.5
 -6 -4 5 59.29 37.1
 6 -4 -5 38.8 32.4
 6 4 -5 25.5 23.7
 6 4 -5 27.9 19
 -6 4 5 108.39 46.8
 -6 4 5 70.69 18
 5 -4 -5 42.5 15.1
 5 -4 -5 18.7 20.4
 -5 -4 5 32.5 8.2
 5 4 -5 23.1 21.5
 -5 4 5 37.6 13.4
 5 4 -5 3.3 9.7
 -4 -4 5 290.27 50.19
 4 -4 -5 269.27 50.69
 4 -4 -5 327.07 39.6
 -4 4 5 235.08 50.09
 -4 4 5 291.97 32.2
 4 4 -5 352.46 37.3
 4 4 -5 317.37 50.49
 3 -4 -5 34.7 18.3
 3 -4 -5 33.4 10.8
 -3 -4 5 23.6 14.5
 -3 4 5 34.4 20.4
 -3 4 5 32.7 8.6
 3 4 -5 22.1 8.4
 3 4 -5 48 16.8
 -2 -4 5 1526.85 82.39
 2 -4 -5 1556.14 92.89
 2 -4 -5 1491.35 75.39
 2 4 -5 1564.74 69.19
 2 4 -5 1528.75 78.99
 -2 4 5 1474.95 95.29
 -1 -4 5 207.08 16.9
 -1 -4 5 208.58 22.5
 1 -4 -5 239.28 26.3
 -1 4 5 231.68 33.4
 -1 4 5 245.68 41.7
 0 -4 5 44.6 17.4
 0 -4 -5 94.89 26
 0 -4 -5 94.49 15.5
 0 4 5 77.89 23.3
 0 4 -5 88.59 10.1
 0 4 -5 87.29 16.5
 0 4 5 71.09 13.5
 1 -4 5 295.07 38.3
 -1 -4 -5 277.07 28.8
 -1 -4 -5 264.17 43.7
 1 4 5 244.28 26.7
 -1 4 -5 268.27 20.5
 1 4 5 273.67 45.1
 -1 4 -5 190.78 31.6
 2 -4 5 4.1 10.3
 2 -4 5 10 5.7
 -2 -4 -5 -0.6 10.6
 -2 -4 -5 13 7.2
 -2 4 -5 -2.1 10.8
 2 4 5 -1.5 3.2
 -2 4 -5 -1.6 4.8
 2 4 5 5.2 12.8
 -3 -4 -5 263.07 55.39
 3 -4 5 247.38 49.4
 3 -4 5 212.28 28.7
 -3 -4 -5 199.88 29.1
 -3 4 -5 207.28 46.2
 3 4 5 198.48 29
 3 4 5 231.38 49.9
 -3 4 -5 183.18 28
 4 -4 5 45.1 29
 4 -4 5 92.49 20
 -4 -4 -5 92.39 21.1
 -4 -4 -5 50.69 30.7
 -4 4 -5 92.69 40.1
 4 4 5 109.19 34.9
 -4 4 -5 84.09 20.4
 -5 -4 -5 109.09 26.4
 5 -4 5 81.99 22.9
 -5 -4 -5 130.69 45.4
 5 -4 5 152.68 45.9
 -5 4 -5 84.49 23.4
 5 4 5 99.39 25.8
 5 4 5 241.58 61.59
 -5 4 -5 51.39 36.5
 6 -5 -5 40.8 16.3
 -6 -5 5 45.4 32.8
 6 -5 -5 34.7 30
 -6 5 5 46.5 16.1
 6 5 -5 31.1 21.6
 6 5 -5 17.6 21.2
 5 -5 -5 182.18 48.2
 5 -5 -5 162.68 30.6
 5 5 -5 212.68 46.3
 5 5 -5 164.08 29.5
 -5 5 5 165.58 27.4
 -4 -5 5 346.77 54.49
 4 -5 -5 297.07 38.1
 4 -5 -5 281.47 53.09
 4 5 -5 371.96 53.69
 -4 5 5 281.87 32.3
 -3 -5 5 320.87 44
 3 -5 -5 360.56 37.8
 3 -5 -5 365.46 52.19
 -3 5 5 290.17 49.99
 -3 5 5 381.96 27.7
 3 5 -5 349.47 26.3
 3 5 -5 280.87 38.5
 -2 -5 5 774.62 48.8
 2 -5 -5 766.12 59.59
 2 -5 -5 720.33 44.7
 2 5 -5 811.52 38.3
 -2 5 5 853.11 65.69
 2 5 -5 726.83 45.4
 -1 -5 5 885.51 42.6
 -1 -5 5 861.81 43.3
 1 -5 -5 890.81 51.09
 -1 5 5 932.91 63.39
 -1 5 5 845.72 71.29
 0 -5 -5 1183.48 83.59
 0 -5 -5 1024.4 55.09
 0 5 -5 1014.6 45.1
 0 5 -5 905.31 53.69
 0 5 5 906.51 74.19
 0 5 5 942.01 53.49
 -1 -5 -5 464.15 33.8
 1 -5 5 502.55 41.5
 1 -5 5 458.65 26.7
 -1 -5 -5 416.26 57.79
 -1 5 -5 491.25 30.2
 1 5 5 506.95 34.5
 -1 5 -5 429.46 40.1
 1 5 5 494.95 62.29
 2 -5 5 479.65 33
 2 -5 5 363.36 51.59
 -2 -5 -5 518.45 72.89
 -2 -5 -5 520.05 37.6
 -2 5 -5 498.85 61.89
 2 5 5 478.25 36.7
 -2 5 -5 497.95 35.2
 2 5 5 442.96 64.09
 3 -5 5 1002.7 89.49
 3 -5 5 1128.29 66.99
 -3 -5 -5 1138.99 69.89
 -3 -5 -5 1278.07 104.49
 -3 5 -5 1170.08 69.39
 -3 5 -5 1158.78 95.59
 3 5 5 1211.18 100.69
 3 5 5 1106.89 69.89
 4 -5 5 675.33 92.59
 -4 -5 -5 552.54 47.9
 -4 -5 -5 668.63 98.29
 4 -5 5 579.34 48.1
 -4 5 -5 596.24 48.8
 4 5 5 507.25 81.29
 -4 5 -5 769.72 103.19
 -5 -5 -5 231.88 37.3
 5 -5 5 267.67 43.4
 -5 -5 -5 271.67 69.09
 5 -5 5 365.06 73.99
 5 5 5 296.97 45.8
 -5 5 -5 225.48 60.89
 -5 5 -5 296.67 43.9
 5 5 5 317.97 72.09
 -6 -6 5 33.4 28.4
 6 -6 -5 39 31.9
 -6 6 5 40.8 15.2
 6 6 -5 21.5 23.4
 6 6 -5 17.8 14.6
 5 -6 -5 -5.6 10.9
 5 -6 -5 68.69 18.8
 5 6 -5 5 8.9
 -5 6 5 26.6 9.7
 -5 6 5 21.5 19.7
 5 6 -5 41.1 24.4
 4 -6 -5 6.6 5.6
 4 -6 -5 -10.7 8.3
 -4 -6 5 -7.4 6.2
 -4 6 5 6.1 6.9
 4 6 -5 -0.4 5.6
 4 6 -5 29.2 15.6
 -3 -6 5 33.2 14.8
 3 -6 -5 29 11.3
 3 -6 -5 32 19.4
 3 6 -5 49.5 15.3
 -3 6 5 74.89 25.5
 3 6 -5 31.6 9.3
 -3 6 5 62.59 12.9
 2 -6 -5 2049.09 118.19
 -2 -6 5 2021.7 99.59
 2 -6 -5 2014.7 98.79
 -2 6 5 2117.79 124.69
 2 6 -5 2123.29 88.79
 2 6 -5 2064.99 96.69
 1 -6 -5 99.09 15.3
 1 -6 -5 95.99 16.8
 -1 6 5 114.49 24.6
 -1 6 5 140.99 34
 0 -6 -5 75.69 15.1
 0 -6 -5 115.79 32.1
 0 -6 5 82.19 14
 0 6 5 77.19 15.2
 0 6 -5 95.19 15.5
 0 6 5 85.49 27.4
 0 6 -5 75.49 8.5
 1 -6 5 268.17 37.3
 1 -6 5 243.98 16.8
 -1 -6 -5 238.08 45.8
 -1 -6 -5 273.67 29.9
 1 6 5 221.08 43.3
 1 6 5 259.17 28.9
 -1 6 -5 270.17 20.8
 -1 6 -5 315.87 38.5
 2 -6 5 339.47 49.2
 2 -6 5 338.87 26.3
 -2 -6 -5 360.86 60.29
 -2 -6 -5 346.37 36.9
 -2 6 -5 324.27 27.5
 -2 6 -5 269.07 46.1
 2 6 5 349.17 36.8
 2 6 5 288.77 51.69
 3 -6 5 27.8 19.1
 3 -6 5 1.1 7.3
 -3 -6 -5 -8.3 13.8
 -3 -6 -5 -1.1 4.2
 3 6 5 3.7 6.2
 -3 6 -5 -3.3 6
 -3 6 -5 40.3 17.2
 3 6 5 11.6 14.9
 4 -6 5 391.76 46.4
 -4 -6 -5 367.36 70.19
 -4 -6 -5 484.15 51.49
 4 -6 5 530.65 80.99
 -4 6 -5 463.45 50.89
 4 6 5 614.14 90.89
 -4 6 -5 381.76 72.79
 -5 -6 -5 15.7 10.4
 -5 -6 -5 4.2 20.1
 5 -6 5 22.7 10.2
 5 -6 5 -1.3 18.7
 -5 6 -5 77.29 36.7
 -5 6 -5 4.1 7.9
 5 6 5 18.2 11.5
 5 6 5 3.7 18.2
 5 -7 -5 280.37 41.9
 5 -7 -5 341.37 65.79
 -5 7 5 420.06 78.09
 -5 7 5 255.27 33.9
 5 7 -5 360.36 44.3
 5 7 -5 353.16 59.19
 -4 -7 5 -5.7 8.7
 4 -7 -5 32.9 21.6
 4 -7 -5 25 11.9
 -4 7 5 7.9 15.2
 4 7 -5 2.5 12.1
 -4 7 5 6.2 7.3
 4 7 -5 11.4 9
 3 -7 -5 744.93 66.89
 3 -7 -5 647.84 46.9
 -3 -7 5 741.73 55.69
 3 7 -5 635.74 49.99
 -3 7 5 692.63 43.7
 3 7 -5 672.93 40.4
 -3 7 5 688.93 82.89
 2 -7 -5 185.68 34.5
 2 -7 -5 193.48 24.5
 -2 -7 5 200.08 22.9
 2 7 -5 171.28 19.1
 -2 7 5 179.18 37.1
 2 7 -5 188.98 13
 1 -7 -5 1448.06 75.69
 1 -7 -5 1426.56 71.19
 -1 7 5 1329.37 88.39
 -1 7 5 1541.75 107.19
 0 -7 -5 -2.4 4.2
 0 -7 5 3.6 4.3
 0 -7 -5 -0.2 11.8
 0 7 5 14.9 7.5
 0 7 5 -5.5 9.4
 0 7 -5 -5.2 2.9
 0 7 -5 -1.1 2.2
 1 -7 5 661.53 49.3
 1 -7 5 570.34 30.9
 -1 -7 -5 755.82 84.29
 -1 -7 -5 615.74 42.1
 1 7 5 650.63 42.4
 -1 7 -5 683.03 37.5
 1 7 5 726.13 81.39
 -1 7 -5 617.74 49.4
 2 -7 5 39.4 10.5
 -2 -7 -5 59.39 15.1
 2 -7 5 33.4 17.6
 -2 -7 -5 14.2 19.8
 -2 7 -5 47.1 11.9
 -2 7 -5 56.09 20.8
 2 7 5 30.6 20.2
 2 7 5 45.2 12.3
 3 -7 5 535.95 39.7
 -3 -7 -5 434.06 39.7
 -3 -7 -5 410.56 70.69
 -3 7 -5 594.84 43.3
 3 7 5 500.75 76.59
 -3 7 -5 575.04 78.49
 -4 -7 -5 24.6 22.7
 4 -7 5 15 20.5
 4 -7 5 8.3 10.4
 -4 -7 -5 26.2 13
 -4 7 -5 -8.7 13.4
 4 7 5 -8 9.5
 -4 7 -5 11 8.8
 -5 -7 -5 282.67 67.39
 -5 -7 -5 294.47 43.2
 5 -7 5 426.46 53.29
 5 -7 5 459.75 82.29
 5 7 5 287.67 53.79
 -5 7 -5 399.26 52.19
 -5 7 -5 226.78 61.69
 5 7 5 245.28 63.09
 5 -8 -5 123.09 28.3
 -5 -8 5 69.99 36.4
 5 -8 -5 131.19 41.7
 -5 8 5 62.59 36.5
 5 8 -5 70.49 19.5
 5 8 -5 118.79 35.6
 -5 8 5 101.69 21.5
 4 -8 -5 9.9 16
 -4 -8 5 -3.1 9.8
 4 -8 -5 -4.3 6.6
 -4 8 5 10.9 7
 -4 8 5 3.1 14.9
 4 8 -5 18.5 8.8
 4 8 -5 3.9 9
 -3 -8 5 535.45 45.9
 3 -8 -5 525.75 42
 3 -8 -5 573.04 73.19
 -3 8 5 675.33 81.59
 3 8 -5 520.95 33.9
 3 8 -5 560.34 44.3
 2 -8 -5 97.19 20.1
 2 -8 -5 106.79 26.1
 2 -8 -5 127.99 20.4
 -2 -8 5 112.49 15.5
 2 8 -5 110.39 11.1
 -2 8 5 117.79 30
 2 8 -5 93.79 12.5
 1 -8 -5 568.94 35.4
 1 -8 -5 469.15 36.5
 -1 8 5 422.26 63.79
 -1 8 5 600.04 52.09
 0 -8 5 4.2 4.2
 0 -8 -5 5.3 6.2
 0 -8 -5 0.6 12.8
 0 8 5 8 15.8
 0 8 -5 -3.3 3.5
 0 8 5 11.7 6.6
 0 8 -5 -0.9 2
 1 -8 5 82.09 8.5
 -1 -8 -5 23.5 18.6
 1 -8 5 66.29 17.5
 -1 -8 -5 67.99 15.3
 1 8 5 94.09 28.7
 -1 8 -5 81.99 19.9
 -1 8 -5 75.09 12.5
 1 8 5 75.29 15.9
 2 -8 5 562.64 64.69
 -2 -8 -5 604.24 42.9
 -2 -8 -5 691.83 88.39
 2 -8 5 547.65 35.4
 2 8 5 554.44 78.09
 -2 8 -5 568.74 67.39
 -2 8 -5 540.85 38.5
 2 8 5 517.65 40.8
 3 -8 5 41.6 13.9
 3 -8 5 46.6 25
 -3 -8 -5 36.9 13.6
 -3 -8 -5 8.9 18.7
 3 8 5 62.09 26.4
 -3 8 -5 46.5 14
 3 8 5 53.39 15.6
 -3 8 -5 6.8 16.9
 4 -8 5 68.29 33.3
 -4 -8 -5 35.6 29.5
 -4 -8 -5 53.29 16.9
 4 -8 5 39.9 15.4
 4 8 5 121.49 39.4
 4 8 5 42.4 19.1
 -4 8 -5 114.19 38.9
 -4 8 -5 39.8 15.3
 -5 -8 -5 4.6 10.1
 5 -8 5 13.3 22
 5 -8 5 16.8 13.2
 5 8 5 19.6 16.6
 -5 8 -5 0 6.6
 -5 8 -5 15.5 17.9
 5 -9 -5 179.98 34.7
 -5 -9 5 258.37 53.39
 5 -9 -5 252.37 57.59
 5 9 -5 245.18 35
 -5 9 5 253.47 62.49
 -5 9 5 271.47 36.4
 5 9 -5 266.77 49.4
 -4 -9 5 75.39 23.5
 4 -9 -5 81.29 20
 4 -9 -5 118.79 36.4
 -4 9 5 158.18 43.4
 4 9 -5 77.39 16.8
 4 9 -5 111.59 29.5
 -4 9 5 112.09 21.2
 -3 -9 5 924.01 64.29
 3 -9 -5 876.61 78.39
 3 -9 -5 1012.8 62.89
 3 9 -5 968 50.99
 -3 9 5 1015.5 57.69
 3 9 -5 807.02 58.29
 2 -9 -5 28.3 9.7
 2 -9 -5 11.3 7.6
 -2 -9 5 10.5 5
 2 9 -5 18.3 4.7
 2 9 -5 15.1 4.6
 -2 9 5 6 12.6
 1 -9 -5 1078.29 62.09
 1 -9 -5 1040.6 57.49
 -1 9 5 941.21 74.39
 -1 9 5 1143.29 93.49
 0 -9 5 466.25 28.8
 0 -9 -5 609.94 79.29
 0 -9 -5 518.35 37.7
 0 9 5 524.85 38
 0 9 -5 503.05 31.5
 0 9 -5 519.65 25.8
 0 9 5 575.84 75.19
 1 -9 5 1977.2 106.09
 -1 -9 -5 1942.01 99.29
 1 -9 5 1964.6 80.59
 -1 -9 -5 2085.69 136.39
 -1 9 -5 1871.31 106.99
 1 9 5 1962.7 99.59
 1 9 5 1958 131.59
 -1 9 -5 1980.4 90.89
 2 -9 5 36.2 16.6
 -2 -9 -5 12.9 17.6
 2 -9 5 19.5 6.8
 -2 -9 -5 20.5 10.5
 2 9 5 64.49 27.9
 -2 9 -5 39.8 11.5
 2 9 5 39.8 12.9
 3 -9 5 1230.68 69.09
 -3 -9 -5 1311.47 111.79
 3 -9 5 1134.49 95.29
 -3 -9 -5 1139.99 72.39
 -3 9 -5 1078.99 69.49
 3 9 5 1237.88 75.29
 3 9 5 1079.39 119.39
 -3 9 -5 1150.88 98.49
 -4 -9 -5 462.65 84.09
 -4 -9 -5 423.16 49.5
 4 -9 5 459.45 49.99
 4 -9 5 381.36 67.39
 4 9 5 665.63 96.89
 4 9 5 356.86 48.4
 -4 9 -5 374.56 46.4
 -4 9 -5 473.15 81.29
 5 -9 5 203.08 54.39
 -5 -9 -5 200.98 34.8
 -5 -9 -5 115.49 49.2
 5 -9 5 217.68 38
 -5 9 -5 161.88 53.39
 5 9 5 172.78 35.7
 5 -10 -5 -0.2 16.8
 -5 -10 5 20.6 20.6
 5 10 -5 10.2 16.7
 5 10 -5 24.8 14.2
 -5 10 5 38.9 13.3
 -5 10 5 4.7 32.9
 -4 -10 5 46.6 20.4
 4 -10 -5 6.6 17.4
 4 10 -5 9.4 15.5
 -4 10 5 49.7 27.2
 4 10 -5 43 12.8
 -4 10 5 14.5 8.6
 3 -10 -5 4.4 6.3
 -3 -10 5 9.3 10.1
 3 10 -5 5.1 7.5
 -3 10 5 1.8 4.5
 3 10 -5 -3.1 4.2
 2 -10 -5 306.47 33.4
 -2 -10 5 271.67 16.2
 2 -10 -5 332.77 38.6
 -2 10 5 359.36 65.39
 2 10 -5 277.57 16.8
 -2 10 5 273.27 48.8
 2 10 -5 282.57 15.1
 1 -10 -5 85.29 15.6
 1 -10 -5 112.89 20.5
 -1 10 5 109.09 35
 -1 10 5 66.39 22.3
 0 -10 5 223.68 16.8
 0 -10 -5 212.48 28
 0 -10 -5 260.07 51.19
 0 10 5 304.87 54.89
 0 10 -5 240.58 14.8
 0 10 5 173.98 25.5
 0 10 -5 201.48 18.5
 -1 -10 -5 28.2 11.2
 1 -10 5 12.1 9.3
 -1 -10 -5 22.4 18.2
 1 10 5 25.7 9.5
 -1 10 -5 27.4 13.3
 1 10 5 46.6 22.4
 -1 10 -5 15.4 6.5
 2 -10 5 3.3 5.2
 -2 -10 -5 15.6 17.7
 2 -10 5 10.2 11.8
 -2 -10 -5 13.9 9.1
 -2 10 -5 7.9 7.4
 -2 10 -5 19 16.2
 2 10 5 17 11
 2 10 5 0.9 14.5
 -3 -10 -5 7.5 9.4
 -3 -10 -5 15.8 19.6
 3 -10 5 12 18.2
 3 -10 5 7.9 6.1
 -3 10 -5 9.3 8.6
 3 10 5 21 15.5
 -3 10 -5 11.7 14.4
 3 10 5 3.7 6.7
 -4 -10 -5 -7.3 16.5
 4 -10 5 -2.6 15.6
 4 -10 5 9.3 11.2
 -4 -10 -5 -0.4 10.7
 4 10 5 5.1 15.3
 4 10 5 5.5 10.3
 -4 10 -5 14.7 11.6
 -4 10 -5 -6 15.8
 5 -10 5 23.3 26.2
 5 -10 5 23.8 16.4
 -5 -10 -5 31.6 17.8
 -5 -10 -5 -11.5 15.5
 -5 10 -5 19.4 16.9
 5 10 5 6.7 10.1
 5 10 5 42.8 28.5
 -5 10 -5 29.8 29.3
 5 -11 -5 50.49 28.1
 -5 -11 5 52.69 26.4
 5 -11 -5 68.49 21.4
 5 11 -5 24.5 13.3
 -5 11 5 81.39 40.7
 5 11 -5 28.7 20.8
 -5 11 5 53.09 18.3
 4 -11 -5 41.5 27.3
 -4 -11 5 10 13.1
 -4 11 5 11.6 9.4
 -4 11 5 24 23.9
 4 11 -5 32.2 11.2
 -3 -11 5 286.07 37
 3 -11 -5 323.87 54.49
 3 -11 -5 364.96 42.8
 3 11 -5 327.07 36.1
 -3 11 5 258.27 53.39
 3 11 -5 302.37 23.6
 2 -11 -5 91.49 20.7
 2 -11 -5 131.79 20.6
 -2 11 5 115.79 39.2
 -2 11 5 102.29 32.1
 2 11 -5 101.09 10.8
 1 -11 -5 519.45 35.7
 1 -11 -5 412.96 35.8
 -1 11 5 666.53 86.09
 -1 11 5 486.15 62.79
 0 -11 -5 80.49 29.2
 0 -11 -5 125.79 21.6
 0 11 5 63.69 16
 0 11 -5 92.09 10.5
 0 11 -5 89.19 14.3
 0 11 5 52.59 23.5
 -1 -11 -5 664.43 47.5
 1 -11 5 733.13 52.99
 -1 -11 -5 778.62 97.49
 -1 11 -5 736.03 55.39
 1 11 5 820.12 96.79
 1 11 5 626.14 47.1
 -1 11 -5 716.93 40.7
 -2 -11 -5 189.88 49.3
 -2 -11 -5 214.98 30.4
 2 -11 5 234.48 19.6
 2 -11 5 142.09 32.7
 -2 11 -5 221.78 27.2
 -2 11 -5 208.28 40.5
 2 11 5 202.68 30.6
 2 11 5 161.78 44.7
 3 -11 5 501.75 39
 -3 -11 -5 484.85 83.69
 3 -11 5 563.14 76.99
 -3 11 -5 586.14 80.99
 3 11 5 515.15 81.19
 3 11 5 524.95 54.89
 4 -11 5 92.59 36
 4 -11 5 44.1 22
 -4 -11 -5 13 11.2
 -4 -11 -5 10.8 20.5
 4 11 5 2.3 17.6
 4 11 5 10.2 12.2
 -4 11 -5 10.5 10.9
 -4 11 -5 29.7 27.3
 5 -11 5 99.39 25.4
 -5 -11 -5 99.69 23.8
 5 -11 5 58.19 36.3
 -5 -11 -5 24.4 26.1
 5 11 5 93.09 25.6
 -5 11 -5 34.8 33.8
 -5 11 -5 137.09 31
 5 11 5 110.89 49.5
 -5 -12 5 40.5 26
 5 -12 -5 24.5 16.5
 -5 12 5 36.5 30.4
 5 12 -5 17.4 12.7
 5 12 -5 32.5 20.4
 -5 12 5 27 12.8
 -4 -12 5 2 12.6
 4 -12 -5 60.29 28.7
 -4 12 5 8.2 20.3
 4 12 -5 17.7 10.4
 -4 12 5 26.2 11.8
 -3 -12 5 -1.4 6.5
 3 -12 -5 10.3 13.4
 3 -12 -5 2.4 9.4
 -3 12 5 0.5 14.8
 3 12 -5 -4.1 4.3
 3 12 -5 -2.2 4.5
 2 -12 -5 36.2 12.7
 2 -12 -5 12.3 9.4
 -2 12 5 30.8 20
 2 12 -5 19.9 5.3
 -2 12 5 16.7 24.3
 1 -12 -5 35.1 11.8
 1 -12 -5 57.99 13.2
 1 12 -5 32.5 4
 -1 12 5 34.9 20.1
 1 12 -5 30.7 4.3
 -1 12 5 65.69 28.7
 0 -12 -5 1.4 5.1
 0 -12 -5 1.6 6.8
 0 -12 -5 -1.2 11.7
 0 12 5 13.4 7.6
 0 12 -5 -0.8 4.4
 0 12 5 -1.1 14.1
 0 12 -5 4.2 3.6
 -1 -12 -5 255.97 55.29
 -1 -12 -5 415.46 42.6
 1 12 5 422.86 35.5
 1 12 5 380.76 64.29
 -1 12 -5 442.06 49.7
 -1 12 -5 329.97 25.7
 -2 -12 -5 390.46 42.9
 2 -12 5 324.27 24.5
 -2 -12 -5 369.86 68.99
 2 -12 5 479.25 61.29
 -2 12 -5 318.67 51.59
 -2 12 -5 326.27 35.2
 2 12 5 280.27 59.19
 -3 -12 -5 36.2 13.9
 3 -12 5 43.4 13.8
 3 -12 5 39.4 22.5
 3 12 5 21 13.2
 -3 12 -5 54.39 14.6
 3 12 5 111.59 38.6
 -3 12 -5 11.9 15.4
 -4 -12 -5 21.3 30.1
 4 -12 5 10.1 18.5
 4 -12 5 10.7 11.3
 -4 -12 -5 34.2 14
 4 12 5 17.4 19.4
 -4 12 -5 44.1 18
 4 12 5 42.5 17.3
 -4 12 -5 96.29 39.4
 -5 -12 -5 20.4 14.9
 5 -12 5 23 16.4
 5 -12 5 -6.4 14.3
 -5 -12 -5 6.2 26.6
 5 12 5 28.5 30
 -5 12 -5 17.8 25.7
 5 12 5 13.1 13.4
 -5 12 -5 17.4 11.4
 5 -13 -5 47.5 21
 5 -13 -5 20.1 26.6
 -5 -13 5 7.8 17.3
 5 13 -5 25.9 13.8
 5 13 -5 8.7 16
 -5 13 5 -5.1 23.7
 4 -13 -5 427.56 62.09
 4 -13 -5 342.87 65.99
 -4 -13 5 312.97 48.9
 4 13 -5 339.67 37.5
 -4 13 5 346.57 72.49
 -4 13 5 417.66 45.9
 4 13 -5 400.26 56.79
 -3 -13 5 218.88 30
 3 -13 -5 157.88 39.6
 3 -13 -5 179.08 38.4
 3 -13 -5 164.98 31.1
 3 13 -5 226.38 23.9
 -3 13 5 234.38 53.79
 3 13 -5 211.08 27.1
 2 -13 -5 1179.48 69.59
 2 -13 -5 1065.49 72.59
 2 13 -5 1159.58 54.49
 -2 13 5 1224.88 133.69
 -2 13 5 1377.66 104.19
 1 -13 -5 547.65 43.2
 1 -13 -5 538.85 39.1
 -1 13 5 607.94 73.59
 1 13 -5 570.24 26.4
 -1 13 5 790.52 100.69
 1 13 -5 536.85 27.1
 0 -13 -5 2667.93 117.69
 0 -13 -5 2367.46 121.29
 0 13 5 2646.64 167.18
 0 13 -5 2385.26 117.39
 0 13 5 2247.18 121.99
 0 13 -5 2429.76 114.39
 -1 -13 -5 369.96 40.8
 -1 -13 -5 315.57 63.79
 1 -13 5 372.06 41.9
 -1 13 -5 293.17 24
 1 13 5 205.98 50.59
 1 13 5 335.87 40.4
 -1 13 -5 345.37 43.9
 2 -13 5 1219.38 63.69
 -2 -13 -5 1313.97 76.69
 -2 -13 -5 1184.48 131.49
 2 -13 5 1197.98 89.29
 2 13 5 1201.78 108.39
 -2 13 -5 1360.46 71.99
 -2 13 -5 1347.17 96.39
 2 13 5 1232.48 77.29
 3 -13 5 90.49 30.4
 -3 -13 -5 63.19 18.1
 3 -13 5 77.09 16.9
 -3 13 -5 75.89 18.7
 3 13 5 59.99 18.9
 3 13 5 92.79 36
 -3 13 -5 94.99 34.7
 4 -13 5 581.34 48
 4 -13 5 486.05 79.89
 -4 -13 -5 548.45 96.49
 -4 -13 -5 544.35 47.7
 -4 13 -5 506.75 55.49
 4 13 5 566.14 63.59
 4 13 5 505.55 88.29
 5 -13 5 133.19 29.4
 5 -13 5 38.9 31.3
 -5 -13 -5 61.89 21.1
 5 13 5 58.69 22
 5 13 5 87.69 48.2
 -5 13 -5 62.29 41.8
 -5 13 -5 66.79 22.6
 5 -14 -5 6.5 20.6
 5 -14 -5 15.5 18.3
 -5 -14 5 76.79 28.5
 -5 14 5 50.99 16.7
 -5 14 5 18.2 28
 5 14 -5 61.19 26.1
 5 14 -5 52.99 17.5
 -4 -14 5 -3.4 8.4
 4 -14 -5 -12 5.1
 4 -14 -5 28.3 25
 4 14 -5 4.6 9.8
 -4 14 5 12.1 21.3
 4 14 -5 2.1 7.4
 -4 14 5 4.8 4.1
 3 -14 -5 380.96 50.49
 -3 -14 5 306.07 35.8
 3 14 -5 353.56 30.7
 -3 14 5 245.88 57.39
 3 14 -5 359.56 29.5
 2 -14 -5 20.8 13
 2 -14 -5 24.2 10.6
 -2 14 5 54.69 29.8
 -2 14 5 18.6 16.4
 2 14 -5 15.5 5.7
 1 -14 -5 94.29 19.6
 1 -14 -5 80.99 16.5
 -1 14 5 117.09 32.6
 -1 14 5 86.99 33.6
 1 14 -5 108.39 11.5
 1 14 -5 112.39 8.9
 0 -14 -5 -1.4 6.7
 0 -14 -5 6 6.3
 0 14 5 29.3 20.8
 0 14 -5 16.2 5.6
 0 14 5 11.6 13.9
 0 14 5 11.9 7.4
 0 14 -5 -0.6 5
 0 14 -5 11.3 8.2
 -1 -14 -5 168.08 45.2
 -1 -14 -5 237.78 32.7
 1 14 5 249.88 53.89
 -1 14 -5 184.88 22.7
 -1 14 -5 210.38 35.3
 2 -14 5 33.6 8.3
 2 -14 5 18.2 7.1
 -2 -14 -5 12.1 19.9
 -2 -14 -5 10.9 10.5
 2 -14 5 23.2 16.4
 2 14 5 60.69 27.1
 -2 14 -5 -0.1 6.5
 -2 14 -5 1.1 10.6
 2 14 5 61.99 17.4
 -3 -14 -5 98.09 22
 3 -14 5 119.69 20.1
 3 -14 5 223.98 49.2
 -3 14 -5 69.99 18.9
 3 14 5 185.78 51.19
 -3 14 -5 168.58 45.2
 3 14 5 70.49 20
 -4 -14 -5 26.7 27.8
 4 -14 5 34.6 14.5
 4 -14 5 -7.8 8.4
 -4 -14 -5 8.4 11.3
 4 14 5 76.39 35.6
 4 14 5 -1.9 10.4
 -4 14 -5 3.3 7.8
 4 -15 -5 86.89 24.3
 4 -15 -5 121.09 31.6
 -4 -15 5 104.49 26.4
 -4 15 5 37.1 28.9
 4 15 -5 107.49 20.4
 4 15 -5 120.19 25.3
 -3 -15 5 90.19 18.8
 3 -15 -5 112.69 25.6
 -3 15 5 85.19 39
 3 15 -5 101.09 16.7
 3 15 -5 109.39 18.4
 -3 15 5 130.59 40.8
 2 -15 -5 762.22 52.49
 2 -15 -5 683.53 53.79
 -2 15 5 712.23 91.19
 -2 15 5 672.63 103.09
 1 -15 -5 378.36 43.4
 1 -15 -5 317.37 36.7
 1 15 -5 316.77 20.9
 1 15 -5 334.87 19.3
 -1 15 5 408.36 62.79
 -1 15 5 270.07 71.69
 0 -15 -5 347.87 30.7
 0 -15 -5 405.36 43.6
 0 15 5 449.66 62.89
 0 15 -5 399.86 34.9
 0 15 -5 396.26 32.2
 0 15 5 474.25 49.9
 0 15 -5 383.66 25
 -1 -15 -5 367.16 41.8
 1 -15 5 389.06 43.9
 -1 -15 -5 327.27 63.89
 -1 15 -5 309.67 25.9
 1 15 5 401.76 44.6
 1 15 5 218.28 52.49
 -1 15 -5 353.66 47.8
 2 -15 5 667.43 36.5
 -2 -15 -5 658.53 49.5
 2 -15 5 697.93 62.59
 2 -15 5 527.85 46.4
 -2 15 -5 665.93 45.6
 -2 15 -5 747.63 83.49
 2 15 5 594.24 91.19
 2 15 5 570.14 48.8
 -3 -15 -5 244.58 36.7
 3 -15 5 357.26 38.3
 3 -15 5 302.37 56.49
 3 15 5 237.98 59.19
 3 15 5 306.67 44.1
 -3 15 -5 346.47 40.7
 -3 15 -5 285.27 57.99
 4 -15 5 393.46 71.59
 -4 -15 -5 331.57 77.19
 4 -15 5 376.26 43.2
 -4 -15 -5 327.37 45
 4 15 5 268.57 66.49
 4 15 5 333.87 54.19
 -4 15 -5 380.26 47.8
 -4 15 -5 244.28 67.19
 4 -16 -5 24.9 12.4
 4 -16 -5 -1.5 15.6
 -4 -16 5 5.1 10.1
 4 16 -5 0.8 7.7
 4 16 -5 2.7 8.4
 -4 16 5 -14.1 11.4
 3 -16 -5 5.5 11.4
 3 -16 -5 14.2 11.3
 -3 16 5 -19 9
 -3 16 5 4.9 18.4
 3 16 -5 5.3 6.5
 3 16 -5 9.5 7.1
 2 -16 -5 2.7 7.7
 2 -16 -5 12.5 11
 -2 16 5 -1.2 17.3
 -2 16 5 0.1 13.8
 2 16 -5 5.8 5.3
 -1 16 5 -5.8 9.3
 -1 16 5 2.9 15.6
 0 -16 -5 9 9.7
 0 -16 -5 29 12.5
 0 16 5 23 10.2
 0 16 -5 9.7 8.5
 0 16 -5 10.7 9.2
 0 16 5 -12 8.7
 0 16 5 10.4 20.4
 0 16 -5 18.1 6.2
 -1 -16 -5 15.2 8.6
 1 -16 5 25.6 11.7
 -1 -16 -5 34.9 13.2
 1 16 5 41.6 26.7
 -1 16 -5 23.4 14.8
 -1 16 -5 27.8 9.4
 1 16 5 52.69 15.7
 2 -16 5 29.9 9.3
 2 -16 5 18.3 16.8
 2 -16 5 23.1 7.4
 2 16 5 24.3 13.4
 2 16 5 3.2 16.8
 -2 16 -5 57.59 14.4
 -2 16 -5 28.9 18.6
 3 -16 5 15.4 8.6
 3 -16 5 21.3 18.7
 3 -16 5 2.4 7.6
 -3 -16 -5 -1 8.3
 -3 16 -5 -4.3 5.1
 3 16 5 5.3 9.4
 -3 16 -5 -2.8 12.5
 3 16 5 0.8 10.3
 -4 -16 -5 -1 9.6
 4 -16 5 22.2 14.5
 4 -16 5 27 27.4
 -4 -16 -5 0.3 17.6
 -4 16 -5 16.2 10.8
 4 16 5 27.5 14.6
 4 16 5 74.49 36.2
 -4 16 -5 -7.7 15.2
 4 -17 -5 217.88 53.69
 4 -17 -5 228.28 40.6
 -4 -17 5 181.88 35.1
 4 17 -5 192.58 28
 4 17 -5 169.58 28.9
 -4 17 5 324.67 75.99
 3 -17 -5 92.59 25.6
 3 -17 -5 41.4 15
 -3 17 5 25.7 25.7
 3 17 -5 68.89 13.1
 -3 17 5 55.99 39
 3 17 -5 73.79 14.7
 2 -17 -5 514.15 55.79
 2 17 -5 612.64 35.6
 -2 17 5 637.04 90.79
 -2 17 5 455.25 86.89
 1 -17 -5 273.27 36.7
 1 -17 -5 271.47 34.7
 -1 17 5 213.68 51.29
 -1 17 5 293.57 65.69
 1 17 -5 273.97 21.1
 0 -17 -5 757.32 49.6
 0 -17 -5 659.43 58.39
 0 17 5 1021.4 119.69
 0 17 5 757.32 86.69
 0 17 5 691.73 55.29
 0 17 -5 727.63 40.5
 0 17 -5 719.13 53.59
 0 17 -5 692.43 49.7
 1 -17 5 88.79 20.6
 -1 -17 -5 65.69 18.4
 -1 -17 -5 127.99 22
 -1 17 -5 147.99 30.7
 -1 17 -5 79.39 15.4
 1 17 5 120.39 42.2
 1 17 5 91.39 22.2
 -2 -17 -5 675.53 54.69
 2 -17 5 743.93 67.59
 2 -17 5 793.92 38.8
 2 17 5 650.43 101.09
 2 17 5 833.62 61.09
 -2 17 -5 775.32 89.19
 -2 17 -5 835.62 59.59
 -3 -17 -5 182.68 57.99
 -3 -17 -5 121.69 26.5
 3 -17 5 136.49 39.4
 3 -17 5 126.09 21.4
 3 -17 5 127.59 22
 3 17 5 193.98 35.8
 -3 17 -5 117.39 39.5
 -3 17 -5 135.19 25.6
 3 17 5 183.58 52.19
 -4 -17 -5 158.48 56.89
 4 -17 5 153.48 27
 -4 -17 -5 148.79 29.6
 4 17 5 230.28 61.29
 -4 17 -5 172.38 53.69
 4 17 5 173.88 34.9
 4 -18 -5 41.6 18.5
 -4 -18 5 37.1 19
 4 -18 -5 68.59 21.7
 4 18 -5 20.7 13
 4 18 -5 51.69 15.5
 3 -18 -5 77.49 23.3
 3 -18 -5 68.99 20.7
 3 18 -5 70.89 11.4
 3 18 -5 55.99 10.1
 -3 18 5 49.6 33.7
 -3 18 5 137.49 52.89
 3 18 -5 65.59 14.7
 2 -18 -5 25.8 16.4
 -2 18 5 67.99 34.4
 2 18 -5 52.99 11.6
 -2 18 5 11.4 22.1
 1 -18 -5 141.69 26.2
 1 -18 -5 109.19 21.2
 1 18 -5 167.88 19.8
 1 18 -5 130.19 10.2
 -1 18 5 135.79 46.3
 -1 18 5 112.69 35.6
 0 -18 -5 118.69 22.1
 0 -18 -5 97.29 20.8
 0 18 5 80.59 20.6
 0 18 -5 99.09 14.6
 0 18 -5 94.69 22.6
 0 18 5 129.69 37.4
 0 18 -5 73.49 18.5
 0 18 5 99.79 38.4
 -1 -18 -5 186.38 27.4
 -1 -18 -5 149.59 28.3
 -1 18 -5 136.09 20.4
 1 18 5 275.37 62.89
 1 18 5 130.69 26.8
 -1 18 -5 156.28 33.2
 2 -18 5 16.6 14.2
 -2 -18 -5 4.2 10
 2 18 5 4.5 22.2
 2 18 5 0.2 5.3
 -2 18 -5 4.2 16
 -2 18 -5 -0.5 7
 3 -18 5 9.5 16.6
 -3 -18 -5 61.89 18.4
 3 -18 5 48.2 12.4
 3 -18 5 59.69 14.8
 -3 -18 -5 4.6 19.3
 3 18 5 28 32.4
 -3 18 -5 30.8 15
 -3 18 -5 17.5 21.1
 3 18 5 16.9 14.2
 4 -18 5 -5.5 14.2
 4 -18 5 -3 7.5
 4 -18 5 12.5 13
 -4 -18 -5 1.2 11
 -4 18 -5 6.3 11.8
 -4 18 -5 -5.9 15.3
 4 18 5 6.1 9.6
 4 18 5 12.2 16
 4 -19 -5 265.17 45.3
 -4 19 5 162.28 59.59
 4 19 -5 213.08 30.6
 -4 19 5 276.57 71.19
 4 19 -5 243.38 37.2
 3 -19 -5 63.19 19.7
 3 -19 -5 24.5 15
 -3 19 5 42.5 33.6
 3 19 -5 47.4 13
 3 19 -5 20.3 5
 3 19 -5 22.3 5.7
 -3 19 5 13.4 27.5
 2 -19 -5 480.25 55.49
 -2 19 5 566.44 100.19
 2 19 -5 509.75 34.3
 -2 19 5 490.95 81.59
 1 -19 -5 77.59 21.5
 1 -19 -5 84.39 19.5
 -1 19 5 43.2 28
 1 19 -5 104.59 16.7
 1 19 -5 88.49 11.8
 -1 19 5 81.89 36.3
 0 -19 -5 875.61 57.49
 0 -19 -5 810.92 60.49
 0 19 -5 827.72 62.89
 0 19 -5 981.6 50.49
 0 19 5 824.92 114.49
 0 19 -5 895.91 61.19
 0 19 5 996.2 69.29
 0 19 5 785.72 110.89
 -1 -19 -5 -9.8 6.6
 -1 -19 -5 6.5 8.6
 1 19 5 22.3 12.2
 -1 19 -5 -0.6 5.5
 -1 19 -5 -7.2 5
 1 19 5 -9.9 15.7
 -1 19 -5 6.9 14.4
 -2 -19 -5 874.51 62.49
 2 -19 5 977 76.99
 -2 -19 -5 890.51 56.99
 -2 -19 -5 930.51 131.49
 2 19 5 714.73 108.69
 -2 19 -5 881.51 97.79
 -2 19 -5 894.61 57.79
 2 19 5 765.32 63.69
 -3 -19 -5 35.9 34.3
 3 -19 5 7.1 8.3
 -3 -19 -5 14 13.4
 3 -19 5 3.5 15.2
 3 -19 5 10.1 8.7
 -3 19 -5 129.39 42.1
 -3 19 -5 34 13.2
 3 19 5 9.6 14.7
 3 -20 -5 17.9 15.1
 3 20 -5 -0.7 6.7
 -3 20 5 26.8 30.5
 -3 20 5 -8.4 11.5
 2 -20 -5 16.9 9.3
 2 -20 -5 -5.6 8.6
 2 20 -5 4.8 6.7
 -2 20 5 34.7 24.6
 -2 20 5 -1.2 15.6
 1 -20 -5 45.1 15.9
 -1 20 5 48.3 35.6
 1 20 -5 48.6 12.3
 -1 20 5 63.19 31.9
 1 20 -5 62.19 10.9
 0 -20 -5 58.39 16.5
 0 -20 -5 22 13.6
 0 20 5 21.8 20.6
 0 20 -5 31.2 15.7
 0 20 -5 45.9 10.6
 0 20 -5 50.39 15.9
 0 20 5 124.39 40.9
 0 20 5 52.39 17.6
 -1 -20 -5 91.59 22.1
 -1 -20 -5 83.89 18.3
 1 20 5 69.79 21.7
 -1 20 -5 71.99 15.5
 -1 20 -5 104.19 27.9
 1 20 5 68.79 37.2
 -1 20 -5 59.99 26.1
 -2 -20 -5 4.5 11
 -2 -20 -5 -3.4 5.4
 -2 -20 -5 20.2 28.3
 2 -20 5 16 15.5
 2 20 5 15.1 21.6
 2 20 5 -1 7.6
 -2 20 -5 4.2 7.3
 -2 20 -5 6.5 12
 3 -20 5 84.49 14.9
 3 -20 5 55.79 13
 -3 -20 -5 64.69 43.3
 3 -20 5 84.69 32
 -3 -20 -5 90.69 22.6
 3 20 5 38.5 33.1
 -3 20 -5 113.69 41.6
 -3 20 -5 55.29 17
 3 20 5 99.19 26.5
 3 -21 -5 118.69 28.2
 3 -21 -5 133.79 30.9
 -3 21 5 109.59 52.99
 -3 21 5 93.39 41
 3 21 -5 160.98 24.2
 2 -21 -5 130.69 28.3
 2 -21 -5 141.99 28.9
 2 21 -5 139.69 21.4
 -2 21 5 192.98 53.99
 -2 21 5 130.89 57.89
 1 -21 -5 157.98 30
 -1 21 5 157.98 45.8
 -1 21 5 149.19 50.39
 1 21 -5 131.49 16.8
 1 21 -5 141.69 19.6
 0 -21 -5 131.29 27.1
 0 21 5 157.08 32.4
 0 21 -5 157.68 28.9
 0 21 5 169.88 43.6
 0 21 -5 196.38 34
 0 21 5 193.08 55.79
 0 21 -5 140.09 19.9
 -1 -21 -5 153.58 29.6
 -1 -21 -5 113.99 22
 1 21 5 57.19 25
 -1 21 -5 168.98 40.3
 1 21 5 169.78 50.69
 -1 21 -5 98.39 28.2
 1 21 5 126.59 28.6
 -2 -21 -5 95.69 23.4
 2 -21 5 178.78 37.9
 -2 -21 -5 153.68 55.59
 -2 21 -5 173.18 41.3
 2 21 5 153.68 32.3
 -2 21 -5 139.19 24.3
 3 -21 5 80.89 14.6
 3 -21 5 35.7 26.9
 3 -21 5 90.39 13.7
 -3 -21 -5 90.79 22.2
 -3 21 -5 146.69 48.9
 3 21 5 114.89 47.9
 3 21 5 92.69 26.2
 -3 21 -5 55.99 17.5
 2 -22 -5 30.9 17.7
 -2 22 5 17.1 30.1
 -2 22 5 78.59 37.7
 2 22 -5 7.5 8.6
 1 -22 -5 23 14.9
 1 -22 -5 38.1 14.4
 -1 22 5 -8.4 12.5
 1 22 -5 42.9 10
 1 22 -5 22.5 8.8
 -1 22 5 34.9 28.7
 0 -22 -5 200.68 34.3
 0 22 -5 202.98 40.8
 0 22 5 201.18 57.69
 0 22 5 236.18 53.39
 0 22 -5 197.68 33.2
 0 22 -5 182.28 23.2
 -1 -22 -5 -5.5 7.4
 -1 22 -5 -6.4 8.4
 -1 22 -5 -1.5 4.9
 1 22 5 7.5 7.7
 -1 22 -5 30.7 21.6
 1 22 5 16.9 28.8
 1 22 5 -7 12.7
 -2 -22 -5 47.3 37.4
 -2 -22 -5 -11.6 5
 -2 22 -5 11.2 10
 -2 22 -5 7.3 17.6
 2 22 5 -0.8 9.1
 2 22 5 -2.8 18.4
 2 -23 -5 58.09 20.5
 -2 23 5 53.29 33.5
 2 23 -5 53.59 15.2
 -2 23 5 8.1 25
 1 -23 -5 503.35 57.99
 -1 23 5 445.16 92.09
 -1 23 5 323.57 65.29
 1 23 -5 380.86 28.8
 1 23 -5 439.36 29.9
 0 -23 -5 218.18 35.6
 0 23 -5 118.39 26.1
 0 23 -5 134.79 30.4
 0 23 5 184.58 49.1
 0 23 5 120.19 53.29
 -1 -23 -5 812.92 60.29
 -1 23 -5 869.41 94.79
 1 23 5 586.64 106.29
 -1 23 -5 720.53 81.29
 1 23 5 640.34 88.89
 -1 23 -5 771.22 51.39
 1 23 5 756.92 77.59
 -2 -23 -5 103.39 24.2
 2 23 5 73.19 24.1
 -2 23 -5 42.4 29.8
 2 23 5 81.89 46.4
 -2 23 -5 41.5 25.1
 -2 23 -5 73.89 18.9
 1 -24 -5 19.1 13.6
 1 -24 -5 6.4 11.9
 -1 24 5 -12.9 13.8
 -1 24 5 36.5 32.4
 1 24 -5 13.5 7
 1 24 -5 10.4 6.4
 0 -24 -5 191.08 33.7
 0 -24 -5 208.68 31.3
 0 24 5 228.28 63.69
 0 24 -5 159.28 33.8
 0 24 -5 185.98 33.4
 0 24 5 163.18 48.2
 -1 -24 -5 -4.4 9.6
 -1 -24 -5 6.2 12.6
 1 24 5 11.9 11.7
 -1 24 -5 -7 9.4
 1 24 5 -25.1 10.9
 1 24 5 2.1 16.7
 -1 24 -5 -8.5 3.9
 -1 24 -5 -1.2 13
 6 0 -6 13.7 15.3
 6 0 -6 -1.6 21
 -6 0 6 1.2 12.7
 5 0 -6 22.1 10
 -5 0 6 -2.9 11.7
 5 0 -6 -8.6 11.1
 4 0 -6 13.6 15.7
 -4 0 6 3.1 13.7
 4 0 -6 31.5 11.1
 3 0 -6 11.2 5.4
 3 0 -6 13.5 10
 -3 0 6 1.2 10.4
 2 0 -6 490.35 31.7
 -2 0 6 509.35 44.6
 2 0 -6 621.54 44.5
 1 0 -6 -3 3.3
 -1 0 6 4.1 5.4
 -1 0 6 3.5 9.7
 0 0 6 730.53 39.5
 0 0 -6 801.92 60.89
 0 0 6 715.23 55.89
 0 0 -6 740.53 41.8
 1 0 6 9.4 5.5
 -1 0 -6 -2.7 8.8
 1 0 6 8.6 8.5
 -2 0 -6 42.5 12.7
 -2 0 -6 55.19 25.7
 2 0 6 62.99 14
 2 0 6 84.19 26
 3 0 6 20.8 8.6
 -3 0 -6 21.9 11.2
 -3 0 -6 -1.4 12.2
 3 0 6 -2.5 10.9
 -4 0 -6 1.4 8
 -4 0 -6 3.6 19.2
 4 0 6 2.9 16.8
 4 0 6 5.6 9.6
 -5 0 -6 40.6 15
 5 0 6 32.8 14.7
 -5 0 -6 21.5 23.7
 6 -1 -6 16.3 25.6
 -6 -1 6 88.99 38.8
 6 -1 -6 47.2 22.1
 6 1 -6 73.59 24.7
 6 1 -6 116.39 38.7
 -6 1 6 24.2 26.5
 -5 -1 6 240.78 54.49
 5 -1 -6 147.49 29
 5 -1 -6 208.48 47.6
 5 1 -6 148.59 28.5
 -5 1 6 278.87 58.89
 5 1 -6 227.58 48.7
 4 -1 -6 525.75 69.89
 -4 -1 6 520.25 72.79
 4 1 -6 602.34 70.89
 -4 1 6 512.05 74.19
 4 1 -6 535.65 42
 -3 -1 6 668.53 59.19
 3 -1 -6 634.84 56.39
 3 -1 -6 727.73 44.9
 -3 1 6 657.43 73.29
 3 1 -6 686.13 43
 3 1 -6 689.13 56.89
 2 -1 -6 289.87 36
 -2 -1 6 307.17 38.7
 2 -1 -6 253.97 20.6
 2 1 -6 246.08 19.3
 2 1 -6 195.58 29
 -2 1 6 205.78 34.2
 -1 -1 6 950 64.29
 1 -1 -6 984.3 51.69
 -1 -1 6 919.91 55.79
 -1 1 6 930.21 69.29
 -1 1 6 916.41 59.69
 0 -1 -6 633.54 55.99
 0 -1 6 682.83 51.09
 0 -1 -6 604.24 37.7
 0 1 -6 582.94 35.9
 0 1 6 677.13 37.2
 0 1 6 616.84 53.29
 0 1 -6 706.43 53.99
 1 -1 6 3426.86 173.18
 -1 -1 -6 3442.96 178.88
 1 1 6 3331.17 175.28
 -1 1 -6 3370.56 149.09
 -1 1 -6 3198.08 176.08
 2 -1 6 364.66 54.29
 2 -1 6 273.07 30
 -2 -1 -6 326.67 34.6
 -2 -1 -6 216.78 44.8
 -2 1 -6 190.18 40.8
 2 1 6 270.97 32
 -2 1 -6 225.48 29.4
 2 1 6 285.97 50.59
 -3 -1 -6 1086.69 116.79
 -3 -1 -6 1091.89 67.99
 3 -1 6 1067.99 66.29
 3 -1 6 1102.89 93.79
 3 1 6 1115.09 67.79
 3 1 6 1038.1 93.59
 -3 1 -6 1071.59 95.69
 -3 1 -6 975.4 65.39
 -4 -1 -6 13.3 10
 4 -1 6 11.7 9.5
 -4 -1 -6 5.8 16.5
 -4 1 -6 2.7 18.3
 4 1 6 -13.3 10.5
 -4 1 -6 8.1 8.8
 4 1 6 8.3 8.2
 5 -1 6 345.37 74.49
 -5 -1 -6 568.34 98.79
 -5 -1 -6 519.95 59.89
 5 -1 6 374.66 52.59
 -5 1 -6 637.24 66.49
 5 1 6 503.65 89.49
 -5 1 -6 516.25 95.89
 5 1 6 590.64 64.99
 -6 -2 6 10.4 20
 6 -2 -6 42.8 18.3
 -6 2 6 65.49 41.7
 6 2 -6 4.9 17.5
 6 2 -6 69.09 28.4
 -5 -2 6 1 15.5
 5 -2 -6 20 9.9
 5 -2 -6 -13.7 6.6
 -5 2 6 9.3 17.5
 5 2 -6 3 4.1
 5 2 -6 18.3 15.9
 -4 -2 6 81.89 27.9
 4 -2 -6 60.99 16.8
 4 -2 -6 82.79 27.7
 4 2 -6 78.39 16.6
 -4 2 6 26.6 21.5
 4 2 -6 77.69 26.3
 3 -2 -6 124.49 28.9
 -3 -2 6 168.38 34
 3 -2 -6 109.29 18.3
 -3 2 6 98.09 27.6
 3 2 -6 107.69 17.8
 3 2 -6 82.39 21.3
 2 -2 -6 528.65 34.5
 -2 -2 6 492.85 42.1
 2 2 -6 566.14 32
 2 2 -6 596.24 41.6
 -2 2 6 558.94 49.4
 1 -2 -6 23.9 8.5
 -1 -2 6 42.1 11.3
 -1 -2 6 17.1 10.9
 -1 2 6 26.3 12.1
 -1 2 6 49.6 19.4
 0 -2 -6 1142.19 85.09
 0 -2 6 1227.98 73.39
 0 -2 -6 1259.67 63.39
 0 2 -6 1254.07 76.49
 0 2 6 1187.18 82.69
 0 2 -6 1188.58 59.19
 0 2 6 1168.68 60.89
 -1 -2 -6 225.88 26.2
 -1 -2 -6 203.28 39.6
 1 -2 6 177.68 19.9
 1 -2 6 231.08 37
 1 2 6 236.68 26.3
 1 2 6 226.48 41
 -1 2 -6 305.47 44.9
 -1 2 -6 258.17 26.2
 2 -2 6 933.01 54.69
 2 -2 6 1068.99 81.39
 -2 -2 -6 1004.4 84.89
 -2 -2 -6 882.91 57.19
 -2 2 -6 968.7 57.59
 -2 2 -6 919.51 78.69
 2 2 6 932.51 56.79
 2 2 6 1026 82.79
 3 -2 6 387.46 62.19
 -3 -2 -6 273.47 36
 -3 -2 -6 294.17 58.59
 3 -2 6 283.67 35.2
 3 2 6 203.08 48.8
 -3 2 -6 338.67 38.8
 3 2 6 317.97 38.3
 -4 -2 -6 689.43 101.79
 4 -2 6 660.43 52.79
 -4 -2 -6 628.14 52.19
 4 2 6 699.73 95.79
 -4 2 -6 732.83 55.49
 -4 2 -6 512.45 85.79
 5 -2 6 151.28 47.7
 -5 -2 -6 33.9 26.5
 5 -2 6 63.79 21.9
 -5 -2 -6 45.5 17.6
 5 2 6 24.5 29.1
 -5 2 -6 29.2 15.5
 -5 2 -6 51.69 33.8
 5 2 6 54.49 20.4
 6 -3 -6 -13.5 9.5
 -6 -3 6 -0.6 17.1
 6 -3 -6 16 15.8
 -6 3 6 23.3 10.6
 6 3 -6 6.3 18
 -5 -3 6 247.58 55.49
 5 -3 -6 202.48 34.4
 5 -3 -6 240.68 53.29
 5 3 -6 252.07 36.2
 -5 3 6 282.57 63.69
 -5 3 6 213.98 30.8
 5 3 -6 359.36 60.49
 4 -3 -6 74.89 26.3
 -4 -3 6 83.29 27.3
 4 -3 -6 103.89 22.2
 -4 3 6 88.09 30.9
 4 3 -6 105.19 19.5
 4 3 -6 51.89 23.9
 3 -3 -6 1464.85 99.19
 3 -3 -6 1549.64 81.19
 -3 -3 6 1467.05 95.49
 -3 3 6 1357.16 101.59
 3 3 -6 1576.34 76.99
 3 3 -6 1624.34 93.39
 2 -3 -6 75.79 14.1
 2 3 -6 78.09 11
 -2 3 6 52.69 18.6
 -1 -3 6 2374.16 126.69
 1 -3 -6 2509.55 114.69
 -1 -3 6 2458.95 113.39
 -1 3 6 2521.55 145.19
 -1 3 6 2421.16 126.69
 0 -3 -6 828.62 67.29
 0 -3 6 655.23 48.3
 0 -3 -6 781.12 44.5
 0 3 -6 677.23 50.69
 0 3 -6 722.33 38.4
 0 3 6 653.23 59.39
 0 3 6 688.43 41.7
 -1 -3 -6 775.62 48.7
 1 -3 6 822.52 61.89
 -1 -3 -6 843.62 70.59
 1 -3 6 878.11 43.5
 1 3 6 745.63 66.69
 1 3 6 732.13 46.7
 -1 3 -6 809.32 45.8
 2 -3 6 1150.48 87.59
 2 -3 6 1272.87 66.09
 -2 -3 -6 1258.57 98.29
 -2 -3 -6 1184.88 69.39
 -2 3 -6 1243.58 68.49
 2 3 6 1223.38 94.69
 -2 3 -6 1232.58 92.19
 2 3 6 1131.39 67.59
 3 -3 6 253.07 51.39
 -3 -3 -6 475.15 76.69
 -3 -3 -6 362.26 42.8
 3 -3 6 376.26 40.7
 -3 3 -6 481.95 72.59
 -3 3 -6 384.66 42.5
 3 3 6 396.66 44
 3 3 6 463.35 73.29
 4 -3 6 261.17 65.89
 -4 -3 -6 409.56 48.2
 4 -3 6 371.96 46.3
 -4 -3 -6 347.27 71.39
 4 3 6 349.67 66.39
 -4 3 -6 284.17 40.4
 -4 3 -6 425.56 77.89
 -5 -3 -6 5.9 22.8
 5 -3 6 26.3 16.6
 5 -3 6 17.2 25.5
 -5 -3 -6 35 15.8
 -5 3 -6 2.1 8.7
 5 3 6 18.8 11.5
 5 3 6 23.3 26
 -6 -4 6 23 20.4
 6 -4 -6 74.79 34.8
 6 -4 -6 52.59 21.5
 6 4 -6 18.6 20.5
 -6 4 6 47.4 15.9
 -5 -4 6 29.6 23.9
 5 -4 -6 30 24.9
 5 -4 -6 18.4 11.1
 5 4 -6 8.2 16.3
 5 4 -6 55.79 16.1
 -5 4 6 22.6 9.2
 -5 4 6 26.2 23.7
 4 -4 -6 135.39 25.1
 -4 -4 6 115.59 31
 4 -4 -6 97.29 30.3
 4 4 -6 108.19 19.6
 -4 4 6 143.09 39.3
 4 4 -6 113.19 33.9
 -3 -4 6 63.09 19.9
 3 -4 -6 33.6 15.5
 3 -4 -6 74.09 15.8
 3 4 -6 40.2 10.2
 -3 4 6 70.59 24.6
 3 4 -6 92.49 20.9
 -2 -4 6 4.1 6.8
 2 -4 -6 6.1 4.9
 2 4 -6 2.2 3.2
 -2 4 6 12.5 11.2
 1 -4 -6 211.68 25.3
 -1 -4 6 200.48 21.8
 -1 4 6 207.58 32.5
 -1 4 6 219.78 44
 0 -4 -6 287.17 29.9
 0 -4 -6 354.06 54.59
 0 -4 6 224.08 29
 0 4 -6 277.37 32.7
 0 4 6 215.68 41.2
 0 4 6 297.57 24.1
 0 4 -6 276.27 18.8
 -1 -4 -6 129.39 20.7
 -1 -4 -6 228.08 44.8
 1 -4 6 196.28 33.2
 1 -4 6 168.68 14.3
 -1 4 -6 176.58 33.3
 1 4 6 208.58 40.7
 1 4 6 153.08 22.4
 -1 4 -6 138.89 18.6
 2 -4 6 42.8 10
 -2 -4 -6 25.2 20.3
 -2 -4 -6 34.5 11.2
 2 -4 6 15.7 14.6
 2 4 6 30.7 20.6
 -2 4 -6 2.2 11.6
 -2 4 -6 11.3 7.3
 2 4 6 25.8 10.4
 -3 -4 -6 88.19 19.7
 -3 -4 -6 104.29 36.3
 3 -4 6 109.89 32.9
 3 -4 6 77.89 17.4
 -3 4 -6 94.19 33.6
 -3 4 -6 111.09 21.9
 3 4 6 43.4 25.5
 -4 -4 -6 348.77 45
 4 -4 6 416.96 47
 -4 -4 -6 463.05 82.89
 4 -4 6 256.77 59.19
 -4 4 -6 424.06 49.1
 4 4 6 410.86 74.49
 -4 4 -6 311.77 79.49
 5 -4 6 -9.6 8.4
 -5 -4 -6 13.3 11.2
 5 -4 6 -9.3 15.2
 -5 -4 -6 8.4 25.3
 -5 4 -6 4.7 20.9
 -5 4 -6 -2.6 9.6
 5 4 6 33.6 28.1
 -5 -5 6 1 15.4
 5 -5 -6 -6.2 10.4
 5 -5 -6 36.5 16.8
 -5 5 6 -3.2 9
 5 5 -6 -3.8 6.9
 -5 5 6 10 8.2
 5 5 -6 -0.6 11.8
 4 -5 -6 118.19 34
 -4 -5 6 81.69 24.9
 4 -5 -6 109.09 22.8
 4 5 -6 118.69 20.8
 3 -5 -6 56.39 21.7
 -3 -5 6 80.09 21.8
 3 -5 -6 101.19 20
 3 5 -6 85.59 14.3
 -3 5 6 53.89 22.9
 3 5 -6 66.29 18
 2 -5 -6 1080.09 57.59
 -2 -5 6 1008.1 59.09
 -2 5 6 1157.28 80.39
 2 5 -6 966.1 47.5
 -2 5 6 864.21 80.59
 -1 -5 6 208.58 16.3
 1 -5 -6 150.78 22.1
 -1 -5 6 192.88 21.4
 -1 5 6 178.38 32.8
 -1 5 6 185.38 40.2
 0 -5 -6 1063.69 60.99
 0 -5 -6 1099.49 87.59
 0 5 6 1127.99 60.89
 0 5 6 1027.1 83.09
 0 5 -6 1147.29 52.19
 0 5 -6 1064.49 63.59
 -1 -5 -6 503.95 38.5
 1 -5 6 589.64 48.4
 -1 -5 -6 571.84 74.49
 1 5 6 530.15 38.3
 1 5 6 527.85 69.19
 -1 5 -6 627.84 50.79
 -1 5 -6 611.04 35.9
 2 -5 6 1846.72 86.49
 -2 -5 -6 1987.7 130.79
 2 -5 6 1627.44 110.09
 -2 -5 -6 1684.23 91.99
 2 5 6 1901.41 125.49
 2 5 6 1626.84 90.89
 -2 5 -6 1580.84 110.99
 -2 5 -6 1754.02 89.39
 -3 -5 -6 126.89 25.3
 -3 -5 -6 149.09 42.7
 3 -5 6 73.19 27.4
 3 -5 6 139.69 23
 -3 5 -6 144.79 25.4
 -3 5 -6 176.28 43.5
 3 5 6 159.18 42.1
 3 5 6 119.49 24.7
 4 -5 6 260.07 55.39
 -4 -5 -6 375.16 75.99
 4 -5 6 394.56 46
 -4 -5 -6 362.76 45.9
 4 5 6 336.37 68.19
 -4 5 -6 356.76 45.1
 5 -5 6 328.47 45.8
 5 -5 6 305.77 69.69
 -5 -5 -6 240.68 39.3
 -5 -5 -6 370.16 81.09
 -5 5 -6 250.17 41.5
 5 5 6 261.37 63.69
 -5 5 -6 351.86 79.99
 5 -6 -6 223.58 50.79
 -5 -6 6 218.18 50.39
 5 -6 -6 175.88 33.8
 5 6 -6 151.38 27.3
 5 6 -6 137.69 37.4
 -5 6 6 134.59 25
 -5 6 6 138.39 47.6
 -4 -6 6 34.9 18.9
 4 -6 -6 51.69 15.3
 4 -6 -6 47 23.1
 4 6 -6 24 10.7
 -3 -6 6 298.17 40.5
 3 -6 -6 261.47 45.9
 3 -6 -6 237.38 31.5
 3 6 -6 288.47 22.8
 3 6 -6 257.87 33.7
 2 -6 -6 120.99 19.4
 -2 -6 6 166.58 21
 -2 6 6 193.18 44.8
 -2 6 6 163.18 33.8
 2 6 -6 136.99 11
 -1 -6 6 3013.4 120.89
 1 -6 -6 2651.33 133.29
 -1 6 6 2935.11 169.68
 -1 6 6 2888.41 151.38
 0 -6 -6 322.17 34.1
 0 -6 -6 316.77 53.59
 0 6 6 297.67 31.9
 0 6 -6 358.06 20.5
 0 6 -6 318.87 27.6
 0 6 6 275.57 49.3
 1 -6 6 1116.49 50.89
 -1 -6 -6 1024.5 62.49
 -1 -6 -6 1272.97 95.29
 1 -6 6 1092.09 71.99
 -1 6 -6 1092.69 73.39
 1 6 6 1082.69 88.89
 -1 6 -6 1144.19 57.49
 1 6 6 995.7 61.29
 2 -6 6 27.4 16.4
 2 -6 6 28.5 8.7
 -2 -6 -6 11.5 18.9
 -2 6 -6 8.4 7.5
 -2 6 -6 61.39 22
 2 6 6 39.8 12.7
 2 6 6 19.2 15.7
 3 -6 6 311.47 57.69
 -3 -6 -6 345.87 77.59
 3 -6 6 428.36 35
 -3 6 -6 455.15 70.39
 3 6 6 354.36 42.9
 -3 6 -6 394.86 43.8
 3 6 6 427.36 71.89
 -4 -6 -6 -12.9 11.6
 -4 -6 -6 12.1 11.8
 4 -6 6 -11.1 11.9
 4 -6 6 0.8 5.8
 -4 6 -6 -6.3 5.9
 4 6 6 30.9 25.4
 5 -6 6 143.89 49.9
 5 -6 6 234.88 39.8
 -5 -6 -6 237.28 39.8
 -5 -6 -6 372.16 114.89
 5 6 6 205.88 39.5
 -5 6 -6 165.48 49.7
 5 6 6 213.58 58.19
 -5 6 -6 173.48 34.5
 5 -7 -6 1.7 17.4
 5 -7 -6 14.6 11.5
 -5 -7 6 -0.8 13.8
 -5 7 6 22.4 9.3
 5 7 -6 -6.1 5.8
 5 7 -6 9.6 14.1
 -5 7 6 -9.4 13.5
 4 -7 -6 708.93 56.49
 -4 -7 6 809.92 69.39
 4 7 -6 741.73 49.8
 4 7 -6 947.91 79.89
 3 -7 -6 194.88 32.5
 3 -7 -6 297.07 50.19
 -3 -7 6 274.57 37
 -3 7 6 269.37 51.69
 3 7 -6 241.88 32.1
 3 7 -6 255.17 21.1
 2 -7 -6 2054.79 104.29
 -2 -7 6 2127.69 100.79
 2 -7 -6 2121.49 110.19
 -2 -7 6 2170.08 99.49
 2 7 -6 2233.38 91.89
 -2 7 6 2171.58 146.39
 -2 7 6 2267.27 133.79
 1 -7 -6 -0.7 4.1
 1 -7 -6 4.2 6
 -1 7 6 2.5 10.6
 -1 7 6 9 7.5
 0 -7 6 2077.99 98.69
 0 -7 -6 2024.8 103.69
 0 -7 -6 1882.61 133.19
 0 7 -6 2064.89 90.09
 0 7 6 2321.67 140.69
 0 7 -6 2142.79 101.09
 0 7 6 2264.47 105.39
 -1 -7 -6 337.57 36.2
 1 -7 6 268.67 16.7
 1 -7 6 324.07 40.9
 -1 -7 -6 334.77 56.79
 1 7 6 268.37 51.69
 1 7 6 305.87 34.2
 -1 7 -6 332.87 24
 -1 7 -6 419.96 48.4
 2 -7 6 1003.2 54.09
 -2 -7 -6 950.1 61.69
 -2 -7 -6 1052.09 113.19
 2 -7 6 959.3 76.29
 -2 7 -6 990.9 79.59
 -2 7 -6 959.1 57.59
 2 7 6 967.6 61.59
 2 7 6 963.3 87.89
 3 -7 6 53.39 14.5
 3 -7 6 87.49 30.6
 -3 -7 -6 54.09 18.6
 -3 -7 -6 142.89 45.1
 -3 7 -6 26.9 22.6
 -3 7 -6 67.19 16.2
 3 7 6 40.7 13.8
 3 7 6 74.19 34.2
 4 -7 6 348.67 42.9
 -4 -7 -6 271.47 62.29
 -4 -7 -6 358.56 46.2
 4 -7 6 377.46 69.19
 -4 7 -6 426.16 91.19
 4 7 6 237.68 59.19
 -4 7 -6 266.37 39.3
 -5 -7 -6 46.5 29.7
 -5 -7 -6 -6.2 7.1
 5 -7 6 20.1 25.1
 5 -7 6 9.7 9.6
 -5 7 -6 -5.5 14
 5 7 6 1.2 12
 5 7 6 6.4 6.8
 5 -8 -6 28.9 27.1
 -5 -8 6 16.1 18.5
 5 -8 -6 59.59 21
 5 8 -6 54.09 16.9
 5 8 -6 106.89 32.4
 -5 8 6 50.79 15.4
 4 -8 -6 8.7 8.2
 -4 -8 6 -4.2 7.8
 4 -8 -6 2.1 13.5
 4 8 -6 2.2 10.6
 4 8 -6 2.3 6.8
 3 -8 -6 286.57 59.19
 3 -8 -6 309.17 36
 -3 -8 6 226.38 32.5
 -3 8 6 222.68 49.3
 3 8 -6 220.48 29.5
 3 8 -6 275.47 21.5
 -2 -8 6 118.79 10.7
 2 -8 -6 144.99 24.1
 -2 -8 6 102.09 12.1
 2 -8 -6 117.19 19.1
 -2 8 6 77.19 26.1
 2 8 -6 120.49 9.3
 -2 8 6 105.99 35.1
 1 -8 -6 0.2 5.9
 1 -8 -6 18.7 8.6
 -1 8 6 3.4 14
 -1 8 6 -1.4 8.3
 0 -8 6 65.09 12
 0 -8 -6 77.59 27.9
 0 -8 -6 82.69 16.9
 0 8 6 74.79 17.1
 0 8 -6 48.8 10.6
 0 8 -6 44.5 7.4
 0 8 6 47.8 24.3
 1 -8 6 209.78 11.2
 1 -8 6 173.98 29.8
 -1 -8 -6 245.58 50.59
 -1 -8 -6 238.98 30.3
 -1 8 -6 263.07 36.9
 -1 8 -6 241.08 24.4
 1 8 6 224.08 47.8
 1 8 6 230.98 29
 2 -8 6 93.19 15.1
 -2 -8 -6 108.79 35.8
 -2 -8 -6 124.79 23.7
 2 -8 6 125.19 28.8
 -2 8 -6 58.49 22.9
 2 8 6 103.09 32.1
 -2 8 -6 84.99 16.5
 2 8 6 70.99 17.5
 -3 -8 -6 46.5 26.9
 3 -8 6 39.8 12.6
 3 -8 6 55.59 27.8
 -3 -8 -6 53.09 16.9
 -3 8 -6 31.1 12.1
 3 8 6 51.59 26.9
 3 8 6 46.5 15
 -3 8 -6 63.79 27.1
 -4 -8 -6 72.49 20.2
 4 -8 6 66.09 19.4
 4 -8 6 21.3 22.6
 -4 -8 -6 31.5 27
 -4 8 -6 70.49 19.5
 -4 8 -6 2.5 19.2
 4 8 6 35.8 24.9
 5 -8 6 34.1 18.5
 -5 -8 -6 80.09 23.8
 5 -8 6 53.09 36.2
 -5 -8 -6 43.7 31.2
 -5 8 -6 23.7 16.5
 5 8 6 40 20.5
 -5 8 -6 67.29 38.6
 -5 -9 6 -8.2 10.3
 5 -9 -6 5.2 17
 5 9 -6 2.5 11.9
 -5 9 6 45.4 33.4
 5 9 -6 38.9 15.3
 -5 9 6 0.9 4.7
 -4 -9 6 69.19 22.9
 4 -9 -6 84.49 30.9
 4 -9 -6 95.29 23.3
 4 9 -6 60.59 15.3
 -4 9 6 92.09 35.3
 4 9 -6 65.09 19.9
 -3 -9 6 18 11
 3 -9 -6 -3.4 8.7
 3 -9 -6 -0.1 4
 3 9 -6 5.9 5.3
 3 9 -6 -0.2 5.9
 -3 9 6 -5.6 10.8
 2 -9 -6 153.18 22.6
 2 -9 -6 95.19 21.1
 -2 9 6 114.39 37.7
 2 9 -6 125.59 9.4
 -2 9 6 152.98 35.6
 1 -9 -6 74.49 14.5
 1 -9 -6 75.39 17.2
 -1 9 6 88.79 26.8
 -1 9 6 74.19 28.1
 0 -9 -6 1068.09 96.59
 0 -9 6 1251.17 59.89
 0 -9 -6 1218.48 70.09
 0 9 -6 1219.38 54.79
 0 9 6 1209.08 69.69
 0 9 6 1160.08 97.89
 1 -9 6 4 8.1
 -1 -9 -6 7.9 14.8
 -1 -9 -6 7 7.4
 1 9 6 10.1 12.9
 -1 9 -6 2.7 7.5
 -1 9 -6 -3.7 3.4
 1 9 6 6.4 6.1
 -2 -9 -6 1522.85 82.69
 -2 -9 -6 1167.48 107.99
 2 -9 6 1539.45 70.69
 2 -9 6 1375.86 96.29
 -2 9 -6 1377.66 75.29
 -2 9 -6 1290.87 96.29
 2 9 6 1365.36 80.69
 2 9 6 1211.48 107.89
 -3 -9 -6 262.87 37
 3 -9 6 201.28 29.2
 3 -9 6 221.28 47.7
 -3 -9 -6 226.58 55.39
 -3 9 -6 266.97 55.59
 3 9 6 229.18 55.09
 3 9 6 160.28 36.3
 4 -9 6 489.75 81.19
 4 -9 6 553.54 47.1
 -4 -9 -6 545.45 58.39
 -4 9 -6 675.23 98.69
 -4 9 -6 565.94 49
 4 9 6 650.13 98.79
 -5 -9 -6 -15.6 15.9
 5 -9 6 15.9 27.4
 -5 -9 -6 12.2 14
 5 -9 6 -1.6 10.5
 5 9 6 19.2 14.7
 -5 9 -6 34.6 34.2
 -5 9 -6 16.2 10.6
 5 9 6 -19.9 12.8
 5 -10 -6 15 12.2
 -5 10 6 14.7 21.7
 5 10 -6 26.2 13.7
 4 -10 -6 4.1 15.5
 4 -10 -6 72.39 20.3
 -4 -10 6 42.7 19.7
 -4 10 6 24.6 22.7
 4 10 -6 44 13.4
 4 10 -6 27.3 15.1
 3 -10 -6 -8.1 6
 -3 -10 6 10.2 8.7
 3 -10 -6 10.6 6.5
 -3 10 6 0.2 13
 3 10 -6 4.6 5.1
 3 10 -6 2.6 6.2
 2 -10 -6 144.09 22.7
 2 -10 -6 93.09 21.3
 2 10 -6 131.09 9.5
 -2 10 6 149.49 42.5
 -2 10 6 132.69 35.4
 1 -10 -6 128.49 19.7
 1 -10 -6 180.68 26.7
 -1 10 6 106.99 34.6
 -1 10 6 137.39 32.3
 0 -10 6 2.3 3.7
 0 -10 -6 -6.1 12.2
 0 -10 -6 17.9 8.6
 0 10 -6 -2.4 2.7
 0 10 6 9.6 7
 0 10 6 -1.7 5.5
 0 10 -6 2.2 2.9
 1 -10 6 11.9 10
 -1 -10 -6 24.5 10.6
 -1 -10 -6 3.5 13.4
 1 10 6 62.69 29.4
 1 10 6 29.6 11.3
 -1 10 -6 27.4 13
 2 -10 6 2.5 10.5
 2 -10 6 16.8 6.3
 -2 -10 -6 3.5 17.5
 2 10 6 29.1 19.7
 -2 10 -6 10.6 13.8
 -2 10 -6 15.7 8.8
 3 -10 6 19.7 18.2
 3 -10 6 13.1 8.3
 -3 -10 -6 18.4 24.2
 -3 10 -6 8.7 16.8
 -3 10 -6 50.69 14.6
 3 10 6 21 18.9
 -4 -10 -6 11.9 10.2
 -4 -10 -6 5.9 23
 4 -10 6 18.1 10.3
 4 -10 6 2.9 18.6
 -4 10 -6 3.9 8.3
 4 10 6 15.7 15.3
 -4 10 -6 9.6 13.4
 4 10 6 1.1 8.5
 -5 -10 -6 28 18
 -5 -10 -6 5.4 23.6
 5 -10 6 29.2 16.8
 5 -10 6 28.3 31
 5 10 6 19.7 27
 5 10 6 -0.7 9.1
 -5 10 -6 24.3 29.3
 5 -11 -6 169.78 34.7
 -5 -11 6 223.68 48.1
 5 11 -6 188.78 37.9
 -5 11 6 220.18 58.99
 5 11 -6 261.87 36.6
 -4 -11 6 349.27 56.59
 4 -11 -6 407.76 67.69
 4 11 -6 319.47 35
 4 11 -6 392.86 47.7
 -4 11 6 290.37 64.39
 3 -11 -6 76.59 26.1
 -3 -11 6 73.49 15.8
 3 -11 -6 76.89 21.2
 3 11 -6 81.09 13.6
 3 11 -6 99.49 15.5
 -3 11 6 63.59 26.6
 2 -11 -6 207.88 32.3
 2 -11 -6 142.29 26.7
 -2 11 6 157.88 39.9
 2 11 -6 182.98 11.8
 -2 11 6 182.88 50.49
 1 -11 -6 485.95 38.8
 1 -11 -6 410.96 33.1
 -1 11 6 392.36 69.39
 -1 11 6 570.14 69.69
 0 -11 6 1430.76 66.69
 0 -11 -6 1645.64 123.89
 0 -11 -6 1441.26 81.89
 0 11 -6 1423.06 65.29
 0 11 -6 1503.85 70.89
 0 11 6 1499.05 83.29
 0 11 6 1469.35 117.39
 -1 -11 -6 221.28 51.59
 1 -11 6 177.18 29.2
 -1 -11 -6 184.78 28.8
 -1 11 -6 212.28 23
 -1 11 -6 241.18 35.6
 1 11 6 213.88 49.1
 1 11 6 249.48 33.1
 -2 -11 -6 465.95 41.1
 2 -11 6 541.45 32.7
 -2 -11 -6 653.23 93.69
 2 -11 6 546.55 67.39
 2 11 6 465.85 76.09
 -2 11 -6 538.85 39
 2 11 6 460.55 50.59
 -2 11 -6 629.54 74.89
 3 -11 6 180.78 26.4
 3 -11 6 152.98 40.5
 -3 -11 -6 116.39 25
 -3 -11 -6 92.99 38.9
 -3 11 -6 133.29 39.8
 -3 11 -6 134.99 24.8
 3 11 6 179.58 32.5
 3 11 6 127.49 41.1
 -4 -11 -6 367.66 46.8
 4 -11 6 529.65 85.69
 4 -11 6 406.26 45.2
 -4 -11 -6 411.36 82.29
 4 11 6 393.26 51.19
 -4 11 -6 311.87 70.19
 -4 11 -6 344.67 45.5
 4 11 6 502.25 91.99
 5 -11 6 23.3 16.3
 5 -11 6 13.8 25.7
 -5 -11 -6 3.9 11.7
 -5 -11 -6 51.59 37.2
 -5 11 -6 17.8 22.5
 -5 11 -6 -3.9 10.2
 5 11 6 2 17.2
 5 11 6 7.6 12.2
 5 -12 -6 5.8 10.2
 5 -12 -6 -1.8 15.2
 -5 -12 6 12.4 17.3
 5 12 -6 7.6 14
 5 12 -6 3.1 8.8
 -5 12 6 -12.8 14.2
 4 -12 -6 -2.6 13.1
 -4 12 6 -20 7.1
 4 12 -6 13.7 11.3
 4 12 -6 -4.5 5.1
 -3 -12 6 656.13 41.1
 3 -12 -6 718.33 55.99
 3 12 -6 618.14 37.7
 -3 12 6 611.34 88.89
 3 12 -6 654.33 37.7
 2 -12 -6 49.5 14.4
 2 -12 -6 89.49 23.6
 2 12 -6 77.89 8.6
 1 -12 -6 441.86 34.4
 1 -12 -6 445.86 38.2
 -1 12 6 379.96 71.19
 -1 12 6 340.77 55.59
 0 -12 -6 16.7 15.5
 0 -12 -6 -8.6 4.7
 0 12 -6 3 3.8
 0 12 6 16.7 7.6
 0 12 6 -1.6 14
 0 12 -6 -1.4 2.5
 -1 -12 -6 2138.69 111.09
 1 -12 6 2205.48 114.19
 -1 -12 -6 1982.2 150.18
 -1 12 -6 2171.88 98.79
 1 12 6 2018.6 148.09
 -1 12 -6 1986.2 115.39
 1 12 6 2087.19 112.39
 2 -12 6 51.19 10.2
 -2 -12 -6 11.6 21.5
 2 -12 6 33.7 17.7
 -2 -12 -6 41.5 15.7
 -2 12 -6 78.69 26
 2 12 6 18.6 19.7
 -2 12 -6 26.8 10.5
 2 12 6 35.8 13.6
 -3 -12 -6 190.38 52.49
 3 -12 6 166.88 24.3
 -3 -12 -6 96.19 22.7
 3 -12 6 137.29 38.5
 -3 12 -6 125.99 24.6
 3 12 6 209.18 54.79
 -3 12 -6 103.29 35.8
 3 12 6 120.79 26.4
 -4 -12 -6 16.5 28.6
 4 -12 6 64.39 18.2
 -4 -12 -6 53.09 18.7
 4 -12 6 19.7 22
 4 12 6 45.7 25.5
 -4 12 -6 31.6 25.4
 -4 12 -6 21 13.3
 4 12 6 52.39 17
 5 -12 6 178.58 53.29
 -5 -12 -6 94.99 26.7
 5 -12 6 94.59 23.8
 5 12 6 158.58 55.89
 -5 12 -6 99.19 26.6
 -5 12 -6 138.89 50.69
 -5 -13 6 9.6 16
 5 -13 -6 16.2 23.7
 -5 13 6 -2.4 20.3
 5 13 -6 7.1 13.6
 5 13 -6 7.9 10.6
 4 -13 -6 380.96 68.19
 4 -13 -6 261.67 41.3
 -4 13 6 288.17 66.29
 4 13 -6 278.67 32.7
 4 13 -6 295.57 38.8
 -3 -13 6 33.8 7.6
 3 -13 -6 48 17
 3 13 -6 35.6 9.2
 -3 13 6 34.9 24
 3 13 -6 32.2 6.4
 -3 13 6 11.9 25.7
 2 -13 -6 216.08 30.5
 2 -13 -6 210.68 33.6
 -2 13 6 166.98 42.3
 2 13 -6 157.68 11.7
 -2 13 6 162.98 54.79
 1 -13 -6 188.38 30.9
 -1 13 6 159.78 39.4
 1 13 -6 192.68 10.3
 1 13 -6 189.78 10.5
 -1 13 6 145.99 45.6
 0 -13 -6 447.86 46.7
 0 -13 -6 416.76 32.8
 0 -13 -6 358.86 70.79
 0 13 -6 366.16 26.5
 0 13 6 416.46 51.29
 0 13 -6 418.36 29.3
 0 13 6 417.16 71.49
 -1 -13 -6 254.67 60.19
 1 -13 6 166.08 27.6
 -1 -13 -6 236.98 33
 -1 13 -6 203.78 23.6
 1 13 6 262.37 59.09
 -1 13 -6 265.57 38.2
 1 13 6 239.48 34
 -2 -13 -6 30.7 13.1
 2 -13 6 21.7 8
 -2 -13 -6 -3.8 15.2
 2 -13 6 40.8 8
 2 -13 6 42.6 17.6
 -2 13 -6 29.5 20.4
 2 13 6 -1 8
 2 13 6 17.3 18.2
 -2 13 -6 17.2 9.2
 -3 -13 -6 448.76 50.29
 3 -13 6 395.46 33.1
 3 -13 6 598.74 78.29
 -3 -13 -6 340.07 74.79
 3 13 6 444.86 52.69
 3 13 6 327.37 69.39
 -3 13 -6 435.36 47.4
 -3 13 -6 433.36 71.39
 -4 -13 -6 172.28 33.1
 4 -13 6 248.68 34.9
 -4 -13 -6 251.07 96.59
 4 -13 6 198.88 49.2
 -4 13 -6 270.87 40.9
 -4 13 -6 247.48 69.49
 4 13 6 247.48 43.1
 4 13 6 245.88 62.89
 4 -14 -6 -1.3 11
 4 -14 -6 -10.4 6.1
 4 -14 -6 7 11
 4 14 -6 0.5 7.6
 4 14 -6 11.1 8.8
 -4 14 6 -6.9 14.3
 3 -14 -6 -2.1 8.7
 -3 14 6 10.2 19.6
 3 14 -6 0.8 4.8
 -3 14 6 14.3 27.8
 2 -14 -6 86.59 21.6
 2 -14 -6 63.19 16.9
 -2 14 6 100.79 38.9
 -2 14 6 13.9 17.5
 2 14 -6 52.59 7.8
 1 -14 -6 133.19 23.1
 1 14 -6 125.39 9.4
 -1 14 6 121.39 48.8
 -1 14 6 121.99 33.3
 1 14 -6 115.29 8.4
 0 -14 -6 16.3 8.4
 0 -14 -6 1.2 7.7
 0 14 6 12.4 7.1
 0 14 -6 12.8 7.5
 0 14 6 -9.3 11.3
 0 14 -6 8 5.8
 -1 -14 -6 24.2 25.1
 -1 -14 -6 47.1 15.6
 -1 14 -6 89.79 22.3
 1 14 6 74.69 19.6
 1 14 6 71.99 32.3
 -1 14 -6 92.29 15
 2 -14 6 38 7.5
 -2 -14 -6 84.89 36
 -2 -14 -6 50.89 16.2
 2 -14 6 66.39 25.8
 2 14 6 56.29 17.5
 -2 14 -6 40.3 12.5
 -2 14 -6 52.29 23.8
 2 14 6 56.39 29.8
 -3 -14 -6 -6.3 11
 -3 -14 -6 -3.3 6.7
 3 -14 6 -2.5 5.2
 3 -14 6 -6.6 11.3
 -3 14 -6 -3.6 13.9
 -3 14 -6 -4 7
 3 14 6 11.7 11
 3 14 6 19.2 18.2
 4 -14 6 4 10.3
 -4 -14 -6 8.3 11.9
 -4 -14 -6 3 24.9
 -4 14 -6 10.2 11.6
 4 14 6 27.5 20
 4 14 6 -4.1 6.6
 4 -15 -6 -3.9 10
 4 -15 -6 5.9 6.6
 4 -15 -6 4.7 6.5
 -4 15 6 -17.9 11.4
 4 15 -6 -0.4 6.5
 4 15 -6 -3.4 5
 3 -15 -6 168.98 30
 3 -15 -6 85.79 23.9
 3 15 -6 125.09 17.3
 -3 15 6 137.79 43.4
 -3 15 6 161.28 53.89
 2 -15 -6 -0.5 6.2
 2 -15 -6 -2.3 7.2
 -2 15 6 8.1 16.1
 -2 15 6 -14.4 13.3
 2 15 -6 2.6 3.7
 1 -15 -6 642.44 46.1
 1 -15 -6 713.43 52.19
 1 15 -6 623.74 32.3
 -1 15 6 596.24 94.49
 1 15 -6 641.44 30.9
 0 -15 -6 164.18 24.1
 0 15 -6 114.19 14.8
 0 15 -6 140.79 18.4
 0 15 6 184.68 40.1
 0 15 6 156.28 44.8
 0 15 -6 125.89 19.1
 0 15 6 114.69 24.2
 -1 -15 -6 412.16 75.59
 -1 -15 -6 428.16 54.49
 1 -15 6 459.75 39.9
 1 15 6 458.15 49.8
 1 15 6 342.97 68.19
 -1 15 -6 425.56 31
 -1 15 -6 342.77 46.4
 -2 -15 -6 10.5 11.1
 2 -15 6 4.6 3.6
 2 -15 6 3.5 3.1
 2 -15 6 13.5 16.9
 2 15 6 5.1 6.9
 2 15 6 3.2 19.2
 -2 15 -6 -6.8 10
 -2 15 -6 -4.1 4.7
 -3 -15 -6 192.68 33.3
 3 -15 6 152.38 21.5
 3 -15 6 168.78 43
 -3 -15 -6 103.59 42.1
 3 15 6 242.18 38.6
 -3 15 -6 264.47 56.39
 -3 15 -6 161.08 28
 4 -15 6 167.38 46.4
 -4 -15 -6 134.49 51.29
 4 -15 6 85.99 20.4
 -4 -15 -6 136.59 30.2
 4 15 6 204.28 61.39
 -4 15 -6 155.68 30.5
 4 15 6 131.79 31.1
 -4 -16 6 71.69 20.7
 4 -16 -6 52.69 20.4
 4 16 -6 41.2 11.9
 4 16 -6 37.5 12.5
 3 -16 -6 12 13
 3 -16 -6 15.1 12.6
 -3 16 6 29 33.1
 -3 16 6 2.4 18.4
 3 16 -6 15.6 7.7
 2 -16 -6 189.98 33.4
 2 16 -6 211.58 16.2
 -2 16 6 146.89 47.7
 -2 16 6 341.37 64.09
 1 -16 -6 13.6 9.1
 1 -16 -6 18.6 12.5
 -1 16 6 -3.2 17
 1 16 -6 13.6 5.3
 -1 16 6 14.3 14.2
 1 16 -6 9.2 3.9
 0 -16 -6 386.66 34.4
 0 -16 -6 480.75 50.29
 0 16 6 425.86 78.19
 0 16 -6 412.56 30.4
 0 16 6 526.25 70.79
 0 16 -6 479.35 34.3
 0 16 6 482.55 52.39
 0 16 -6 394.26 26.7
 1 -16 6 57.59 16.4
 -1 -16 -6 27.3 12
 -1 -16 -6 49.1 29.3
 -1 16 -6 49.4 18.9
 1 16 6 30.4 13.6
 1 16 6 41.2 25.5
 -2 -16 -6 315.37 41.4
 2 -16 6 340.17 75.79
 -2 16 -6 377.96 38.6
 -2 16 -6 203.38 43.6
 2 16 6 289.27 42.1
 2 16 6 289.17 65.59
 3 -16 6 84.09 16.5
 3 -16 6 129.39 20.9
 -3 -16 -6 74.69 21.3
 -3 -16 -6 117.59 47.2
 3 -16 6 78.69 27.5
 3 16 6 51.99 21.1
 -3 16 -6 96.09 35.7
 -3 16 -6 96.99 22.1
 3 16 6 81.99 39.5
 4 -16 6 63.99 35.1
 -4 -16 -6 110.29 27.7
 4 -16 6 84.09 20.1
 -4 -16 -6 33.7 34.2
 4 16 6 35.5 19.1
 -4 16 -6 130.39 57.69
 4 16 6 83.99 40.3
 4 -17 -6 1 11.5
 4 -17 -6 28.6 19.3
 -4 -17 6 10.5 8.3
 4 17 -6 9.7 9.9
 -4 17 6 -9.3 31.5
 -4 17 6 -10.5 15.8
 4 17 -6 8.8 6.9
 3 -17 -6 252.37 41.7
 3 -17 -6 277.97 40
 -3 17 6 152.48 54.59
 -3 17 6 236.88 58.39
 3 17 -6 259.37 27.1
 2 -17 -6 10.9 11.3
 -2 17 6 -16 9.6
 -2 17 6 -1.8 18.1
 1 -17 -6 548.25 46.3
 1 -17 -6 474.55 39.9
 1 17 -6 463.05 26.1
 1 17 -6 486.65 39.1
 -1 17 6 395.26 68.69
 -1 17 6 404.36 79.09
 0 -17 -6 0.2 6.8
 0 -17 -6 10.9 10.7
 0 17 6 10.5 20.8
 0 17 -6 11.1 5.9
 0 17 -6 7 7.2
 0 17 -6 5.6 5.3
 0 17 6 16.4 15.8
 0 17 6 8.6 8.4
 -1 -17 -6 246.08 31.6
 1 -17 6 199.78 31.3
 -1 -17 -6 240.38 35.6
 1 17 6 190.58 32.1
 -1 17 -6 249.58 39.3
 1 17 6 239.68 56.69
 -1 17 -6 202.38 25.7
 -2 -17 -6 47.3 16.8
 2 -17 6 18.8 21.3
 2 17 6 21 25.9
 2 17 6 21.3 14.1
 -2 17 -6 18.5 19.6
 3 -17 6 277.07 29.9
 -3 -17 -6 363.66 45.9
 3 -17 6 291.97 56.89
 3 -17 6 273.97 29.2
 -3 17 -6 313.27 40.7
 -3 17 -6 287.67 62.19
 3 17 6 288.27 44.1
 -4 -17 -6 -9.8 7.3
 4 -17 6 -0.6 10.5
 4 -17 6 4.3 26.5
 -4 17 -6 -18.6 13
 4 17 6 15.6 27.3
 -4 17 -6 2.6 8.4
 4 17 6 -1.4 9.3
 4 -18 -6 55.19 23.4
 4 -18 -6 44 21
 -4 18 6 68.09 38.8
 -4 18 6 124.99 55.99
 4 18 -6 38.5 13.6
 3 -18 -6 19 13.8
 3 -18 -6 0.3 10.1
 -3 18 6 -2.9 19.8
 3 18 -6 -0.7 5.9
 -3 18 6 -6.3 13.2
 2 -18 -6 -3.4 8.1
 2 -18 -6 16.3 8.2
 2 18 -6 8.1 5.8
 -2 18 6 -8.1 12.4
 -2 18 6 5.6 24.1
 1 -18 -6 65.69 19.1
 -1 18 6 21.4 19.9
 -1 18 6 37.1 30.9
 1 18 -6 60.39 11.6
 0 -18 -6 62.69 16.9
 0 18 -6 19.2 8.6
 0 18 -6 30.7 8.4
 0 18 6 34.2 15.3
 0 18 -6 29.9 11.5
 0 18 6 10.7 16.3
 0 18 6 -1.4 21.6
 -1 -18 -6 17.4 13
 -1 -18 -6 5.9 7.3
 1 18 6 34 14.8
 1 18 6 18.5 25.8
 -1 18 -6 4.4 11.4
 -1 18 -6 8.3 7
 -2 -18 -6 36.6 17.9
 -2 -18 -6 3.2 15.6
 -2 18 -6 5.4 8.8
 2 18 6 62.99 33.7
 2 18 6 22.6 10.5
 -2 18 -6 25.2 21.6
 -3 -18 -6 -9.8 13.2
 -3 -18 -6 23.8 15.7
 3 -18 6 -4 11.7
 3 -18 6 34.7 10.4
 3 -18 6 17.4 7.6
 -3 18 -6 2.3 9.4
 3 18 6 34.8 18.6
 -3 18 -6 21.7 19.5
 3 -19 -6 90.59 25.7
 -3 19 6 92.19 52.99
 -3 19 6 181.28 55.49
 3 19 -6 102.09 18.1
 2 -19 -6 174.38 30.3
 2 -19 -6 169.08 32.5
 -2 19 6 54.89 42.8
 2 19 -6 153.38 19.1
 -2 19 6 148.29 45.4
 1 -19 -6 133.89 27.7
 -1 19 6 184.98 55.39
 -1 19 6 198.38 50.99
 0 -19 -6 312.07 41
 0 19 -6 210.68 27.7
 0 19 6 238.28 51.39
 0 19 6 231.38 61.19
 0 19 -6 196.78 25.3
 0 19 -6 239.78 20.2
 0 19 6 194.98 35.5
 -1 -19 -6 255.97 39.2
 1 19 6 256.97 66.59
 1 19 6 263.67 41
 -1 19 -6 285.17 31
 -1 19 -6 283.17 49.3
 -1 19 -6 248.18 40.5
 -2 -19 -6 215.18 36.5
 -2 -19 -6 323.47 77.29
 -2 19 -6 235.88 31.6
 2 19 6 205.98 59.59
 -2 19 -6 213.88 46.9
 2 19 6 277.27 42.7
 3 -19 6 171.48 27.9
 3 -19 6 219.88 50.79
 -3 -19 -6 411.86 94.29
 3 -19 6 273.77 21.6
 -3 -19 -6 316.67 44
 3 19 6 210.18 58.99
 3 19 6 211.28 39.5
 -3 19 -6 375.56 44.8
 -3 19 -6 295.27 62.29
 3 -20 -6 39.3 18.3
 -3 20 6 27.6 34.9
 -3 20 6 10.9 22.5
 3 20 -6 63.49 15
 2 -20 -6 34.6 14.9
 2 -20 -6 40.3 17.5
 -2 20 6 18.1 24.5
 2 20 -6 40.6 10.5
 -2 20 6 56.19 42.3
 1 -20 -6 151.18 31.1
 1 -20 -6 70.69 19
 -1 20 6 199.58 59.99
 -1 20 6 41 28.3
 0 -20 -6 116.19 25.9
 0 20 6 38.6 34.2
 0 20 -6 113.59 20.5
 0 20 6 65.19 29.7
 0 20 -6 124.39 17.4
 0 20 -6 97.69 18.9
 0 20 6 142.39 29.8
 -1 -20 -6 178.08 32.5
 -1 20 -6 167.48 34.7
 -1 20 -6 154.28 35.5
 1 20 6 65.59 38.3
 -1 20 -6 111.89 19.1
 1 20 6 111.39 26.8
 -2 -20 -6 155.68 29.8
 -2 -20 -6 149.19 53.79
 -2 -20 -6 142.99 26.3
 -2 20 -6 109.79 21.4
 2 20 6 60.49 45.6
 -2 20 -6 209.38 46.7
 -3 -20 -6 34.9 16.6
 3 -20 6 35.1 12
 3 -20 6 68.89 30.3
 3 -20 6 61.99 14.9
 3 20 6 85.89 41.3
 3 20 6 42.5 20.7
 -3 20 -6 74.19 20.1
 -3 20 -6 72.59 35.9
 3 -21 -6 85.19 26.2
 3 -21 -6 149.19 33.4
 -3 21 6 89.39 51.09
 -3 21 6 82.99 47.7
 3 21 -6 82.69 16.9
 2 -21 -6 165.38 30.7
 2 -21 -6 171.78 35.2
 -2 21 6 187.48 74.19
 2 21 -6 188.68 23.3
 -2 21 6 234.78 59.89
 1 -21 -6 144.99 28.4
 1 -21 -6 98.49 25.7
 -1 21 6 122.49 50.49
 -1 21 6 99.79 34.3
 0 -21 -6 150.08 28.9
 0 -21 -6 154.48 26.2
 0 21 -6 125.19 23.8
 0 21 -6 165.88 21
 0 21 -6 146.79 23.9
 0 21 6 139.29 41.2
 0 21 6 65.49 33.9
 -1 -21 -6 167.88 28.1
 -1 -21 -6 127.99 27.7
 1 21 6 189.68 45.6
 -1 21 -6 132.49 24.6
 -1 21 -6 123.19 33.9
 -1 21 -6 184.28 36.9
 1 21 6 74.19 38.3
 1 21 6 101.39 26.3
 -2 -21 -6 335.27 84.19
 -2 -21 -6 241.08 35.3
 -2 -21 -6 224.38 37.8
 2 21 6 271.37 66.49
 -2 21 -6 228.58 32
 -2 21 -6 245.38 50.19
 2 21 6 218.88 39.5
 2 -22 -6 72.39 21.5
 2 -22 -6 77.39 21
 -2 22 6 26.1 26.8
 2 22 -6 53.69 13.6
 -2 22 6 96.29 48.7
 1 -22 -6 86.79 24.1
 1 -22 -6 32.9 15.6
 -1 22 6 53.49 32.6
 -1 22 6 25 29.9
 0 -22 -6 183.78 34.1
 0 -22 -6 173.78 31.4
 0 22 -6 122.79 19.2
 0 22 6 162.68 46.4
 0 22 -6 137.89 23.6
 -1 -22 -6 9.9 12.3
 -1 -22 -6 -6.9 5.4
 -1 22 -6 3.5 12.7
 -1 22 -6 11.8 8.3
 1 22 6 -3 13.4
 1 22 6 2.7 25.6
 -1 22 -6 28.6 19.9
 1 22 6 10.8 13.9
 -2 -22 -6 103.99 23.9
 -2 -22 -6 63.59 52.39
 -2 -22 -6 122.09 27.9
 2 22 6 80.79 26.4
 -2 22 -6 76.69 18.8
 2 22 6 117.69 47.3
 -2 22 -6 88.49 33.5
 1 -23 -6 11.2 14.3
 1 -23 -6 31.6 15
 -1 23 6 -7 25.1
 -1 23 6 19.5 25.6
 0 -23 -6 274.57 40.2
 0 -23 -6 250.17 35.4
 0 23 6 156.68 55.59
 0 23 -6 161.78 33.8
 0 23 -6 204.58 37.1
 0 23 -6 270.97 28.6
 0 23 6 234.68 55.59
 -1 -23 -6 4.9 10.8
 -1 -23 -6 -9.6 6.3
 -1 23 -6 -0.2 10.6
 1 23 6 6 10.9
 1 23 6 29.8 25.8
 -1 23 -6 -8.2 9.2
 -1 23 -6 7.6 8.8
 1 23 6 -12.7 22.3
 0 -24 -6 -8.3 8.1
 0 -24 -6 -3.1 7.7
 0 24 6 -4 21.2
 0 24 -6 -1.7 10.3
 0 24 6 3.6 19.9
 5 0 -7 493.75 72.49
 -5 0 7 488.35 80.89
 5 0 -7 506.45 55.09
 4 0 -7 -7.2 8.6
 -4 0 7 4.2 12.1
 3 0 -7 2457.85 134.69
 -3 0 7 2339.57 139.29
 3 0 -7 2470.15 116.19
 -2 0 7 6.6 9
 2 0 -7 9 4.2
 -1 0 7 1782.42 106.49
 -1 0 7 1749.22 95.09
 1 0 -7 1787.12 85.59
 0 0 -7 0.3 2.6
 0 0 7 -9.2 6.7
 0 0 -7 -4.1 8.6
 1 0 7 801.32 45.1
 1 0 7 673.63 74.49
 -1 0 -7 714.33 46.1
 -1 0 -7 751.82 67.09
 2 0 7 7.4 6.6
 -2 0 -7 2.2 11.3
 2 0 7 -1.7 8.6
 -2 0 -7 -4.1 4
 -3 0 -7 1532.45 120.89
 3 0 7 1370.56 112.59
 3 0 7 1569.64 85.59
 -3 0 -7 1175.38 87.79
 4 0 7 -5.9 16.7
 -4 0 -7 17.1 22.3
 -4 0 -7 -3.6 6.7
 4 0 7 7.3 11.3
 5 0 7 147.59 49.6
 -5 0 -7 121.99 33.9
 -5 0 -7 190.68 61.59
 5 -1 -7 8.4 17.3
 5 -1 -7 26.4 11
 -5 -1 7 -7.7 10.6
 5 1 -7 -16.5 6.6
 5 1 -7 38.8 14.7
 -5 1 7 3 16.3
 -4 -1 7 -8.4 9.7
 4 -1 -7 11.6 9.3
 4 -1 -7 -8.7 8.9
 4 1 -7 11.5 11
 -4 1 7 3.8 12.9
 4 1 -7 22.7 12.8
 3 -1 -7 120.39 27.6
 -3 -1 7 147.59 32.2
 3 -1 -7 135.79 20.9
 -3 1 7 228.58 41.9
 3 1 -7 179.38 31.8
 3 1 -7 156.58 21.9
 -2 -1 7 18.4 12.2
 2 -1 -7 32 8
 -2 -1 7 2.6 9.8
 -2 1 7 51.99 17.6
 -2 1 7 18.2 17.3
 2 1 -7 28.6 8.2
 1 -1 -7 13 7.3
 -1 -1 7 0.3 9.4
 -1 -1 7 5.2 6.8
 -1 1 7 28.3 10.9
 1 1 -7 23.7 7
 -1 1 7 16.6 13.4
 0 -1 -7 92.89 30.9
 0 -1 7 77.69 22.1
 0 -1 -7 51.29 12.5
 0 1 -7 112.09 27.5
 0 1 7 83.29 13.2
 0 1 -7 84.69 14.2
 0 1 7 36 17.1
 -1 -1 -7 79.89 15.6
 1 -1 7 109.49 28.2
 -1 -1 -7 92.39 27.9
 1 -1 7 62.29 12.5
 1 1 7 78.79 15.3
 1 1 7 67.89 23.4
 -1 1 -7 55.89 13.3
 -1 1 -7 77.39 24.2
 -2 -1 -7 1.6 14.7
 2 -1 7 7.9 5.9
 -2 -1 -7 0.3 5.7
 2 -1 7 -1.2 11.3
 -2 1 -7 3.2 12
 -2 1 -7 10.5 7.5
 2 1 7 1.1 4
 2 1 7 -9.2 4.9
 3 -1 7 38 12
 3 -1 7 12.9 17.9
 -3 -1 -7 17.6 21.1
 -3 -1 -7 29.9 11.8
 -3 1 -7 17.1 21.5
 3 1 7 14.8 19
 -4 -1 -7 115.39 25.9
 4 -1 7 33 14.7
 -4 -1 -7 113.09 42.8
 4 -1 7 47.3 29
 -4 1 -7 63.29 18.9
 4 1 7 38 29.5
 -4 1 -7 88.19 37.6
 -5 -1 -7 41.5 17.6
 5 -1 7 -4.9 8.6
 -5 -1 -7 24.4 23.5
 5 1 7 49.9 34.4
 -5 1 -7 12.1 9
 -5 1 -7 46.9 32.2
 5 -2 -7 132.09 38.8
 5 -2 -7 130.59 27.5
 -5 -2 7 124.69 37.4
 -5 2 7 111.09 38.9
 5 2 -7 76.29 28.7
 5 2 -7 121.59 26.4
 -4 -2 7 18.1 18
 4 -2 -7 29.7 18.6
 -4 2 7 53.39 24.2
 4 2 -7 0.8 10.6
 4 2 -7 2.3 8.8
 3 -2 -7 531.25 38.5
 -3 -2 7 598.04 53.29
 3 -2 -7 487.95 60.59
 3 2 -7 570.74 37
 -3 2 7 459.55 62.19
 3 2 -7 480.05 53.69
 -2 -2 7 32.4 15.9
 -2 -2 7 19 10.5
 2 -2 -7 24.8 8.9
 -2 2 7 15.5 12.3
 2 2 -7 31.3 8.2
 -2 2 7 23.3 17.7
 -1 -2 7 724.53 48.7
 -1 -2 7 846.52 58.39
 1 -2 -7 817.92 47.8
 1 2 -7 755.52 42.6
 -1 2 7 784.02 56.49
 -1 2 7 761.12 91.69
 0 -2 7 228.18 34.6
 0 -2 -7 227.78 26.8
 0 -2 -7 184.18 39.4
 0 2 7 216.28 39.9
 0 2 -7 177.48 32.2
 0 2 -7 190.98 21.4
 0 2 7 243.28 20.7
 -1 -2 -7 1583.64 112.99
 1 -2 7 1754.62 109.29
 -1 -2 -7 1658.53 87.69
 1 -2 7 1888.31 82.69
 1 2 7 1552.94 109.29
 -1 2 -7 1634.04 109.09
 1 2 7 1719.23 85.69
 -1 2 -7 1738.93 85.59
 2 -2 7 487.55 36.7
 -2 -2 -7 597.34 80.79
 -2 -2 -7 548.55 42.3
 2 -2 7 455.65 64.69
 -2 2 -7 679.63 79.59
 -2 2 -7 607.34 42.3
 2 2 7 562.54 41
 2 2 7 628.64 78.89
 -3 -2 -7 1226.28 74.69
 3 -2 7 1157.88 69.99
 -3 -2 -7 1100.59 123.39
 3 -2 7 1075.89 96.19
 3 2 7 1165.68 73.29
 -3 2 -7 1158.38 126.19
 3 2 7 1043.1 117.49
 4 -2 7 87.29 39.5
 -4 -2 -7 180.48 51.39
 -4 -2 -7 130.19 27.4
 4 -2 7 202.08 32.7
 -4 2 -7 191.08 34.1
 4 2 7 221.78 61.39
 -4 2 -7 143.79 48.1
 -5 -2 -7 460.25 89.49
 5 -2 7 353.76 73.99
 5 -2 7 378.76 51.99
 -5 -2 -7 283.47 51.19
 -5 2 -7 309.77 73.59
 5 2 7 403.66 81.29
 5 2 7 270.37 52.39
 5 -3 -7 7.3 10.8
 -5 -3 7 -11.3 10
 5 -3 -7 -3.5 11.8
 5 3 -7 -1.7 7.5
 -5 3 7 0.7 12.5
 5 3 -7 -6.7 9.2
 4 -3 -7 18.5 7.6
 4 -3 -7 -4.6 7.5
 4 3 -7 12.6 8.3
 -4 3 7 20.4 19.8
 4 3 -7 -3.6 7.6
 3 -3 -7 2.6 6.5
 -3 -3 7 -2.2 8.9
 3 -3 -7 6.7 3.8
 3 3 -7 -1.4 3.3
 -3 3 7 16.5 12.4
 3 3 -7 8.3 9.3
 2 -3 -7 12.9 5.7
 -2 -3 7 -2.4 5.7
 -2 -3 7 8.1 9.5
 -2 3 7 -10.4 7.4
 2 3 -7 5.8 3.5
 -2 3 7 6.1 11.1
 -1 -3 7 118.79 19
 -1 -3 7 106.59 20.3
 1 -3 -7 130.69 21.1
 -1 3 7 183.88 37.8
 -1 3 7 131.69 26.1
 1 3 -7 106.19 14.4
 0 -3 -7 797.12 71.79
 0 -3 -7 754.62 48.3
 0 -3 7 900.81 59.79
 0 3 7 795.32 68.49
 0 3 7 798.02 47.2
 0 3 -7 777.12 58.79
 1 -3 7 23.4 6.6
 -1 -3 -7 -1.8 10.6
 1 -3 7 0.4 8.5
 -1 -3 -7 12.5 6
 -1 3 -7 -0.7 9.1
 1 3 7 -2.4 10.8
 1 3 7 7.3 5.8
 -1 3 -7 6.8 5.7
 -2 -3 -7 20.7 19
 2 -3 7 12.5 15.2
 -2 -3 -7 65.69 16.6
 2 -3 7 57.89 12.8
 2 3 7 12.9 16.7
 2 3 7 53.79 13.7
 -2 3 -7 41.3 12.6
 -2 3 -7 64.29 23.6
 3 -3 7 186.48 27.9
 -3 -3 -7 134.59 39.9
 -3 -3 -7 108.39 22.8
 3 -3 7 208.08 47
 3 3 7 139.99 25.4
 -3 3 -7 169.98 44.8
 3 3 7 104.39 35.1
 -4 -3 -7 277.47 64.79
 4 -3 7 371.16 73.59
 -4 -3 -7 347.87 44.9
 4 -3 7 417.56 49.4
 4 3 7 270.77 63.79
 -4 3 -7 352.96 72.59
 -5 -3 -7 37.1 23.7
 5 -3 7 14.2 11.3
 -5 -3 -7 -7.5 8.6
 5 -3 7 -19.4 11
 5 3 7 8.6 7.5
 5 3 7 -18 9.6
 -5 3 -7 -3.2 13.2
 5 -4 -7 16.7 13.5
 5 -4 -7 11.7 19.2
 -5 -4 7 21.2 23.1
 5 4 -7 41.4 23.1
 -5 4 7 24.8 24.8
 5 4 -7 13 11.1
 4 -4 -7 746.83 86.49
 -4 -4 7 848.92 72.29
 4 -4 -7 713.83 53.69
 4 4 -7 708.83 49.2
 4 4 -7 699.33 62.69
 -3 -4 7 164.68 30.7
 3 -4 -7 152.78 33.4
 3 -4 -7 183.18 25.7
 3 4 -7 177.48 29.2
 -3 4 7 132.59 39.2
 3 4 -7 151.88 19.8
 -2 -4 7 920.61 56.49
 2 -4 -7 829.82 49.9
 -2 -4 7 788.52 58.29
 2 4 -7 815.12 42.5
 -2 4 7 804.52 67.09
 -2 4 7 895.51 79.49
 1 -4 -7 529.05 37.7
 -1 -4 7 501.55 34.4
 -1 4 7 683.53 79.39
 -1 4 7 508.15 46.1
 0 -4 -7 932.81 55.89
 0 -4 -7 1087.59 85.49
 0 -4 7 995.6 62.39
 0 4 -7 981.6 64.59
 0 4 -7 936.31 48.6
 0 4 7 848.82 52.79
 0 4 7 887.01 76.79
 -1 -4 -7 609.04 43.8
 1 -4 7 642.54 35.5
 -1 -4 -7 716.03 85.79
 1 -4 7 590.34 52.89
 1 4 7 619.84 42.6
 -1 4 -7 694.63 57.89
 1 4 7 561.94 74.39
 -1 4 -7 681.23 40.6
 2 -4 7 525.45 35.7
 -2 -4 -7 546.75 41.9
 -2 -4 -7 448.26 71.09
 2 -4 7 584.64 70.99
 2 4 7 492.45 72.89
 2 4 7 499.85 39.8
 -2 4 -7 440.66 36.4
 -2 4 -7 723.13 83.19
 -3 -4 -7 289.97 63.49
 3 -4 7 240.98 50.69
 3 -4 7 248.28 32.9
 -3 -4 -7 284.97 39.1
 -3 4 -7 316.27 58.59
 3 4 7 259.47 36.4
 3 4 7 264.77 57.99
 -4 -4 -7 454.55 54.39
 4 -4 7 393.06 46.9
 -4 -4 -7 496.75 90.19
 -4 4 -7 534.25 87.69
 4 4 7 445.96 77.79
 -4 4 -7 402.36 49.9
 5 -4 7 106.69 45.2
 -5 -4 -7 109.99 32.5
 -5 -4 -7 18.8 35.5
 5 -4 7 52.19 20.8
 5 4 7 91.89 24.4
 5 4 7 29.8 29.6
 -5 4 -7 77.09 44.7
 -5 4 -7 78.79 27.7
 5 -5 -7 3.1 8.7
 -5 -5 7 10.9 17.7
 5 -5 -7 2.2 15.5
 5 5 -7 1.7 7
 -5 5 7 22 23.5
 5 5 -7 -6.1 7.8
 4 -5 -7 27.1 20.5
 4 -5 -7 18 9.3
 4 5 -7 21.7 10.1
 -3 -5 7 48.9 17.4
 3 -5 -7 29.7 10.1
 3 5 -7 19.4 7.1
 3 5 -7 32.3 12
 -3 5 7 47 21.4
 2 -5 -7 -0.7 6.3
 2 -5 -7 24.3 8.4
 -2 -5 7 12.3 8.5
 -2 5 7 8.2 11.8
 -2 5 7 3.2 14.5
 2 5 -7 22.7 5.9
 1 -5 -7 31.8 9.9
 -1 -5 7 21.4 7.3
 -1 5 7 11.7 11.8
 -1 5 7 3.8 10.1
 0 -5 -7 42 12.1
 0 -5 -7 102.79 30.7
 0 -5 7 42.8 12.9
 0 5 -7 42 10
 0 5 7 58.29 23.3
 0 5 7 39.1 11
 -1 -5 -7 188.68 26.9
 -1 -5 -7 182.48 44.4
 -1 5 -7 251.87 26
 1 5 7 176.98 41.2
 -1 5 -7 202.48 36.1
 1 5 7 198.08 26.2
 -2 -5 -7 15.4 8.6
 2 -5 7 12.9 13.8
 2 -5 7 12.6 5.3
 -2 -5 -7 1.7 13.4
 -2 5 -7 1.8 5.7
 2 5 7 6 15.2
 -2 5 -7 6 12
 2 5 7 6.9 7.2
 3 -5 7 9.3 15.6
 3 -5 7 15.1 9
 -3 -5 -7 -14.9 10.8
 -3 -5 -7 1.7 8.1
 -3 5 -7 30.4 21.4
 -3 5 -7 1.5 7.7
 3 5 7 -13 12.2
 3 5 7 5 8.7
 4 -5 7 22.8 10.7
 -4 -5 -7 6.3 10.9
 4 -5 7 -6.5 18.1
 -4 -5 -7 -12.3 16.3
 4 5 7 17.7 22.4
 -4 5 -7 23.3 12.3
 4 5 7 11.4 10.9
 -4 5 -7 7.9 14.6
 5 -5 7 73.79 39.1
 -5 -5 -7 44.6 40.9
 5 -5 7 25.9 16.1
 -5 5 -7 -15.7 16.1
 5 5 7 90.79 37.3
 -5 5 -7 12.2 13.5
 5 5 7 25.9 17.1
 5 -6 -7 25.1 21.1
 5 -6 -7 74.09 20.4
 -5 -6 7 42.8 22.9
 5 6 -7 53.59 16.9
 5 6 -7 77.19 25.5
 4 -6 -7 97.69 32
 4 -6 -7 147.99 28.3
 -4 -6 7 273.67 45.5
 4 6 -7 188.18 34.2
 4 6 -7 177.78 25.6
 3 -6 -7 365.56 53.49
 -3 -6 7 392.66 45
 3 6 -7 371.36 40.5
 3 6 -7 373.56 26.8
 -3 6 7 269.77 51.49
 2 -6 -7 416.66 37.6
 -2 -6 7 495.05 35
 -2 -6 7 436.46 35.1
 2 -6 -7 505.85 36.5
 2 6 -7 556.14 28.1
 -2 6 7 575.14 69.69
 -2 6 7 468.65 72.99
 1 -6 -7 354.26 31.2
 -1 -6 7 391.16 25.9
 -1 -6 7 350.06 23.2
 -1 6 7 376.56 49.4
 -1 6 7 404.26 66.29
 0 -6 -7 563.24 77.59
 0 -6 -7 601.14 42.3
 0 6 -7 570.44 41.6
 0 6 -7 596.14 44.1
 0 6 7 592.54 41.3
 0 6 7 625.34 78.39
 1 -6 7 25 5.7
 -1 -6 -7 18.8 10
 -1 -6 -7 31.1 21.6
 1 -6 7 19.9 12.7
 -1 6 -7 57.49 19.9
 -1 6 -7 18 7.8
 1 6 7 33.6 21.9
 1 6 7 35.4 11
 -2 -6 -7 793.62 54.99
 2 -6 7 681.63 78.39
 2 -6 7 855.41 47.4
 -2 -6 -7 869.81 104.39
 2 6 7 842.82 97.89
 2 6 7 715.93 52.29
 -2 6 -7 768.52 50.49
 -2 6 -7 857.61 92.19
 3 -6 7 87.59 19.4
 -3 -6 -7 107.39 37.5
 -3 -6 -7 55.69 17.2
 3 -6 7 49.2 25.1
 -3 6 -7 73.09 20.9
 -3 6 -7 81.19 31.7
 3 6 7 58.39 17.8
 -4 -6 -7 199.68 56.19
 4 -6 7 322.57 67.39
 4 -6 7 293.97 40.2
 -4 -6 -7 302.87 42.5
 4 6 7 224.98 38.4
 4 6 7 278.67 64.19
 -4 6 -7 271.37 40.2
 -4 6 -7 232.18 60.59
 5 -6 7 -3.4 19.2
 5 -6 7 0 8.6
 -5 -6 -7 11.2 29
 -5 6 -7 31.4 16.2
 -5 6 -7 1.1 19.3
 5 6 7 38.1 19.6
 5 -7 -7 3.5 8.7
 5 -7 -7 -7.3 7.1
 -5 -7 7 26.2 14
 -5 7 7 9.9 12.9
 5 7 -7 3.4 9.8
 5 7 -7 -9.8 10.2
 -4 -7 7 37.1 19.3
 4 -7 -7 8.2 15.3
 4 -7 -7 39.6 14.9
 4 7 -7 30.7 12.4
 4 7 -7 31.3 18.9
 3 -7 -7 196.58 39.9
 -3 -7 7 215.98 33.3
 3 -7 -7 170.98 27.8
 3 7 -7 190.38 20.8
 3 7 -7 188.28 25.6
 -3 7 7 156.08 40.7
 2 -7 -7 9.6 8.6
 -2 -7 7 6.4 5.5
 -2 -7 7 13.7 6.2
 2 -7 -7 5.9 6.4
 2 7 -7 12.7 3.6
 -2 7 7 6.7 13
 -2 7 7 0.4 14.6
 1 -7 -7 14.4 9.2
 -1 7 7 16.4 13.6
 -1 7 7 26.4 22.1
 0 -7 -7 217.28 49.8
 0 -7 7 240.88 28.9
 0 -7 -7 282.27 33.8
 0 7 -7 255.57 18.1
 0 7 -7 271.57 31.4
 0 7 7 234.58 48.7
 0 7 7 273.77 32.7
 1 -7 7 430.86 49.8
 1 -7 7 360.96 18.7
 -1 -7 -7 443.86 71.39
 -1 -7 -7 372.86 41.4
 -1 7 -7 463.85 54.99
 1 7 7 415.06 63.39
 -1 7 -7 350.46 27
 1 7 7 368.76 32.3
 -2 -7 -7 29.4 24.7
 -2 -7 -7 61.59 16.3
 2 -7 7 101.89 27.1
 2 -7 7 46.6 10.3
 2 7 7 11.7 15.1
 2 7 7 51.79 14.9
 -2 7 -7 51.29 14.2
 -2 7 -7 44 20.1
 3 -7 7 5.8 16
 -3 -7 -7 14.2 10.8
 -3 -7 -7 15 21.1
 3 -7 7 9.5 9.1
 3 7 7 1.8 8
 -3 7 -7 -0.4 13.1
 -3 7 -7 1.7 7.2
 3 7 7 23.7 24.6
 4 -7 7 28.4 13.1
 -4 -7 -7 35.6 34.7
 -4 -7 -7 13.7 11.9
 4 -7 7 30.5 23.7
 4 7 7 79.99 37.1
 -4 7 -7 9.8 10.2
 -4 7 -7 27 29.1
 -5 -7 -7 88.99 30.2
 5 -7 7 82.29 23.9
 5 -7 7 55.79 37.8
 -5 -7 -7 75.09 43
 -5 7 -7 34.9 32.5
 5 7 7 26 18
 5 7 7 113.29 44.6
 -5 7 -7 84.79 23.6
 -5 -8 7 2.1 13.7
 5 -8 -7 11.8 15.4
 5 8 -7 -10 5.9
 5 8 -7 2.9 12.9
 -5 8 7 11.9 18.6
 4 -8 -7 98.69 23.7
 4 -8 -7 105.69 34.7
 -4 -8 7 152.48 32.9
 4 8 -7 134.89 21.8
 3 -8 -7 101.09 20.6
 -3 -8 7 111.19 21.4
 3 8 -7 110.09 15.7
 -3 8 7 85.79 30
 3 8 -7 95.29 17
 2 -8 -7 1024.5 60.99
 2 -8 -7 1075.99 66.39
 2 8 -7 981.8 46.1
 -2 8 7 999.4 83.19
 -2 8 7 1139.99 123.59
 1 -8 -7 53.89 12.6
 1 -8 -7 51.49 14
 -1 8 7 106.69 36.3
 -1 8 7 35.4 18.3
 0 -8 -7 1443.76 83.09
 0 -8 -7 1645.24 122.59
 0 -8 7 1490.75 76.89
 0 8 -7 1570.44 80.19
 0 8 7 1542.45 83.79
 0 8 7 1457.65 114.19
 0 8 -7 1570.84 69.69
 -1 -8 -7 22.7 19.8
 -1 -8 -7 10.8 7.4
 1 -8 7 1.3 7.4
 1 8 7 10.8 6.5
 1 8 7 17.5 16.7
 -2 -8 -7 1442.46 80.29
 -2 -8 -7 1254.87 111.29
 2 8 7 1283.57 110.19
 -2 8 -7 1284.07 71.89
 -2 8 -7 1079.19 90.59
 -3 -8 -7 76.69 20.9
 3 -8 7 44.4 26.3
 3 -8 7 35.9 12.1
 -3 -8 -7 91.39 36.9
 3 8 7 64.69 32.4
 -3 8 -7 35.8 13.2
 -3 8 -7 29 23.6
 4 -8 7 581.54 48.8
 4 -8 7 684.73 98.99
 -4 -8 -7 740.33 110.69
 -4 -8 -7 631.74 54.79
 4 8 7 589.64 96.39
 -4 8 -7 609.04 52.69
 -5 -8 -7 34.8 18.9
 5 -8 7 21.6 16.2
 5 -8 7 1.8 23.4
 -5 -8 -7 23.3 35
 5 8 7 20.4 24
 -5 8 -7 16.3 28.7
 -5 8 -7 33.3 18.1
 5 8 7 12.9 12.2
 5 -9 -7 79.49 24.2
 -5 -9 7 53.99 27.6
 5 -9 -7 46.8 29.4
 -5 9 7 40 29.7
 5 9 -7 24.4 18.3
 5 9 -7 41.2 17
 4 -9 -7 36.4 15.3
 -4 -9 7 69.49 21.6
 4 -9 -7 36.2 23.5
 4 9 -7 15.7 9.8
 4 9 -7 52.49 17.3
 3 -9 -7 100.79 23.9
 -3 -9 7 69.69 16.4
 3 -9 -7 84.69 18.9
 -3 9 7 136.29 38.5
 -3 9 7 81.89 33
 3 9 -7 85.69 15.1
 3 9 -7 105.49 15.4
 2 -9 -7 34.9 13.2
 2 -9 -7 27.1 11.5
 2 9 -7 27 4.7
 -2 9 7 30.1 25.5
 1 -9 -7 9.6 7.3
 1 -9 -7 -1.5 4.2
 -1 9 7 0.6 8.6
 -1 9 7 -5.7 11.9
 0 -9 -7 60.19 15.7
 0 -9 7 52.59 10.8
 0 -9 -7 28.4 25.6
 0 9 -7 75.19 14.1
 0 9 -7 64.69 9.8
 0 9 7 55.69 15.7
 0 9 7 107.79 34.3
 1 -9 7 108.79 23.9
 -1 -9 -7 113.39 22.1
 -1 -9 -7 154.08 44.1
 -1 9 -7 139.69 28
 -1 9 -7 116.09 17.2
 1 9 7 113.99 22.2
 1 9 7 116.39 35.3
 2 -9 7 67.99 23.1
 -2 -9 -7 84.99 34.2
 2 -9 7 105.29 14.8
 2 9 7 122.49 38.2
 2 9 7 114.69 22.9
 -2 9 -7 85.49 17.3
 -2 9 -7 78.89 25.1
 -3 -9 -7 94.19 38.3
 3 -9 7 81.09 16.4
 -3 -9 -7 63.49 18.5
 -3 9 -7 78.79 19.3
 -3 9 -7 19.2 21.3
 3 9 7 75.49 30.4
 4 -9 7 20.8 12.2
 -4 -9 -7 53.29 32.6
 4 -9 7 -12.5 12
 -4 -9 -7 10.7 12.5
 -4 9 -7 5.3 10.3
 4 9 7 26.3 12.3
 4 9 7 57.49 29
 -5 -9 -7 17.7 28.2
 5 -9 7 28.1 17.8
 -5 -9 -7 1.9 11.2
 5 -9 7 60.39 38.2
 -5 9 -7 25.4 15
 -5 9 -7 75.19 43.7
 5 9 7 32.8 28.6
 5 9 7 3.8 14.6
 5 -10 -7 -8 8.1
 5 -10 -7 -5.8 11
 -5 -10 7 19.7 18.9
 -5 10 7 6 19.8
 5 10 -7 19 12.8
 5 10 -7 4 12.7
 4 -10 -7 759.32 94.39
 4 -10 -7 711.93 58.89
 -4 10 7 790.62 104.79
 4 10 -7 716.93 48.3
 4 10 -7 852.01 58.29
 3 -10 -7 421.76 50.69
 3 -10 -7 509.35 42.1
 -3 -10 7 461.05 33.3
 -3 10 7 494.65 76.19
 -3 10 7 423.86 80.59
 3 10 -7 503.55 31.1
 2 -10 -7 568.14 43.5
 2 10 -7 613.04 28.8
 -2 10 7 757.12 103.89
 -2 10 7 704.63 83.99
 1 -10 -7 165.48 26.5
 1 -10 -7 156.48 23.2
 -1 10 7 162.28 45.9
 -1 10 7 133.79 32
 0 -10 -7 1072.89 64.69
 0 -10 -7 904.81 109.39
 0 -10 7 979.8 50.09
 0 10 -7 960.3 47.3
 0 10 7 1067.09 64.49
 0 10 7 784.32 102.19
 -1 -10 -7 297.77 37.3
 -1 -10 -7 361.76 68.29
 1 -10 7 323.87 41.9
 1 10 7 332.97 39.5
 1 10 7 274.77 57.29
 -1 10 -7 369.46 47.1
 -1 10 -7 331.57 25.6
 -2 -10 -7 1257.47 78.49
 -2 -10 -7 1412.46 120.19
 2 -10 7 1265.37 93.29
 2 -10 7 1326.07 63.49
 2 10 7 1170.28 77.19
 -2 10 -7 1386.36 98.29
 -2 10 -7 1266.17 71.99
 -3 -10 -7 302.27 69.79
 3 -10 7 349.37 30.2
 3 -10 7 305.77 57.79
 -3 -10 -7 372.16 46.3
 3 10 7 314.97 64.79
 -3 10 -7 350.66 63.19
 -3 10 -7 292.37 39.6
 -4 -10 -7 333.77 46.1
 4 -10 7 224.48 34.5
 4 -10 7 278.17 60.19
 -4 -10 -7 239.98 65.39
 4 10 7 257.47 66.39
 4 10 7 239.08 40.3
 -4 10 -7 250.67 40
 -4 10 -7 322.87 83.29
 5 -10 7 65.99 39
 5 -10 7 101.69 27.4
 -5 -10 -7 84.89 26.2
 -5 10 -7 82.79 43.9
 5 10 7 84.09 40.8
 -5 10 -7 115.09 29.2
 5 -11 -7 4 10
 5 -11 -7 -6.9 11.6
 -5 -11 7 10.4 12.1
 -5 11 7 -14.4 14.7
 5 11 -7 1 8.4
 5 11 -7 -2.5 10.3
 -4 -11 7 21.7 22
 4 -11 -7 28.7 15
 4 11 -7 14.1 10.7
 4 11 -7 2.9 7.9
 -4 11 7 47.5 31.3
 3 -11 -7 21.9 18.2
 -3 -11 7 25.8 6.1
 -3 -11 7 34.3 9.4
 3 -11 -7 67.49 18.6
 3 11 -7 40.3 9.4
 -3 11 7 7.7 20.3
 -3 11 7 53.99 40.1
 2 -11 -7 208.88 33.3
 2 -11 -7 203.78 29.6
 2 11 -7 201.38 11.9
 -2 11 7 169.48 41.4
 -2 11 7 165.68 48.4
 1 -11 -7 35.9 12.6
 -1 11 7 26.1 24.5
 -1 11 7 15 14.7
 0 -11 -7 460.25 76.59
 0 -11 -7 403.76 44.6
 0 -11 7 329.97 21.2
 0 11 7 237.88 52.69
 0 11 -7 318.87 21.1
 0 11 -7 369.06 24.5
 0 11 7 449.76 45.9
 1 -11 7 43.4 15
 -1 -11 -7 31.9 23.3
 -1 -11 -7 55.19 16.3
 -1 11 -7 52.29 16.9
 -1 11 -7 80.69 14.7
 1 11 7 75.09 18.5
 1 11 7 69.79 31.2
 -2 -11 -7 266.67 36.8
 2 -11 7 244.18 44.5
 -2 -11 -7 314.67 66.69
 2 -11 7 292.27 20.1
 2 11 7 269.27 43.5
 -2 11 -7 241.68 31.1
 -2 11 -7 268.17 47.6
 3 -11 7 45.1 26
 3 -11 7 49.5 13.5
 -3 -11 -7 44 33
 -3 -11 -7 69.09 20.3
 -3 11 -7 28.1 13.1
 -3 11 -7 35.9 21.5
 3 11 7 68.39 31.7
 -4 -11 -7 40.8 18.6
 -4 -11 -7 55.79 35.3
 4 -11 7 41.1 15.2
 -4 11 -7 51.29 18.9
 4 11 7 87.69 26.3
 4 11 7 47.1 33.1
 -4 11 -7 90.69 43.5
 -5 -12 7 48.3 36.8
 5 -12 -7 39.6 29.7
 -5 12 7 165.68 69.39
 5 12 -7 39.6 13.9
 5 12 -7 54.29 20
 4 -12 -7 4.3 9.1
 4 -12 -7 -6.7 7
 -4 -12 7 8.8 10.6
 4 -12 -7 18.2 20
 4 12 -7 -2.8 6.1
 -4 12 7 -3.7 12.5
 4 12 -7 -0.1 6.1
 3 -12 -7 193.28 35.5
 -3 12 7 267.07 64.99
 -3 12 7 186.88 49.99
 3 12 -7 280.37 20.7
 2 -12 -7 128.39 25.9
 2 -12 -7 132.09 27.6
 -2 12 7 101.59 33
 2 12 -7 133.69 9.1
 -2 12 7 178.98 50.29
 1 -12 -7 140.79 22.8
 -1 12 7 148.09 43.3
 0 -12 -7 221.08 52.99
 0 -12 -7 247.08 34.2
 0 12 -7 238.78 28.9
 0 12 -7 228.38 17.1
 0 12 7 183.98 49.5
 0 12 7 233.98 38.7
 1 -12 7 683.93 53.19
 -1 -12 -7 820.82 108.49
 1 12 7 731.03 53.59
 -1 12 -7 619.74 53.59
 1 12 7 765.02 102.79
 -1 12 -7 739.03 43.3
 -2 -12 -7 88.79 21.1
 -2 -12 -7 115.59 42.7
 -2 12 -7 116.49 20.2
 -2 12 -7 118.89 32.1
 2 12 7 55.49 30.8
 -3 -12 -7 529.95 56.09
 3 -12 7 454.45 35.8
 -3 -12 -7 356.36 79.69
 3 -12 7 547.75 77.49
 -3 12 -7 474.25 41.4
 -3 12 -7 532.35 79.39
 3 12 7 530.95 90.89
 4 -12 7 384.86 73.39
 -4 -12 -7 362.86 50.19
 4 -12 7 451.95 47.5
 4 12 7 589.74 99.39
 -4 12 -7 372.76 89.29
 -4 12 -7 523.75 57.49
 4 12 7 354.86 59.89
 4 -13 -7 37.7 15.8
 -4 -13 7 9.3 9.6
 -4 13 7 10.1 24.6
 4 13 -7 20.9 9.1
 4 13 -7 21.8 10.1
 3 -13 -7 64.39 19.8
 -3 13 7 59.89 32.9
 -3 13 7 147.39 51.29
 3 13 -7 67.09 12.2
 2 -13 -7 -2.4 7.9
 2 13 -7 0.1 2
 -2 13 7 -14.4 7.4
 -2 13 7 1.1 19.8
 1 -13 -7 42.5 14.5
 1 -13 -7 36.9 11.4
 -1 13 7 -0.1 17.3
 1 13 -7 34.7 3.5
 1 13 -7 31.1 3.2
 0 -13 -7 3.1 7
 0 -13 -7 -1.7 16.3
 0 13 7 6.5 4.8
 0 13 -7 0.9 3.7
 0 13 -7 0.5 4.3
 0 13 7 7.3 10.4
 0 13 -7 3.1 3.8
 -1 -13 -7 116.29 24.1
 -1 -13 -7 119.59 38
 1 -13 7 125.89 24.1
 1 13 7 118.99 24.7
 -1 13 -7 112.29 25.1
 1 13 7 116.19 40
 -1 13 -7 128.29 18.6
 2 -13 7 69.89 7.7
 -2 -13 -7 63.19 18.5
 2 -13 7 70.19 8.3
 -2 -13 -7 25 27.7
 -2 13 -7 62.39 15.4
 2 13 7 51.89 26.9
 -2 13 -7 98.09 29.3
 -3 -13 -7 155.28 30.4
 3 -13 7 157.38 39.4
 -3 -13 -7 183.78 55.19
 3 13 7 183.88 32.4
 -3 13 -7 176.98 30.7
 -3 13 -7 263.47 54.39
 3 13 7 146.09 48.5
 -4 -13 -7 8.1 18.4
 4 -13 7 8.7 19.6
 -4 -13 -7 -0.5 9
 4 -13 7 5.8 8.6
 -4 13 -7 17.4 26.1
 4 13 7 5.3 11
 -4 13 -7 2.8 9.1
 -4 -14 7 45.2 12.2
 4 -14 -7 44.3 16.4
 -4 14 7 3.4 27.3
 4 14 -7 20.5 10.2
 4 14 -7 54.29 10.9
 3 -14 -7 381.26 50.79
 3 14 -7 413.26 27.2
 -3 14 7 461.35 79.39
 -3 14 7 294.27 73.29
 2 -14 -7 274.97 39.3
 2 14 -7 212.58 13.3
 -2 14 7 288.97 58.29
 -2 14 7 204.78 58.89
 1 -14 -7 1195.98 76.29
 1 -14 -7 1165.08 70.49
 1 14 -7 1168.08 50.39
 -1 14 7 1434.06 104.69
 -1 14 7 1075.29 132.19
 0 -14 -7 480.55 51.39
 0 -14 -7 457.45 36.5
 0 14 7 429.36 76.49
 0 14 7 563.84 62.39
 0 14 -7 412.16 21
 -1 -14 -7 579.74 47.6
 -1 -14 -7 481.05 88.29
 1 -14 7 597.44 47.1
 1 14 7 622.54 97.29
 -1 14 -7 550.24 49
 -1 14 -7 561.74 37.2
 -2 -14 -7 215.08 59.59
 2 -14 7 201.38 45.3
 -2 -14 -7 221.48 34.1
 -2 14 -7 163.98 38.9
 2 14 7 219.18 58.09
 -2 14 -7 195.08 27.9
 3 -14 7 340.27 62.49
 -3 -14 -7 291.57 41.3
 -3 -14 -7 207.78 59.09
 3 14 7 241.08 60.49
 -3 14 -7 259.47 36.8
 3 14 7 199.48 35.9
 -3 14 -7 320.77 61.19
 -4 -14 -7 -2.9 18.9
 -4 -14 -7 12.5 12.5
 4 -14 7 2.1 19.9
 4 -14 7 53.29 17.1
 4 14 7 36.2 15.7
 4 14 7 13.8 26.4
 -4 14 -7 1.9 10.4
 4 -15 -7 -3.3 10.8
 4 -15 -7 -4.8 7.7
 -4 15 7 -11.7 20.8
 4 15 -7 -5.3 5
 -4 15 7 3.9 21.4
 3 -15 -7 30 14.3
 3 -15 -7 29.1 17.8
 3 15 -7 35.8 9.3
 -3 15 7 9.9 22.9
 -3 15 7 30 28.4
 2 -15 -7 496.55 55.19
 -2 15 7 368.46 68.39
 -2 15 7 390.76 80.39
 2 15 -7 488.35 24.8
 1 -15 -7 118.89 23.3
 1 -15 -7 94.59 21.4
 1 15 -7 94.39 7.6
 -1 15 7 64.99 29.2
 -1 15 7 25.2 29.6
 0 -15 -7 68.49 17.4
 0 15 -7 54.49 10.2
 0 15 7 27.1 26.2
 0 15 7 110.79 32.6
 -1 -15 -7 114.19 24.3
 -1 -15 -7 156.38 50.59
 1 15 7 54.49 32.7
 -1 15 -7 44.4 16.7
 -1 15 -7 64.99 13.6
 -2 -15 -7 220.18 36.1
 -2 -15 -7 236.48 63.89
 2 -15 7 192.68 40.2
 -2 15 -7 264.07 32.9
 2 15 7 143.89 48.3
 2 15 7 246.18 39.4
 -3 -15 -7 49.2 19.4
 3 -15 7 67.79 12.5
 3 -15 7 68.19 26.8
 -3 -15 -7 50.19 36
 3 15 7 71.29 22.3
 -3 15 -7 68.09 26.5
 -3 15 -7 83.49 21.2
 3 15 7 38.9 22.3
 4 -15 7 125.99 46.2
 4 -15 7 57.39 16.3
 -4 -15 -7 93.79 44.3
 -4 -15 -7 77.09 23
 4 15 7 43.3 37.2
 4 15 7 88.09 25.3
 4 -16 -7 14.8 12.4
 4 -16 -7 -3.7 8.8
 4 16 -7 4.5 8
 -4 16 7 54.09 39.2
 -4 16 7 34.1 28.4
 3 -16 -7 167.68 31.3
 3 -16 -7 214.68 39.8
 -3 16 7 210.38 55.69
 -3 16 7 221.88 61.99
 3 16 -7 245.78 20.2
 2 -16 -7 38.5 17.1
 2 -16 -7 20.2 15.1
 2 16 -7 61.79 8.6
 -2 16 7 91.99 34.9
 -2 16 7 52.79 31.8
 1 -16 -7 705.13 56.59
 1 16 -7 779.22 35.6
 -1 16 7 629.24 100.09
 -1 16 7 673.53 90.09
 0 -16 -7 48 14.5
 0 -16 -7 33.3 13.7
 0 16 7 22.6 18.9
 0 16 7 30 26.5
 0 16 -7 39.7 9.1
 -1 -16 -7 671.03 107.19
 -1 -16 -7 678.13 53.29
 -1 16 -7 655.73 54.29
 1 16 7 727.83 107.39
 -1 16 -7 588.64 40.3
 2 -16 7 43.8 19.9
 -2 -16 -7 42.4 34.4
 -2 -16 -7 82.09 22.3
 2 16 7 38.1 32.7
 2 16 7 43.4 16.5
 -2 16 -7 55.89 17.8
 3 -16 7 625.64 39.1
 -3 -16 -7 678.93 57.09
 3 -16 7 677.53 86.49
 3 16 7 748.73 115.59
 -3 16 -7 644.84 91.99
 -3 16 -7 595.34 50.49
 -4 -16 -7 -6.4 10.3
 4 -16 7 -5.8 7.9
 4 -16 7 -12.5 11.6
 -4 16 -7 7.1 13.5
 4 16 7 9.5 22
 4 -17 -7 3.4 9.7
 -4 17 7 18.8 21.6
 4 17 -7 11.1 9
 -4 17 7 15.6 26.2
 3 -17 -7 5.3 12.2
 -3 17 7 27.4 25.1
 3 17 -7 6.9 6.5
 -3 17 7 -16.4 15.1
 2 -17 -7 47 17.3
 2 -17 -7 22 13.6
 2 17 -7 32.2 7
 -2 17 7 34.8 24.9
 -2 17 7 25.2 28.4
 1 -17 -7 2.2 8.1
 -1 17 7 -6 9.9
 -1 17 7 -11.8 12.2
 1 17 -7 0.4 3.3
 0 -17 -7 180.78 31.2
 0 17 7 236.28 49.99
 0 17 7 174.08 51.39
 0 17 -7 174.28 19.1
 -1 -17 -7 101.19 23.8
 -1 -17 -7 68.09 39.6
 1 17 7 104.49 24.8
 -1 17 -7 93.09 23.1
 1 17 7 119.39 44.7
 -1 17 -7 112.49 18.9
 -2 -17 -7 242.68 66.69
 2 -17 7 274.47 45.9
 -2 -17 -7 196.78 33.7
 2 17 7 226.98 38.4
 -2 17 -7 173.98 27.7
 2 17 7 208.78 59.39
 -3 -17 -7 -8.6 9.3
 3 -17 7 15.3 6.4
 3 -17 7 8.9 9.8
 3 -17 7 -0.6 14.6
 -3 -17 -7 23.8 32.1
 -3 17 -7 8.3 16.9
 3 17 7 23.7 13
 3 17 7 16.5 23
 -3 17 -7 -3.7 6.9
 3 -18 -7 367.36 49.1
 3 -18 -7 375.56 59.49
 -3 18 7 416.46 90.89
 3 18 -7 389.66 28.5
 -3 18 7 436.36 82.19
 2 -18 -7 13.9 11.5
 2 -18 -7 3.8 11.9
 -2 18 7 4.1 19.8
 -2 18 7 21.7 32.1
 2 18 -7 9.7 4.8
 1 -18 -7 681.83 56.79
 1 -18 -7 824.32 55.69
 -1 18 7 740.83 113.79
 -1 18 7 537.75 83.89
 1 18 -7 671.73 35
 0 -18 -7 160.28 30.1
 0 18 7 118.79 34.7
 0 18 -7 144.49 17.6
 0 18 7 100.09 41.6
 0 18 7 142.69 29.9
 -1 -18 -7 718.73 114.69
 -1 -18 -7 757.42 60.29
 1 18 7 809.12 117.19
 -1 18 -7 810.72 49.2
 1 18 7 756.02 62.19
 -1 18 -7 769.02 61.59
 -2 -18 -7 39.9 27
 2 -18 7 0.8 10.9
 -2 -18 -7 2.8 10.3
 2 18 7 26.6 12.6
 -2 18 -7 5.9 7.9
 2 18 7 2 23.1
 -2 18 -7 -8.2 10.1
 3 -18 7 212.38 16.2
 -3 -18 -7 289.27 41.9
 3 -18 7 212.08 48.3
 -3 -18 -7 238.58 69.49
 3 -18 7 213.78 17.8
 3 18 7 283.17 68.99
 -3 18 -7 253.27 58.69
 -3 18 -7 227.98 35.6
 3 18 7 150.18 32.9
 3 -19 -7 -2.2 7.7
 3 -19 -7 6.8 7.6
 3 19 -7 2.3 6.3
 -3 19 7 36.4 36.1
 -3 19 7 4.9 22.3
 2 -19 -7 2.7 10.1
 2 19 -7 5.5 4.9
 -2 19 7 17.6 23.3
 -2 19 7 -17.8 20.2
 1 -19 -7 155.98 28.1
 1 -19 -7 168.28 31.5
 -1 19 7 73.69 42.4
 -1 19 7 123.79 40.6
 0 -19 -7 3.9 8.4
 0 -19 -7 7.8 11.2
 0 19 7 12.9 18.9
 0 19 -7 25.2 8.2
 0 19 7 16.9 23.5
 0 19 7 24.8 13.4
 -1 -19 -7 33.1 12.9
 -1 -19 -7 32.6 17
 -1 -19 -7 56.69 39
 1 19 7 48 17
 -1 19 -7 45.3 17.8
 1 19 7 45.2 36.7
 -1 19 -7 41.3 19.7
 -1 19 -7 53.99 13.8
 -2 -19 -7 41.4 27.7
 2 -19 7 29.4 18.8
 -2 -19 -7 6.5 12.8
 2 19 7 -23.4 11.5
 -2 19 -7 -11.5 8
 2 19 7 19.6 15.9
 -2 19 -7 2 7.4
 -3 -19 -7 59.19 22.2
 3 -19 7 38.9 25.6
 3 19 7 30.3 17.2
 -3 19 -7 18.1 19.4
 3 19 7 61.39 36.2
 -3 19 -7 25.4 14.1
 3 -20 -7 252.77 45
 3 -20 -7 166.38 35.4
 3 20 -7 191.58 24
 -3 20 7 93.19 54.09
 -3 20 7 191.48 61.39
 2 -20 -7 33.6 19.4
 2 20 -7 36.1 8.9
 1 -20 -7 405.46 48.1
 1 -20 -7 299.27 44.9
 -1 20 7 444.96 89.29
 -1 20 7 359.96 69.29
 0 -20 -7 88.19 21.3
 0 -20 -7 117.19 27.4
 0 20 -7 154.68 19.5
 0 20 7 85.29 32.9
 0 20 7 107.79 42.4
 -1 -20 -7 575.74 61.39
 -1 -20 -7 457.65 49.6
 -1 20 -7 498.05 60.89
 1 20 7 463.95 91.09
 -1 20 -7 536.05 58.39
 -1 20 -7 398.96 33.7
 -2 -20 -7 64.19 42.4
 2 -20 7 98.89 28.1
 -2 -20 -7 139.09 29.6
 2 20 7 62.69 43.1
 -2 20 -7 145.89 37.3
 -2 20 -7 122.29 23.6
 2 20 7 64.49 24.9
 2 -21 -7 20 15.2
 2 -21 -7 27.2 14.4
 -2 21 7 21.8 27.7
 -2 21 7 45.6 34
 2 21 -7 40.5 10.8
 1 -21 -7 79.69 24.5
 1 -21 -7 74.79 21.1
 -1 21 7 60.39 35.1
 0 -21 -7 12.8 11.9
 0 -21 -7 -3.7 8.5
 0 21 7 23.6 21.6
 0 21 7 -10.6 14.6
 0 21 -7 7.2 6.5
 -1 -21 -7 48.1 19.6
 -1 -21 -7 105.99 24.8
 1 21 7 30.2 24
 1 21 7 52.39 19
 1 21 7 61.99 36.8
 -1 21 -7 53.69 19.6
 -1 21 -7 30.6 18.2
 -2 -21 -7 35 19.6
 -2 -21 -7 33.8 13.7
 -2 -21 -7 -1.9 24.5
 2 21 7 59.79 39.5
 2 21 7 44.6 20.8
 -2 21 -7 33.9 23.1
 -2 21 -7 33 13.3
 2 -22 -7 287.17 43.7
 2 -22 -7 249.58 44.3
 2 22 -7 265.37 28
 -2 22 7 288.77 77.29
 1 -22 -7 59.59 20.5
 1 -22 -7 83.79 24
 -1 22 7 31.8 27.8
 -1 22 7 9.3 24.3
 0 -22 -7 260.67 36.8
 0 -22 -7 161.98 33.6
 0 22 -7 234.18 25.5
 0 22 7 147.79 58.39
 0 22 7 158.08 43
 -1 -22 -7 170.98 34.5
 -1 -22 -7 148.49 26.8
 1 22 7 211.28 65.79
 -1 22 -7 134.09 22.1
 -1 22 -7 117.29 28.1
 1 22 7 119.79 31.2
 -1 22 -7 150.18 34.4
 1 22 7 137.19 43.8
 1 -23 -7 -0.6 9.5
 1 -23 -7 -1.2 12.4
 -1 23 7 37 31.9
 -1 23 7 18.2 26.1
 0 -23 -7 21.4 13.9
 0 23 7 7.9 18.8
 0 23 7 31.7 24.4
 5 0 -8 0.4 7.9
 5 0 -8 10.1 17.8
 -5 0 8 -12.2 11.9
 -4 0 8 329.17 57.99
 4 0 -8 366.46 41.6
 4 0 -8 412.26 58.59
 -3 0 8 -5.9 7.3
 3 0 -8 5.7 4.2
 -2 0 8 1093.29 74.09
 -2 0 8 1076.09 83.19
 2 0 -8 1047 56.59
 1 0 -8 7.4 4.5
 -1 0 8 -4.5 7.6
 0 0 8 2490.75 141.79
 0 0 -8 2512.35 117.99
 -1 0 -8 -4.2 1.7
 -1 0 -8 -2.3 10.3
 1 0 8 10.6 5.6
 1 0 8 0 8.8
 -2 0 -8 1656.23 94.99
 2 0 8 1970.1 95.09
 2 0 8 1661.43 121.99
 -2 0 -8 1876.91 131.59
 3 0 8 14 20.5
 -3 0 -8 17.8 22.1
 -3 0 -8 3.5 6.6
 3 0 8 15.3 9
 4 0 8 484.25 84.09
 -4 0 -8 384.46 78.69
 -4 0 -8 410.46 51.59
 5 0 8 20.8 14.7
 -5 0 -8 21.8 14.4
 -5 0 -8 0.6 28.8
 5 0 8 25.8 30
 5 -1 -8 26.8 16.4
 -5 -1 8 26.8 23.2
 5 -1 -8 66.29 31.3
 5 1 -8 97.79 24
 5 1 -8 5.1 15.8
 -5 1 8 57.19 30.7
 4 -1 -8 155.78 36.1
 4 -1 -8 178.98 28.4
 -4 -1 8 120.59 34.3
 4 1 -8 113.09 30.2
 3 -1 -8 181.58 25.3
 -3 -1 8 131.99 31.5
 -3 1 8 123.39 36.9
 3 1 -8 169.28 22.5
 2 -1 -8 200.28 23.5
 -2 -1 8 179.98 31.6
 -2 -1 8 175.58 36.9
 -2 1 8 189.38 33.6
 2 1 -8 216.48 18.7
 1 -1 -8 461.85 33
 -1 -1 8 432.76 53.39
 -1 -1 8 395.66 36
 1 1 -8 396.66 29.7
 -1 1 8 450.35 59.69
 -1 1 8 451.45 49.2
 0 -1 -8 157.58 22.8
 0 -1 -8 197.68 41.6
 0 1 -8 160.28 33.4
 0 1 8 164.88 35.4
 0 1 -8 147.39 20.6
 -1 -1 -8 736.93 50.29
 -1 -1 -8 872.91 76.49
 1 -1 8 865.91 47.6
 1 -1 8 774.92 67.69
 -1 1 -8 790.52 50.29
 1 1 8 820.22 48.8
 1 1 8 777.52 86.29
 -1 1 -8 695.63 80.99
 2 -1 8 18.2 7.9
 2 -1 8 15.2 17.4
 -2 -1 -8 -1.4 4.9
 -2 -1 -8 0.1 12.7
 -2 1 -8 6.7 5.9
 -2 1 -8 -3.3 11.7
 2 1 8 22 8.6
 2 1 8 19.5 18.2
 -3 -1 -8 670.53 97.79
 -3 -1 -8 658.03 52.99
 3 -1 8 663.53 68.29
 3 -1 8 587.44 86.09
 3 1 8 586.84 85.49
 -3 1 -8 740.33 54.19
 -3 1 -8 683.43 96.89
 3 1 8 707.83 51.69
 -4 -1 -8 17.8 19.8
 -4 -1 -8 10.8 12
 4 -1 8 -5.7 16.4
 4 1 8 -15.3 12.6
 -4 1 -8 9.1 9.9
 -4 1 -8 14.5 19.3
 5 -1 8 162.58 53.99
 -5 -1 -8 140.89 31.3
 5 -1 8 168.88 36.9
 -5 -1 -8 169.58 54.19
 5 1 8 243.28 64.79
 -5 1 -8 171.88 36
 5 1 8 265.77 46.6
 -5 1 -8 119.79 48.6
 -5 -2 8 -3.6 15.1
 5 -2 -8 11.3 18.9
 5 -2 -8 11.9 11.8
 -5 2 8 84.29 37.4
 5 2 -8 14.9 17.7
 5 2 -8 52.59 17.3
 4 -2 -8 167.08 38.5
 4 -2 -8 130.19 24.6
 -4 -2 8 121.99 34.5
 4 2 -8 116.29 28.9
 4 2 -8 138.99 23.6
 -3 -2 8 21.9 15.1
 3 -2 -8 22 9.6
 -3 2 8 42.7 18.8
 -3 2 8 10.4 16.1
 -2 -2 8 14.4 13.4
 2 -2 -8 50.29 11.6
 -2 -2 8 13.3 10.1
 2 2 -8 31.4 7.9
 -2 2 8 23.2 19
 -2 2 8 18.8 14.7
 -1 -2 8 92.09 18.7
 -1 -2 8 72.29 19.5
 1 -2 -8 63.89 14.5
 -1 2 8 63.39 18.2
 -1 2 8 112.09 28.5
 1 2 -8 100.69 15.5
 0 -2 -8 106.89 18.9
 0 -2 -8 89.59 28.7
 0 -2 8 87.49 22.6
 0 2 -8 93.19 25.2
 0 2 8 94.59 28
 0 2 8 92.19 16.1
 1 -2 8 67.79 12.4
 -1 -2 -8 71.89 26.2
 -1 -2 -8 50.69 13.6
 1 -2 8 45.9 19
 -1 2 -8 65.29 13.9
 1 2 8 27.4 19
 -1 2 -8 96.79 26.3
 1 2 8 68.89 14.3
 2 -2 8 160.78 24.3
 -2 -2 -8 253.97 54.89
 -2 -2 -8 196.08 29.9
 2 -2 8 181.78 42
 2 2 8 125.79 35.8
 2 2 8 170.78 26.2
 -2 2 -8 249.48 31.9
 -2 2 -8 159.58 40.1
 3 -2 8 19.8 12.1
 -3 -2 -8 22.5 25.9
 3 -2 8 3.8 16.4
 -3 -2 -8 32.8 13
 -3 2 -8 19.2 11.3
 -3 2 -8 18.4 20.6
 3 2 8 19.8 9.4
 3 2 8 9.5 15.4
 4 -2 8 120.29 44.3
 -4 -2 -8 74.19 36.1
 -4 -2 -8 110.29 25.7
 -4 2 -8 83.19 38.8
 -4 2 -8 94.99 23.5
 4 2 8 100.39 38.7
 4 2 8 80.79 22
 5 -2 8 24.4 17.7
 -5 -2 -8 24.1 16.4
 -5 -2 -8 27.4 47.7
 5 -2 8 30.2 30.4
 -5 2 -8 44.3 37.2
 -5 2 -8 10.5 13.9
 5 2 8 -4.6 18.4
 5 2 8 20.3 16.2
 5 -3 -8 277.87 56.39
 5 -3 -8 136.89 30.8
 -5 -3 8 221.48 48.4
 5 3 -8 211.18 33.1
 5 3 -8 165.98 39.1
 -4 -3 8 -4.6 9.1
 4 -3 -8 17.6 17.4
 4 -3 -8 19.3 8.6
 4 3 -8 37.7 12.2
 4 3 -8 40.9 17.9
 3 -3 -8 373.16 38.9
 -3 -3 8 413.36 53.49
 -3 3 8 296.87 57.49
 -3 3 8 334.67 53.69
 3 3 -8 343.47 27.3
 2 -3 -8 185.78 27.3
 -2 -3 8 160.78 30.1
 -2 -3 8 160.08 27.2
 2 -3 -8 177.58 23.3
 2 3 -8 156.78 18
 -2 3 8 128.39 35.8
 -2 3 8 191.78 36.6
 -1 -3 8 1249.18 78.49
 1 -3 -8 1290.77 70.89
 -1 -3 8 1302.67 71.69
 -1 3 8 1319.87 84.19
 -1 3 8 1091.89 90.29
 1 3 -8 1279.67 63.99
 0 -3 -8 122.59 35.1
 0 -3 -8 56.89 13.7
 0 -3 8 90.59 22.8
 0 3 8 95.79 28.4
 0 3 -8 87.69 14.2
 0 3 -8 60.99 19.7
 0 3 8 90.19 16.2
 1 -3 8 875.31 70.49
 1 -3 8 736.93 42.7
 -1 -3 -8 729.53 50.89
 -1 -3 -8 907.81 80.89
 -1 3 -8 705.13 78.89
 -1 3 -8 838.52 49.3
 1 3 8 818.22 89.89
 1 3 8 759.32 49.1
 2 -3 8 150.48 37.5
 -2 -3 -8 166.28 43.6
 2 -3 8 116.69 19.8
 -2 -3 -8 129.39 23.3
 -2 3 -8 171.48 41.6
 -2 3 -8 137.39 23.2
 2 3 8 108.89 20.8
 2 3 8 87.89 31
 -3 -3 -8 175.18 56.69
 -3 -3 -8 210.68 32.4
 3 -3 8 251.27 32.6
 3 -3 8 174.38 45.7
 3 3 8 176.28 30.4
 3 3 8 123.29 40.7
 -3 3 -8 193.98 31.1
 -3 3 -8 214.48 50.19
 4 -3 8 160.18 45.8
 -4 -3 -8 171.68 33
 -4 -3 -8 160.98 51.49
 4 3 8 149.99 47.8
 -4 3 -8 176.78 51.09
 -4 3 -8 157.18 31.2
 4 3 8 112.49 26.7
 5 -3 8 40.6 35.2
 -5 -3 -8 93.79 26.9
 5 -3 8 23.4 19.9
 -5 -3 -8 25 33.6
 5 3 8 87.49 26.4
 5 3 8 44.8 33.8
 -5 3 -8 101.39 28.5
 5 -4 -8 117.49 38.7
 5 -4 -8 47.7 19.7
 -5 -4 8 46.7 27
 -5 4 8 68.09 34.5
 5 4 -8 73.29 19.9
 5 4 -8 64.09 27.4
 -4 -4 8 292.37 50.39
 4 -4 -8 326.17 52.89
 4 -4 -8 171.58 29.3
 4 4 -8 217.88 29.2
 4 4 -8 245.88 40.2
 3 -4 -8 215.18 29.6
 -3 -4 8 177.28 32.2
 3 4 -8 196.08 23.2
 -3 4 8 185.88 47.4
 -3 4 8 247.08 49
 -2 -4 8 581.14 44.2
 -2 -4 8 552.14 47.5
 2 -4 -8 562.64 43
 2 -4 -8 550.34 38.8
 -2 4 8 628.94 70.99
 -2 4 8 625.24 82.19
 -1 -4 8 396.06 30.7
 1 -4 -8 314.97 36.1
 -1 4 8 414.66 52.59
 -1 4 8 365.96 58.49
 1 4 -8 387.16 25.9
 0 -4 8 1334.77 81.29
 0 -4 -8 1106.29 96.49
 0 -4 -8 1301.87 72.99
 0 4 -8 1280.17 83.99
 0 4 8 1362.76 71.29
 0 4 8 1299.47 99.29
 0 4 -8 1288.67 65.29
 1 -4 8 1768.42 109.09
 -1 -4 -8 1568.74 90.79
 -1 -4 -8 1919.71 130.09
 1 -4 8 1679.13 79.39
 1 4 8 1666.83 120.89
 1 4 8 1632.04 88.69
 -1 4 -8 1864.81 113.09
 -1 4 -8 1835.02 87.69
 2 -4 8 537.95 37
 2 -4 8 432.56 63.89
 -2 -4 -8 509.85 42.6
 -2 -4 -8 459.45 76.59
 2 4 8 595.64 83.09
 -2 4 -8 568.54 76.39
 2 4 8 526.75 41.5
 -2 4 -8 530.05 40.7
 -3 -4 -8 668.43 98.89
 -3 -4 -8 560.84 48.1
 3 -4 8 552.74 82.19
 3 -4 8 561.64 43.1
 3 4 8 359.46 69.49
 3 4 8 531.75 45.7
 -3 4 -8 602.44 85.99
 -3 4 -8 573.84 46.3
 -4 -4 -8 301.37 43.1
 4 -4 8 318.47 68.89
 -4 -4 -8 294.27 70.19
 -4 4 -8 295.17 43
 4 4 8 412.86 51.49
 -4 4 -8 451.55 82.29
 4 4 8 251.17 60.89
 -5 -4 -8 132.09 48.2
 5 -4 8 105.69 44
 -5 -4 -8 118.19 30.3
 5 4 8 111.29 28.9
 -5 4 -8 130.09 49.6
 -5 4 -8 140.69 31.4
 -5 -5 8 27.9 21.8
 5 -5 -8 32.7 13.1
 -5 5 8 11.2 11.1
 5 5 -8 28.4 14.3
 5 5 -8 8.9 16.3
 4 -5 -8 26.4 13.1
 -4 -5 8 67.39 24.4
 4 -5 -8 38.5 21.5
 4 5 -8 48.6 13.3
 -4 5 8 66.89 39.9
 4 5 -8 55.49 20.1
 -3 -5 8 10.9 12.2
 -3 -5 8 39.9 16
 3 -5 -8 27.5 10.5
 3 5 -8 43.7 10
 -3 5 8 -0.9 15.9
 -3 5 8 2.3 11.7
 -2 -5 8 58.39 14.6
 2 -5 -8 105.09 20.2
 -2 5 8 80.59 24.5
 -2 5 8 119.09 35.8
 -1 -5 8 159.08 20.9
 1 -5 -8 163.48 25.2
 -1 -5 8 160.18 26.5
 1 5 -8 174.38 18.4
 -1 5 8 112.89 32.3
 -1 5 8 156.38 32.5
 0 -5 -8 262.57 52.29
 0 -5 -8 284.07 33.8
 0 -5 8 233.58 33.4
 0 5 8 383.16 60.59
 0 5 8 241.18 30.5
 0 5 -8 317.67 41.2
 0 5 -8 272.17 21.2
 -1 -5 -8 360.86 40.8
 -1 -5 -8 269.97 55.49
 1 -5 8 373.86 51.39
 1 5 8 255.17 50.39
 -1 5 -8 370.06 28.1
 -1 5 -8 277.17 44.4
 1 5 8 363.46 38.5
 -2 -5 -8 141.49 26
 2 -5 8 151.98 21.2
 2 -5 8 152.38 36.3
 -2 -5 -8 108.59 35.7
 2 5 8 76.99 32.5
 -2 5 -8 143.59 35.4
 2 5 8 121.39 23.2
 -2 5 -8 91.59 18.6
 -3 -5 -8 359.16 71.79
 3 -5 8 256.27 55.19
 3 -5 8 264.17 34.4
 -3 -5 -8 268.47 39.2
 3 5 8 252.77 56.79
 -3 5 -8 164.38 45.5
 3 5 8 208.98 33.6
 4 -5 8 70.69 38.3
 4 -5 8 48.7 18.4
 -4 -5 -8 149.69 48
 -4 -5 -8 99.59 24.6
 -4 5 -8 102.59 24.1
 4 5 8 71.39 20.7
 -4 5 -8 171.18 47.8
 4 5 8 80.39 36.1
 5 -5 8 54.99 38.7
 -5 -5 -8 39.7 34.7
 -5 -5 -8 51.69 21
 -5 5 -8 30.7 31.9
 -5 5 -8 112.19 29.4
 5 5 8 72.39 21.8
 5 5 8 81.29 46.3
 -5 -6 8 169.58 43.3
 5 -6 -8 276.77 60.29
 5 6 -8 219.68 33.1
 -5 6 8 172.68 51.19
 5 6 -8 268.47 46.2
 4 -6 -8 96.89 32.6
 4 6 -8 64.49 19.5
 4 6 -8 81.59 16.5
 -4 6 8 76.49 29.2
 -3 -6 8 3.8 9.7
 3 -6 -8 5.7 6.4
 -3 6 8 -1.9 14.6
 3 6 -8 9.6 5.4
 -3 6 8 28.5 18.9
 2 -6 -8 135.19 24.3
 -2 -6 8 160.98 23.8
 2 -6 -8 144.09 21.9
 -2 -6 8 109.69 18.8
 -2 6 8 133.19 40.3
 -2 6 8 121.09 36.5
 1 -6 -8 1248.08 74.09
 -1 -6 8 1257.07 64.19
 -1 -6 8 1309.67 68.59
 -1 6 8 1324.67 89.89
 1 6 -8 1309.67 61.49
 -1 6 8 1295.87 105.09
 0 -6 -8 914.71 104.79
 0 -6 -8 632.74 46.7
 0 -6 8 535.85 73.39
 0 6 -8 610.04 49.8
 0 6 -8 669.53 38.2
 0 6 8 751.12 48.1
 0 6 8 813.32 93.49
 1 -6 8 538.55 58.89
 1 -6 8 394.66 22.2
 -1 -6 -8 455.85 73.99
 -1 -6 -8 381.96 42.2
 1 6 8 396.86 67.29
 1 6 8 414.76 34.8
 -1 6 -8 389.16 54.39
 -1 6 -8 392.56 30.2
 2 -6 8 187.58 42
 2 -6 8 265.97 22.5
 -2 -6 -8 218.08 51.39
 -2 6 -8 220.68 30.3
 2 6 8 206.18 48.3
 -2 6 -8 262.67 49.3
 2 6 8 309.37 48.1
 -3 -6 -8 381.06 76.59
 3 -6 8 314.37 59.59
 3 -6 8 401.96 41.6
 -3 -6 -8 366.96 46.7
 -3 6 -8 443.76 48.6
 3 6 8 398.76 49.7
 -3 6 -8 610.84 85.89
 3 6 8 411.86 74.79
 4 -6 8 143.89 28.6
 4 -6 8 102.39 50.69
 -4 -6 -8 153.18 30.5
 -4 -6 -8 167.98 54.89
 4 6 8 163.48 32.3
 4 6 8 125.99 45.2
 -4 6 -8 243.28 60.99
 -4 6 -8 203.38 35.4
 -5 -6 -8 120.59 30.6
 5 -6 8 78.59 37.8
 -5 -6 -8 220.18 69.19
 -5 6 -8 173.08 36.1
 -5 6 -8 258.27 72.29
 5 6 8 201.88 61.39
 5 6 8 153.98 34.2
 -5 -7 8 104.19 35.7
 5 -7 -8 142.69 43.5
 5 -7 -8 97.09 25.9
 5 7 -8 106.29 23.3
 5 7 -8 158.88 35.1
 -5 7 8 166.98 52.69
 4 -7 -8 345.87 58.49
 4 -7 -8 238.68 37.6
 -4 -7 8 297.67 45.8
 4 7 -8 232.08 36.4
 4 7 -8 266.47 31.4
 3 -7 -8 32.2 12.8
 -3 -7 8 50.69 16.6
 -3 -7 8 21.2 10.8
 -3 7 8 72.49 31.6
 3 7 -8 39.3 9.3
 -2 -7 8 346.07 25.5
 2 -7 -8 364.36 30.8
 2 -7 -8 318.57 40
 -2 -7 8 308.97 23.9
 -2 7 8 363.06 56.39
 -2 7 8 325.97 62.99
 -1 -7 8 170.48 14.1
 -1 -7 8 191.28 15.9
 1 -7 -8 193.38 27.7
 -1 7 8 199.48 48.2
 -1 7 8 163.68 35.5
 1 7 -8 173.58 13.9
 0 -7 -8 1217.78 106.29
 0 -7 -8 1211.98 72.49
 0 7 8 1114.39 69.69
 0 7 -8 1191.18 73.49
 0 7 -8 1270.87 60.39
 0 7 8 1371.06 106.29
 -1 -7 -8 7.2 6.2
 1 -7 8 -1.7 7.6
 -1 -7 -8 19 17.9
 -1 7 -8 0 9.1
 1 7 8 -12.6 11.1
 -1 7 -8 -2.1 3.8
 1 7 8 5.7 3.9
 2 -7 8 219.38 44.4
 -2 -7 -8 243.78 54.89
 -2 -7 -8 211.78 33.1
 2 -7 8 191.18 22.1
 -2 7 -8 234.78 31.2
 2 7 8 241.38 53.39
 -2 7 -8 228.78 45.8
 2 7 8 229.58 32.7
 -3 -7 -8 83.09 41.5
 -3 -7 -8 98.89 23.9
 3 -7 8 41.7 23.7
 3 -7 8 73.39 17.1
 -3 7 -8 57.49 17.5
 3 7 8 71.89 32.8
 -3 7 -8 144.69 41.9
 4 -7 8 38.2 14.9
 -4 -7 -8 11.8 24.1
 -4 -7 -8 5.2 11.3
 -4 7 -8 20.5 13.9
 4 7 8 -3.7 19.2
 -4 7 -8 24.2 19.7
 4 7 8 22 13.2
 -5 -7 -8 32.7 31.1
 -5 -7 -8 16.2 15.7
 5 -7 8 2.1 22.9
 5 -7 8 12.9 12.8
 -5 7 -8 37.8 18.1
 5 7 8 13.1 18.4
 -5 7 -8 35.2 31.7
 5 -8 -8 132.29 31.4
 -5 -8 8 104.79 33.9
 5 -8 -8 116.29 39.7
 5 8 -8 130.59 31
 -5 8 8 119.79 43.8
 5 8 -8 144.29 26.9
 4 -8 -8 28.5 13.2
 -4 -8 8 7.2 12
 4 -8 -8 3.4 18
 4 8 -8 15.8 17.6
 4 8 -8 15.4 9.8
 -3 -8 8 379.76 33.3
 3 -8 -8 445.56 51.99
 3 -8 -8 373.46 43.4
 -3 8 8 284.87 66.29
 3 8 -8 346.87 25.8
 2 -8 -8 11.4 6.5
 -2 8 8 24.3 23.6
 -2 8 8 31.3 16.1
 1 -8 -8 881.41 59.19
 1 8 -8 914.31 43.1
 -1 8 8 1107.69 118.29
 -1 8 8 816.62 72.49
 0 -8 8 168.18 23.7
 0 -8 -8 199.18 29.1
 0 -8 -8 252.17 56.19
 0 8 8 221.48 49.8
 0 8 -8 228.08 17.4
 0 8 -8 153.08 24.8
 -1 -8 -8 998.2 63.19
 1 -8 8 940.21 68.49
 -1 -8 -8 844.72 107.19
 1 8 8 871.21 59.69
 1 8 8 949.71 108.79
 -1 8 -8 897.61 52.09
 -1 8 -8 863.31 68.09
 -2 -8 -8 31.6 13.3
 2 -8 8 19.4 17.8
 2 -8 8 50.99 10
 2 8 8 83.99 30.9
 -2 8 -8 60.99 24.6
 2 8 8 54.69 16
 -2 8 -8 33.4 11.7
 -3 -8 -8 302.87 42.5
 3 -8 8 302.07 34.1
 -3 -8 -8 347.57 75.19
 3 -8 8 242.28 51.99
 -3 8 -8 294.67 38.9
 -3 8 -8 364.86 68.19
 3 8 8 271.57 61.19
 -4 -8 -8 25.8 16.4
 -4 -8 -8 79.39 42.3
 4 -8 8 12.3 19.7
 4 -8 8 43.8 15.7
 4 8 8 79.09 23
 -4 8 -8 16.9 13.2
 -4 8 -8 1.7 19.1
 4 8 8 -7.1 11.6
 5 -9 -8 2 15.1
 5 -9 -8 7.4 9.9
 -5 -9 8 -12.1 9.1
 5 9 -8 14.3 15.4
 -5 9 8 41.6 30.9
 5 9 -8 -1.1 9.4
 -4 -9 8 63.99 21.7
 4 -9 -8 90.79 23
 4 9 -8 87.19 26
 -4 9 8 76.59 30.9
 4 9 -8 96.89 19.1
 -3 -9 8 1.7 6.5
 -3 -9 8 7.9 7.5
 3 -9 -8 19.8 8.9
 3 -9 -8 11.3 11.8
 3 9 -8 -4.5 3.5
 2 -9 -8 294.67 38.9
 2 -9 -8 314.37 36.5
 -2 9 8 261.37 50.29
 -2 9 8 314.37 65.79
 2 9 -8 297.17 17.4
 1 -9 -8 120.09 22.9
 1 -9 -8 69.09 15.5
 -1 9 8 102.89 35.6
 1 9 -8 107.19 8.8
 0 -9 8 331.17 27.3
 0 -9 -8 411.56 74.29
 0 -9 -8 394.36 42.6
 0 9 -8 385.76 31.4
 0 9 8 326.37 39
 0 9 -8 352.26 23.5
 0 9 8 438.96 71.39
 -1 -9 -8 249.68 59.89
 1 -9 8 270.97 40
 -1 -9 -8 270.57 42.8
 -1 9 -8 278.37 41.2
 -1 9 -8 315.07 25.4
 1 9 8 292.87 61.09
 -2 -9 -8 278.97 62.99
 -2 -9 -8 323.07 42
 2 -9 8 320.27 51.49
 2 -9 8 243.98 19.9
 -2 9 -8 270.67 49
 -2 9 -8 249.48 32.3
 2 9 8 213.98 34.1
 3 -9 8 321.37 58.69
 3 -9 8 326.87 35.7
 -3 -9 -8 186.58 53.49
 -3 -9 -8 331.17 43.9
 -3 9 -8 309.47 40.9
 3 9 8 347.07 69.19
 -3 9 -8 263.77 57.99
 -4 -9 -8 402.86 84.09
 4 -9 8 443.96 47.9
 -4 -9 -8 368.76 50.69
 4 -9 8 524.35 87.29
 -4 9 -8 317.27 74.69
 -4 9 -8 366.76 48.7
 4 9 8 305.47 70.49
 -5 -10 8 106.89 29.9
 5 -10 -8 163.68 49.99
 5 -10 -8 162.48 35.2
 5 10 -8 148.19 27.6
 5 10 -8 121.49 28.9
 4 -10 -8 9.6 7.5
 4 10 -8 -0.9 5.2
 -4 10 8 -7.8 13.9
 4 10 -8 4.1 6.9
 3 -10 -8 342.97 42.1
 3 -10 -8 306.67 42.4
 -3 10 8 182.38 54.29
 3 10 -8 279.07 21.9
 2 -10 -8 160.48 29.1
 2 -10 -8 72.09 16.8
 -2 10 8 135.59 44.3
 2 10 -8 106.39 8.3
 -2 10 8 129.69 35.2
 1 -10 -8 1093.99 64.99
 -1 10 8 1068.19 87.49
 1 10 -8 1108.29 48.6
 -1 10 8 1217.68 108.69
 0 -10 -8 17.2 8.7
 0 -10 8 7.2 5.7
 0 -10 -8 -5.2 14.4
 0 10 -8 19.5 6
 0 10 8 3.3 17.4
 0 10 8 48.7 16.3
 0 10 -8 13.1 6.8
 -1 -10 -8 698.53 54.39
 1 -10 8 793.42 59.59
 -1 -10 -8 775.12 108.29
 -1 10 -8 856.41 47.9
 1 10 8 682.93 53.19
 1 10 8 805.42 104.59
 -1 10 -8 771.42 60.89
 2 -10 8 8 4.6
 -2 -10 -8 5.5 14.2
 -2 -10 -8 9.7 10.7
 2 -10 8 25 18.2
 2 10 8 22.6 11.1
 2 10 8 25.2 22.1
 -2 10 -8 -4.6 12.7
 -2 10 -8 1.5 7.1
 3 -10 8 1074.89 114.29
 -3 -10 -8 1002.5 129.99
 -3 -10 -8 905.51 68.49
 -3 10 -8 1095.59 119.49
 -3 10 -8 908.11 63.79
 3 10 8 943.71 123.89
 -4 -10 -8 -1.8 9.1
 -4 -10 -8 20.9 32.5
 4 -10 8 15.2 21.2
 4 -10 8 -8.8 4.9
 4 10 8 -4.7 4.4
 -4 10 -8 0.6 10.1
 4 10 8 -7 11.4
 4 -11 -8 101.09 24.7
 4 -11 -8 111.19 27.7
 -4 -11 8 95.99 20.5
 -4 11 8 105.79 48.4
 -4 11 8 104.29 40.2
 4 11 -8 141.89 21.5
 3 -11 -8 516.45 57.99
 3 -11 -8 519.35 44.6
 -3 11 8 525.65 80.99
 -3 11 8 574.24 97.09
 3 11 -8 484.85 31.1
 2 -11 -8 187.98 31.5
 2 -11 -8 204.28 30.6
 2 11 -8 215.98 12.6
 -2 11 8 214.28 48.4
 -2 11 8 200.28 53.89
 1 -11 -8 52.69 16.5
 1 -11 -8 5.8 7.8
 1 11 -8 20.8 3.7
 -1 11 8 17.6 20.1
 0 -11 8 85.49 11.4
 0 -11 -8 109.69 23.6
 0 -11 -8 82.39 35
 0 11 8 63.79 18.9
 0 11 8 45.2 28.3
 0 11 -8 87.09 13.6
 0 11 -8 86.99 12.4
 -1 -11 -8 96.89 21.5
 -1 -11 -8 91.29 37.1
 1 -11 8 88.89 22.1
 1 11 8 69.29 18.6
 -1 11 -8 98.39 16.5
 1 11 8 105.69 38.9
 -1 11 -8 104.89 24.5
 -2 -11 -8 126.79 26.1
 2 -11 8 88.69 32.4
 -2 -11 -8 114.99 44.3
 2 11 8 153.08 48
 -2 11 -8 113.49 30.7
 -2 11 -8 99.29 19.3
 3 -11 8 15.3 7.8
 3 -11 8 7.4 18.5
 -3 -11 -8 36.6 27.5
 -3 -11 -8 19.7 12.8
 -3 11 -8 26.7 13.7
 3 11 8 20.6 20.1
 -3 11 -8 39.9 22.2
 -4 -11 -8 47.5 36.1
 -4 -11 -8 121.19 29.3
 4 -11 8 81.19 37.6
 4 -11 8 192.08 30.8
 -4 11 -8 125.59 27.1
 4 11 8 46.5 32
 4 11 8 98.59 25
 -4 -12 8 64.49 14.9
 4 -12 -8 64.29 24.5
 4 -12 -8 105.79 27.1
 -4 12 8 130.79 52.19
 4 12 -8 57.49 14.3
 3 -12 -8 240.08 39.6
 3 -12 -8 243.68 36.4
 -3 12 8 162.88 53.59
 -3 12 8 190.08 49.2
 3 12 -8 240.18 19.2
 2 -12 -8 159.38 31.4
 -2 12 8 146.99 56.79
 -2 12 8 161.28 39.5
 2 12 -8 139.69 9
 1 -12 -8 180.08 30.7
 1 -12 -8 197.08 28.8
 -1 12 8 152.68 37.4
 -1 12 8 159.78 46.8
 1 12 -8 172.58 9.8
 0 -12 -8 51.99 37.4
 0 -12 -8 117.99 23.9
 0 12 8 89.69 20.9
 0 12 -8 75.79 11.8
 0 12 8 73.19 32.2
 -1 -12 -8 144.79 43.8
 -1 -12 -8 164.38 29.1
 1 -12 8 172.48 30.2
 -1 12 -8 140.99 28.2
 1 12 8 128.69 26.3
 1 12 8 236.48 60.19
 -1 12 -8 200.78 24.5
 -2 -12 -8 472.25 90.69
 2 -12 8 407.86 74.39
 -2 -12 -8 392.36 47.7
 -2 12 -8 344.87 57.39
 -2 12 -8 420.76 42.9
 2 12 8 363.46 73.09
 3 -12 8 102.89 34.6
 -3 -12 -8 130.09 28.4
 3 -12 8 93.49 15.9
 -3 -12 -8 132.99 47.5
 3 12 8 129.19 46.6
 -3 12 -8 126.09 40.9
 -3 12 -8 192.28 31.1
 4 -12 8 64.09 37.1
 -4 -12 -8 36.1 37
 -4 -12 -8 65.29 22.3
 4 -12 8 115.69 24
 4 12 8 103.39 27.6
 -4 12 -8 76.29 22.1
 4 12 8 46.1 34.8
 4 -13 -8 74.19 28.7
 4 -13 -8 78.99 24.2
 -4 13 8 24.4 29
 4 13 -8 50.49 13.8
 -4 13 8 6.3 25.2
 3 -13 -8 -4.7 7.3
 3 -13 -8 -4.2 8.9
 -3 13 8 -25 10.8
 3 13 -8 -1.7 3.9
 -3 13 8 22.4 26.6
 2 -13 -8 15 12.7
 -2 13 8 -8 7.8
 -2 13 8 5.2 21.4
 -1 13 8 12.7 17.1
 -1 13 8 0.3 21
 1 13 -8 11 2.8
 0 -13 -8 266.47 64.09
 0 -13 -8 332.27 42.2
 0 13 8 388.56 75.39
 0 13 8 264.87 39
 0 13 -8 271.77 20
 -1 -13 -8 204.08 33.8
 -1 -13 -8 255.87 66.19
 -1 13 -8 178.28 31
 -1 13 -8 210.48 25.1
 1 13 8 158.48 47.2
 -2 -13 -8 119.19 41.4
 -2 -13 -8 106.79 24.8
 2 -13 8 126.29 32.2
 -2 13 -8 196.58 27.9
 2 13 8 98.19 43.1
 -3 -13 -8 26.2 30.9
 3 -13 8 57.59 11.5
 3 -13 8 34.8 23.6
 -3 -13 -8 30.1 16.5
 -3 13 -8 72.79 18.8
 -3 13 -8 103.59 35.2
 3 13 8 92.49 24.9
 3 13 8 96.59 36.7
 4 -13 8 34.7 31.8
 -4 -13 -8 126.99 55.49
 4 -13 8 52.59 15.3
 4 13 8 27.4 30.3
 4 13 8 89.99 26.6
 -4 13 -8 45.9 20.1
 4 -14 -8 92.49 26.2
 4 -14 -8 71.79 22.4
 4 14 -8 78.89 16.8
 -4 14 8 172.28 58.49
 -4 14 8 82.39 41.6
 3 -14 -8 19.7 15.6
 3 -14 -8 48.1 15.7
 3 14 -8 45.1 9.7
 -3 14 8 57.39 39.5
 -3 14 8 32.3 27.1
 2 -14 -8 868.81 64.99
 -2 14 8 837.62 104.29
 2 14 -8 850.41 36.9
 -2 14 8 689.53 106.29
 1 -14 -8 375.36 46.7
 -1 14 8 449.26 84.69
 -1 14 8 460.55 70.99
 1 14 -8 440.26 20.9
 0 -14 -8 713.43 55.29
 0 14 8 854.01 112.59
 0 14 -8 643.14 36.7
 -1 -14 -8 21.9 13.2
 -1 -14 -8 43.6 30
 -1 14 -8 42.1 15
 1 14 8 45 24.7
 -1 14 -8 44 11.7
 -2 -14 -8 815.32 62.09
 -2 -14 -8 799.72 120.09
 2 -14 8 911.41 73.89
 -2 14 -8 750.02 101.39
 -2 14 -8 691.03 50.59
 2 14 8 546.55 94.79
 3 -14 8 363.46 64.19
 -3 -14 -8 258.27 41.2
 3 -14 8 281.37 23.3
 -3 -14 -8 247.58 64.99
 -3 14 -8 237.78 36.6
 -3 14 -8 303.87 61.09
 3 14 8 274.27 50.29
 3 14 8 247.58 65.89
 4 -14 8 252.17 33.5
 -4 -14 -8 244.08 49.1
 4 -14 8 351.26 67.89
 -4 -14 -8 302.07 83.19
 4 14 8 209.08 59.99
 -4 14 -8 305.27 51.99
 4 -15 -8 24.4 14.4
 4 -15 -8 12.7 14.3
 -4 15 8 -17.1 14.3
 4 15 -8 1.3 7
 -4 15 8 31.6 31.7
 3 -15 -8 51.59 17.6
 3 -15 -8 14.4 13.5
 -3 15 8 18.5 26.8
 -3 15 8 19.4 26.1
 2 -15 -8 27.2 13.3
 -2 15 8 7 22.3
 -2 15 8 19.9 22.5
 1 -15 -8 233.48 36.1
 1 15 -8 206.88 12.5
 -1 15 8 267.17 55.39
 -1 15 8 211.88 57.69
 0 -15 -8 21.2 14.2
 0 15 8 19.5 27.2
 0 15 8 58.89 23.6
 0 15 -8 38.1 8.8
 -1 -15 -8 216.98 57.19
 -1 -15 -8 245.28 37.1
 1 15 8 173.48 52.79
 -1 15 -8 146.99 28.6
 -1 15 -8 165.68 22.5
 -2 -15 -8 64.99 35.1
 2 -15 8 41.4 18.4
 -2 -15 -8 48.8 18.8
 2 15 8 60.99 31.9
 -2 15 -8 13.2 16.2
 -3 -15 -8 71.89 23
 -3 -15 -8 49.5 46.2
 3 -15 8 53.09 28.4
 3 -15 8 66.49 18.7
 3 15 8 106.79 45.1
 3 15 8 107.29 29.1
 -3 15 -8 70.69 20.1
 -3 15 -8 73.19 30.8
 4 -16 -8 38.2 21.5
 -4 16 8 -4.8 26.6
 -4 16 8 13.2 26.9
 4 16 -8 10.4 9.1
 3 -16 -8 33.1 16
 3 -16 -8 14.9 11.4
 -3 16 8 20.7 28.7
 2 -16 -8 114.19 25.8
 2 -16 -8 95.59 24.6
 -2 16 8 142.69 44
 2 16 -8 77.79 8.1
 -2 16 8 80.99 44
 1 -16 -8 63.59 20.2
 1 -16 -8 88.49 23.4
 1 16 -8 63.79 7.6
 -1 16 8 63.99 28.4
 -1 16 8 16.8 28.7
 0 -16 -8 1.4 9.2
 0 16 8 0.3 21.3
 0 16 -8 25.8 7.6
 0 16 8 30.5 20.3
 -1 -16 -8 47.5 19.4
 1 -16 8 42 15.9
 -1 -16 -8 24 25.3
 -1 16 -8 15.2 11.7
 -1 16 -8 36.4 11
 1 16 8 31.3 27.6
 -2 -16 -8 255.27 69.19
 2 -16 8 172.28 37.7
 -2 -16 -8 283.87 43.1
 2 16 8 242.58 66.69
 2 16 8 255.87 42.1
 -2 16 -8 246.98 32.9
 -2 16 -8 290.27 50.49
 3 -16 8 3.9 5.4
 3 -16 8 -3.8 13
 -3 -16 -8 -2.1 8.5
 3 -16 8 8.4 6
 -3 -16 -8 -13.9 15.9
 -3 16 -8 2.3 9.9
 -3 16 -8 0.6 11.7
 3 16 8 3.8 9.6
 3 16 8 39.3 34.8
 3 -17 -8 84.89 29.1
 3 -17 -8 116.29 27.8
 -3 17 8 169.68 62.79
 -3 17 8 99.19 58.49
 3 17 -8 117.09 15.7
 2 -17 -8 -2.1 9.7
 2 -17 -8 39.3 15.1
 2 17 -8 13.1 4.1
 -2 17 8 37.3 28.6
 -2 17 8 3.4 19.2
 1 -17 -8 270.47 37.5
 1 -17 -8 131.79 29.1
 -1 17 8 185.08 45.4
 -1 17 8 152.88 53.49
 1 17 -8 205.68 13.5
 0 -17 -8 6.8 9.4
 0 -17 -8 4.5 9.4
 0 17 -8 8.3 5.6
 0 17 8 -7.5 16.3
 0 17 8 -4.2 10.4
 -1 -17 -8 133.49 51.39
 -1 -17 -8 152.08 31.5
 1 -17 8 139.89 23.8
 1 17 8 87.79 23.9
 -1 17 -8 128.79 25.5
 1 17 8 146.59 50.99
 -1 17 -8 129.49 20.5
 -2 -17 -8 -1.2 10.2
 -2 -17 -8 -3.5 8.3
 2 -17 8 -7.1 7.1
 -2 17 -8 9.7 10.6
 -2 17 -8 -1.7 5.5
 2 17 8 4.7 24.7
 -3 -17 -8 146.59 31.7
 3 -17 8 126.29 37.6
 -3 -17 -8 229.98 72.29
 -3 17 -8 135.69 27.4
 -3 17 -8 190.38 49.99
 3 17 8 116.89 31.4
 3 17 8 164.68 55.09
 3 -18 -8 43.1 22.6
 3 -18 -8 79.29 24.2
 -3 18 8 80.39 44.5
 3 18 -8 54.99 12.3
 2 -18 -8 265.67 43.9
 2 18 -8 267.17 17.2
 -2 18 8 442.06 94.39
 -2 18 8 189.18 49.9
 1 -18 -8 129.59 29
 1 -18 -8 86.39 21.1
 -1 18 8 61.39 31.4
 -1 18 8 20.2 27.7
 0 -18 -8 299.87 42.6
 0 -18 -8 279.47 38.5
 0 18 -8 339.57 24.4
 0 18 8 268.97 43.4
 0 18 8 373.36 66.09
 0 18 8 291.97 71.79
 -1 -18 -8 191.28 58.79
 -1 -18 -8 361.76 48.7
 1 18 8 213.78 61.39
 1 18 8 238.38 39.7
 -1 18 -8 234.08 35.1
 -1 18 -8 223.38 28.5
 -2 -18 -8 555.84 62.29
 2 -18 8 606.24 71.99
 -2 -18 -8 484.25 98.99
 2 18 8 700.53 73.19
 -2 18 -8 622.14 47.4
 -2 18 -8 680.03 80.79
 -3 -18 -8 65.19 26.4
 3 -18 8 28.5 23.1
 -3 18 -8 44.9 30.2
 -3 18 -8 96.69 23.8
 3 18 8 62.69 42.8
 3 -19 -8 50.49 21.9
 -3 19 8 -12.1 15.4
 -3 19 8 -5.7 20.6
 2 -19 -8 123.39 30.3
 2 -19 -8 78.59 21.4
 -2 19 8 275.07 64.69
 -2 19 8 67.89 42.9
 2 19 -8 103.99 12.2
 1 -19 -8 80.59 21.1
 1 -19 -8 60.39 19.9
 1 19 -8 76.59 10.2
 -1 19 8 48.2 34.6
 -1 19 8 41.8 28.3
 0 -19 -8 7.8 11.7
 0 -19 -8 25.2 14.1
 0 19 8 30.6 28.8
 0 19 -8 29.2 8.5
 -1 -19 -8 72.59 22
 -1 -19 -8 75.19 19.1
 1 19 8 105.99 31.6
 -1 19 -8 69.49 19.4
 -1 19 -8 87.09 16.8
 1 19 8 23.1 33.4
 2 -19 8 -8.1 6.4
 -2 -19 -8 -7.8 8.9
 -2 -19 -8 -3.1 18.1
 -2 19 -8 2.3 9.3
 2 19 8 13.9 12.5
 2 19 8 -11.3 16.2
 -2 19 -8 -2.2 5.9
 2 -20 -8 67.99 22.8
 2 -20 -8 49.5 17.5
 -2 20 8 86.29 47.7
 2 20 -8 72.19 12.3
 1 -20 -8 59.59 20.4
 -1 20 8 11.4 32.4
 -1 20 8 15.1 22.3
 0 -20 -8 49.8 20.6
 0 -20 -8 68.39 20.4
 0 20 8 110.49 37.9
 0 20 -8 57.29 12
 0 20 8 61.19 42.9
 -1 -20 -8 151.68 32.3
 -1 -20 -8 168.88 30.6
 -1 20 -8 148.49 30.5
 1 20 8 118.39 30.4
 -1 20 -8 187.28 26.2
 1 20 8 252.77 66.89
 -1 20 -8 136.09 27.1
 -2 -20 -8 14.7 14.2
 2 -20 8 53.89 22.7
 2 20 8 -7.8 16
 -2 20 -8 11.5 17.1
 -2 20 -8 31.9 14.2
 2 20 8 39.2 21.2
 2 -21 -8 56.89 20.9
 2 -21 -8 84.89 39.5
 -2 21 8 60.09 39
 -2 21 8 37.3 37.3
 2 21 -8 62.69 11.3
 1 -21 -8 99.19 31.1
 1 -21 -8 90.59 23.6
 -1 21 8 38.9 31
 -1 21 8 112.69 52.39
 0 -21 -8 54.69 22.3
 0 -21 -8 48.5 20.4
 0 21 -8 79.99 14.1
 0 21 8 12.2 23.3
 -1 -21 -8 65.69 21.3
 -1 -21 -8 32.4 18.4
 1 21 8 6.4 29.6
 -1 21 -8 27.1 17.4
 -1 21 -8 60.69 18.3
 1 21 8 19.1 24.2
 1 21 8 10.9 10.9
 1 -22 -8 362.16 49.4
 1 -22 -8 230.58 40.3
 -1 22 8 334.27 84.29
 0 -22 -8 5.2 11.7
 0 22 8 -27.7 14.2
 0 22 8 -3.6 18
 0 22 -8 11.6 6.7
 5 0 -9 44 17.7
 5 0 -9 56.69 27.5
 4 0 -9 14.6 7.2
 3 0 -9 130.69 20.9
 -3 0 9 141.19 37.9
 -3 0 9 147.39 34.4
 2 0 -9 9.9 4.4
 -2 0 9 0.2 10.8
 2 0 -9 16.5 6.4
 -2 0 9 6.8 9.9
 -1 0 9 14 10.9
 1 0 -9 25 8.8
 -1 0 9 23.4 16.6
 0 0 9 -5.1 9.1
 0 0 -9 10.2 4.9
 0 0 -9 17.1 13.7
 -1 0 -9 7.8 6.3
 1 0 9 24.4 17
 -1 0 -9 -4.3 6.2
 1 0 9 5.1 4.9
 2 0 9 9.5 5
 -2 0 -9 13.1 15.3
 2 0 9 9.5 18.1
 -2 0 -9 12.2 8.9
 -3 0 -9 16.7 10.6
 3 0 9 6.5 4.9
 -3 0 -9 -11 13.5
 3 0 9 -3.4 12.4
 4 0 9 -16.4 9.9
 -4 0 -9 -3.5 10.1
 4 0 9 8.2 7.1
 -4 0 -9 25.9 11.3
 -5 0 -9 -1.1 10.4
 5 0 9 25.5 29.2
 5 0 9 -5.4 10
 5 -1 -9 7.8 16.8
 -5 -1 9 -14.5 11
 5 -1 -9 -1.1 10.3
 5 1 -9 -0.5 10.1
 5 1 -9 -6.9 9.9
 -5 1 9 -10.4 11.6
 4 -1 -9 215.88 32.2
 4 1 -9 280.87 36.6
 -3 -1 9 68.19 23.5
 -3 -1 9 84.99 30.5
 3 -1 -9 103.09 19.6
 -3 1 9 99.89 29.6
 3 1 -9 94.69 17.1
 -2 -1 9 318.37 43.4
 2 -1 -9 286.07 24.1
 2 -1 -9 296.57 34
 -2 -1 9 234.28 42.4
 -2 1 9 263.57 41.6
 -2 1 9 280.87 50.49
 2 1 -9 216.08 24.8
 -1 -1 9 270.97 36.5
 1 -1 -9 204.08 27.3
 -1 -1 9 232.28 40.2
 -1 1 9 245.18 47.4
 -1 1 9 196.08 34.1
 1 1 -9 260.97 28.9
 0 -1 -9 823.92 89.79
 0 -1 9 689.83 60.99
 0 -1 -9 595.34 44
 0 1 -9 656.93 43.7
 0 1 -9 621.74 109.89
 0 1 9 718.83 79.89
 1 -1 9 340.87 27
 -1 -1 -9 347.17 39.1
 -1 -1 -9 384.16 62.79
 1 -1 9 320.27 51.69
 1 1 9 327.97 28.4
 -1 1 -9 326.07 37.3
 1 1 9 211.78 45.4
 -1 1 -9 397.36 61.89
 -2 -1 -9 415.36 72.69
 2 -1 9 293.07 34.1
 2 -1 9 370.96 63.29
 2 1 9 313.97 57.09
 -2 1 -9 372.36 41.6
 -2 1 -9 452.35 71.79
 2 1 9 327.77 37
 -3 -1 -9 218.18 53.19
 3 -1 9 214.18 32.3
 -3 -1 -9 180.78 33.2
 3 -1 9 161.78 43.3
 3 1 9 139.89 44
 3 1 9 244.78 35.3
 -3 1 -9 215.28 34.7
 -3 1 -9 203.98 51.69
 -4 -1 -9 229.88 38
 4 -1 9 298.37 45
 -4 -1 -9 388.76 79.19
 4 -1 9 167.58 52.49
 4 1 9 301.37 43.4
 -4 1 -9 337.37 74.09
 -4 1 -9 308.47 44.9
 4 1 9 285.57 67.59
 5 -1 9 82.09 25.5
 -5 -1 -9 90.79 26.8
 -5 -1 -9 45.6 33.4
 5 -1 9 -6.7 19.7
 5 1 9 20.7 26.6
 5 1 9 46.3 20.5
 -5 1 -9 65.19 43.6
 -5 1 -9 39.3 18
 5 -2 -9 28.1 14.1
 -5 -2 9 12.9 21
 -5 2 9 52.29 28.3
 5 2 -9 13.3 13.2
 5 2 -9 32.7 21.8
 4 -2 -9 58.49 17.3
 -4 2 9 32.2 28.4
 4 2 -9 78.09 18.3
 3 -2 -9 116.69 21
 -3 -2 9 101.89 34.2
 -3 2 9 75.19 31.9
 -3 2 9 69.79 25.7
 3 2 -9 83.89 16
 2 -2 -9 8.2 5.3
 -2 -2 9 -0.1 6.7
 -2 -2 9 1.3 9.4
 2 -2 -9 5.6 4.6
 -2 2 9 -3.4 6.6
 -2 2 9 28 20
 1 -2 -9 296.87 33.8
 -1 -2 9 196.48 34.1
 -1 -2 9 321.97 38.9
 -1 2 9 307.17 52.49
 1 2 -9 286.27 29.4
 -1 2 9 181.38 33.7
 0 -2 -9 259.97 31.7
 0 -2 9 154.38 33.4
 0 -2 -9 161.58 40.4
 0 2 9 171.98 39.3
 0 2 -9 284.37 30.9
 0 2 -9 263.47 45.5
 -1 -2 -9 31.5 11.1
 1 -2 9 42.1 22.2
 -1 -2 -9 31 20.3
 1 -2 9 53.49 11.8
 1 2 9 44.8 24.7
 1 2 9 56.69 14.4
 -1 2 -9 68.89 15.7
 -1 2 -9 65.59 24.7
 -2 -2 -9 40.5 16
 2 -2 9 11.7 16.6
 2 -2 9 53.39 14.1
 -2 -2 -9 61.09 29.1
 2 2 9 58.09 15.1
 -2 2 -9 56.09 15.4
 -2 2 -9 104.59 32.7
 2 2 9 11.1 18
 3 -2 9 156.88 27.5
 3 -2 9 205.48 52.19
 -3 -2 -9 195.28 33.2
 -3 2 -9 191.38 49.99
 3 2 9 167.88 46
 -3 2 -9 197.78 32.8
 3 2 9 236.18 34
 -4 -2 -9 -3.4 7.6
 -4 -2 -9 28.3 23.4
 4 -2 9 -5 14.1
 4 2 9 9.3 19.1
 -4 2 -9 24.6 22.8
 -4 2 -9 10.8 12
 4 2 9 14.7 8.9
 5 -2 9 6 11.7
 5 -2 9 42.2 35
 -5 -2 -9 -3.1 10.5
 -5 -2 -9 21.7 34.4
 5 2 9 14.6 16.2
 -5 2 -9 55.49 23.3
 -5 2 -9 15.3 28.1
 -5 -3 9 -4 11.2
 5 -3 -9 22.7 13
 -5 3 9 33.8 26.9
 5 3 -9 11.9 15.1
 5 3 -9 11.8 13
 4 -3 -9 248.98 34.8
 -4 -3 9 268.87 49.9
 -4 3 9 213.08 48.2
 -3 -3 9 112.29 30.4
 -3 -3 9 129.99 29.1
 3 3 -9 82.39 15.5
 -3 3 9 106.79 37
 -3 3 9 152.58 38
 -2 -3 9 746.13 55.29
 -2 -3 9 699.23 58.69
 2 -3 -9 681.13 49.7
 2 -3 -9 788.32 48.2
 -2 3 9 680.83 87.39
 -1 -3 9 54.19 15.8
 -1 -3 9 68.59 19.9
 1 -3 -9 63.59 15.4
 1 3 -9 54.99 12.1
 -1 3 9 67.39 21
 0 -3 9 1213.48 84.09
 0 -3 -9 1461.45 109.59
 0 -3 -9 1276.97 72.69
 0 3 -9 1098.19 86.19
 0 3 9 1361.16 101.69
 0 3 -9 1202.58 66.29
 1 -3 9 16.4 12.4
 -1 -3 -9 -0.5 14.5
 -1 -3 -9 18.1 8.2
 1 -3 9 7.4 5.6
 1 3 9 11.3 7.2
 -1 3 -9 25.7 18.3
 -1 3 -9 14.7 8.1
 1 3 9 -3 9.6
 -2 -3 -9 770.82 57.09
 2 -3 9 811.12 50.39
 -2 -3 -9 910.11 110.39
 2 -3 9 840.82 94.49
 -2 3 -9 730.23 53.79
 2 3 9 800.02 54.79
 -2 3 -9 1000.3 107.59
 2 3 9 788.02 98.79
 -3 -3 -9 24.9 22.1
 3 -3 9 52.09 17.2
 -3 -3 -9 65.19 19.7
 3 -3 9 32.7 23.7
 3 3 9 39.3 14.4
 -3 3 -9 102.09 36.6
 -3 3 -9 64.89 18.8
 4 -3 9 574.44 93.99
 -4 -3 -9 589.64 64.89
 -4 3 -9 501.25 91.79
 4 3 9 804.42 112.49
 -4 3 -9 626.94 65.89
 4 3 9 627.94 66.39
 5 -4 -9 16.6 22.3
 -5 -4 9 -7.1 10.2
 5 4 -9 20.7 12.5
 -5 4 9 -6.3 16.3
 5 4 -9 1.1 12.9
 -4 -4 9 85.39 27.4
 4 -4 -9 75.49 19
 -4 4 9 104.49 35
 4 4 -9 41.3 12.6
 -3 -4 9 -3.8 9.4
 3 -4 -9 5.6 4.2
 -3 -4 9 -7.1 6.3
 -3 4 9 -1.5 17.1
 3 4 -9 7.2 5.5
 -3 4 9 5.7 13.9
 2 -4 -9 22.7 10.9
 2 -4 -9 19.2 7.7
 -2 -4 9 -0.1 7
 -2 4 9 17.9 19.2
 -2 4 9 13.1 12
 -1 -4 9 4.8 6
 1 -4 -9 12.2 6.6
 1 4 -9 4.8 3.8
 -1 4 9 15 12.5
 0 -4 -9 7.5 6
 0 -4 -9 -15.1 8.5
 0 4 9 6.7 14.7
 0 4 -9 8.5 12.8
 0 4 -9 17.5 7.6
 0 4 9 11.6 6.3
 1 -4 9 85.69 13.4
 -1 -4 -9 55.69 16.2
 1 -4 9 64.89 22.1
 -1 -4 -9 39.3 25.2
 -1 4 -9 50.09 13.6
 1 4 9 15.5 17
 1 4 9 31.8 11.9
 -1 4 -9 43.1 21.7
 2 -4 9 40.1 23.4
 -2 -4 -9 93.99 20.4
 -2 -4 -9 168.68 45.1
 2 -4 9 112.29 18.6
 -2 4 -9 140.99 37.7
 2 4 9 119.99 37.4
 2 4 9 105.49 26.2
 -2 4 -9 70.49 18
 3 -4 9 78.79 31
 -3 -4 -9 166.68 47.2
 3 -4 9 142.39 28.5
 -3 -4 -9 120.59 26.4
 -3 4 -9 96.39 33.2
 -3 4 -9 134.79 27
 3 4 9 132.09 44.8
 3 4 9 137.99 27.2
 -4 -4 -9 76.09 40.2
 -4 -4 -9 82.69 24.3
 4 -4 9 63.39 35.3
 -4 4 -9 103.69 25.1
 -4 4 -9 27.7 25.2
 4 4 9 54.69 34.9
 4 4 9 81.39 24.4
 -5 -5 9 139.19 38.5
 5 -5 -9 195.38 41.8
 5 -5 -9 166.38 45
 5 5 -9 186.58 32.1
 5 5 -9 213.28 41.4
 -5 5 9 92.69 38.9
 4 -5 -9 166.08 30
 -4 -5 9 142.19 33.4
 -4 5 9 178.18 48.6
 4 5 -9 164.98 25.3
 -4 5 9 80.29 40.4
 -3 -5 9 133.79 30.8
 3 -5 -9 199.28 28
 -3 -5 9 193.68 33.4
 -3 5 9 221.08 55.49
 3 5 -9 120.29 17.8
 -3 5 9 86.89 29.7
 -2 -5 9 32.7 12.6
 2 -5 -9 68.09 15.3
 2 -5 -9 23.7 12.3
 -2 5 9 29 19
 -2 5 9 36.8 24.8
 -1 -5 9 925.21 54.49
 1 -5 -9 896.51 58.89
 -1 5 9 917.21 72.29
 1 5 -9 855.51 48.4
 -1 5 9 944.01 104.29
 0 -5 -9 321.07 37.1
 0 -5 -9 313.17 61.09
 0 -5 9 300.97 40.6
 0 5 -9 265.17 23.1
 0 5 -9 291.07 43.7
 0 5 9 248.48 31.6
 0 5 9 190.78 45.3
 1 -5 9 341.77 50.99
 -1 -5 -9 344.77 65.59
 -1 -5 -9 324.17 38.8
 -1 5 -9 391.96 55.99
 1 5 9 385.76 41.5
 -1 5 -9 329.07 29
 1 5 9 390.66 66.89
 -2 -5 -9 106.59 24.1
 2 -5 9 82.39 15.2
 -2 -5 -9 127.79 40.9
 2 -5 9 46.8 24.4
 -2 5 -9 71.79 17.4
 2 5 9 98.69 20.7
 2 5 9 39.8 27.2
 -3 -5 -9 645.44 100.69
 3 -5 9 652.93 93.69
 -3 -5 -9 653.63 54.39
 3 -5 9 595.44 45.3
 -3 5 -9 721.63 100.59
 -3 5 -9 567.44 59.79
 3 5 9 792.62 107.79
 4 -5 9 43.7 30.5
 -4 -5 -9 58.59 17.7
 -4 -5 -9 125.29 48.9
 -4 5 -9 21 29.8
 4 5 9 48.8 19.4
 4 5 9 66.69 38.2
 -4 5 -9 73.99 23.4
 5 -6 -9 40.7 27.4
 5 -6 -9 33.5 17.6
 -5 -6 9 13.7 19.2
 5 6 -9 20.7 13.5
 -5 6 9 -0.7 18.7
 5 6 -9 24.6 17.8
 -4 -6 9 8.8 14.3
 4 -6 -9 29.3 11.9
 -4 6 9 71.79 31.2
 4 6 -9 2.1 8.6
 -4 6 9 16.3 28.4
 -3 -6 9 33.2 13.7
 3 -6 -9 34.7 11.9
 3 -6 -9 27.2 13.2
 3 6 -9 39.1 9.5
 -3 6 9 3.9 15.1
 -3 6 9 63.99 31.5
 -2 -6 9 72.59 16.8
 -2 -6 9 84.19 16.9
 2 -6 -9 114.89 25.9
 -2 6 9 109.09 30.9
 -2 6 9 133.39 37.2
 -1 -6 9 4 5.9
 -1 -6 9 3 6.5
 1 6 -9 6.5 3
 -1 6 9 4.8 16.3
 0 -6 9 3.5 7.6
 0 -6 -9 8 15.7
 0 -6 -9 4.3 5.6
 0 6 -9 3.5 5.2
 0 6 9 0.5 4.1
 0 6 9 10.8 15.4
 0 6 -9 5 9.9
 -1 -6 -9 21.3 10.7
 -1 -6 -9 75.09 30.3
 1 -6 9 13.6 12.7
 1 6 9 10 15.5
 -1 6 -9 22.2 9.2
 1 6 9 41.1 13.6
 -1 6 -9 51.99 17.6
 2 -6 9 140.79 36.4
 -2 -6 -9 63.29 30.9
 -2 -6 -9 58.99 17.6
 2 -6 9 56.19 11.5
 -2 6 -9 36.6 24.9
 2 6 9 68.69 30.8
 -2 6 -9 58.19 16.2
 2 6 9 74.99 19.5
 3 -6 9 20.9 8.4
 -3 -6 -9 21.2 11
 -3 -6 -9 15.7 22
 3 -6 9 25.9 24.6
 3 6 9 20 22.5
 -3 6 -9 46.4 28
 -3 6 -9 21 13.2
 -4 -6 -9 10.7 23.8
 -4 -6 -9 22.6 12.4
 4 -6 9 27.6 29.6
 -4 6 -9 18.6 14.1
 4 6 9 24 14.8
 -4 6 -9 -10.8 11.5
 4 6 9 8.3 21.4
 5 -7 -9 82.69 33.9
 -5 -7 9 128.09 35
 5 -7 -9 61.49 21.8
 5 7 -9 103.19 28.6
 -5 7 9 135.09 49
 5 7 -9 106.69 24.4
 -4 -7 9 7 12
 4 -7 -9 0.2 5.3
 -4 7 9 14.7 18.7
 4 7 -9 15.7 10
 -4 7 9 32.8 30.5
 -3 -7 9 306.27 37.1
 -3 -7 9 268.57 36.5
 3 -7 -9 382.36 47.5
 3 -7 -9 324.57 40.4
 -3 7 9 315.67 66.49
 3 7 -9 330.97 24.9
 -2 -7 9 75.09 14.6
 2 -7 -9 101.09 19.8
 2 -7 -9 73.29 18.8
 -2 -7 9 96.89 15.3
 -2 7 9 114.09 32.1
 -2 7 9 85.39 34.5
 1 -7 -9 1223.18 76.39
 -1 -7 9 1167.78 62.39
 -1 -7 9 1268.97 66.49
 -1 7 9 1495.05 98.49
 -1 7 9 1507.45 115.79
 1 7 -9 1304.97 62.19
 0 -7 -9 12.9 7.9
 0 -7 -9 28.6 23.8
 0 7 9 10.5 8.5
 0 7 -9 -0.7 7.1
 0 7 -9 6.1 5.6
 0 7 9 19.8 21.6
 -1 -7 -9 1596.14 128.49
 1 -7 9 1468.55 96.49
 -1 -7 -9 1447.96 87.59
 -1 7 -9 1419.76 97.59
 1 7 9 1470.95 119.59
 -1 7 -9 1346.37 75.59
 1 7 9 1592.34 95.19
 -2 -7 -9 176.58 60.39
 2 -7 9 269.87 49.9
 2 -7 9 323.97 24
 -2 -7 -9 267.27 38.9
 2 7 9 241.08 57.69
 2 7 9 258.07 37.1
 -2 7 -9 266.77 51.49
 -2 7 -9 272.17 35.3
 3 -7 9 1458.65 77.89
 -3 -7 -9 1254.87 86.39
 -3 -7 -9 1110.69 141.59
 3 -7 9 1534.45 120.49
 3 7 9 1274.47 145.09
 -3 7 -9 1308.97 83.69
 -3 7 -9 1339.77 117.19
 -4 -7 -9 -14.3 17.2
 4 -7 9 20.1 26.2
 4 -7 9 24.2 13.4
 -4 -7 -9 26.4 15.2
 -4 7 -9 -6.9 14.3
 -4 7 -9 13.2 12.4
 5 -8 -9 37.3 16.7
 -5 -8 9 27.1 21.6
 5 8 -9 29.3 17.3
 5 8 -9 19.2 12.8
 -4 -8 9 3.2 9.4
 -4 -8 9 -3.8 9.1
 4 -8 -9 -9.2 5.3
 4 8 -9 4.9 7.7
 -4 8 9 -0.2 11
 -4 8 9 5.8 23.1
 3 -8 -9 -5.8 6.1
 3 -8 -9 16.5 7.8
 -3 -8 9 6.3 7.8
 3 8 -9 4.7 4.7
 -3 8 9 -20.3 8.5
 2 -8 -9 -1.7 4.1
 2 -8 -9 -5.1 6.3
 -2 8 9 -5.6 13.6
 -1 -8 9 41.7 5.3
 -1 8 9 90.09 28.1
 -1 8 9 52.29 32.4
 0 -8 -9 -9.9 12
 0 -8 9 17.2 10.4
 0 8 9 44.1 27.5
 0 8 -9 20.1 7.4
 0 8 9 6.7 7.4
 0 8 -9 31.8 13
 -1 -8 -9 128.49 42
 1 -8 9 120.59 27.8
 -1 -8 -9 114.09 23.2
 -1 8 -9 142.49 31.1
 -1 8 -9 105.79 18.6
 1 8 9 93.59 34.5
 2 -8 9 2.5 13.6
 -2 -8 -9 -3.5 6.3
 2 -8 9 5.7 4.6
 -2 -8 -9 44.8 31.1
 -2 8 -9 0.1 6.4
 -2 8 -9 -0.6 8.5
 2 8 9 5.4 7.7
 2 8 9 1.3 18.2
 -3 -8 -9 13.2 26.5
 3 -8 9 47.9 13.8
 3 -8 9 22.6 24.3
 -3 -8 -9 9.4 12.5
 3 8 9 26 24.5
 -3 8 -9 13.3 20.8
 3 8 9 50.39 16.8
 -3 8 -9 22.9 13.5
 -4 -8 -9 35.5 21.7
 4 -8 9 44.8 36.7
 -4 -8 -9 61.49 39.2
 4 -8 9 115.69 26.4
 4 8 9 18 29.4
 -4 8 -9 111.09 49.7
 -4 8 -9 74.19 22.9
 4 8 9 106.39 28.2
 -4 -9 9 -5.3 6.7
 4 -9 -9 -4.3 6.8
 4 -9 -9 -5.7 6.9
 -4 -9 9 19.1 14
 4 9 -9 -0.2 7.2
 -4 9 9 14.5 25.1
 3 -9 -9 489.95 57.09
 -3 -9 9 438.86 28.1
 3 -9 -9 600.14 46.4
 -3 -9 9 518.65 36.1
 3 9 -9 479.25 31.1
 -3 9 9 431.46 83.79
 2 -9 -9 -4.3 6
 2 -9 -9 -2.1 7
 -2 9 9 8.8 19.1
 1 -9 -9 494.85 43.3
 -1 9 9 520.65 68.99
 -1 9 9 548.85 84.69
 1 9 -9 476.95 27.6
 0 -9 -9 36.8 27.7
 0 -9 9 36.1 11.3
 0 -9 -9 34.4 13
 0 9 -9 28.1 11.6
 0 9 9 19.7 25.1
 0 9 -9 14.4 6.4
 0 9 9 33.4 13
 1 -9 9 202.68 36
 -1 -9 -9 217.68 58.59
 -1 -9 -9 278.17 39.2
 1 9 9 277.87 37.8
 1 9 9 279.57 59.39
 -1 9 -9 276.67 30.2
 -1 9 -9 254.17 42.1
 2 -9 9 2.3 4.4
 -2 -9 -9 4.9 9.5
 2 -9 9 -5 10
 -2 -9 -9 -0.2 15.8
 2 9 9 15.2 10.6
 -2 9 -9 11.1 16.9
 -2 9 -9 -3.3 5.9
 2 9 9 26.6 23.7
 -3 -9 -9 437.26 83.49
 -3 -9 -9 567.34 61.79
 3 -9 9 468.75 73.89
 3 -9 9 440.86 35.7
 3 9 9 497.75 90.69
 -3 9 -9 502.15 81.39
 -3 9 -9 463.25 51.49
 3 9 9 470.35 56.19
 4 -9 9 20.9 11.7
 4 9 9 13.1 12.4
 -4 9 -9 -20.3 13.6
 4 9 9 21.4 29.9
 -4 9 -9 -1.1 9.4
 4 -10 -9 3.8 9.1
 -4 -10 9 4.1 8
 4 -10 -9 19.6 11.9
 -4 -10 9 -2.9 7.6
 4 10 -9 -1.1 6.8
 -4 10 9 -12.7 16.9
 -4 10 9 -3.9 12
 3 -10 -9 187.08 33.2
 3 -10 -9 156.88 28.9
 3 10 -9 198.78 21.2
 -3 10 9 273.37 65.19
 2 -10 -9 132.89 23.4
 2 -10 -9 101.39 23.8
 -2 10 9 147.79 48.2
 1 -10 -9 132.29 25.9
 1 -10 -9 163.68 25.6
 1 10 -9 157.28 12.3
 -1 10 9 298.47 65.19
 -1 10 9 102.19 30.3
 0 -10 9 -0.4 5.2
 0 -10 -9 -17.4 12.7
 0 -10 -9 -3.1 4.7
 0 10 9 7.3 7.1
 0 10 -9 -0.5 3.5
 0 10 -9 -0.3 5.5
 1 -10 9 46 17.1
 -1 -10 -9 69.99 18.2
 -1 -10 -9 77.49 32.9
 -1 10 -9 35.8 11.5
 -1 10 -9 56.89 18.7
 1 10 9 98.09 21.6
 1 10 9 139.49 51.79
 -2 -10 -9 5.4 13.6
 -2 -10 -9 -5.1 7.3
 2 -10 9 56.39 24.8
 -2 10 -9 16.7 10.7
 -2 10 -9 6.3 13.3
 2 10 9 31.6 23.1
 3 -10 9 -1 16
 -3 -10 -9 8.4 12.5
 3 -10 9 18.6 7.4
 -3 -10 -9 1.6 17.2
 3 10 9 24 17.7
 -3 10 -9 -2.6 5.4
 3 10 9 -0.9 6.4
 -3 10 -9 12.6 15.9
 4 -10 9 27.2 12.8
 -4 -10 -9 4.2 6.7
 -4 -10 -9 -2.2 20.9
 4 -10 9 -4.7 22
 -4 10 -9 8.3 10.8
 4 10 9 -0.8 7
 -4 10 -9 9.2 26.1
 4 -11 -9 121.09 28.8
 -4 -11 9 158.38 20.2
 -4 -11 9 85.29 14.6
 -4 11 9 149.59 48.3
 4 11 -9 142.19 21.8
 -4 11 9 75.49 46.2
 3 -11 -9 361.76 45.8
 3 -11 -9 372.26 51.49
 -3 11 9 444.16 77.09
 3 11 -9 396.06 26.8
 -3 11 9 343.07 75.59
 2 -11 -9 251.77 38.4
 2 -11 -9 234.38 33.4
 -2 11 9 243.38 52.59
 1 -11 -9 624.64 49.8
 1 -11 -9 514.05 41.1
 1 11 -9 524.35 27.9
 -1 11 9 522.15 73.09
 -1 11 9 764.72 109.39
 0 -11 9 728.03 39.5
 0 -11 -9 792.62 57.99
 0 -11 -9 848.72 117.89
 0 11 -9 728.93 43.1
 0 11 9 546.15 89.69
 0 11 9 663.33 53.79
 0 11 -9 732.63 40.7
 -1 -11 -9 987.6 69.09
 1 -11 9 875.41 67.19
 -1 -11 -9 908.01 123.29
 -1 11 -9 1069.19 74.49
 1 11 9 1047.6 69.29
 -1 11 -9 938.31 56.09
 1 11 9 997.3 125.39
 -2 -11 -9 230.38 62.89
 2 -11 9 214.38 63.89
 -2 -11 -9 174.58 31.8
 2 11 9 291.17 66.29
 -2 11 -9 182.38 41.4
 -2 11 -9 203.88 29.6
 3 -11 9 515.75 77.99
 -3 -11 -9 558.74 64.29
 -3 -11 -9 466.95 95.09
 3 -11 9 504.85 36.8
 -3 11 -9 655.73 93.49
 3 11 9 627.84 67.49
 -3 11 -9 480.35 52.89
 3 11 9 499.55 90.09
 -4 -11 -9 332.97 51.59
 4 -11 9 264.87 66.79
 -4 -11 -9 346.77 81.39
 4 11 9 263.67 70.99
 4 11 9 322.57 51.79
 -4 11 -9 388.76 80.19
 4 -12 -9 25.3 13.2
 4 -12 -9 24.6 16.7
 -4 12 9 3.8 24.6
 -4 12 9 26.6 26
 4 12 -9 5.1 8.2
 3 -12 -9 3 10.5
 3 -12 -9 30.2 13.7
 -3 12 9 -14 17.2
 -3 12 9 -4.8 13.9
 3 12 -9 5.8 5.4
 2 -12 -9 13.1 7.7
 2 -12 -9 -9.6 7.3
 2 12 -9 3.2 2.2
 -2 12 9 -2.5 12.3
 -2 12 9 10.5 20.4
 -1 12 9 13.6 23.6
 -1 12 9 29 20.3
 0 -12 -9 128.49 43.6
 0 -12 -9 89.29 23.3
 0 12 9 96.29 22.7
 0 12 -9 106.79 14.7
 0 12 9 81.39 35.7
 -1 -12 -9 53.59 17
 -1 -12 -9 82.99 41.8
 1 -12 9 77.39 25.8
 -1 12 -9 59.39 14.2
 -1 12 -9 55.79 17.5
 1 12 9 53.79 29.3
 2 -12 9 294.87 57.59
 -2 -12 -9 142.89 30.5
 2 12 9 202.68 34.8
 2 12 9 299.67 70.49
 -2 12 -9 270.87 59.19
 -2 12 -9 240.98 33.2
 3 -12 9 20.8 7.8
 3 -12 9 0.2 15.1
 -3 -12 -9 0.4 10.2
 -3 -12 -9 5.4 22
 -3 12 -9 16.6 14
 -3 12 -9 9.6 11.1
 3 12 9 49.8 28
 3 12 9 15.4 10.1
 -4 -12 -9 12.1 13.1
 4 -12 9 1.3 6.9
 -4 -12 -9 -33.4 13.4
 4 -12 9 1.3 16.1
 -4 12 -9 5.4 13.4
 4 12 9 33.8 25.1
 -4 12 -9 32.7 29.3
 4 -13 -9 228.68 43.3
 4 -13 -9 213.58 39.3
 4 13 -9 252.17 29.9
 -4 13 9 271.07 78.49
 -4 13 9 197.58 56.59
 3 -13 -9 329.37 48.6
 3 -13 -9 274.87 41.7
 -3 13 9 376.26 72.49
 3 13 -9 267.37 20.6
 -3 13 9 321.87 78.59
 2 -13 -9 632.74 53.99
 -2 13 9 502.75 96.09
 2 13 -9 561.84 26
 -2 13 9 464.25 77.29
 1 -13 -9 476.95 54.79
 -1 13 9 416.96 67.39
 -1 13 9 493.55 87.39
 1 13 -9 447.26 23.1
 0 -13 -9 335.17 76.19
 0 -13 -9 324.27 44.1
 0 13 -9 276.17 21.3
 0 13 9 245.48 60.99
 -1 -13 -9 1153.28 79.39
 -1 -13 -9 1455.35 163.08
 -1 13 -9 1235.98 81.49
 -1 13 -9 1149.98 65.39
 1 13 9 1271.37 146.19
 -2 -13 -9 187.08 58.69
 -2 -13 -9 188.28 35.2
 2 -13 9 198.68 41
 2 13 9 205.68 58.39
 2 13 9 260.77 41.1
 -2 13 -9 293.77 60.49
 3 -13 9 268.77 56.59
 -3 -13 -9 228.88 40
 -3 -13 -9 198.78 63.49
 3 -13 9 170.28 20.5
 -3 13 -9 211.58 34.8
 3 13 9 164.88 52.69
 -3 13 -9 199.98 50.59
 3 13 9 165.48 34.6
 4 -14 -9 6.9 14.9
 -4 14 9 4.6 14.6
 4 14 -9 -1.6 6.6
 -4 14 9 7 27.3
 3 -14 -9 -2.2 5.5
 -3 14 9 -11 9
 3 14 -9 -1.3 3.6
 -3 14 9 -21.2 11.5
 2 -14 -9 134.59 29.4
 -2 14 9 159.68 46.2
 -2 14 9 50.19 40
 2 14 -9 122.29 7.7
 1 -14 -9 -0.9 8.1
 1 14 -9 0.6 2.4
 -1 14 9 -4.6 9.6
 -1 14 9 10.5 22.7
 0 -14 -9 -4 7.1
 0 14 9 27.7 29.5
 0 14 -9 6.6 5.4
 -1 -14 -9 -17.1 8.7
 -1 -14 -9 4.5 12
 1 14 9 24.4 12
 -1 14 -9 6.3 7.4
 -1 14 -9 5 7.9
 1 14 9 62.99 33.5
 2 -14 9 -0.6 11.3
 -2 -14 -9 -6.7 15
 -2 -14 -9 3.1 8.7
 -2 14 -9 -1.3 9
 -2 14 -9 -5 5.1
 2 14 9 30.5 22
 2 14 9 9.2 7.6
 3 -14 9 -6.2 13.3
 -3 -14 -9 7.3 9.3
 -3 -14 -9 27.5 23.7
 3 -14 9 -1.6 4.4
 3 14 9 -6.3 19.7
 -3 14 -9 -7.8 8.1
 -3 14 -9 -1.7 6.9
 3 14 9 8.2 9.4
 3 -15 -9 21 13
 -3 15 9 -14.9 14
 3 15 -9 0 4.1
 -3 15 9 -11 8.4
 2 -15 -9 558.84 57.29
 2 -15 -9 381.36 51.19
 2 15 -9 402.76 18.6
 -2 15 9 279.77 72.49
 -2 15 9 397.66 75.39
 1 -15 -9 25.8 15.2
 1 15 -9 36.9 5.9
 -1 15 9 21.7 23.5
 -1 15 9 8.2 18.9
 0 -15 -9 1092.19 69.09
 0 -15 -9 1000.5 73.79
 0 15 9 872.71 126.69
 0 15 -9 1060.09 54.29
 0 15 9 1104.39 95.59
 0 15 9 1111.39 76.99
 1 -15 9 19.9 11.6
 -1 -15 -9 -0.9 18
 1 15 9 5.4 20.1
 1 15 9 12.5 9.2
 -1 15 -9 18.5 9.4
 -1 15 -9 5.5 9.8
 -2 -15 -9 665.93 59.09
 2 -15 9 681.83 76.79
 -2 -15 -9 665.63 111.39
 -2 15 -9 705.53 50.59
 2 15 9 685.23 59.99
 2 15 9 757.92 115.89
 -2 15 -9 783.42 86.19
 -3 -15 -9 4.6 23.5
 3 -15 9 -9.7 10.2
 3 15 9 4.9 14.1
 3 15 9 0.9 21
 -3 15 -9 -3.8 14.7
 -3 15 -9 10.3 8.3
 3 -16 -9 39.2 20.5
 3 -16 -9 71.59 20.7
 -3 16 9 31 34.2
 -3 16 9 23.6 25.3
 2 -16 -9 16.5 12.4
 2 -16 -9 25.9 17.6
 2 16 -9 25.7 3.4
 -2 16 9 3 18
 -2 16 9 45.2 35.8
 1 -16 -9 48.1 17.9
 1 -16 -9 73.09 19
 -1 16 9 90.19 32.7
 1 16 -9 54.29 7.2
 -1 16 9 66.39 41.5
 0 -16 -9 20.6 12.1
 0 -16 -9 6.3 11.8
 0 16 9 37.7 16
 0 16 9 0.9 17.3
 0 16 -9 20.8 8.1
 -1 -16 -9 24.2 15.2
 -1 -16 -9 10.5 24.5
 1 -16 9 6.1 7.5
 -1 16 -9 19.4 9
 -1 16 -9 20.6 12.4
 1 16 9 36.5 16.2
 1 16 9 122.59 50.59
 -2 -16 -9 15.1 19
 2 -16 9 -2.8 10.4
 -2 -16 -9 0.9 9.6
 2 16 9 45.1 33.8
 2 16 9 -6.6 4.8
 -2 16 -9 9.5 11.8
 -2 16 -9 -0.8 7.2
 -3 -16 -9 1 9.5
 -3 -16 -9 -31 14.8
 3 -16 9 -11.6 9
 3 16 9 10 25.2
 -3 16 -9 12.2 12.1
 -3 16 -9 -8.1 14.1
 3 -17 -9 6.9 12.6
 3 -17 -9 1.6 11.1
 -3 17 9 4.9 19
 -3 17 9 5.4 32.1
 2 -17 -9 441.16 55.79
 2 -17 -9 408.46 53.09
 -2 17 9 548.65 103.99
 2 17 -9 456.45 21.1
 -2 17 9 504.35 84.49
 1 -17 -9 -5.4 6
 1 -17 -9 -2.9 7.5
 -1 17 9 -13 8.4
 1 17 -9 -3.4 2.1
 -1 17 9 51.49 38.8
 0 -17 -9 730.33 53.99
 0 -17 -9 690.03 58.09
 0 17 9 764.22 96.29
 0 17 -9 597.34 37.7
 0 17 9 696.93 112.99
 1 -17 9 23.3 10.5
 -1 -17 -9 25.7 32.3
 -1 -17 -9 20.7 14.1
 -1 17 -9 17.8 9.2
 1 17 9 52.29 23.6
 -1 17 -9 32.9 14.2
 1 17 9 40 29.7
 -2 -17 -9 585.44 65.39
 -2 -17 -9 709.73 120.29
 2 -17 9 615.94 71.79
 -2 17 -9 577.54 45.8
 -2 17 -9 624.04 78.19
 2 17 9 558.14 67.49
 2 -18 -9 3.5 10.5
 2 -18 -9 6.6 12.2
 -2 18 9 -12.9 10.8
 -2 18 9 -20.1 17.9
 1 -18 -9 38.7 18.3
 -1 18 9 7.7 18.5
 -1 18 9 -13.9 10.1
 0 -18 -9 -3 5.7
 0 -18 -9 -3.6 9.5
 0 18 -9 -3.9 3.2
 0 18 9 5.3 14
 0 18 9 -5.9 17.8
 -1 -18 -9 -4.1 8
 -1 -18 -9 8.3 18.1
 1 18 9 5.2 5.9
 1 18 9 1.7 25.5
 -1 18 -9 0 6.1
 -1 18 -9 -0.4 8.2
 2 -18 9 13.9 14.3
 -2 -18 -9 -6.5 15.1
 2 18 9 22.2 15.5
 -2 18 -9 21.7 16
 -2 18 -9 6.6 9.9
 2 -19 -9 196.48 35.8
 2 -19 -9 192.78 37
 -2 19 9 128.99 53.89
 -2 19 9 228.98 62.89
 1 -19 -9 61.49 18.7
 -1 19 9 69.69 45.5
 1 19 -9 62.89 8.8
 -1 19 9 103.09 39.1
 0 -19 -9 162.08 34.7
 0 -19 -9 169.78 34.9
 0 19 9 194.68 49.7
 0 19 9 212.98 67.79
 0 19 -9 215.48 23.1
 -1 -19 -9 114.39 29.7
 -1 -19 -9 119.49 52.29
 -1 -19 -9 158.78 29.7
 -1 19 -9 91.29 18.2
 1 19 9 190.78 61.39
 -1 19 -9 86.99 21.2
 1 19 9 113.69 29.1
 2 -19 9 180.78 36.3
 -2 -19 -9 181.28 36.8
 -2 19 -9 218.28 44.9
 -2 19 -9 252.57 35.4
 2 19 9 200.58 64.99
 1 -20 -9 15 12
 1 -20 -9 18.5 12.9
 -1 20 9 62.09 44.3
 -1 20 9 -9.4 13.4
 0 -20 -9 8.6 11.4
 0 20 9 -0.4 16.3
 0 20 9 18.9 19.1
 0 20 -9 -1.7 4.1
 -1 -20 -9 22.7 13.9
 -1 20 -9 9 9.3
 1 20 9 0.1 26
 1 20 9 38.1 20
 1 -21 -9 158.08 37.8
 1 -21 -9 147.29 30
 -1 21 9 127.69 46
 0 -21 -9 243.98 43
 0 -21 -9 288.37 41.2
 0 21 9 363.16 83.79
 0 21 9 244.08 58.89
 0 21 -9 261.47 23
 -5 0 10 9.2 19
 5 0 -10 23.9 12.1
 -4 0 10 4.2 15
 -4 0 10 35.4 26.4
 4 0 -10 32.8 13.5
 3 0 -10 10.2 7.2
 -3 0 10 23.2 15.4
 -3 0 10 -7.1 11
 -2 0 10 910.41 108.89
 2 0 -10 953 59.59
 -1 0 10 -8.5 4
 -1 0 10 -12.6 6.5
 1 0 -10 18.4 8.1
 0 0 -10 2028.7 106.29
 0 0 -10 2095.49 139.49
 0 0 10 2172.28 134.99
 1 0 10 12.4 5.4
 -1 0 -10 8.1 8.9
 -1 0 -10 2.1 5.4
 1 0 10 -2.8 10.6
 2 0 10 969 108.59
 2 0 10 854.81 57.69
 -2 0 -10 946.41 82.19
 -2 0 -10 1020.8 118.09
 3 0 10 13.6 19.3
 3 0 10 16.6 8.5
 -3 0 -10 11 7.1
 -4 0 -10 388.86 82.19
 4 0 10 402.66 51.69
 4 0 10 276.07 67.29
 -5 -1 10 103.79 38.3
 5 -1 -10 56.59 20.5
 -5 1 10 118.29 41.9
 5 1 -10 123.69 27.6
 -4 -1 10 2.6 17.7
 -4 -1 10 12.8 16.4
 4 -1 -10 19.9 10.9
 4 1 -10 -3.2 6.9
 -4 1 10 1.1 13.9
 -4 1 10 29.8 25.1
 -3 -1 10 255.57 55.09
 -3 -1 10 246.38 44.7
 -3 1 10 282.67 57.19
 3 1 -10 278.37 32
 -3 1 10 280.47 49.5
 2 -1 -10 4.3 3.2
 -2 -1 10 -3.7 10.7
 2 -1 -10 33.4 11.2
 -2 -1 10 -5.6 6.3
 2 1 -10 6.8 4.7
 -2 1 10 15.1 12.5
 -2 1 10 -8.5 5.7
 1 -1 -10 594.04 43.1
 -1 -1 10 636.84 50.89
 -1 -1 10 643.24 71.69
 1 1 -10 487.15 38.9
 -1 1 10 664.23 54.59
 0 -1 -10 14.6 6.8
 0 -1 -10 -5.9 10.3
 0 -1 10 -9.5 6.8
 0 1 -10 16.6 8.1
 0 1 -10 -12.3 10
 0 1 10 -11 7.9
 1 -1 10 923.61 53.79
 1 -1 10 885.31 96.59
 -1 -1 -10 921.21 107.79
 -1 -1 -10 926.91 61.59
 1 1 10 997.4 87.79
 -1 1 -10 856.81 100.59
 1 1 10 952.1 57.29
 -1 1 -10 896.71 59.49
 2 -1 10 114.39 20.7
 -2 -1 -10 118.79 38
 -2 -1 -10 125.59 25.1
 2 -1 10 206.38 49.2
 2 1 10 111.89 34.9
 -2 1 -10 80.79 31.9
 -2 1 -10 132.59 25.2
 2 1 10 108.49 22.2
 3 -1 10 369.76 73.29
 3 -1 10 499.95 53.19
 -3 -1 -10 700.43 103.79
 -3 -1 -10 502.25 57.29
 -3 1 -10 658.53 99.59
 3 1 10 497.65 52.89
 3 1 10 506.15 123.09
 -3 1 -10 553.24 59.29
 -4 -1 -10 17.9 23.5
 4 -1 10 14.2 10.4
 4 -1 10 -8.2 16.7
 -4 1 -10 100.39 39.9
 4 1 10 3.4 19.8
 -4 1 -10 19.5 13.8
 4 1 10 35.4 13.6
 5 -2 -10 -2.9 6.9
 -5 -2 10 -1.4 16.4
 5 2 -10 15.3 11.1
 -5 2 10 41.9 29.3
 4 -2 -10 26.2 12.4
 -4 -2 10 -12.6 9.7
 4 2 -10 9.7 7.9
 -4 2 10 33.4 28.5
 -4 2 10 19.5 19.3
 3 -2 -10 11 7.4
 -3 -2 10 -7.3 7.2
 -3 -2 10 -0.1 10
 3 2 -10 10.5 5.9
 -3 2 10 -9.6 11.4
 -3 2 10 -7.5 9
 2 -2 -10 404.06 43.1
 -2 -2 10 322.67 49.3
 2 -2 -10 416.16 32.1
 -2 -2 10 414.56 50.59
 -2 2 10 427.76 66.79
 -2 2 10 405.16 56.09
 2 2 -10 353.16 31.1
 -1 -2 10 19.6 13.8
 -1 -2 10 46.2 15.2
 1 -2 -10 16 8
 -1 2 10 21.2 19.3
 1 2 -10 31.4 9.7
 0 -2 -10 129.49 36.4
 0 -2 10 184.38 36.9
 0 -2 -10 160.08 25.3
 0 2 -10 124.49 33.4
 0 2 10 152.38 39.2
 0 2 -10 139.59 22.4
 1 -2 10 31 9.4
 -1 -2 -10 83.89 30.8
 -1 -2 -10 40 13.1
 1 -2 10 33.8 20.6
 1 2 10 23.1 21.8
 1 2 10 75.39 16.9
 -1 2 -10 53.69 14.7
 -1 2 -10 28.6 19.7
 2 -2 10 341.07 35.3
 -2 -2 -10 262.67 59.09
 2 -2 10 286.97 56.89
 -2 -2 -10 314.07 40.7
 -2 2 -10 272.77 58.59
 -2 2 -10 311.77 40
 2 2 10 251.27 56.59
 -3 -2 -10 -5.5 18
 -3 -2 -10 10.9 9.1
 3 -2 10 4.8 16.4
 3 -2 10 20.9 10.9
 3 2 10 16.3 10.2
 -3 2 -10 3.6 7.6
 3 2 10 13.3 23.1
 -3 2 -10 -8.2 12.1
 4 -2 10 118.49 43.8
 -4 -2 -10 97.29 49.2
 4 -2 10 168.18 31
 4 2 10 170.18 34.9
 -4 2 -10 97.39 27.7
 -4 2 -10 219.38 63.59
 4 2 10 46.6 35.5
 5 -3 -10 18.9 19.1
 5 3 -10 57.69 18.9
 -5 3 10 135.89 44
 -4 -3 10 46.5 27.1
 4 -3 -10 61.09 18.9
 -4 3 10 28 23.3
 -4 3 10 3.8 23.9
 4 3 -10 80.69 18.2
 3 -3 -10 31.2 11.6
 3 -3 -10 34.8 14.6
 -3 -3 10 27.5 16.5
 -3 -3 10 14.1 15.4
 3 3 -10 37 10.4
 2 -3 -10 316.67 34.7
 -2 -3 10 297.37 44.6
 2 -3 -10 303.47 37.8
 -2 -3 10 271.87 38.2
 -2 3 10 185.58 44.9
 2 3 -10 284.67 31.5
 -2 3 10 283.87 47.8
 1 -3 -10 106.89 20.9
 -1 -3 10 96.79 21.1
 -1 -3 10 87.09 24.4
 -1 3 10 125.49 33.8
 -1 3 10 102.69 26.8
 1 3 -10 99.09 17.6
 0 -3 -10 208.88 49.1
 0 -3 10 218.98 39.8
 0 -3 -10 208.68 30.7
 0 3 -10 206.38 26.4
 0 3 10 192.78 44.9
 0 3 -10 167.78 38
 -1 -3 -10 168.18 47.1
 1 -3 10 234.28 46.6
 1 -3 10 271.27 21.9
 -1 3 -10 346.57 58.49
 1 3 10 373.46 63.49
 -1 3 -10 219.78 29.7
 1 3 10 264.77 32.2
 2 -3 10 385.56 31.4
 -2 -3 -10 445.86 77.69
 2 -3 10 323.47 59.39
 -2 -3 -10 357.96 44.5
 2 3 10 421.36 44.7
 -2 3 -10 432.26 47
 2 3 10 425.76 72.69
 -2 3 -10 274.77 56.29
 3 -3 10 99.99 37.3
 -3 -3 -10 129.59 43.1
 -3 -3 -10 87.59 24
 3 -3 10 56.29 17.5
 -3 3 -10 111.79 39.7
 3 3 10 60.09 30.8
 -3 3 -10 98.29 24.3
 4 -3 10 170.78 53.39
 -4 -3 -10 72.99 26.8
 -4 -3 -10 13.3 27.8
 4 -3 10 86.49 24.5
 -4 3 -10 34.2 34.7
 4 3 10 42.3 30.5
 4 3 10 114.89 27.8
 -4 3 -10 69.39 24.2
 -5 -4 10 16.9 21.2
 5 -4 -10 18.8 16.5
 5 4 -10 19.2 14.3
 -5 4 10 -19.8 13
 -5 4 10 14.6 33.4
 4 -4 -10 91.79 22.3
 -4 -4 10 147.59 36.8
 -4 4 10 112.89 37.9
 -4 4 10 114.09 42
 3 -4 -10 112.69 24.3
 -3 -4 10 96.99 27.5
 -3 -4 10 112.39 26.7
 3 -4 -10 69.09 18.4
 -3 4 10 129.99 41.8
 3 4 -10 80.29 15.1
 -2 -4 10 301.17 43
 2 -4 -10 323.97 44.9
 -2 -4 10 294.17 38.6
 -2 4 10 228.98 51.79
 2 4 -10 292.47 31.2
 -2 4 10 214.78 43.4
 -1 -4 10 806.52 61.79
 -1 -4 10 884.01 56.49
 1 -4 -10 710.13 53.09
 -1 4 10 686.73 91.09
 1 4 -10 866.71 49
 -1 4 10 723.23 65.19
 0 -4 -10 199.98 31.3
 0 -4 10 229.28 38.5
 0 -4 -10 228.78 51.59
 0 4 10 181.58 43.7
 0 4 -10 276.47 47.5
 0 4 -10 215.88 26.5
 -1 -4 -10 464.85 50.09
 1 -4 10 497.15 29.8
 -1 -4 -10 455.55 77.09
 1 -4 10 515.95 65.89
 -1 4 -10 498.95 69.59
 1 4 10 428.36 70.59
 -1 4 -10 408.06 35.2
 -2 -4 -10 571.34 91.59
 2 -4 10 554.54 38.2
 2 -4 10 598.04 81.09
 -2 -4 -10 534.85 46.8
 2 4 10 452.85 76.79
 2 4 10 486.85 42.4
 -2 4 -10 529.35 44.4
 -2 4 -10 543.55 78.59
 3 -4 10 205.98 30.3
 -3 -4 -10 207.38 59.49
 -3 -4 -10 135.99 30.9
 -3 4 -10 243.88 60.69
 -3 4 -10 171.18 30.6
 3 4 10 257.87 64.49
 4 -4 10 131.09 35.4
 -4 -4 -10 64.49 42.9
 -4 -4 -10 135.39 30
 4 -4 10 163.58 50.09
 4 4 10 136.39 47.4
 -4 4 -10 77.49 39.8
 4 -5 -10 100.39 23.7
 -4 -5 10 54.89 25.5
 -4 -5 10 44.6 20.8
 -4 5 10 87.89 34.6
 -4 5 10 82.49 43.8
 4 5 -10 98.99 23
 -3 -5 10 161.28 52.89
 3 -5 -10 222.08 32.6
 -3 -5 10 157.38 29.8
 3 -5 -10 183.58 31.9
 3 5 -10 182.88 23.3
 -2 -5 10 507.25 40.1
 2 -5 -10 375.66 40.2
 2 -5 -10 349.96 42.5
 2 5 -10 392.26 30.3
 -2 5 10 363.26 66.49
 -2 5 10 417.76 62.59
 1 -5 -10 151.48 27
 -1 -5 10 196.28 27.7
 1 5 -10 198.38 23.1
 -1 5 10 225.58 50.79
 -1 5 10 175.18 37.3
 0 -5 10 304.47 43.4
 0 -5 -10 246.78 35
 0 -5 -10 295.27 62.39
 0 5 10 331.47 61.89
 0 5 -10 264.87 29.4
 0 5 -10 205.28 40.4
 -1 -5 -10 84.49 20.3
 1 -5 10 130.89 32.9
 -1 -5 -10 133.99 41
 1 5 10 117.19 22.2
 1 5 10 156.38 44.2
 -1 5 -10 131.99 21.5
 2 -5 10 467.85 33.5
 -2 -5 -10 500.95 86.59
 -2 -5 -10 417.66 50.09
 2 -5 10 495.55 72.69
 2 5 10 508.65 82.49
 2 5 10 479.35 51.49
 -2 5 -10 524.05 77.29
 -2 5 -10 431.26 53.99
 -3 -5 -10 55.39 39.3
 -3 -5 -10 77.09 22.6
 3 -5 10 79.29 33.4
 -3 5 -10 42.6 16.1
 -3 5 -10 9 17.3
 3 5 10 31.9 24.2
 -4 -5 -10 91.39 26.1
 -4 -5 -10 41.9 38.9
 -4 5 -10 78.29 39
 4 5 10 97.69 26.5
 4 5 10 86.99 44
 4 -6 -10 7.6 8.7
 -4 -6 10 9.6 14.9
 -4 -6 10 -8 7.8
 -4 6 10 -6.7 10.8
 -4 6 10 -22.6 10.9
 4 6 -10 2.1 6.1
 3 -6 -10 54.19 17.4
 3 -6 -10 81.89 18
 -3 -6 10 78.19 21.3
 -3 6 10 34.3 28.5
 3 6 -10 61.69 12.5
 -3 6 10 81.19 34.9
 2 -6 -10 368.06 39.2
 -2 -6 10 275.37 34.7
 2 -6 -10 274.67 38.6
 -2 -6 10 358.56 31.4
 -2 6 10 303.67 53.39
 -2 6 10 369.36 67.99
 -1 -6 10 14.1 10
 1 -6 -10 30.7 14.2
 -1 -6 10 31.2 10.3
 -1 6 10 13.6 21.3
 1 6 -10 27.5 7.9
 -1 6 10 40.9 21.1
 0 -6 -10 175.88 30.1
 0 -6 -10 254.17 58.79
 0 -6 10 184.08 32.6
 0 6 10 214.08 50.29
 0 6 -10 159.78 33.5
 0 6 -10 251.87 27.4
 1 -6 10 247.68 44.6
 -1 -6 -10 174.88 30.2
 -1 -6 -10 239.98 56.89
 -1 6 -10 188.28 26.5
 1 6 10 221.78 54.39
 1 6 10 248.98 34.5
 -1 6 -10 253.37 45.4
 2 -6 10 649.34 83.29
 -2 -6 -10 603.64 99.29
 2 -6 10 635.24 39.5
 -2 -6 -10 535.25 58.59
 -2 6 -10 726.93 92.49
 2 6 10 594.04 105.49
 2 6 10 598.84 49.1
 3 -6 10 38.8 28.1
 3 -6 10 29.4 12.8
 -3 -6 -10 46.6 32.9
 -3 -6 -10 41.3 18.6
 -3 6 -10 64.19 19.1
 -3 6 -10 69.09 30.4
 3 6 10 70.69 37.6
 3 6 10 50.89 16.8
 -4 -6 -10 24.6 26.8
 -4 -6 -10 64.79 23.3
 4 -6 10 80.39 33.6
 -4 6 -10 81.19 42.9
 4 6 10 78.89 22.7
 4 6 10 54.79 38.6
 4 -7 -10 42.5 17.7
 -4 -7 10 10.5 12.4
 4 -7 -10 20.1 15.2
 -4 7 10 23.4 21.5
 4 7 -10 0.5 6.7
 3 -7 -10 16.5 8.6
 3 -7 -10 7.7 10.4
 -3 -7 10 4.6 8.3
 -3 -7 10 13 10.5
 -3 7 10 19.3 24.3
 -3 7 10 15.1 18
 3 7 -10 10.2 5.3
 -2 -7 10 276.37 25.6
 2 -7 -10 355.76 40.8
 2 -7 -10 362.86 46
 -2 -7 10 335.77 26.4
 -2 7 10 365.86 69.69
 -2 7 10 216.98 49.8
 1 -7 -10 63.39 17.1
 -1 -7 10 77.39 14.4
 -1 -7 10 45 12.7
 -1 7 10 80.79 30.9
 -1 7 10 64.29 23.1
 1 7 -10 75.29 13
 0 -7 -10 90.29 21.4
 0 -7 -10 75.59 33.1
 0 7 -10 108.39 17.4
 0 7 -10 113.49 26.3
 0 7 10 122.79 39.4
 1 -7 10 81.39 25.4
 -1 -7 -10 34.4 13.8
 -1 -7 -10 83.99 37.5
 1 7 10 71.09 31.9
 -1 7 -10 62.79 15.3
 1 7 10 114.19 22.5
 -1 7 -10 58.79 21
 2 -7 10 518.35 73.39
 -2 -7 -10 418.66 82.79
 -2 -7 -10 464.35 54.39
 -2 7 -10 366.86 63.49
 2 7 10 470.15 52.79
 2 7 10 398.36 74.79
 -3 -7 -10 -0.8 9.5
 3 -7 10 -0.9 16.7
 -3 -7 -10 -14.8 14.1
 3 -7 10 17.7 9.1
 3 7 10 1.1 21.3
 -3 7 -10 4.1 16.4
 -3 7 -10 21.1 12.7
 3 7 10 19.6 9.3
 4 -7 10 57.99 36.3
 -4 -7 -10 152.88 33.5
 4 7 10 161.38 60.39
 4 7 10 181.28 36
 -4 7 -10 164.68 51.99
 -4 -8 10 22.7 15.2
 -4 -8 10 21.3 13.8
 4 -8 -10 25 16.7
 4 -8 -10 26.2 13
 -4 8 10 -1.5 15.4
 4 8 -10 19.3 11.2
 -4 8 10 17.9 32.5
 3 -8 -10 108.99 26.1
 3 -8 -10 80.49 20.6
 -3 -8 10 80.49 15.2
 -3 8 10 52.09 25.1
 -3 8 10 74.39 41.8
 3 8 -10 101.89 15.3
 2 -8 -10 56.09 15.4
 2 -8 -10 74.39 19.3
 -2 8 10 102.49 38
 1 -8 -10 359.06 43.7
 -1 -8 10 305.57 21.2
 1 8 -10 329.47 23.4
 -1 8 10 304.87 64.99
 0 -8 -10 30.6 31.8
 0 -8 -10 16.4 9.9
 0 -8 10 -0.5 5.9
 0 8 -10 -3.7 6.3
 0 8 10 -21.3 7.9
 0 8 -10 2.8 5.3
 0 8 10 23.1 9.3
 -1 -8 -10 87.89 37.9
 -1 -8 -10 72.29 20.1
 1 -8 10 86.89 25.1
 -1 8 -10 93.39 26.4
 1 8 10 149.69 26.5
 1 8 10 110.99 38.9
 -1 8 -10 97.79 18.7
 2 -8 10 1.8 11.2
 -2 -8 -10 18 15
 -2 -8 -10 29.5 30
 2 -8 10 32.3 8.5
 -2 8 -10 46.4 19.4
 -2 8 -10 13.9 11.4
 2 8 10 37.1 21.6
 -3 -8 -10 434.46 56.59
 3 -8 10 495.35 37.6
 -3 -8 -10 311.17 75.79
 3 -8 10 491.65 78.59
 3 8 10 532.35 92.39
 -3 8 -10 429.36 51.59
 -3 8 -10 518.55 83.19
 3 8 10 504.15 59.99
 4 -8 10 -2.7 7.5
 -4 -8 -10 2.7 10.7
 -4 -8 -10 -1.8 16.6
 4 -8 10 -20.3 10
 -4 8 -10 -4.4 14
 4 8 10 4.5 10.2
 -4 8 -10 15.5 13.3
 4 8 10 27.8 35
 4 -9 -10 278.07 43.1
 -4 -9 10 242.28 44.5
 -4 9 10 242.68 59.49
 4 9 -10 291.07 34.4
 -4 9 10 322.77 77.29
 3 -9 -10 30.1 12.8
 3 -9 -10 23.6 15.4
 3 9 -10 28.9 8.3
 -3 9 10 33.2 22.6
 2 -9 -10 584.14 48.9
 2 -9 -10 444.96 39.8
 -2 9 10 418.26 79.09
 1 -9 -10 38.6 14.3
 -1 9 10 8.4 22.6
 1 9 -10 39 8.2
 0 -9 10 416.56 35.5
 0 -9 -10 415.96 49.2
 0 -9 -10 410.76 78.79
 0 9 -10 414.36 29.6
 0 9 10 433.56 47.5
 0 9 -10 366.96 43.8
 0 9 10 408.06 75.99
 -1 -9 -10 244.88 39
 -1 -9 -10 239.78 60.49
 1 -9 10 230.38 38.9
 1 9 10 253.77 37.8
 -1 9 -10 198.38 38.7
 -1 9 -10 295.67 32.3
 2 -9 10 508.55 72.79
 -2 -9 -10 626.24 53.49
 -2 -9 -10 582.24 102.39
 -2 9 -10 693.83 85.19
 -2 9 -10 494.85 58.89
 2 9 10 618.84 96.29
 3 -9 10 -5.3 14.5
 -3 -9 -10 17.4 27.3
 -3 -9 -10 4.6 10.2
 3 -9 10 12.1 6.2
 3 9 10 36.5 23.2
 3 9 10 21.5 11.2
 -3 9 -10 5 8.8
 -3 9 -10 -3.8 6.8
 4 -9 10 55.69 37.2
 -4 -9 -10 130.89 32
 -4 -9 -10 36.5 34.2
 4 -9 10 82.79 19.2
 -4 9 -10 83.49 25.7
 4 9 10 45.7 20.7
 4 9 10 100.19 46
 -4 9 -10 123.89 46.4
 -4 -10 10 -1 6.1
 4 -10 -10 5.5 7.5
 4 -10 -10 21.7 13.9
 -4 -10 10 5.7 6.6
 -4 10 10 9 20.8
 4 10 -10 -6.1 5
 -4 10 10 12 20.2
 3 -10 -10 466.35 57.59
 3 -10 -10 397.56 47.8
 3 10 -10 389.56 27.2
 -3 10 10 358.76 68.19
 -3 10 10 296.07 69.29
 2 -10 -10 19.8 13
 2 -10 -10 33.9 13.9
 -2 10 10 25.2 27.8
 1 -10 -10 540.25 48.1
 1 10 -10 587.34 33.1
 -1 10 10 609.04 95.29
 0 -10 -10 46.3 32.8
 0 -10 10 104.99 17.5
 0 -10 -10 60.79 19.3
 0 10 10 133.99 26.3
 0 10 -10 76.89 14.2
 0 10 10 93.69 37.7
 0 10 -10 84.29 18.6
 1 -10 10 1107.39 77.49
 -1 -10 -10 988.4 128.79
 -1 -10 -10 1025.5 72.49
 -1 10 -10 1109.79 61.89
 -1 10 -10 1017.9 77.99
 1 10 10 890.91 67.39
 1 10 10 952 124.29
 -2 -10 -10 10.1 16.9
 2 -10 10 -14.5 8.5
 -2 -10 -10 8.8 11.1
 2 10 10 -11.9 10.8
 -2 10 -10 1.4 7.3
 -2 10 -10 29.6 16.2
 2 10 10 20.6 9.4
 -3 -10 -10 386.96 87.19
 -3 -10 -10 288.17 46
 3 -10 10 290.07 31.5
 3 -10 10 280.37 59.59
 -3 10 -10 313.47 43.3
 3 10 10 268.27 65.49
 3 10 10 385.96 52.59
 -3 10 -10 335.87 66.09
 4 -10 10 27.4 12.2
 -4 -10 -10 6.8 7.4
 4 -10 10 23.8 29.2
 -4 -10 -10 9.8 26.6
 -4 10 -10 7.9 11.5
 4 10 10 -1.8 17.4
 -4 10 -10 -5.3 14.9
 4 -11 -10 5.6 12.5
 4 -11 -10 37.2 19.7
 -4 11 10 17 24.2
 -4 11 10 80.09 48.2
 4 11 -10 13.3 9.9
 3 -11 -10 112.39 25.3
 3 -11 -10 40.1 20.1
 -3 11 10 159.88 55.29
 3 11 -10 64.99 11.6
 -3 11 10 113.59 40.3
 2 -11 -10 95.89 22.6
 2 -11 -10 117.29 27
 -2 11 10 111.19 42.3
 1 -11 -10 1.6 5.9
 1 -11 -10 -5.5 6.2
 1 11 -10 -4.4 4.2
 -1 11 10 8.6 23.9
 -1 11 10 2.5 15.1
 0 -11 -10 224.28 35.8
 0 -11 -10 218.98 56.79
 0 11 -10 165.18 21.4
 0 11 10 124.39 45.2
 0 11 -10 142.49 18.8
 0 11 10 207.18 33
 1 -11 10 131.99 28.8
 -1 -11 -10 114.99 43.8
 -1 -11 -10 140.69 30.1
 1 11 10 268.97 63.89
 -1 11 -10 184.48 25.3
 -1 11 -10 186.88 35
 -2 -11 -10 250.67 67.09
 2 -11 10 231.38 68.79
 -2 -11 -10 255.97 40.8
 2 11 10 294.67 44.7
 2 11 10 240.38 65.09
 -2 11 -10 241.78 34.5
 -2 11 -10 230.08 49.2
 -3 -11 -10 180.78 42.1
 3 -11 10 169.38 45.7
 -3 -11 -10 268.67 71.89
 3 11 10 200.58 37.9
 -3 11 -10 276.37 61.29
 -3 11 -10 265.17 38.5
 3 11 10 201.68 57.49
 4 -12 -10 3.5 14.5
 4 -12 -10 4.7 7
 4 12 -10 14.1 10
 -4 12 10 -17 15.8
 3 -12 -10 27.8 14.5
 3 -12 -10 33.9 16.2
 3 12 -10 20.2 7.1
 -3 12 10 45.1 36.7
 2 -12 -10 64.49 18.5
 2 -12 -10 45.3 16.9
 -2 12 10 12.4 21.3
 -2 12 10 27.2 29
 1 -12 -10 132.19 26.1
 1 -12 -10 105.79 25.6
 -1 12 10 133.49 37.4
 -1 12 10 48.7 35.5
 1 12 -10 123.49 15.5
 0 -12 -10 32.9 16.4
 0 -12 -10 32.6 33.5
 0 12 10 39.2 31
 -1 -12 -10 66.19 21
 -1 -12 -10 89.79 44.2
 -1 12 -10 63.29 14.7
 1 12 10 49.1 31
 1 12 10 64.19 25
 -1 12 -10 61.39 21.9
 2 -12 10 8.8 15.1
 -2 -12 -10 -9.8 6.4
 -2 -12 -10 -2.8 16.5
 2 12 10 3.3 7.6
 -2 12 -10 -0.7 6.8
 2 12 10 29.2 24.2
 -3 -12 -10 9.4 16.7
 3 -12 10 16.1 22.6
 3 -12 10 5.2 6.8
 -3 12 -10 9.6 15.1
 3 12 10 24.7 15
 -3 12 -10 19.4 12.9
 3 12 10 45.8 35
 3 -13 -10 38.1 13.9
 -3 13 10 59.39 35.6
 -3 13 10 68.79 43.7
 3 13 -10 41.3 9.7
 2 -13 -10 12 13
 2 -13 -10 1.8 9.5
 -2 13 10 4.1 16.9
 -2 13 10 -2.9 22
 1 -13 -10 113.29 28
 -1 13 10 91.79 32.9
 1 13 -10 111.69 12.5
 -1 13 10 162.88 53.89
 0 -13 -10 58.39 18.7
 0 13 -10 32.1 9.5
 0 13 10 76.19 41.4
 -1 -13 -10 388.46 82.39
 -1 -13 -10 305.87 44.7
 1 13 10 325.87 45
 -1 13 -10 333.07 28.7
 1 13 10 189.28 56.29
 -1 13 -10 224.88 38.1
 2 -13 10 0 11.3
 -2 -13 -10 12.3 13.1
 -2 -13 -10 -16.1 11.3
 2 13 10 97.59 42
 -2 13 -10 3.2 13.8
 2 13 10 21.5 14.5
 -2 13 -10 5.1 8.1
 -3 -13 -10 23 18.8
 -3 -13 -10 90.79 48.6
 3 -13 10 33.1 8.6
 3 -13 10 95.69 34.6
 3 13 10 23.1 14.1
 -3 13 -10 28.6 15.6
 -3 13 -10 33.6 26.2
 3 -14 -10 98.89 24.5
 3 -14 -10 119.59 31.3
 -3 14 10 181.38 53.79
 3 14 -10 108.19 14.2
 2 -14 -10 194.88 36
 2 -14 -10 208.38 34
 2 14 -10 149.49 9.7
 -2 14 10 286.17 62.49
 -2 14 10 203.08 59.59
 1 -14 -10 17.4 13.7
 -1 14 10 45.2 34.7
 1 14 -10 39.1 7.2
 -1 14 10 39.4 22.7
 0 -14 -10 532.85 62.29
 0 14 10 671.73 105.89
 0 14 -10 630.64 37.7
 -1 -14 -10 309.17 46.4
 1 -14 10 272.77 36.4
 -1 -14 -10 227.28 65.49
 1 14 10 233.28 65.89
 -1 14 -10 267.47 31.5
 -1 14 -10 268.37 39.9
 1 14 10 337.47 46
 -2 -14 -10 259.07 43.1
 2 -14 10 227.88 44.4
 -2 -14 -10 326.57 76.89
 -2 14 -10 259.17 50.29
 2 14 10 313.67 77.99
 -2 14 -10 277.97 36.1
 3 -14 10 204.48 50.69
 -3 -14 -10 154.78 58.39
 -3 -14 -10 162.78 36.4
 3 14 10 205.58 40.3
 -3 14 -10 153.98 30
 -3 14 -10 175.68 49.1
 3 14 10 169.58 55.79
 3 -15 -10 11.8 14.6
 3 -15 -10 6 9
 -3 15 10 4 23.8
 -3 15 10 5.1 19.3
 2 -15 -10 55.59 18.3
 2 15 -10 73.39 5.5
 -2 15 10 46.4 38.9
 -2 15 10 19.9 27.8
 2 15 -10 86.79 6.1
 1 -15 -10 160.78 34.4
 1 -15 -10 197.88 31.5
 1 15 -10 153.78 12.2
 -1 15 10 221.58 64.29
 -1 15 10 163.98 46.8
 0 -15 -10 39.1 20.2
 0 15 10 43 30.2
 0 15 -10 51.59 11.2
 0 15 10 9.9 15.5
 -1 -15 -10 334.47 46.9
 -1 -15 -10 97.99 49.5
 1 -15 10 205.68 29.1
 -1 15 -10 201.68 33.5
 1 15 10 141.89 48.6
 -1 15 -10 209.88 27.6
 1 15 10 203.18 35.4
 2 -15 10 14.3 16.4
 -2 -15 -10 -2.9 9.9
 2 15 10 -7.4 6.2
 -2 15 -10 1 7.3
 -2 15 -10 15.1 14.3
 2 15 10 31.1 28.3
 -3 15 -10 312.57 43.9
 3 -16 -10 8 10.4
 -3 16 10 -14.4 18.9
 -3 16 10 7.7 19.3
 3 16 -10 2.3 4
 2 -16 -10 57.49 24.8
 2 -16 -10 85.39 22.3
 -2 16 10 21 29.1
 -2 16 10 22.2 24.2
 1 -16 -10 6.9 13
 1 16 -10 10.9 4.2
 -1 16 10 2.9 11.5
 -1 16 10 9.2 18.9
 0 -16 -10 198.08 33.2
 0 -16 -10 197.98 37.5
 0 16 10 186.48 60.49
 0 16 10 256.57 55.59
 0 16 -10 226.78 23.6
 1 -16 10 1.9 6.6
 -1 -16 -10 -19 21.3
 -1 -16 -10 3 9.1
 1 16 10 1.1 21.3
 -1 16 -10 -10.8 5.9
 1 16 10 16 12.2
 -1 16 -10 -3.9 5.3
 -2 -16 -10 42 20.6
 -2 -16 -10 79.89 50.89
 2 -16 10 102.79 29.4
 2 16 10 29.6 41.5
 -2 16 -10 88.59 28.9
 -2 16 -10 66.29 18
 2 16 10 113.09 29.8
 2 -17 -10 47.5 18.2
 2 -17 -10 61.09 23.1
 -2 17 10 91.69 48.9
 -2 17 10 93.29 38.1
 1 -17 -10 130.79 27.1
 1 17 -10 84.39 10.2
 -1 17 10 120.09 51.19
 -1 17 10 52.19 40.8
 0 -17 -10 18.7 15.3
 0 -17 -10 29.2 15
 0 17 -10 42.3 10.4
 0 17 10 72.79 46.1
 0 17 10 37.3 25.7
 1 -17 10 98.99 20.5
 -1 -17 -10 107.49 61.89
 1 17 10 193.58 60.29
 1 17 10 93.19 26.1
 -1 17 -10 129.89 27.9
 -1 17 -10 105.09 19.6
 -2 -17 -10 -7.3 21.4
 2 -17 10 26.9 18.7
 -2 -17 -10 5.8 12.3
 2 17 10 0.4 27.1
 -2 17 -10 14.4 10.9
 -2 17 -10 14.9 12.1
 2 -18 -10 183.08 41.1
 2 -18 -10 129.29 31.9
 -2 18 10 153.58 58.69
 -2 18 10 263.37 62.99
 1 -18 -10 2.1 8
 1 -18 -10 9.9 7.3
 -1 18 10 18.2 30
 -1 18 10 15.9 17.9
 1 18 -10 1.8 3.5
 0 -18 -10 120.19 26.5
 0 18 10 80.59 48.1
 0 18 -10 128.89 17.8
 -1 -18 -10 116.39 57.49
 -1 -18 -10 44.2 20.8
 1 18 10 27.5 26.5
 1 18 10 64.89 23.7
 -1 18 -10 60.59 15.6
 1 -19 -10 78.59 23
 1 -19 -10 137.09 31.3
 -1 19 10 104.09 38.8
 -1 19 10 149.09 56.29
 0 -19 -10 104.99 26
 0 -19 -10 34.3 19.7
 0 19 10 15.8 32.8
 0 19 10 34.7 25.5
 -1 -19 -10 195.88 37.7
 -1 -19 -10 56.69 51.39
 -1 -19 -10 229.18 36.5
 1 19 10 124.69 55.69
 -1 19 -10 212.08 35.4
 -1 19 -10 160.08 29.2
 -1 19 -10 173.98 22.3
 -4 0 11 -5.7 13
 4 0 -11 1.1 6.3
 -4 0 11 0.5 13.2
 3 0 -11 272.47 36.9
 3 0 -11 258.27 33
 -3 0 11 285.87 57.89
 -2 0 11 26.9 14.8
 2 0 -11 -3.9 5.6
 -2 0 11 5.5 13.6
 -1 0 11 296.27 52.99
 -1 0 11 410.86 52.59
 1 0 -11 307.37 36.6
 0 0 -11 15.3 19.3
 0 0 -11 -1.7 5.6
 0 0 11 -3 11
 1 0 11 286.97 32.2
 1 0 11 290.37 55.59
 -1 0 -11 336.67 65.49
 -1 0 -11 243.88 40.8
 -2 0 -11 -6.6 12.3
 -2 0 -11 1.1 7.5
 2 0 11 7.6 8.3
 2 0 11 8.4 18.1
 -3 0 -11 904.81 67.89
 3 0 11 862.41 130.69
 -3 0 -11 862.11 119.79
 3 0 11 712.23 56.79
 -4 0 -11 -4.6 8.7
 -4 0 -11 -20.1 15.1
 4 0 11 -4.3 7.4
 4 0 11 -9.3 17.3
 -4 -1 11 1.6 17.5
 -4 -1 11 6.4 14.2
 4 -1 -11 12.1 9.6
 4 1 -11 -0.9 6.7
 -4 1 11 7 16
 -4 1 11 -0.6 19.8
 3 -1 -11 62.99 17.4
 3 -1 -11 58.79 15.1
 -3 -1 11 26.5 19
 -3 1 11 58.49 26.3
 -2 -1 11 -3.8 7.3
 -2 -1 11 49.7 21.7
 2 1 -11 15.9 9.6
 -2 1 11 11.8 16
 -2 1 11 28.8 18.6
 1 -1 -11 91.59 18.9
 -1 -1 11 116.79 26.8
 -1 -1 11 103.99 30.6
 1 1 -11 134.09 22.7
 -1 1 11 92.79 25.6
 -1 1 11 121.69 33
 0 -1 -11 25.1 21.8
 0 -1 -11 8.2 7.8
 0 -1 11 10.1 14.1
 0 1 11 20.1 18
 0 1 -11 31.4 10.6
 -1 -1 -11 243.08 34.1
 1 -1 11 235.28 27.3
 -1 -1 -11 233.08 54.19
 1 -1 11 244.18 50.09
 -1 1 -11 226.38 38.1
 1 1 11 219.48 28.3
 1 1 11 194.88 47.2
 -1 1 -11 226.78 50.49
 -2 -1 -11 64.09 27.2
 -2 -1 -11 83.79 21.4
 2 -1 11 36.9 12.5
 2 -1 11 28.5 23.8
 2 1 11 7.6 16.8
 -2 1 -11 28.4 25.6
 2 1 11 52.59 15.1
 -2 1 -11 14 12
 3 -1 11 145.49 27.1
 -3 -1 -11 40.4 29.3
 -3 -1 -11 84.29 23
 3 -1 11 90.99 38
 -3 1 -11 86.89 23.6
 -3 1 -11 81.09 36.8
 3 1 11 161.58 49.1
 4 -1 11 -5.3 17.1
 -4 -1 -11 3.9 9
 -4 -1 -11 -5.7 21.2
 4 -1 11 8.2 10.1
 -4 1 -11 -2.1 16.6
 -4 1 -11 9.4 13.6
 4 1 11 10.7 26
 4 1 11 13.8 15.5
 -4 -2 11 68.99 27.9
 4 -2 -11 70.39 19.9
 -4 -2 11 67.69 29.4
 4 2 -11 65.69 17.3
 -4 2 11 62.49 24.3
 -4 2 11 89.89 40.3
 3 -2 -11 439.96 50.09
 -3 -2 11 411.56 58.69
 3 -2 -11 404.76 43.5
 -3 -2 11 322.87 56.29
 3 2 -11 316.77 36.1
 -3 2 11 432.26 74.19
 -2 -2 11 233.38 38.6
 -2 -2 11 292.57 47.9
 2 2 -11 196.08 28.2
 -2 2 11 170.38 43.6
 -2 2 11 206.98 41.6
 -1 -2 11 708.73 65.39
 1 -2 -11 812.22 54.79
 -1 2 11 680.23 86.79
 1 2 -11 706.13 48.7
 -1 2 11 789.52 65.69
 0 -2 -11 224.78 53.79
 0 -2 -11 353.16 41.8
 0 2 -11 317.87 55.99
 0 2 -11 360.86 39.4
 0 2 11 301.97 57.89
 1 -2 11 524.15 74.79
 -1 -2 -11 468.45 52.39
 -1 -2 -11 496.15 80.19
 1 -2 11 541.15 35.8
 1 2 11 549.45 40.9
 1 2 11 526.85 81.09
 -1 2 -11 513.45 77.09
 -1 2 -11 470.95 40.9
 -2 -2 -11 513.65 56.39
 -2 -2 -11 482.45 86.09
 2 -2 11 529.05 40.4
 -2 2 -11 450.75 80.09
 2 2 11 536.25 43.5
 2 2 11 520.45 83.59
 -2 2 -11 595.04 48.3
 3 -2 11 315.07 40.1
 3 -2 11 278.87 60.19
 -3 -2 -11 289.57 72.09
 -3 -2 -11 355.56 48.6
 -3 2 -11 299.17 44.5
 3 2 11 351.76 72.89
 -3 2 -11 297.37 67.39
 4 -2 11 50.79 36.3
 -4 -2 -11 52.89 20.8
 4 -2 11 84.69 25.2
 -4 -2 -11 72.39 37.8
 4 2 11 61.09 43.8
 -4 2 -11 140.39 51.09
 -4 -3 11 7.9 19.8
 -4 -3 11 1.8 12.6
 4 -3 -11 32.4 14.7
 -4 3 11 -8.9 11.9
 4 3 -11 39.2 12.4
 -4 3 11 30.5 29.7
 3 -3 -11 75.99 17.7
 -3 -3 11 57.99 22.3
 -3 -3 11 36.9 20.3
 3 -3 -11 40.7 14.4
 -3 3 11 6.9 18
 -3 3 11 29.9 20.5
 3 3 -11 38.9 11.2
 -2 -3 11 23 16.2
 2 -3 -11 -11.1 4.7
 2 -3 -11 2.9 5.8
 -2 3 11 -4 13.5
 -2 3 11 -3.4 8.9
 2 3 -11 9.7 6.4
 -1 -3 11 0.8 7.6
 -1 -3 11 9.3 12.6
 1 -3 -11 14.5 9.2
 -1 3 11 -8.9 10.3
 -1 3 11 11.7 10.2
 1 3 -11 21.5 8
 0 -3 -11 128.19 41.9
 0 -3 -11 118.79 28.4
 0 -3 11 76.09 27.1
 0 3 -11 168.28 25.3
 0 3 11 141.39 40.6
 0 3 -11 163.88 38.2
 1 -3 11 48.3 24
 -1 -3 -11 86.69 32.8
 -1 -3 -11 40.9 14.6
 1 3 11 74.29 16.6
 -1 3 -11 62.09 15.9
 -1 3 -11 50.59 26.2
 1 3 11 25.6 19.2
 2 -3 11 20.2 20.9
 -2 -3 -11 84.59 34.6
 -2 -3 -11 47.1 15.4
 2 -3 11 84.29 16.4
 -2 3 -11 36.4 22.2
 2 3 11 90.19 20.1
 2 3 11 53.29 28.6
 -2 3 -11 81.09 19.7
 3 -3 11 13 20.7
 -3 -3 -11 31.2 14.3
 -3 -3 -11 62.19 34.2
 3 -3 11 17.9 9.5
 -3 3 -11 19.3 22.8
 3 3 11 19.6 28.2
 3 3 11 3.8 10.2
 -3 3 -11 12.2 11.2
 4 -3 11 91.29 25.2
 -4 -3 -11 76.99 24.5
 -4 -3 -11 39.3 31.9
 4 -3 11 17.2 22
 4 3 11 56.39 32.3
 -4 3 -11 58.19 22.5
 4 3 11 78.39 23.3
 -4 3 -11 63.89 32.6
 -4 -4 11 23.4 21.8
 -4 4 11 49.2 34.8
 -4 4 11 32.2 30.3
 4 4 -11 30.9 13.3
 -3 -4 11 38 18.5
 -3 -4 11 60.69 21.2
 3 -4 -11 67.49 16.2
 3 -4 -11 69.79 19.2
 -3 4 11 33.7 23.8
 3 4 -11 43.5 12.6
 -3 4 11 95.79 40.4
 2 -4 -11 176.28 26.5
 -2 -4 11 142.29 30.1
 -2 -4 11 143.49 27.6
 2 -4 -11 199.78 32.4
 -2 4 11 159.88 43.7
 -1 -4 11 294.07 37.6
 1 -4 -11 263.97 36.6
 -1 -4 11 238.68 40.1
 1 4 -11 272.37 30.3
 -1 4 11 329.97 53.19
 -1 4 11 193.78 47.2
 0 -4 -11 29.3 26.8
 0 -4 -11 45.4 15.4
 0 -4 11 9.1 11.7
 0 4 11 39.1 25.8
 0 4 -11 30.2 19.8
 -1 -4 -11 306.07 42.1
 -1 -4 -11 355.06 72.59
 1 -4 11 382.16 59.59
 -1 4 -11 447.36 69.19
 1 4 11 297.57 61.39
 -1 4 -11 306.37 37.7
 1 4 11 407.76 51.39
 2 -4 11 393.86 31.5
 2 -4 11 415.86 68.39
 -2 -4 -11 378.36 49.3
 2 4 11 405.36 46.3
 -2 4 -11 497.15 51.39
 -2 4 -11 332.27 63.49
 2 4 11 317.07 66.79
 -3 -4 -11 208.68 62.89
 3 -4 11 235.88 33.4
 3 -4 11 179.48 50.09
 -3 -4 -11 211.38 38.7
 -3 4 -11 237.78 59.99
 3 4 11 331.87 45.9
 3 4 11 171.58 52.49
 -3 4 -11 227.88 39.3
 4 -4 11 248.58 60.79
 -4 -4 -11 160.58 35.8
 -4 -4 -11 237.88 66.69
 4 -4 11 233.68 36.6
 4 4 11 231.08 40.7
 4 4 11 142.89 49.4
 -4 4 -11 105.19 29.8
 -4 4 -11 139.29 52.99
 4 -5 -11 52.69 20
 4 -5 -11 27.7 14.5
 -4 -5 11 7.3 15.7
 -4 5 11 46.8 34.3
 -4 5 11 14.2 16.3
 4 5 -11 43.2 14.9
 3 -5 -11 15.7 11.3
 -3 -5 11 10.4 10.8
 3 -5 -11 8.5 7.3
 3 5 -11 0.3 5.2
 -3 5 11 25.7 25.4
 -3 5 11 -2.8 14.1
 -2 -5 11 43.4 15.3
 2 -5 -11 42.1 16.4
 2 -5 -11 70.99 16.9
 -2 5 11 10.1 20.6
 2 5 -11 51.79 12.5
 -1 -5 11 25.1 11.8
 1 -5 -11 37.4 14.2
 -1 5 11 25.7 17.7
 -1 5 11 42.6 26.9
 1 5 -11 42.3 11.1
 0 -5 -11 173.48 48.4
 0 -5 11 158.98 34.7
 0 -5 -11 186.38 34.4
 0 5 -11 210.08 27
 0 5 11 205.88 49.7
 0 5 -11 225.58 43.3
 -1 -5 -11 9.1 8.4
 -1 -5 -11 -16.4 9.8
 1 5 11 24.3 11.1
 -1 5 -11 15 16.5
 -1 5 -11 3.5 7.7
 1 5 11 20.9 24.2
 2 -5 11 73.89 14.6
 -2 -5 -11 89.89 23.6
 -2 -5 -11 71.79 34.1
 2 -5 11 43.6 27.2
 -2 5 -11 95.79 21.5
 -2 5 -11 75.59 29.2
 2 5 11 67.79 20.2
 3 -5 11 -1.4 20.2
 -3 -5 -11 24.4 28.1
 -3 -5 -11 7.1 12.1
 -3 5 -11 23.9 22
 -3 5 -11 -1.5 9.2
 3 5 11 11.9 18.2
 3 5 11 26.7 11.2
 4 -5 11 22.8 14.9
 4 -5 11 -7.8 15.1
 -4 -5 -11 22.7 34.7
 -4 -5 -11 41.7 20.6
 -4 5 -11 49.2 37.4
 4 5 11 28 14.1
 -4 5 -11 13.6 13.1
 4 5 11 -7 15.3
 4 -6 -11 328.37 45.8
 4 -6 -11 275.07 45
 -4 6 11 359.66 79.79
 -4 6 11 230.78 57.29
 3 -6 -11 7.6 8.3
 3 -6 -11 5.1 11
 -3 -6 11 3.6 9.4
 -3 6 11 12.4 19.1
 -3 6 11 -0.1 19.9
 3 6 -11 11.2 6.1
 -2 -6 11 729.23 55.39
 -2 -6 11 748.43 53.29
 2 -6 -11 948.31 58.49
 2 -6 -11 775.82 59.79
 2 6 -11 834.82 49.8
 -2 6 11 852.71 110.39
 -1 -6 11 12 10.4
 1 -6 -11 6.2 10.8
 -1 -6 11 9.8 8.6
 1 6 -11 9.4 6
 -1 6 11 -1.4 9
 -1 6 11 18.7 22.2
 0 -6 11 907.71 72.09
 0 -6 -11 1010.8 68.89
 0 -6 -11 825.42 116.19
 0 6 11 1012.3 117.59
 0 6 -11 1018.3 58.69
 0 6 -11 1007.8 78.79
 1 -6 11 14.6 15.8
 -1 -6 -11 35.3 28.1
 -1 -6 -11 2.7 10.9
 -1 6 -11 5 8.2
 1 6 11 5.3 6.9
 -1 6 -11 19.4 21.4
 1 6 11 66.09 35
 -2 -6 -11 636.34 65.39
 2 -6 11 540.15 77.69
 -2 -6 -11 455.55 89.09
 2 6 11 487.95 86.19
 -2 6 -11 560.54 46.3
 -2 6 -11 507.75 78.79
 -3 -6 -11 9.7 13.8
 3 -6 11 20.6 9.7
 -3 -6 -11 -14.3 20.4
 3 -6 11 8.2 18.7
 3 6 11 35.2 15.1
 3 6 11 -11 19.5
 -3 6 -11 -10.8 15.7
 -3 6 -11 19 13.6
 -4 -6 -11 202.58 64.49
 4 -6 11 287.97 70.49
 -4 -6 -11 265.57 52.29
 4 6 11 371.76 96.69
 4 6 11 260.87 44.8
 -4 6 -11 320.37 47.8
 -4 6 -11 306.07 73.99
 -4 -7 11 21.8 16.9
 -4 -7 11 21 15.1
 -4 7 11 16.2 21.3
 4 7 -11 58.69 15.3
 -4 7 11 -17 19.8
 -3 -7 11 38.5 14.2
 3 -7 -11 34.5 17.9
 -3 -7 11 56.19 16.2
 3 -7 -11 56.49 17.5
 3 7 -11 59.09 12.8
 -3 7 11 43.1 27.8
 -3 7 11 24.4 26.4
 2 -7 -11 13.7 7.5
 2 -7 -11 20 10
 -2 -7 11 5.1 7.3
 2 7 -11 6.1 4.3
 -2 7 11 20.5 25.8
 -2 7 11 -2.6 15.1
 -1 -7 11 1.8 7.6
 1 -7 -11 -0.4 7.7
 -1 -7 11 0.7 5.2
 1 7 -11 5.4 6
 -1 7 11 10.1 19.2
 0 -7 11 305.87 59.09
 0 -7 -11 355.56 45
 0 -7 -11 370.86 74.59
 0 7 -11 328.57 47.6
 0 7 -11 320.97 33.9
 0 7 11 354.96 68.09
 1 -7 11 59.79 24.2
 -1 -7 -11 68.29 20.9
 -1 7 -11 132.09 35.5
 1 7 11 84.89 21.1
 1 7 11 67.59 37.1
 -1 7 -11 74.49 18.1
 2 -7 11 1.2 12.5
 -2 -7 -11 26.5 12.6
 -2 -7 -11 17.3 21.9
 2 -7 11 2.2 5.8
 -2 7 -11 15.5 11.1
 2 7 11 1.2 14.3
 -2 7 -11 0 12
 -3 -7 -11 16.2 29.9
 3 -7 11 42.4 30.7
 3 -7 11 45.7 13.7
 -3 -7 -11 32 15.9
 -3 7 -11 90.79 41.2
 -3 7 -11 32 15.5
 3 7 11 47.6 18
 3 7 11 94.19 43.5
 4 -8 -11 233.88 42.5
 -4 -8 11 168.28 31.2
 4 -8 -11 213.28 37.6
 -4 -8 11 180.38 30.2
 -4 8 11 164.48 62.09
 -4 8 11 259.27 63.89
 3 -8 -11 2 7
 -3 -8 11 6.7 6
 -3 -8 11 6.4 6.2
 3 -8 -11 11.1 13.7
 -3 8 11 18.2 13.5
 3 8 -11 9.3 6
 -3 8 11 9.9 26.6
 2 -8 -11 232.08 38.1
 2 -8 -11 192.08 30.7
 2 8 -11 268.27 22.9
 -2 8 11 235.08 58.99
 -2 8 11 207.58 47.3
 -1 -8 11 10.5 6.5
 -1 -8 11 0.3 4.4
 1 -8 -11 -1.2 7.9
 -1 8 11 -3.7 13.4
 1 8 -11 4.5 5.6
 0 -8 -11 696.23 56.69
 0 -8 -11 783.92 112.69
 0 8 -11 750.12 60.69
 0 8 11 737.23 102.99
 0 8 -11 659.03 44.1
 1 -8 11 12.5 16.2
 -1 -8 -11 8.9 12.4
 -1 -8 -11 -4.5 17.1
 1 8 11 -2.8 19.2
 -1 8 -11 -4.9 5.3
 -1 8 -11 -13 7.6
 1 8 11 6.9 9.8
 -2 -8 -11 768.42 121.19
 2 -8 11 1075.69 92.39
 -2 -8 -11 1006.9 74.39
 2 8 11 1030.8 73.39
 -2 8 -11 900.91 64.49
 -2 8 -11 974.7 112.49
 2 8 11 1026.4 132.39
 3 -8 11 3.7 6.9
 3 -8 11 -10 15.7
 -3 -8 -11 0.7 20.3
 3 8 11 15.9 20
 3 8 11 6.7 11
 -3 8 -11 -0.3 17.2
 -3 8 -11 6.4 10.9
 4 -9 -11 21.7 15.3
 4 -9 -11 -2.7 6
 -4 -9 11 6.3 9.2
 -4 9 11 31.7 28.6
 4 9 -11 5.3 7.4
 -4 9 11 23.5 31.2
 3 -9 -11 40.1 15.2
 3 -9 -11 18.6 13.6
 3 9 -11 34.8 9.8
 -3 9 11 14.1 23.8
 2 -9 -11 28.3 13
 2 -9 -11 32.1 15.8
 -2 9 11 19 27.6
 2 9 -11 43.3 10.1
 1 -9 -11 18.8 13.1
 1 9 -11 28 8.9
 -1 9 11 9.8 22.7
 0 -9 -11 156.28 30.8
 0 -9 -11 181.58 53.39
 0 -9 11 223.58 32.4
 0 9 11 317.37 69.29
 0 9 -11 209.38 33.3
 0 9 -11 203.48 25.3
 1 -9 11 24.3 17.1
 -1 -9 -11 24.2 30.9
 -1 -9 -11 23.7 14.7
 -1 9 -11 19.7 10.5
 -1 9 -11 0.4 11.7
 1 9 11 21.3 28.6
 -2 -9 -11 10.9 20.6
 2 -9 11 6.1 15.8
 -2 -9 -11 8 13.5
 2 9 11 12.6 9.7
 2 9 11 46 27.1
 -2 9 -11 5.8 7.6
 -2 9 -11 10.3 10.3
 3 -9 11 1.6 7.4
 -3 -9 -11 -6.3 15.4
 -3 -9 -11 11.6 13.3
 3 -9 11 8.8 20.2
 -3 9 -11 -4.6 16.3
 3 9 11 -5.7 17.4
 3 9 11 13.6 10
 -3 9 -11 -6.1 6.6
 4 -10 -11 23.6 19.1
 4 -10 -11 28.9 15.9
 -4 10 11 27.5 35.6
 4 10 -11 24.6 12.1
 3 -10 -11 321.87 44.6
 3 -10 -11 237.48 42.9
 -3 10 11 403.86 76.79
 3 10 -11 337.17 25.1
 -3 10 11 416.46 89.79
 2 -10 -11 368.06 45.4
 2 -10 -11 268.47 41.1
 2 10 -11 277.37 21.7
 -2 10 11 205.58 64.99
 -2 10 11 179.18 54.69
 1 -10 -11 179.08 32.7
 1 10 -11 155.28 19.2
 -1 10 11 172.78 63.09
 0 -10 -11 293.77 67.59
 0 -10 11 358.66 30.7
 0 -10 -11 248.88 39.8
 0 10 -11 289.37 25.6
 0 10 11 361.86 74.09
 0 10 -11 252.17 35
 -1 -10 -11 61.99 38.5
 1 -10 11 15.6 13.6
 -1 -10 -11 19.3 14.2
 -1 10 -11 -6.6 8.3
 1 10 11 27.7 27.9
 -1 10 -11 17 10.1
 -2 -10 -11 208.28 62.49
 -2 -10 -11 342.97 48.9
 2 -10 11 293.17 54.99
 -2 10 -11 361.16 62.69
 2 10 11 273.17 42.3
 -2 10 -11 268.47 37.1
 2 10 11 306.07 73.89
 -3 -10 -11 -10 15.1
 3 -10 11 4.7 7.3
 -3 -10 -11 -5.4 8.4
 3 -10 11 36.8 30.7
 3 10 11 -1.4 9.9
 -3 10 -11 0.6 7.8
 -3 10 -11 -4.4 14
 3 10 11 12.9 25.2
 3 -11 -11 10 11.8
 -3 11 11 5.2 20.3
 -3 11 11 -11.6 12.7
 3 11 -11 7.2 6
 2 -11 -11 154.78 31.2
 2 -11 -11 145.39 28.2
 2 11 -11 150.48 17.3
 -2 11 11 100.19 43.8
 -2 11 11 157.68 44.2
 1 -11 -11 49.1 16
 1 -11 -11 12.4 13.3
 -1 11 11 8.4 16.1
 -1 11 11 24.6 27.6
 1 11 -11 38.3 9
 0 -11 -11 -16.8 10.6
 0 -11 -11 1.5 6.9
 0 11 11 27.3 23.1
 0 11 -11 15.7 8.4
 -1 -11 -11 28.9 14.5
 1 -11 11 19 14.7
 -1 -11 -11 80.89 44.3
 1 11 11 22.8 27.4
 1 11 11 26.7 13.2
 -1 11 -11 66.09 22.1
 -2 -11 -11 183.28 35.6
 -2 -11 -11 254.27 68.89
 -2 11 -11 255.07 53.59
 2 11 11 202.28 36.7
 -2 11 -11 213.08 32.4
 2 11 11 202.18 60.89
 3 -11 11 -10 11.2
 -3 -11 -11 5.7 13.4
 3 -11 11 -1.4 5.4
 -3 -11 -11 7.1 23.9
 -3 11 -11 1.1 10.1
 -3 11 -11 20.6 23.4
 3 11 11 -4.3 16
 3 11 11 4.7 8.9
 3 -12 -11 133.59 31.1
 3 -12 -11 156.08 31
 -3 12 11 108.39 40.6
 -3 12 11 124.19 46.1
 3 12 -11 157.88 18.8
 2 -12 -11 320.37 47.6
 2 -12 -11 344.37 44.3
 -2 12 11 306.77 65.19
 2 12 -11 291.97 21
 -2 12 11 268.77 71.09
 1 -12 -11 206.78 33.1
 1 -12 -11 280.77 43.3
 1 12 -11 249.78 19.4
 -1 12 11 267.47 57.19
 -1 12 11 299.87 69.89
 0 -12 -11 568.74 104.29
 0 -12 -11 428.56 54.19
 0 12 -11 422.06 31.1
 0 12 11 301.57 71.09
 -1 -12 -11 171.18 34.5
 -1 -12 -11 296.87 74.29
 1 12 11 225.88 62.19
 -1 12 -11 169.58 25.6
 1 12 11 155.58 31.8
 -1 12 -11 136.79 30.9
 2 -12 11 364.76 59.49
 -2 -12 -11 353.16 87.19
 -2 -12 -11 369.26 59.19
 -2 12 -11 387.46 45.7
 2 12 11 293.37 75.29
 -3 -12 -11 254.77 47.7
 -3 -12 -11 242.48 76.49
 3 -12 11 342.97 65.49
 3 12 11 230.98 45.3
 -3 12 -11 346.47 46.9
 -3 12 -11 514.65 84.99
 3 12 11 350.56 84.69
 3 -13 -11 36 15.8
 3 -13 -11 52.39 18.2
 -3 13 11 14.9 20.3
 -3 13 11 -0.7 20.8
 3 13 -11 47.1 10.7
 2 -13 -11 86.99 24.7
 -2 13 11 33.5 36.3
 -2 13 11 25.3 30.5
 1 -13 -11 9.5 8
 1 -13 -11 47.5 19.5
 -1 13 11 15.4 27.1
 1 13 -11 21 6.5
 -1 13 11 28.6 23.4
 0 -13 -11 36.1 15.5
 0 13 11 46.3 31.7
 0 13 -11 79.89 14.4
 1 -13 11 71.49 20.7
 -1 -13 -11 3.1 21.6
 -1 -13 -11 64.49 21.9
 1 13 11 65.09 39.3
 -1 13 -11 68.59 23
 1 13 11 68.99 22
 -1 13 -11 60.29 15.5
 2 -13 11 12.2 16.8
 -2 -13 -11 59.59 37.5
 -2 -13 -11 18.6 14
 2 13 11 22.8 30
 -2 13 -11 29.9 13.3
 -2 13 -11 77.39 29.7
 2 13 11 21.8 14.3
 3 -14 -11 39.9 16.7
 -3 14 11 42.4 42.5
 2 -14 -11 0.8 10
 2 -14 -11 -9.5 3.7
 -2 14 11 14.6 24.5
 2 14 -11 1.1 3.4
 -2 14 11 -11.5 7.1
 2 14 -11 0.9 2.4
 1 -14 -11 211.68 38.7
 -1 14 11 164.08 55.99
 1 14 -11 234.48 17.3
 -1 14 11 168.98 48.3
 0 -14 -11 111.39 26.8
 0 14 11 70.89 38
 0 14 11 91.49 32.5
 0 14 -11 78.29 14.9
 -1 -14 -11 236.98 40.4
 -1 -14 -11 243.78 69.59
 1 -14 11 280.27 36.8
 -1 14 -11 274.57 32.1
 1 14 11 244.78 71.19
 1 14 11 315.27 53.19
 -1 14 -11 213.98 36.8
 -2 -14 -11 111.09 46.9
 -2 -14 -11 48.9 19.1
 2 -14 11 69.49 26
 -2 14 -11 55.99 23.7
 -2 14 -11 47.7 16.3
 2 14 11 23.3 30.6
 2 14 11 32.6 17.2
 2 -15 -11 6.4 13
 2 -15 -11 -8.5 6.5
 -2 15 11 -11.9 17.5
 -2 15 11 37.7 24
 2 15 -11 1.6 2.6
 2 15 -11 -0.9 1.9
 1 -15 -11 6.5 10.1
 -1 15 11 29 19
 1 15 -11 24.9 6.5
 -1 15 11 5.4 25.1
 0 -15 -11 4.2 9.4
 0 15 11 1.7 21.8
 0 15 -11 3 5.2
 -1 -15 -11 5 32.6
 -1 -15 -11 11.3 10.7
 1 -15 11 2.6 7.5
 1 15 11 -22.4 10.9
 -1 15 -11 2.7 7.5
 1 15 11 -4.4 4.5
 -1 15 -11 10.3 11.5
 2 -15 11 74.29 25
 -2 -15 -11 43.7 21.4
 -2 -15 -11 250.27 73.29
 2 15 11 116.49 28.4
 -2 15 -11 79.19 20
 2 15 11 66.19 37.2
 -2 15 -11 98.89 31.9
 2 -16 -11 37.6 17.9
 2 -16 -11 42.2 20.7
 -2 16 11 76.59 37.2
 -2 16 11 45 41.2
 2 16 -11 46.4 4
 2 16 -11 45.3 3.7
 1 -16 -11 595.34 52.79
 1 -16 -11 744.93 77.09
 -1 16 11 633.24 113.89
 1 16 -11 620.24 35.5
 0 -16 -11 -4.7 5.3
 0 -16 -11 14 9.8
 0 16 11 23.3 26.3
 0 16 11 -4.3 21.2
 0 16 -11 3.5 6.3
 -1 -16 -11 156.58 34.6
 -1 -16 -11 78.19 46.9
 -1 16 -11 177.78 26.6
 1 16 11 226.58 41.7
 1 16 11 127.99 74.19
 1 -17 -11 32.6 17.4
 1 -17 -11 0.8 11.6
 -1 17 11 -1.3 23.4
 -1 17 11 3.1 19.5
 0 -17 -11 29 18.3
 0 -17 -11 29.3 15.2
 0 17 11 32.6 38.2
 0 17 11 50.29 24.4
 0 17 -11 38.3 10.6
 -1 -17 -11 32.3 19.4
 1 -17 11 41.2 10.5
 -1 -17 -11 13.5 27.7
 -1 17 -11 63.99 15.7
 1 17 11 9.8 20.2
 -1 17 -11 27.3 10.9
 1 17 11 45.9 21.9
 1 -18 -11 289.37 47.6
 -1 18 11 274.87 63.29
 0 -18 -11 16.7 14.7
 0 18 11 29.5 30.9
 0 18 11 21.2 22.7
 0 18 -11 10.2 7.8
 -4 0 12 82.99 39.2
 4 0 -12 101.29 23.9
 -4 0 12 108.99 38.3
 3 0 -12 7.6 5.6
 3 0 -12 10.3 6.3
 -3 0 12 13.1 17.2
 -3 0 12 -8.4 11.4
 -2 0 12 61.29 22.7
 2 0 -12 10.7 11.9
 -2 0 12 34.6 21.7
 1 0 -12 14.9 9.6
 -1 0 12 -9.1 8.9
 -1 0 12 -0.2 9
 0 0 -12 49.4 15.2
 0 0 -12 64.29 28.5
 1 0 12 17.8 7.5
 -1 0 -12 23.8 10.3
 -1 0 -12 64.99 28.5
 1 0 12 4.3 17.9
 -2 0 -12 20.2 14.7
 -2 0 -12 27.9 29.3
 2 0 12 43.3 14.3
 2 0 12 80.69 34.7
 -3 0 -12 12.1 9.1
 -3 0 -12 -5.8 15.5
 3 0 12 -4.5 16.7
 -4 -1 12 -2.6 13.1
 4 -1 -12 13.1 8.7
 -4 -1 12 -11.9 15.1
 4 -1 -12 18.3 12.9
 -4 1 12 8.3 16.4
 4 1 -12 21.9 11.6
 -4 1 12 1.2 20.4
 3 -1 -12 639.04 51.49
 3 -1 -12 582.84 45.5
 3 1 -12 601.24 49
 3 1 -12 559.44 43.3
 -3 1 12 585.64 83.99
 -3 1 12 488.35 70.89
 -2 -1 12 -1.5 5.8
 -2 -1 12 0.6 11.1
 2 -1 -12 5.3 6.9
 -2 1 12 -18.2 7.2
 2 1 -12 18.2 11.3
 -1 -1 12 331.37 46.6
 1 -1 -12 302.57 39
 -1 1 12 274.07 45.7
 1 1 -12 348.97 40.3
 -1 1 12 290.07 55.39
 0 -1 -12 12.7 7.7
 0 -1 12 23.2 19.8
 0 -1 -12 21 21.5
 0 1 -12 25.8 21.1
 0 1 12 4.1 13.1
 1 -1 12 1078.79 97.09
 -1 -1 -12 1153.38 75.39
 -1 -1 -12 1119.69 131.69
 1 1 12 1244.28 107.09
 -1 1 -12 1076.39 123.59
 1 1 12 1024.6 65.19
 -1 1 -12 1146.49 73.99
 -2 -1 -12 11.6 18.7
 2 -1 12 -6.6 11.8
 -2 -1 -12 14.5 10
 2 -1 12 25.6 9.6
 2 1 12 9.7 20.1
 -2 1 -12 12.1 16.1
 2 1 12 5.4 8.3
 -2 1 -12 5 9.9
 -3 -1 -12 317.87 49.4
 3 -1 12 206.38 56.19
 -3 -1 -12 462.75 91.99
 -3 1 -12 383.56 81.49
 -3 1 -12 341.57 48.7
 3 1 12 361.96 77.69
 4 -2 -12 45.9 18.4
 4 -2 -12 71.39 21
 -4 -2 12 61.49 26.2
 -4 2 12 103.29 38.1
 -4 2 12 88.59 41.3
 4 2 -12 45.3 15.6
 3 -2 -12 52.59 15.1
 -3 -2 12 31.2 22
 3 -2 -12 87.89 22.8
 -3 2 12 46.2 23
 3 2 -12 65.79 18.1
 3 2 -12 36.5 11.6
 -3 2 12 42.7 29.6
 2 -2 -12 473.75 50.79
 2 -2 -12 436.66 35.7
 -2 -2 12 368.66 50.99
 -2 -2 12 349.17 54.49
 -2 2 12 324.37 63.69
 2 2 -12 427.06 37.2
 -1 -2 12 -8.7 10.4
 -1 -2 12 9.8 11.5
 1 -2 -12 18.7 9.6
 -1 2 12 -4.7 11
 1 2 -12 13.2 7.8
 0 -2 -12 499.05 43.1
 0 -2 -12 560.74 87.29
 0 -2 12 362.66 60.59
 0 2 -12 439.66 38.4
 0 2 -12 451.95 70.99
 0 2 12 410.86 70.89
 -1 -2 -12 112.59 24.9
 1 -2 12 81.79 33.5
 -1 -2 -12 140.39 43
 -1 2 -12 185.38 47
 -1 2 -12 198.38 31.2
 1 2 12 89.09 33.3
 1 2 12 146.99 24.3
 -2 -2 -12 325.47 47.3
 2 -2 12 301.37 62.99
 -2 -2 -12 382.86 79.09
 2 -2 12 397.46 33.9
 2 2 12 336.37 42.4
 -2 2 -12 501.95 84.69
 -2 2 -12 412.56 49.5
 2 2 12 522.95 86.79
 -3 -2 -12 28.9 30.3
 3 -2 12 44.8 14.5
 3 2 12 32.4 16.5
 -3 2 -12 18.5 10.8
 -3 2 -12 36.8 25.8
 3 2 12 52.89 32.4
 -4 -3 12 94.89 33
 -4 -3 12 83.19 32.6
 4 -3 -12 54.99 18.5
 4 -3 -12 122.69 29.9
 -4 3 12 58.59 33.9
 4 3 -12 85.69 20.9
 -4 3 12 78.69 32.3
 3 -3 -12 129.79 27.5
 -3 -3 12 110.89 32.1
 3 -3 -12 91.09 21.2
 -3 3 12 132.09 39.3
 -3 3 12 121.89 37.5
 3 3 -12 143.09 26.3
 -2 -3 12 122.59 27
 -2 -3 12 83.09 24.7
 2 -3 -12 90.59 21.3
 2 -3 -12 96.89 20.3
 2 3 -12 79.29 18.3
 -2 3 12 121.99 39.7
 -1 -3 12 181.28 37.8
 1 -3 -12 147.99 28.2
 -1 -3 12 152.88 30.4
 -1 3 12 115.69 37.7
 1 3 -12 181.98 27
 0 -3 12 189.58 41.5
 0 -3 -12 180.48 51.89
 0 -3 -12 220.48 34.9
 0 3 -12 214.98 30.9
 0 3 12 145.49 41.9
 -1 -3 -12 734.53 57.29
 1 -3 12 568.34 80.79
 -1 -3 -12 736.83 107.89
 -1 3 -12 662.73 51.29
 -1 3 -12 675.13 89.99
 1 3 12 707.13 97.89
 -2 -3 -12 243.78 63.49
 2 -3 12 228.38 53.09
 2 -3 12 241.68 29.4
 -2 -3 -12 228.38 38
 -2 3 -12 252.27 37.3
 2 3 12 198.58 32.5
 -2 3 -12 218.78 52.99
 3 -3 12 267.97 63.19
 -3 -3 -12 221.88 65.19
 3 -3 12 140.99 26.2
 3 3 12 139.29 47.7
 -3 3 -12 129.09 30.3
 3 3 12 105.69 24.5
 -4 -4 12 18.4 18.3
 4 -4 -12 23.5 13.6
 -4 -4 12 29.5 22.5
 4 -4 -12 31.5 17.5
 -4 4 12 1.3 14.9
 -4 4 12 0.3 17.7
 4 4 -12 21.2 8.7
 -3 -4 12 28.6 19
 -3 -4 12 25.3 15.4
 3 -4 -12 74.99 19.2
 3 -4 -12 27.1 12.2
 -3 4 12 127.49 38.7
 3 4 -12 46.1 22
 3 4 -12 34.2 11.9
 -3 4 12 15 21.8
 2 -4 -12 71.29 18.3
 -2 -4 12 48.1 17.8
 -2 -4 12 43.6 19.8
 2 -4 -12 84.59 18.4
 -2 4 12 77.39 31.8
 2 4 -12 100.89 19.9
 -2 4 12 43.9 21.2
 -1 -4 12 58.59 17.9
 -1 -4 12 43.8 19.7
 1 -4 -12 60.39 18.5
 -1 4 12 41.2 27.7
 1 4 -12 80.19 17.3
 0 -4 -12 312.77 43.6
 0 -4 12 265.07 48.4
 0 -4 -12 299.17 67.59
 0 4 12 353.66 68.89
 0 4 -12 319.67 36.9
 0 4 -12 318.87 55.99
 1 -4 12 15.7 19.3
 -1 -4 -12 40.8 23.5
 -1 -4 -12 53.69 17.1
 1 4 12 77.69 20.3
 -1 4 -12 68.99 18.3
 1 4 12 65.89 28.8
 -1 4 -12 79.19 29.1
 -2 -4 -12 42.5 16.9
 2 -4 12 44.2 26.5
 2 -4 12 20.3 9.4
 -2 -4 -12 34.6 27.9
 2 4 12 110.49 41
 -2 4 -12 53.59 17
 -2 4 -12 31.4 21.1
 3 -4 12 17.3 10.5
 -3 -4 -12 -5.8 8
 3 -4 12 -3.9 17.3
 -3 -4 -12 3.1 23.1
 3 4 12 -13 16.2
 -3 4 -12 -4.9 7.9
 -3 4 -12 7.8 20.3
 3 4 12 4.1 9.1
 4 -5 -12 92.49 27.3
 -4 -5 12 109.99 46.4
 -4 -5 12 73.79 25.8
 -4 5 12 139.39 49.4
 4 5 -12 120.09 24
 -4 5 12 107.89 40.8
 -3 -5 12 236.38 38.9
 3 -5 -12 216.58 38.6
 -3 5 12 301.27 66.59
 3 5 -12 263.17 34.1
 3 5 -12 225.28 28.3
 -3 5 12 178.68 46.6
 -2 -5 12 159.38 37.9
 2 -5 -12 112.59 25.3
 2 -5 -12 176.98 28
 -2 5 12 139.99 38.9
 2 5 -12 171.38 25.5
 -2 5 12 131.89 45.1
 -1 -5 12 289.07 51.99
 1 -5 -12 305.07 41.7
 1 5 -12 291.57 33.6
 -1 5 12 266.67 58.39
 0 -5 -12 696.93 57.09
 0 -5 -12 779.32 112.19
 0 -5 12 655.73 75.99
 0 5 12 649.34 94.99
 0 5 -12 767.02 51.09
 0 5 -12 725.83 84.39
 -1 -5 -12 511.25 58.09
 1 -5 12 435.86 66.09
 -1 -5 -12 487.15 90.19
 -1 5 -12 481.85 51.69
 1 5 12 542.65 44.5
 -1 5 -12 457.45 70.19
 1 5 12 559.44 88.49
 -2 -5 -12 189.98 37.7
 2 -5 12 205.18 47.7
 -2 -5 -12 311.07 73.19
 2 -5 12 310.67 25.5
 2 5 12 354.26 72.19
 -2 5 -12 285.87 39.8
 -2 5 -12 234.68 56.99
 3 -5 12 87.59 21.9
 3 -5 12 94.19 36.7
 -3 -5 -12 154.88 33.3
 -3 -5 -12 105.59 51.19
 -3 5 -12 98.29 42.3
 3 5 12 89.69 24.3
 3 5 12 58.29 35
 -3 5 -12 117.59 27.1
 4 -6 -12 10.6 12.3
 -4 -6 12 -1 12.5
 4 -6 -12 11.1 11
 -4 6 12 23.1 29.6
 4 6 -12 15.7 9.7
 3 -6 -12 58.69 19.5
 -3 -6 12 39.4 17.4
 3 -6 -12 73.99 19.5
 -3 -6 12 21.5 14.1
 3 6 -12 34.9 11.1
 -3 6 12 30.2 30.8
 3 6 -12 38.7 14.5
 2 -6 -12 18 8.1
 -2 -6 12 1.4 8.7
 2 -6 -12 6.8 5.1
 -2 -6 12 14.6 10.6
 -2 6 12 13.2 20.7
 -2 6 12 8 16.6
 2 6 -12 14.9 6.2
 1 -6 -12 95.09 22.6
 -1 -6 12 72.99 18
 -1 -6 12 43.1 17.9
 -1 6 12 88.09 28.9
 1 6 -12 90.69 17.9
 -1 6 12 85.99 39.2
 0 -6 -12 57.59 32.1
 0 -6 12 44.3 18.4
 0 -6 -12 46.1 17.4
 0 6 12 61.89 30.4
 0 6 -12 22.1 11.5
 0 6 -12 29.7 19.1
 1 -6 12 652.13 80.09
 -1 -6 -12 413.76 95.39
 -1 -6 -12 462.75 55.69
 1 6 12 594.74 47.1
 1 6 12 419.76 77.09
 -1 6 -12 331.57 67.29
 -2 -6 -12 35.4 18.5
 2 -6 12 -2.5 16.1
 -2 -6 -12 -0.8 15.6
 2 -6 12 29.3 9
 -2 6 -12 32.3 14.1
 -2 6 -12 32.5 21.9
 2 6 12 26.3 26
 2 6 12 14.3 12.8
 3 -6 12 163.38 50.19
 3 -6 12 109.39 20.1
 -3 -6 -12 191.28 62.49
 -3 -6 -12 167.08 35.7
 3 6 12 108.99 48.5
 3 6 12 188.18 41.3
 -3 6 -12 125.49 47.5
 -3 6 -12 151.68 31
 3 -7 -12 14.7 7.9
 -3 -7 12 12.1 13.6
 3 -7 -12 0.3 10
 -3 7 12 -11.1 7.5
 -3 7 12 8.2 21.6
 3 7 -12 -3.7 4.9
 3 7 -12 4.3 5.9
 2 -7 -12 81.69 18.8
 2 -7 -12 88.39 23.7
 -2 -7 12 88.79 24.8
 -2 7 12 134.39 39.7
 2 7 -12 88.69 17
 -2 7 12 122.19 44.8
 -1 -7 12 6.3 7.4
 1 -7 -12 11.2 10.9
 -1 -7 12 4.6 9.4
 1 7 -12 12.8 6.7
 -1 7 12 -3 6.6
 0 -7 12 225.28 39
 0 -7 -12 301.47 44.1
 0 -7 -12 233.68 60.69
 0 7 -12 184.08 39.1
 0 7 -12 263.17 30.9
 0 7 12 228.08 56.79
 -1 -7 -12 11.8 7.3
 1 -7 12 1.5 12.1
 -1 -7 -12 1.7 17.5
 -1 7 -12 11.1 13.5
 1 7 12 4.8 17
 1 7 12 20.1 11.5
 2 -7 12 168.78 44.6
 -2 -7 -12 242.68 41.3
 -2 -7 -12 190.98 59.89
 -2 7 -12 253.07 56.09
 2 7 12 161.98 51.09
 2 7 12 114.19 26
 -2 7 -12 178.28 29.9
 3 -7 12 53.29 12.7
 -3 -7 -12 6.8 12.7
 3 -7 12 22.4 24.4
 -3 -7 -12 42.7 30.3
 3 7 12 45.5 17.7
 3 7 12 12.8 23.8
 -3 7 -12 40.2 26.4
 -3 7 -12 17 12.6
 -3 -8 12 30.4 5.2
 3 -8 -12 33.2 18.3
 3 -8 -12 78.19 22.7
 -3 8 12 7.5 26.2
 -3 8 12 95.89 36.7
 3 8 -12 61.39 13.2
 2 -8 -12 32.4 15
 2 -8 -12 60.99 17.7
 2 8 -12 30.7 9.7
 -2 8 12 10.4 23.7
 -1 -8 12 239.78 26.4
 1 -8 -12 222.58 36.9
 -1 8 12 228.58 49.8
 -1 8 12 200.18 56.09
 1 8 -12 270.57 29.8
 0 -8 -12 0.6 7
 0 -8 -12 9.7 17.7
 0 8 -12 -7.2 6.7
 0 8 12 -20.9 8.3
 0 8 -12 4.9 6.2
 1 -8 12 160.58 36.1
 -1 -8 -12 132.29 29
 -1 -8 -12 108.19 42.8
 -1 8 -12 144.09 29.2
 1 8 12 229.98 61.59
 -1 8 -12 153.98 37.6
 -2 -8 -12 30.1 27.3
 -2 -8 -12 6.1 13
 2 -8 12 -11.7 10.8
 -2 8 -12 33.1 21.4
 2 8 12 6 14.8
 2 8 12 9.4 8.1
 -2 8 -12 8.4 10.2
 -3 -8 -12 184.28 39.4
 3 -8 12 147.09 21.9
 -3 -8 -12 108.79 50.19
 -3 8 -12 107.89 42.4
 3 8 12 71.39 36.6
 3 8 12 116.39 29.3
 -3 8 -12 70.39 22.1
 3 -9 -12 10.4 8.7
 -3 9 12 22.7 31.1
 -3 9 12 23.3 24.2
 3 9 -12 22.7 8
 2 -9 -12 241.18 39.8
 2 -9 -12 264.37 37.5
 2 9 -12 258.47 27.9
 -2 9 12 275.37 57.99
 -2 9 12 186.18 58.09
 1 -9 -12 19.7 12.8
 1 9 -12 17.7 8.4
 -1 9 12 2.8 15.2
 -1 9 12 17.7 19.1
 0 -9 -12 369.56 80.99
 0 -9 12 509.35 44.5
 0 -9 -12 470.55 57.59
 0 9 12 520.55 88.89
 0 9 -12 491.15 37.3
 -1 -9 -12 11.4 11.9
 1 -9 12 -2.1 11.8
 -1 -9 -12 -5.9 15.3
 -1 9 -12 2 7.1
 1 9 12 -26.2 10.3
 -1 9 -12 -4.5 10.2
 1 9 12 -6.5 6.5
 -2 -9 -12 198.38 62.49
 2 -9 12 121.09 36.6
 -2 9 -12 146.99 28.7
 2 9 12 147.39 31.2
 2 9 12 142.79 50.89
 -2 9 -12 146.09 41.5
 -3 -9 -12 30 17.5
 3 -9 12 -5 15.3
 3 -9 12 1 6.3
 3 9 12 -1.5 15.5
 3 9 12 3.1 9
 -3 9 -12 -2.7 7.5
 -3 9 -12 32.3 25
 3 -10 -12 115.09 27.5
 3 -10 -12 128.59 30.7
 -3 10 12 45.6 30.5
 -3 10 12 173.88 58.49
 3 10 -12 113.49 16.9
 2 -10 -12 6.8 6.1
 2 -10 -12 12 11.2
 2 10 -12 1.3 5
 -2 10 12 0.3 7.4
 -2 10 12 3 20.1
 1 -10 -12 0.7 10.6
 1 10 -12 1.3 5.4
 -1 10 12 14.1 15.3
 -1 10 12 -19.3 11.4
 0 -10 12 38.1 13.6
 0 -10 -12 17.9 28.2
 0 -10 -12 35.8 17.2
 0 10 12 37.6 35.1
 0 10 -12 47.9 13
 1 -10 12 33.7 19
 -1 -10 -12 36.7 34.3
 -1 -10 -12 12.1 12
 -1 10 -12 -6.2 9.3
 1 10 12 9.4 11.4
 -1 10 -12 13.4 11.5
 1 10 12 -1.7 18.3
 -2 -10 -12 122.29 45.1
 2 -10 12 146.69 42
 -2 -10 -12 129.29 31.5
 -2 10 -12 225.48 49.4
 2 10 12 137.09 49.7
 -2 10 -12 214.88 33.6
 3 -11 -12 15.8 10.5
 3 -11 -12 11.6 13.5
 3 11 -12 7.4 6.2
 -3 11 12 12.2 23.5
 -3 11 12 3.3 22.3
 2 -11 -12 49.3 22.1
 2 -11 -12 36.8 18.9
 2 11 -12 56.49 11.4
 -2 11 12 93.09 36.9
 -2 11 12 87.39 38
 1 -11 -12 8.9 12.8
 1 -11 -12 8.2 8.5
 1 11 -12 7 6.6
 -1 11 12 6 21.9
 -1 11 12 6 13
 0 -11 -12 152.58 32.5
 0 -11 12 120.29 25
 0 -11 12 107.29 14.8
 0 -11 -12 135.89 53.59
 0 11 12 198.38 58.39
 0 11 -12 135.49 21.4
 -1 -11 -12 48.4 37.2
 -1 -11 -12 6 10.5
 1 11 12 -20.6 14.5
 1 11 12 17.9 12.5
 -1 11 -12 -3.7 9.3
 -1 11 -12 4.2 7.6
 -2 -11 -12 181.58 36.9
 -2 -11 -12 108.99 57.39
 -2 11 -12 122.19 25.9
 2 11 12 142.89 39.9
 -2 11 -12 141.29 39.5
 2 11 12 189.58 58.39
 3 -12 -12 29.8 15.2
 3 12 -12 36.2 9.3
 -3 12 12 13.7 30
 2 -12 -12 95.59 26.6
 2 -12 -12 59.39 18.4
 2 12 -12 90.59 13.7
 -2 12 12 76.89 37.2
 -2 12 12 61.09 40.7
 1 -12 -12 35.7 15.8
 1 12 -12 72.79 13.1
 -1 12 12 65.49 44.7
 -1 12 12 47.9 28.4
 0 -12 -12 129.29 30.8
 0 12 12 180.08 57.19
 0 12 -12 132.89 21.4
 -1 -12 -12 139.49 54.49
 1 12 12 123.99 47
 -1 12 -12 196.18 32.3
 1 12 12 158.78 34.4
 -1 12 -12 142.39 33.3
 -2 -12 -12 41.7 42.1
 -2 -12 -12 69.69 23.6
 2 -12 12 55.49 26.1
 2 12 12 49.7 43
 -2 12 -12 102.99 23.7
 2 12 12 128.09 29.5
 2 -13 -12 46.7 16.7
 2 -13 -12 23.5 17.4
 -2 13 12 41.7 30.6
 2 13 -12 65.99 11.1
 -2 13 12 26.9 32.2
 1 -13 -12 237.58 36.9
 1 13 -12 257.77 21.1
 -1 13 12 253.47 57.59
 -1 13 12 365.46 83.89
 0 13 12 -4.7 20.8
 0 13 -12 21.1 9
 0 13 12 25.1 22.4
 -1 -13 -12 205.28 67.39
 -1 -13 -12 148.19 32.9
 1 -13 12 102.09 24.1
 -1 13 -12 191.08 35.7
 1 13 12 218.28 39.7
 1 13 12 76.49 45.3
 -2 -13 -12 145.49 66.69
 -2 -13 -12 209.48 41.8
 2 -13 12 176.88 41.8
 -2 13 -12 156.98 29.2
 2 13 12 175.68 35.2
 -2 13 -12 104.29 34.6
 2 -14 -12 23.1 14.8
 2 -14 -12 40.1 16.1
 -2 14 12 29.5 44.6
 2 14 -12 41.5 7.2
 -2 14 12 10 27.9
 2 14 -12 44.9 9
 1 -14 -12 3.6 7.7
 1 -14 -12 2 9.5
 -1 14 12 -24 11.6
 1 14 -12 6.4 5.7
 -1 14 12 -10.3 9.8
 0 -14 -12 20.9 15.9
 0 14 -12 44 12.8
 0 14 12 57.19 30
 0 14 12 47.9 38.5
 -1 -14 -12 4.4 12.8
 1 -14 12 6.1 9.7
 -1 -14 -12 8.2 26.8
 1 14 12 24.4 13.3
 -1 14 -12 0.7 10.6
 1 14 12 106.29 46.2
 1 -15 -12 62.39 23.5
 1 -15 -12 58.39 18.1
 1 15 -12 48.2 10.2
 -1 15 12 29.6 25.1
 -1 15 12 37.9 38.3
 0 -15 -12 122.09 30.8
 0 15 12 200.68 51.29
 0 15 -12 147.59 21.5
 0 15 12 117.49 53.09
 -1 -15 -12 173.48 37
 -1 -15 -12 49 41.1
 -1 15 -12 135.69 34.2
 1 15 12 134.29 32.1
 -1 16 12 33.1 37.5
 0 -16 -12 250.07 43.3
 0 16 -12 352.16 27.9
 0 16 12 329.97 68.69
 3 0 -13 37.3 16.5
 3 0 -13 25.3 13.6
 -3 0 13 21.1 20.6
 -3 0 13 -1.5 13.7
 2 0 -13 10 6
 -2 0 13 -2.8 16.4
 -2 0 13 1.5 12.6
 1 0 -13 6.6 10.4
 -1 0 13 8.9 16.7
 0 0 -13 17.6 21.8
 0 0 -13 13 8.2
 0 0 13 -11.2 9.6
 1 0 13 14.1 20.2
 -1 0 -13 26.5 27
 -1 0 -13 10.4 11
 2 0 13 -10.3 12.8
 -2 0 -13 17 14.9
 -2 0 -13 12.7 10.6
 3 0 13 21.8 18
 3 0 13 22.5 29.6
 -3 0 -13 26.8 17.9
 -3 0 -13 0.4 26
 3 -1 -13 19.2 11
 3 -1 -13 26.5 12.6
 -3 -1 13 13.5 17.6
 -3 1 13 44.1 25.6
 3 1 -13 8.5 8.5
 -3 1 13 7.7 19.2
 3 1 -13 32.1 13.3
 2 -1 -13 333.37 42.8
 -2 1 13 266.07 49.5
 -2 1 13 265.57 56.59
 2 1 -13 374.36 44.4
 1 -1 -13 21.8 11.6
 -1 -1 13 29.4 21.4
 -1 1 13 20 21.2
 1 1 -13 16.5 10.1
 0 -1 -13 426.06 76.39
 0 -1 -13 283.77 40.6
 0 -1 13 361.66 62.49
 0 1 13 402.96 71.39
 0 1 -13 392.96 46.2
 0 1 -13 301.77 62.69
 1 -1 13 9.8 18.8
 -1 -1 -13 30.2 14.5
 -1 -1 -13 50.39 29.1
 -1 1 -13 123.79 43.7
 -1 1 -13 43.9 15.3
 1 1 13 12.8 21
 -2 -1 -13 338.07 48.7
 -2 -1 -13 280.97 78.49
 2 -1 13 297.87 66.89
 -2 1 -13 351.66 48.3
 -2 1 -13 304.47 69.09
 2 1 13 363.86 42.2
 2 1 13 299.67 69.09
 3 -1 13 11.2 27.7
 -3 -1 -13 12 14.3
 -3 -1 -13 -14.9 14.2
 -3 1 -13 15.4 12.4
 3 1 13 -8.6 18.1
 3 1 13 7 10.6
 -3 1 -13 -22.4 15.3
 -3 -2 13 99.09 31.2
 3 -2 -13 76.49 21.1
 3 -2 -13 74.19 20.5
 -3 -2 13 33.1 21.1
 3 2 -13 51.69 15.3
 -3 2 13 58.49 32.9
 3 2 -13 74.19 21.3
 -3 2 13 46.2 25.6
 -2 -2 13 8.4 15.2
 2 -2 -13 27.2 12.8
 2 -2 -13 15.5 8.1
 -2 2 13 15.3 19.5
 -2 2 13 9.5 14.8
 2 2 -13 10.1 7.3
 -1 -2 13 135.59 36
 1 -2 -13 93.29 23.1
 1 2 -13 89.49 21.2
 -1 2 13 105.69 35.5
 -1 2 13 120.29 31.5
 0 -2 -13 0.2 17.3
 0 -2 -13 15.6 10.7
 0 -2 13 -6.3 11.9
 0 2 -13 69.29 30.9
 0 2 -13 29 11.3
 0 2 13 27.4 23.5
 -1 -2 -13 99.29 24.5
 1 -2 13 12.1 19
 -1 -2 -13 16 27.6
 -1 2 -13 54.09 16.8
 -1 2 -13 80.29 33.9
 1 2 13 58.19 32.4
 -2 -2 -13 9.2 6.9
 -2 -2 -13 41.1 31.6
 2 -2 13 -9 13.6
 2 -2 13 2.7 6.6
 2 2 13 31.3 13.2
 -2 2 -13 21.2 13.7
 -2 2 -13 13.3 12
 -3 -2 -13 51.59 37.4
 -3 -2 -13 67.09 21.7
 3 -2 13 33.8 31.5
 -3 2 -13 89.69 46.9
 -3 2 -13 76.39 22.8
 3 2 13 77.99 23.6
 3 2 13 74.69 42.5
 3 -3 -13 71.89 22.2
 3 -3 -13 74.79 20.1
 -3 -3 13 73.59 28.3
 -3 -3 13 72.69 30.2
 3 3 -13 56.49 15.7
 -3 3 13 35.4 30.3
 3 3 -13 70.79 20.4
 2 -3 -13 61.99 17.2
 -2 -3 13 64.79 24.4
 2 -3 -13 79.49 20.9
 -2 3 13 92.29 30.1
 -2 3 13 95.39 38
 2 3 -13 111.09 35
 -1 -3 13 576.14 63.79
 -1 -3 13 438.16 62.19
 1 -3 -13 525.55 57.19
 -1 3 13 358.86 69.09
 1 3 -13 442.16 65.99
 -1 3 13 477.05 67.09
 0 -3 -13 167.98 31.4
 0 3 -13 177.68 29.5
 0 3 -13 126.89 39.1
 0 3 13 72.79 32.7
 -1 -3 -13 109.29 43.8
 -1 -3 -13 136.49 28.5
 1 -3 13 150.78 40.3
 -1 3 -13 117.79 25.2
 -1 3 -13 145.29 45.4
 1 3 13 127.89 44.2
 1 3 13 106.29 23
 2 -3 13 152.38 22.4
 2 -3 13 150.68 46.9
 -2 -3 -13 167.48 34.1
 -2 -3 -13 207.98 60.89
 -2 3 -13 171.38 33.9
 2 3 13 121.89 45
 -2 3 -13 211.78 57.59
 3 -3 13 255.37 62.79
 -3 -3 -13 188.68 39
 -3 -3 -13 341.07 80.29
 3 -3 13 186.48 29.8
 3 3 13 193.48 60.89
 3 3 13 205.38 35.5
 -3 3 -13 196.18 38.4
 -3 3 -13 214.98 64.19
 3 -4 -13 10 6.6
 3 -4 -13 12.1 7.5
 -3 -4 13 6.6 15.1
 -3 4 13 16.2 26.8
 -3 4 13 1.8 18
 3 4 -13 -3.4 4.7
 3 4 -13 12.3 7.8
 2 -4 -13 7.8 5.6
 -2 -4 13 -4.3 7.4
 2 -4 -13 29.6 11.9
 -2 -4 13 2.6 10.7
 2 4 -13 4.7 5.3
 -2 4 13 -16.9 9.5
 -2 4 13 -3.8 11
 -1 -4 13 138.89 29.5
 1 -4 -13 53.19 19.1
 -1 -4 13 100.59 29.4
 -1 4 13 131.29 42.6
 -1 4 13 46.8 23.1
 1 4 -13 77.89 19.2
 0 -4 -13 16.8 9.3
 0 -4 13 1 12.5
 0 -4 -13 -4.5 20.5
 0 4 13 1.3 17.5
 0 4 -13 -11 9.2
 0 4 -13 1 7.2
 -1 -4 -13 39.6 28
 -1 -4 -13 38.5 15.2
 1 -4 13 8.5 17.4
 1 4 13 59.89 36.7
 -1 4 -13 27.3 13.4
 1 4 13 44.2 14.2
 -2 -4 -13 63.29 21
 2 -4 13 36.4 28
 2 -4 13 44.7 12.8
 -2 -4 -13 57.19 36.9
 -2 4 -13 105.19 25.2
 -2 4 -13 123.59 42.4
 2 4 13 74.29 43.9
 -3 -5 13 77.49 28.3
 3 -5 -13 75.69 21.3
 3 -5 -13 132.69 32.7
 -3 -5 13 55.49 20.4
 -3 5 13 133.69 46.7
 -3 5 13 63.19 30.8
 3 5 -13 106.79 22.4
 2 -5 -13 85.39 22.9
 -2 -5 13 100.69 24
 2 -5 -13 115.59 22.2
 2 5 -13 105.89 21.1
 -2 5 13 151.48 41.8
 -2 5 13 27.2 27.7
 1 -5 -13 251.67 40
 -1 -5 13 262.17 45.1
 -1 -5 13 330.77 42.6
 -1 5 13 258.67 53.49
 1 5 -13 242.18 31.9
 -1 5 13 299.97 67.29
 0 -5 -13 126.99 29.1
 0 -5 13 81.29 28.6
 0 5 -13 125.69 35.5
 0 5 13 89.69 37
 -1 -5 -13 440.96 88.49
 1 -5 13 569.84 76.49
 -1 -5 -13 570.54 63.49
 1 5 13 607.64 61.69
 1 5 13 545.05 103.99
 -1 5 -13 471.95 75.59
 -1 5 -13 545.65 46.5
 2 -5 13 454.85 78.79
 -2 -5 -13 428.16 88.69
 2 5 13 266.37 40.1
 -2 5 -13 431.66 77.29
 -2 5 -13 384.76 49.9
 -3 -6 13 0.4 8.3
 3 -6 -13 37.4 18.5
 -3 -6 13 3.1 11.3
 -3 6 13 41.7 36.1
 3 6 -13 22.2 8.4
 -3 6 13 20.1 21.1
 2 -6 -13 150.18 30.6
 -2 -6 13 49.99 15.3
 -2 -6 13 60.99 18.5
 2 -6 -13 66.89 19.2
 2 6 -13 83.99 17.7
 -2 6 13 11.5 25.9
 -1 -6 13 0.5 8.2
 1 -6 -13 22.7 11.7
 -1 6 13 -2.5 10.6
 1 6 -13 11.8 7.4
 -1 6 13 -21 8.2
 0 -6 -13 45.1 33.8
 0 6 13 11.4 24.5
 0 6 -13 53.19 15.3
 0 6 -13 40.5 23.6
 -1 -6 -13 90.19 43.2
 -1 -6 -13 72.09 22.2
 1 6 13 31.6 31.2
 -1 6 -13 48.9 26.1
 -1 6 -13 142.49 26.2
 -2 -6 -13 9.1 10.9
 -2 -6 -13 31.1 29.8
 2 6 13 24.9 28
 -2 6 -13 17.4 19.6
 -2 6 -13 28.9 15.1
 2 6 13 27.5 13.2
 -3 -7 13 102.29 22
 3 -7 -13 177.68 35.6
 3 -7 -13 134.09 26.9
 3 7 -13 117.29 20.3
 -3 7 13 132.69 60.69
 -3 7 13 189.58 51.09
 3 7 -13 128.59 23.4
 2 -7 -13 13.6 12
 2 -7 -13 15.3 12.2
 2 7 -13 16.3 7.3
 -2 7 13 1.5 19.6
 1 -7 -13 366.76 49.1
 -1 -7 13 272.37 37.2
 1 7 -13 297.27 34.5
 -1 7 13 337.07 70.69
 -1 7 13 340.37 61.09
 0 -7 13 16.6 15.8
 0 -7 -13 36.7 35
 0 -7 -13 23.7 16.9
 0 7 -13 21.1 9.2
 0 7 -13 -1.6 11.6
 1 -7 13 181.18 42.2
 -1 -7 -13 77.99 45.3
 -1 -7 -13 213.68 38.8
 -1 7 -13 187.98 45.4
 -1 7 -13 245.18 35.2
 1 7 13 344.77 76.09
 2 -7 13 33.9 29
 -2 -7 -13 9.3 10.4
 -2 -7 -13 22.4 32.5
 -2 7 -13 21.7 14.4
 2 7 13 15.1 14.5
 2 7 13 -0.9 25.7
 -2 7 -13 -4.7 15.4
 3 -8 -13 17.3 10.2
 3 -8 -13 13.9 13.7
 -3 8 13 19.8 29.8
 3 8 -13 14.6 8.5
 3 8 -13 16.7 8
 2 -8 -13 56.59 20.8
 2 -8 -13 28.7 14
 -2 8 13 57.69 27.5
 2 8 -13 25.6 10.3
 -2 8 13 26.8 27.2
 -1 -8 13 25.8 10.1
 1 -8 -13 33.3 14.9
 -1 8 13 34.3 31.7
 1 8 -13 19.9 9.6
 0 -8 -13 41.8 35.2
 0 -8 -13 50.29 20.5
 0 8 13 20.5 24.6
 0 8 -13 24.4 12.6
 -1 -8 -13 9 7.8
 1 -8 13 -3.6 10
 -1 -8 -13 8.6 20.6
 -1 8 -13 17.1 12.7
 1 8 13 15.7 9.2
 1 8 13 37.5 25.9
 -1 8 -13 18.3 19.3
 -2 -8 -13 -8.7 16.2
 2 -8 13 -11.6 10.9
 -2 -8 -13 5 12
 -2 8 -13 5.1 11.2
 2 8 13 25.6 32.6
 2 8 13 -5 11
 -2 8 -13 -2.6 14.6
 2 -9 -13 12.2 8.9
 2 9 -13 11.4 8.1
 -2 9 13 -16.1 10.1
 -2 9 13 -13.5 17
 1 -9 -13 499.65 61.69
 -1 9 13 455.95 73.59
 1 9 -13 564.44 39.4
 -1 9 13 460.55 87.99
 0 -9 -13 41.9 17.8
 0 -9 -13 0.9 26
 0 -9 13 58.59 17.9
 0 9 -13 25.6 10.3
 0 9 13 23.9 32.4
 -1 -9 -13 565.94 78.29
 -1 -9 -13 824.82 129.59
 1 -9 13 487.25 68.99
 -1 9 -13 623.94 49
 1 9 13 577.74 100.69
 1 9 13 693.93 56.79
 -1 9 -13 584.94 77.29
 2 -9 13 5 16.6
 -2 -9 -13 38.6 20.6
 -2 -9 -13 96.99 57.49
 -2 9 -13 33.9 15.8
 2 9 13 27 13.8
 -2 9 -13 105.89 36.1
 2 9 13 42.6 36.6
 2 -10 -13 13.2 12.1
 2 -10 -13 11.1 10.9
 -2 10 13 -14.6 8.9
 -2 10 13 2.6 24.1
 2 10 -13 13.5 8.4
 1 10 -13 -2.3 4.9
 -1 10 13 2.6 15.1
 -1 10 13 1.3 13.6
 0 -10 13 9.9 9.5
 0 10 13 4.9 22.4
 0 10 -13 -1.4 5.4
 -1 -10 -13 37.6 39.4
 1 -10 13 39.1 20.8
 -1 -10 -13 31.9 13.7
 -1 10 -13 6.1 9
 -1 10 -13 13.2 17.4
 1 10 13 21 25.7
 1 10 13 46.6 19.1
 -2 -10 -13 4 26.8
 -2 -10 -13 19.9 18.1
 2 -10 13 32.9 27.3
 2 10 13 50.29 39.5
 -2 10 -13 34.8 16.2
 -2 10 -13 54.99 27.9
 2 10 13 29.7 17.4
 2 -11 -13 96.89 27.7
 2 -11 -13 126.49 28.2
 2 11 -13 129.99 18.9
 -2 11 13 203.88 61.19
 -2 11 13 60.99 40
 1 -11 -13 163.28 33.6
 1 -11 -13 152.18 29.1
 -1 11 13 91.19 41.5
 1 11 -13 164.78 22.3
 -1 11 13 136.39 43.4
 0 -11 13 17.8 7.5
 0 -11 13 10.4 7.9
 0 -11 -13 4.1 12.7
 0 11 -13 25.9 11.3
 0 11 13 15.9 30
 -1 -11 -13 194.98 65.49
 -1 -11 -13 215.38 41.4
 1 11 13 258.17 71.09
 -1 11 -13 266.77 36
 -1 11 -13 210.58 43.5
 2 -12 -13 70.59 23.2
 2 -12 -13 72.09 23.6
 -2 12 13 142.79 50.99
 2 12 -13 114.29 17
 1 -12 -13 10.3 12.1
 1 -12 -13 8.1 11
 1 12 -13 7.5 6.5
 -1 12 13 -1 12.1
 -1 12 13 -20 11.9
 0 12 13 18.6 23.1
 0 12 13 34.4 37
 0 12 -13 37.4 12.6
 -1 -12 -13 -1.3 22.4
 1 -12 13 35.5 15.9
 -1 -12 -13 21.3 17.6
 -1 12 -13 58.09 24.2
 1 12 13 6.2 23.3
 1 12 13 20.5 12.9
 -1 12 -13 8.3 10.2
 1 -13 -13 57.39 20.8
 1 -13 -13 41.1 20.9
 -1 13 13 80.79 50.09
 1 13 -13 61.49 13.3
 0 -13 -13 209.48 41
 0 13 13 357.26 89.49
 0 13 13 179.78 60.49
 0 13 -13 224.18 29.5
 3 0 -14 -0.1 6.2
 2 0 -14 348.27 45.7
 -2 0 14 287.57 51.49
 -1 0 14 7.3 16.3
 -1 0 14 8.8 15
 1 0 -14 -1.2 9.1
 0 0 -14 316.07 69.79
 0 0 -14 472.75 54.99
 0 0 14 385.06 69.69
 -1 0 -14 2 7.4
 -1 0 -14 -1.8 16.9
 1 0 14 -18.9 13.5
 2 0 14 70.79 41
 -2 0 -14 130.99 60.19
 2 0 14 50.59 15.1
 -2 -1 14 154.48 35.3
 2 -1 -14 76.09 20.9
 2 -1 -14 110.69 22.8
 2 1 -14 93.29 22.9
 -2 1 14 67.99 34.9
 -2 1 14 138.09 37.9
 -1 -1 14 16.9 15
 -1 -1 14 16.4 20.4
 1 -1 -14 9 10.3
 1 1 -14 28.5 12.6
 -1 1 14 44 22.7
 -1 1 14 12.1 21.2
 0 -1 -14 30.1 30.6
 0 -1 -14 33.8 13.7
 0 -1 14 1.1 17.6
 0 1 -14 61.19 36.1
 0 1 14 35.5 27.9
 0 1 -14 44 14.4
 -1 -1 -14 26.7 27.6
 -1 -1 -14 75.29 22.4
 1 -1 14 22.4 25.7
 -1 1 -14 149.79 50.39
 -1 1 -14 51.09 17.9
 1 1 14 34.1 28.4
 -2 -1 -14 -1.2 16.8
 -2 -1 -14 3.4 9.6
 2 -1 14 -6.7 15.9
 -2 1 -14 12.9 18.1
 2 1 14 43.6 35
 2 1 14 3.5 9.7
 -2 -2 14 103.89 30.4
 2 -2 -14 117.09 25.8
 2 -2 -14 118.39 23.9
 -2 -2 14 80.79 30.8
 2 2 -14 126.49 25.3
 -2 2 14 87.99 35.9
 -2 2 14 79.59 36.8
 1 -2 -14 242.98 39.2
 -1 -2 14 216.58 42.1
 -1 -2 14 188.68 59.09
 -1 2 14 300.17 54.89
 -1 2 14 439.46 76.59
 1 2 -14 217.98 34.4
 0 -2 -14 828.12 116.79
 0 -2 -14 782.72 63.69
 0 -2 14 754.32 95.09
 0 2 -14 1045.7 119.89
 0 2 -14 885.91 64.39
 0 2 14 789.92 105.59
 1 -2 14 99.19 42.9
 -1 -2 -14 48.8 17.4
 -1 -2 -14 42.2 30.9
 -1 2 -14 48.3 31.5
 -1 2 -14 48.5 16.2
 1 2 14 12.1 24.3
 -2 -2 -14 218.38 40.8
 -2 -2 -14 231.48 66.39
 2 -2 14 344.97 71.69
 2 -2 14 306.37 33.5
 2 2 14 215.48 58.79
 -2 2 -14 285.67 70.09
 -2 2 -14 196.58 42.7
 2 -3 -14 14.3 8.8
 -2 -3 14 3.7 11.7
 -2 -3 14 7.1 12.7
 2 -3 -14 9.7 10.7
 -2 3 14 -14.3 13.3
 2 3 -14 7.9 8.8
 -2 3 14 11.6 19.9
 -1 -3 14 115.19 35
 1 -3 -14 64.09 20.5
 -1 3 14 49.4 31.5
 -1 3 14 84.99 29
 1 3 -14 93.79 21.1
 0 -3 14 11.1 17.7
 0 -3 -14 42.8 14.9
 0 -3 -14 29.5 32.5
 0 3 -14 40.3 15.3
 0 3 14 9.3 23.7
 0 3 -14 -12.7 9.9
 1 -3 14 106.39 40.3
 -1 -3 -14 130.09 29.7
 -1 -3 -14 90.79 53.09
 1 3 14 83.49 42.6
 -1 3 -14 74.49 20.5
 -1 3 -14 61.59 35
 2 -3 14 48.6 34.8
 -2 -3 -14 63.29 34.7
 -2 -3 -14 38.7 16.3
 2 3 14 122.59 46.3
 -2 3 -14 55.79 33.1
 -2 3 -14 48.2 20.5
 2 -4 -14 50.39 20.9
 2 -4 -14 55.89 18.2
 -2 -4 14 17.5 15.4
 2 4 -14 54.19 17
 -2 4 14 51.79 31.4
 -2 4 14 85.49 33.7
 -1 -4 14 65.49 24.8
 1 -4 -14 33.5 16.6
 1 4 -14 76.79 19.1
 -1 4 14 21.1 25
 0 -4 14 95.29 32
 0 -4 -14 41.6 33
 0 4 14 72.39 37.8
 0 4 -14 151.48 27.9
 -1 -4 -14 20.6 13.9
 1 -4 14 -4 17.8
 -1 -4 -14 52.99 28.3
 -1 4 -14 14.6 11.2
 -1 4 -14 -12.8 14.9
 -2 -4 -14 159.78 36.2
 2 -4 14 196.18 52.09
 -2 -4 -14 104.39 44.7
 -2 4 -14 114.89 45.2
 2 4 14 211.88 34.9
 -2 4 -14 129.59 30.1
 2 4 14 123.39 48.5
 -2 -5 14 2 9.5
 -2 -5 14 -1.2 14.8
 2 -5 -14 19.6 13.6
 2 -5 -14 17.9 12.2
 -2 5 14 -1.3 12.7
 -2 5 14 1.8 18.3
 2 5 -14 21.1 11.6
 1 -5 -14 16.4 9.7
 -1 -5 14 -1.9 9.2
 -1 -5 14 -7.7 6.9
 -1 5 14 6.4 20.3
 -1 5 14 -1 10
 1 5 -14 5.5 6.2
 0 -5 -14 -6 19.2
 0 -5 -14 34.3 16.5
 0 -5 14 30.1 21.1
 0 5 -14 19.5 10.5
 0 5 14 21.9 27.9
 -1 -5 -14 -8.5 15.2
 1 -5 14 -2.1 12.8
 -1 5 -14 6.5 9.4
 1 5 14 10.8 25.3
 -1 5 -14 7.8 19.5
 -2 -5 -14 72.39 43.3
 2 -5 14 14.1 22.1
 -2 -5 -14 25.7 15.8
 -2 5 -14 51.19 18.9
 2 5 14 47 16.4
 -2 5 -14 36.8 23.8
 2 -6 -14 24.2 16
 -2 -6 14 55.69 19.3
 -2 -6 14 12.8 11.7
 -2 6 14 13.7 26
 -2 6 14 5 16.4
 2 6 -14 19.4 12.9
 1 -6 -14 269.67 43.8
 -1 -6 14 165.68 45.4
 -1 -6 14 206.58 34.8
 -1 6 14 200.28 56.89
 1 6 -14 280.67 40.3
 -1 6 14 185.78 46.7
 0 -6 14 134.59 35
 0 -6 -14 114.49 28.8
 0 -6 -14 210.48 64.09
 0 6 -14 228.08 33
 0 6 14 205.08 68.39
 -1 -6 -14 518.65 62.49
 1 -6 14 436.66 73.19
 -1 -6 -14 266.17 68.59
 -1 6 -14 425.06 72.19
 -1 6 -14 414.76 50.09
 2 -7 -14 39.3 17.7
 -2 -7 14 58.39 18.1
 2 -7 -14 68.59 19.5
 2 7 -14 44.1 16.9
 -2 7 14 11.2 27.6
 -2 7 14 29 23.7
 -1 -7 14 36.5 16.1
 -1 -7 14 55.79 16.3
 1 -7 -14 107.99 31.6
 1 7 -14 62.59 19.5
 -1 7 14 70.29 26.3
 -1 7 14 84.49 44
 0 -7 14 129.09 35.6
 0 -7 -14 21.5 32.3
 0 7 14 84.29 42.2
 0 7 -14 98.19 21.2
 -1 -7 -14 19.3 18.2
 -1 -7 -14 24.5 15.7
 1 -7 14 0.7 13.2
 -1 7 -14 -0.6 6.9
 1 7 14 11.2 24.3
 2 -8 -14 14.1 11.5
 2 -8 -14 13.8 15.6
 -2 8 14 -10.4 15.1
 2 8 -14 15.2 10.2
 -1 8 14 263.57 67.39
 -1 8 14 186.18 48.7
 1 8 -14 220.88 31.3
 0 8 -14 66.49 17.8
 0 8 14 89.79 45.8
 -1 -8 -14 202.98 40.3
 -1 -8 -14 265.67 76.59
 1 -8 14 223.18 48.6
 1 8 14 155.38 54.19
 -1 8 -14 290.07 40.1
 -1 8 -14 341.77 61.49
 1 -9 -14 18.6 13.6
 -1 9 14 -5.5 19.2
 -1 9 14 -4.8 12.3
 1 9 -14 8.6 9.2
 0 -9 -14 14.4 16.4
 0 -9 14 -4.3 7.5
 0 -9 14 21.1 11.6
 0 9 14 -17.7 16
 0 9 -14 11.6 10.5
 1 -9 14 11.4 15.7
 -1 -9 -14 38.7 39.7
 -1 -9 -14 -1.8 5.5
 1 9 14 22.8 13.6
 -1 9 -14 -15 9.5
 1 9 14 -14.3 17.4
 -1 9 -14 4.7 10.9
 1 -10 -14 295.07 47.1
 -1 10 14 167.18 57.69
 1 10 -14 268.47 32.6
 0 -10 -14 57.29 22.7
 0 -10 14 40.9 13
 0 10 -14 72.19 20.8
 0 10 14 34.6 34.8
 -1 0 15 156.28 44.2
 -1 0 15 123.79 39.3
 1 0 -15 207.18 36.2
 0 0 -15 16.3 15.6
 0 0 15 -4.5 12.2
 1 0 15 269.87 62.19
 -1 0 -15 311.77 72.59
 -1 -1 15 -3.7 16.4
 -1 -1 15 34 24.3
 1 -1 -15 55.69 20.9
 -1 1 15 90.99 37.9
 1 1 -15 42 15.2
 -1 1 15 18.2 19.5
 0 -1 -15 22.9 16.1
 0 -1 15 -11.9 16.1
 0 1 15 8.9 16.6
 0 1 -15 44 20.1
 -1 -1 -15 44.9 20.9
 -1 1 -15 34.8 15.6
 1 -2 -15 91.09 24.1
 -1 -2 15 55.79 24.2
 -1 2 15 153.08 40.6
 -1 2 15 26.6 25.5
 1 2 -15 68.99 20.6
 0 -2 -15 -10 7.3
 0 -2 15 -11.2 10.4
 0 2 15 -3.2 15.6
 0 2 -15 -4.4 9.2
 -1 -3 15 1 10.2
 -1 -3 15 -10.2 9.2
 1 -3 -15 1.6 9.8
 -1 3 15 2.7 14
 -1 3 15 -17.6 12.3
 1 3 -15 16.8 9.2
 0 -3 -15 50.39 21.6
 0 -3 15 45.5 25.9
 0 3 15 26.5 27.8
 0 3 -15 32.6 16
 -1 -4 15 105.99 29.5
 -1 -4 15 79.69 29
 -1 4 15 52.99 36.3
 1 4 -15 112.39 25.1
 -1 4 15 77.29 31.2
 0 -4 -15 146.69 40.8
 0 -4 15 249.08 82.09
 0 4 -15 236.48 37.1
 0 4 15 223.18 60.59
 0 -5 15 35.4 24
 0 -5 -15 59.99 20.8
 0 5 15 32.8 33.7
 0 5 -15 44.2 16.1

_iucr_refine_instructions_details
;
TITL mo_25021030327_a.res in P2(1)/n
CELL 0.71073 5.247 21.2344 12.4319 90 93.195 90
ZERR 4 0.0003 0.0009 0.0006 0 0.002 0
LATT 1
SYMM 0.5-X,0.5+Y,0.5-Z
SFAC C H Ag Cl N O
UNIT 24 24 4 4 48 16
 
L.S. 20
PLAN  -40 0 0
SIZE 0.06 0.08 0.1
TEMP -100.15
HTAB
BOND $H
CONF
fmap 2
acta
REM <olex2.extras>
REM <HklSrc "%.\\mo_25021030327.hkl">
REM </olex2.extras>
 
WGHT    0.000000    3.201700
FVAR       0.39578
AG1   3    0.749508    0.530397    0.387716    11.00000    0.03129    0.01987 =
         0.02185   -0.00599   -0.00741    0.00026
N1    5    0.417778    0.867978    0.835702    11.00000    0.02740    0.01506 =
         0.02505    0.00057    0.00112    0.00348
N2    5    0.635498    0.850831    0.899283    11.00000    0.02789    0.02532 =
         0.02906   -0.00305   -0.00551    0.00358
N3    5    0.538689    0.774930    0.786222    11.00000    0.02466    0.01571 =
         0.01758   -0.00359    0.00069    0.00099
N4    5    0.545984    0.721645    0.722005    11.00000    0.02175    0.01666 =
         0.02014   -0.00101    0.00263    0.00274
N5    5    0.751516    0.694677    0.742159    11.00000    0.02825    0.01866 =
         0.02217   -0.00127   -0.00046    0.00335
N6    5    0.774984    0.641532    0.677581    11.00000    0.02116    0.01535 =
         0.01506   -0.00249   -0.00116    0.00496
N7    5    0.965959    0.556959    0.625723    11.00000    0.02010    0.01915 =
         0.01632   -0.00038   -0.00306    0.00358
N8    5    0.748198    0.567355    0.558146    11.00000    0.02078    0.01612 =
         0.01724    0.00126   -0.00045    0.00334
N9    5    0.491442    0.508881    0.241668    11.00000    0.02682    0.01762 =
         0.01878   -0.00052   -0.00472    0.00105
N10   5    0.546636    0.454873    0.183280    11.00000    0.03280    0.02484 =
         0.02634   -0.00774   -0.01161    0.01062
N11   5    0.214228    0.500820    0.106472    11.00000    0.02284    0.01973 =
         0.01601    0.00147   -0.00554    0.00430
N12   5    0.005693    0.517338    0.039860    11.00000    0.02200    0.02314 =
         0.02079    0.00369   -0.00664    0.00330
C1    1    0.364240    0.822012    0.769649    11.00000    0.02219    0.01960 =
         0.02278    0.00168    0.00012    0.00595
AFIX  43
H1    2    0.224658    0.821247    0.717602    11.00000   -1.20000
AFIX   0
C2    1    0.703430    0.795409    0.867730    11.00000    0.03342    0.02646 =
         0.02517   -0.00300   -0.00705    0.00968
AFIX  43
H2    2    0.846495    0.772464    0.896958    11.00000   -1.20000
AFIX   0
C3    1    0.978058    0.602447    0.695533    11.00000    0.02135    0.01525 =
         0.02082   -0.00175   -0.00274    0.00087
AFIX  43
H3    2    1.108910    0.607638    0.750767    11.00000   -1.20000
AFIX   0
C4    1    0.636660    0.618363    0.590546    11.00000    0.02039    0.01674 =
         0.01739    0.00451    0.00027   -0.00007
AFIX  43
H4    2    0.484608    0.636283    0.558739    11.00000   -1.20000
AFIX   0
C5    1    0.292041    0.535135    0.194541    11.00000    0.03008    0.02132 =
         0.01999   -0.00297   -0.00427    0.00264
AFIX  43
H5    2    0.212665    0.572543    0.217932    11.00000   -1.20000
AFIX   0
C6    1    0.378317    0.450977    0.102986    11.00000    0.03047    0.02224 =
         0.02399   -0.00794   -0.00823    0.00840
AFIX  43
H6    2    0.370447    0.418603    0.050163    11.00000   -1.20000
AFIX   0
 
CL1   4    0.789106    0.312298   -0.008386    11.00000    0.02727    0.02299 =
         0.02021   -0.00052   -0.00191    0.00296
O1    6    0.646838    0.336046   -0.101073    11.00000    0.04184    0.05761 =
         0.03495    0.02151   -0.01690   -0.00364
O2    6    0.700059    0.339824    0.087326    11.00000    0.06046    0.04485 =
         0.03173   -0.01550    0.00266    0.01938
O3    6    1.053641    0.326609   -0.017342    11.00000    0.02403    0.05672 =
         0.05838    0.00838   -0.00271   -0.00553
O4    6    0.760260    0.245564   -0.002046    11.00000    0.05588    0.01960 =
         0.03902   -0.00086    0.00964    0.00079
HKLF 4
 
REM  mo_25021030327_a.res in P2(1)/n
REM R1 =  0.0364 for    2297 Fo > 4sig(Fo)  and  0.0474 for all    2737 data
REM    217 parameters refined using      0 restraints
 
END  
     
WGHT      0.0000      3.2012 

REM Instructions for potential hydrogen bonds
EQIV $1 -x+1/2, y+1/2, -z+1/2
HTAB C1 O1_$1
EQIV $2 -x+2, -y+1, -z+1
HTAB C2 Cl1_$2
HTAB C2 O3_$2
HTAB C2 O4_$2
HTAB C3 N10_$2
HTAB C3 O2_$2
EQIV $3 x-1/2, -y+3/2, z-1/2
HTAB C4 N2_$3
HTAB C5 N1_$3
HTAB C6 O2

REM Highest difference peak  0.482,  deepest hole -0.616,  1-sigma level  0.108
Q1    1   0.9657  0.7952  0.8209  11.00000  0.05    0.48
Q2    1   0.5793  0.5107  0.2976  11.00000  0.05    0.45
Q3    1   0.0421  0.6903  0.0456  11.00000  0.05    0.42
Q4    1   0.1155  0.5125  0.0686  11.00000  0.05    0.38
Q5    1   0.6529  0.5843  0.6018  11.00000  0.05    0.38
Q6    1   0.6444  0.5766  0.3111  11.00000  0.05    0.36
Q7    1   0.6728  0.6269  0.6534  11.00000  0.05    0.36
Q8    1   0.7623  0.7583  0.9280  11.00000  0.05    0.36
Q9    1   0.2502  0.5232  0.1448  11.00000  0.05    0.35
Q10   1  -0.0418  0.5496  0.0408  11.00000  0.05    0.35
Q11   1   0.2786  0.4748  0.0989  11.00000  0.05    0.35
Q12   1   0.0388  0.6344  0.1364  11.00000  0.05    0.35
Q13   1  -0.1592  0.6850  0.0258  11.00000  0.05    0.35
Q14   1   0.0460  0.5199 -0.0203  11.00000  0.05    0.35
Q15   1   0.2234  0.6009  0.1761  11.00000  0.05    0.34
Q16   1   0.5020  0.6978  0.9361  11.00000  0.05    0.34
Q17   1   0.2256  0.1060  0.0234  11.00000  0.05    0.33
Q18   1   0.1860  0.7505  0.0794  11.00000  0.05    0.33
Q19   1   0.3927  0.6796  0.1408  11.00000  0.05    0.33
Q20   1   0.8665  0.6263  0.6954  11.00000  0.05    0.32
Q21   1   0.5662  0.4132  0.1965  11.00000  0.05    0.32
Q22   1   0.2510  0.0971  0.4843  11.00000  0.05    0.32
Q23   1   1.0324  0.6403  0.3629  11.00000  0.05    0.31
Q24   1   0.1948  0.6701  0.1190  11.00000  0.05    0.31
Q25   1   0.4810  0.6577  1.0220  11.00000  0.05    0.31
Q26   1   0.5377  0.7583  0.9799  11.00000  0.05    0.31
Q27   1   0.7517  0.4397  0.1932  11.00000  0.05    0.31
Q28   1   0.7351  0.6678  0.6874  11.00000  0.05    0.31
Q29   1   0.8368  0.6274  0.3835  11.00000  0.05    0.31
Q30   1   0.5878  0.0577  0.2906  11.00000  0.05    0.31
Q31   1   0.8654  0.5672  0.5685  11.00000  0.05    0.31
Q32   1   0.8441  0.3335  0.0682  11.00000  0.05    0.30
Q33   1   0.5373  0.5237  0.4421  11.00000  0.05    0.30
Q34   1   0.2159  0.8084  0.0570  11.00000  0.05    0.30
Q35   1   0.9685  0.4772  0.2867  11.00000  0.05    0.30
Q36   1   1.2207  0.5896  0.6820  11.00000  0.05    0.29
Q37   1   0.7659  0.8172  0.7627  11.00000  0.05    0.29
Q38   1  -0.1094  0.5648 -0.0383  11.00000  0.05    0.29
Q39   1   0.4238  0.5267  0.2224  11.00000  0.05    0.29
Q40   1   0.6874  0.5601  0.4917  11.00000  0.05    0.29

  REM The information below was added by Olex2.
  REM
  REM R1 = 0.0364 for 2297 Fo > 4sig(Fo) and 0.0474 for all 17802 data
  REM n/a parameters refined using n/a restraints
  REM Highest difference peak 0.48, deepest hole -0.62
  REM Mean Shift 0, Max Shift 0.000.

  REM +++ Tabular Listing of Refinement Information +++
  REM R1_all = 0.0474
  REM R1_gt = 0.0364
  REM wR_ref = 0.0723
  REM GOOF = 1.052
  REM Shift_max = 0.000
  REM Shift_mean = 0
  REM Reflections_all = 17802
  REM Reflections_gt = 2297
  REM Parameters = n/a
  REM Hole = -0.62
  REM Peak = 0.48
  REM Flack = n/a
;
_olex2_submission_special_instructions  'No special instructions were received'
