# Supplementary material for: Host–Guest Synergy of Metal–Organic Frameworks for Enhanced Near-Infrared Ultrafast Laser Responsiveness
Source: ACS Cent Sci. 2025 Mar 18;11(4):583–91. doi: 10.1021/acscentsci.5c00022 (PMC12022905; doi:10.1021/acscentsci.5c00022)
Supplement: Supplementary file 4 — oc5c00022_si_004.cif [file oc5c00022_si_004.cif]

data_mo_20240729_wq_240725098831_6_
_audit_creation_date               2024-07-31
_audit_creation_method
;
Olex2 1.5
(compiled 2024.02.16 svn.r378c4104 for OlexSys, GUI svn.r6928)
;
_shelx_SHELXL_version_number       '2018/3'
_audit_contact_author_address      ?
_audit_contact_author_email        ?
_audit_contact_author_name         ''
_audit_contact_author_phone        ?
_publ_contact_author_id_orcid      ?
_publ_section_references
;
Dolomanov, O.V., Bourhis, L.J., Gildea, R.J, Howard, J.A.K. & Puschmann, H.
 (2009), J. Appl. Cryst. 42, 339-341.

Sheldrick, G.M. (2015). Acta Cryst. A71, 3-8.

Sheldrick, G.M. (2015). Acta Cryst. C71, 3-8.
;
_chemical_name_common              ?
_chemical_name_systematic          ?
_chemical_formula_moiety           'C6 H6 Ag N12, Cl O4'
_chemical_formula_sum              'C6 H6 Ag Cl N12 O4'
_chemical_formula_weight           453.55
_chemical_melting_point            ?
loop_
  _atom_type_symbol
  _atom_type_description
  _atom_type_scat_dispersion_real
  _atom_type_scat_dispersion_imag
  _atom_type_scat_source
 'C' 'C' 0.0033 0.0016 'International Tables Vol C Tables 4.2.6.8 and 6.1.1.4'
 'H' 'H' 0.0000 0.0000 'International Tables Vol C Tables 4.2.6.8 and 6.1.1.4'
 'Ag' 'Ag' -0.8971 1.1015
 'International Tables Vol C Tables 4.2.6.8 and 6.1.1.4'
 'Cl' 'Cl' 0.1484 0.1585 'International Tables Vol C Tables 4.2.6.8 and 6.1.1.4'
 'N' 'N' 0.0061 0.0033 'International Tables Vol C Tables 4.2.6.8 and 6.1.1.4'
 'O' 'O' 0.0106 0.0060 'International Tables Vol C Tables 4.2.6.8 and 6.1.1.4'

_shelx_space_group_comment
;
The symmetry employed for this shelxl refinement is uniquely defined
by the following loop, which should always be used as a source of
symmetry information in preference to the above space-group names.
They are only intended as comments.
;
_space_group_crystal_system        'monoclinic'
_space_group_IT_number             14
_space_group_name_H-M_alt          'P 1 21/n 1'
_space_group_name_Hall             '-P 2yn'
loop_
  _space_group_symop_operation_xyz
 'x, y, z'
 '-x+1/2, y+1/2, -z+1/2'
 '-x, -y, -z'
 'x-1/2, -y-1/2, z-1/2'

_cell_length_a                     5.2924(2)
_cell_length_b                     21.1374(8)
_cell_length_c                     12.5268(4)
_cell_angle_alpha                  90
_cell_angle_beta                   93.994(2)
_cell_angle_gamma                  90
_cell_volume                       1397.94(9)
_cell_formula_units_Z              4
_cell_measurement_reflns_used      5156
_cell_measurement_temperature      223.00
_cell_measurement_theta_max        27.326
_cell_measurement_theta_min        2.524
_shelx_estimated_absorpt_T_max     0.837
_shelx_estimated_absorpt_T_min     0.799
_exptl_absorpt_coefficient_mu      1.681
_exptl_absorpt_correction_T_max    0.7456
_exptl_absorpt_correction_T_min    0.6910
_exptl_absorpt_correction_type     multi-scan
_exptl_absorpt_process_details
;
SADABS-2016/2 (Bruker,2016/2) was used for absorption correction.
wR2(int) was 0.0891 before and 0.0690 after correction.
The Ratio of minimum to maximum transmission is 0.9268.
The \l/2 correction factor is Not present.
;
_exptl_absorpt_special_details     ?
_exptl_crystal_colour              ?
_exptl_crystal_density_diffrn      2.155
_exptl_crystal_density_meas        ?
_exptl_crystal_density_method      ?
_exptl_crystal_description         block
_exptl_crystal_F_000               888
_exptl_crystal_size_max            0.14
_exptl_crystal_size_mid            0.13
_exptl_crystal_size_min            0.11
_exptl_transmission_factor_max     ?
_exptl_transmission_factor_min     ?
_diffrn_reflns_av_R_equivalents    0.0910
_diffrn_reflns_av_unetI/netI       0.0372
_diffrn_reflns_Laue_measured_fraction_full  0.999
_diffrn_reflns_Laue_measured_fraction_max  0.999
_diffrn_reflns_limit_h_max         6
_diffrn_reflns_limit_h_min         -6
_diffrn_reflns_limit_k_max         27
_diffrn_reflns_limit_k_min         -27
_diffrn_reflns_limit_l_max         16
_diffrn_reflns_limit_l_min         -16
_diffrn_reflns_number              30582
_diffrn_reflns_point_group_measured_fraction_full  0.999
_diffrn_reflns_point_group_measured_fraction_max  0.999
_diffrn_reflns_theta_full          25.242
_diffrn_reflns_theta_max           27.508
_diffrn_reflns_theta_min           2.524
_diffrn_ambient_temperature        223.00
_diffrn_detector_area_resol_mean   ?
_diffrn_measured_fraction_theta_full  0.999
_diffrn_measured_fraction_theta_max  0.999
_diffrn_measurement_device_type    'Bruker D8 VENTURE'
_diffrn_measurement_method         '\f and \w scans'
_diffrn_radiation_type             MoK\a
_diffrn_radiation_wavelength       0.71073
_diffrn_source                     ?
_diffrn_source_current             1.4
_diffrn_source_power               0.07
_diffrn_source_voltage             50.0
_diffrn_standards_number           0
_reflns_Friedel_coverage           0.000
_reflns_Friedel_fraction_full      .
_reflns_Friedel_fraction_max       .
_reflns_number_gt                  2562
_reflns_number_total               3203
_reflns_special_details
;
 Reflections were merged by SHELXL according to the crystal
 class for the calculation of statistics and refinement.
 
 _reflns_Friedel_fraction is defined as the number of unique
 Friedel pairs measured divided by the number that would be
 possible theoretically, ignoring centric projections and
 systematic absences.
;
_reflns_threshold_expression       'I > 2\s(I)'
_computing_cell_refinement         'SAINT V8.40B (?, 2016)'
_computing_data_collection         ?
_computing_data_reduction          'SAINT V8.40B (?, 2016)'
_computing_molecular_graphics      'Olex2 1.5 (Dolomanov et al., 2009)'
_computing_publication_material    'Olex2 1.5 (Dolomanov et al., 2009)'
_computing_structure_refinement    'SHELXL 2018/3 (Sheldrick, 2015)'
_computing_structure_solution      'SHELXT 2018/2 (Sheldrick, 2018)'
_refine_diff_density_max           0.440
_refine_diff_density_min           -0.693
_refine_diff_density_rms           0.082
_refine_ls_extinction_coef         .
_refine_ls_extinction_method       none
_refine_ls_goodness_of_fit_ref     1.074
_refine_ls_hydrogen_treatment      constr
_refine_ls_matrix_type             full
_refine_ls_number_parameters       300
_refine_ls_number_reflns           3203
_refine_ls_number_restraints       268
_refine_ls_R_factor_all            0.0417
_refine_ls_R_factor_gt             0.0283
_refine_ls_restrained_S_all        1.055
_refine_ls_shift/su_max            0.001
_refine_ls_shift/su_mean           0.000
_refine_ls_structure_factor_coef   Fsqd
_refine_ls_weighting_details      
 'w=1/[\s^2^(Fo^2^)+(0.0318P)^2^] where P=(Fo^2^+2Fc^2^)/3'
_refine_ls_weighting_scheme        calc
_refine_ls_wR_factor_gt            0.0632
_refine_ls_wR_factor_ref           0.0679
_refine_special_details            ?
_olex2_refinement_description
;
1. Fixed Uiso
 At 1.2 times of:
  All C(H) groups
2. Restrained distances
 Cl1-O2 \\sim Cl1A-O2A
 with sigma of 0.02
 Cl1-O4 \\sim Cl1A-O4A
 with sigma of 0.02
 Cl1-O1 \\sim Cl1A-O1A
 with sigma of 0.02
 Cl1-O3 \\sim Cl1A-O3A
 with sigma of 0.02
 O2-O4 \\sim O2A-O4A
 with sigma of 0.04
 O2-O1 \\sim O2A-O1A
 with sigma of 0.04
 O2-O3 \\sim O2A-O3A
 with sigma of 0.04
 O4-O1 \\sim O4A-O1A
 with sigma of 0.04
 O4-O3 \\sim O4A-O3A
 with sigma of 0.04
 O1-O3 \\sim O1A-O3A
 with sigma of 0.04
 Ag1-N9 \\sim Ag1-N9A
 with sigma of 0.02
 N11-C5 \\sim N11-C5A
 with sigma of 0.02
 N11-C6 \\sim N11-C6A
 with sigma of 0.02
 N9-N10 \\sim N9A-N10A
 with sigma of 0.02
 N9-C5 \\sim N9A-C5A
 with sigma of 0.02
 N10-C6 \\sim N10A-C6A
 with sigma of 0.02
 Ag1-N10 \\sim Ag1-N10A
 with sigma of 0.04
 Ag1-C5 \\sim Ag1-C5A
 with sigma of 0.04
 N11-N9 \\sim N11-N9A
 with sigma of 0.04
 N11-N10 \\sim N11-N10A
 with sigma of 0.04
 N9-C6 \\sim N9A-C6A
 with sigma of 0.04
 N10-C5 \\sim N10A-C5A
 with sigma of 0.04
3. Uiso/Uaniso restraints and constraints
Cl1 \\sim O1 \\sim O2 \\sim O3 \\sim O4 \\sim Cl1A \\sim O1A \\sim O2A \\sim
O3A \\sim O4A: within 2A with sigma of 0.01 and sigma for terminal atoms of
0.02 within 2A
N11 \\sim N9 \\sim N10 \\sim C5 \\sim C6 \\sim N9A \\sim N10A \\sim C5A \\sim
C6A: within 2A with sigma of 0.01 and sigma for terminal atoms of 0.02 within 2A
4. Others
 Sof(Cl1A)=Sof(O1A)=Sof(O2A)=Sof(O3A)=Sof(O4A)=1-FVAR(1)
 Sof(Cl1)=Sof(O1)=Sof(O2)=Sof(O3)=Sof(O4)=FVAR(1)
 Sof(N9A)=Sof(N10A)=Sof(C5A)=Sof(H5A)=Sof(C6A)=Sof(H6A)=1-FVAR(2)
 Sof(N9)=Sof(N10)=Sof(C5)=Sof(H5)=Sof(C6)=Sof(H6)=FVAR(2)
5.a Aromatic/amide H refined with riding coordinates:
 C1(H1), C2(H2), C3(H3), C4(H4), C5(H5), C6(H6), C5A(H5A), C6A(H6A)
;
_atom_sites_solution_hydrogens     geom
_atom_sites_solution_primary       dual
_atom_sites_solution_secondary     ?
loop_
  _atom_site_label
  _atom_site_type_symbol
  _atom_site_fract_x
  _atom_site_fract_y
  _atom_site_fract_z
  _atom_site_U_iso_or_equiv
  _atom_site_adp_type
  _atom_site_occupancy
  _atom_site_site_symmetry_order
  _atom_site_calc_flag
  _atom_site_refinement_flags_posn
  _atom_site_refinement_flags_adp
  _atom_site_refinement_flags_occupancy
  _atom_site_disorder_assembly
  _atom_site_disorder_group
 Ag1 Ag 0.74730(4) 0.53083(2) 0.38773(2) 0.03368(9) Uani 1 1 d D . . . .
 N1 N 0.4200(4) 0.86734(11) 0.83554(18) 0.0328(5) Uani 1 1 d . . . . .
 N2 N 0.6381(5) 0.85053(11) 0.89899(19) 0.0378(6) Uani 1 1 d . . . . .
 N3 N 0.5397(4) 0.77468(10) 0.78536(16) 0.0266(5) Uani 1 1 d . . . . .
 N4 N 0.5476(4) 0.72136(10) 0.72173(16) 0.0271(5) Uani 1 1 d . . . . .
 N5 N 0.7538(4) 0.69429(10) 0.74122(17) 0.0286(5) Uani 1 1 d . . . . .
 N6 N 0.7764(4) 0.64156(10) 0.67757(16) 0.0248(5) Uani 1 1 d . . . . .
 N7 N 0.9683(4) 0.55704(10) 0.62458(17) 0.0273(5) Uani 1 1 d . . . . .
 N8 N 0.7491(4) 0.56761(10) 0.55741(16) 0.0246(5) Uani 1 1 d . . . . .
 N11 N 0.2141(4) 0.50062(11) 0.10706(16) 0.0265(5) Uani 1 1 d D U . . .
 N12 N 0.0055(4) 0.51707(10) 0.04024(17) 0.0293(5) Uani 1 1 d . . . . .
 C1 C 0.7051(6) 0.79528(14) 0.8668(2) 0.0372(7) Uani 1 1 d . . . . .
 H1 H 0.846906 0.772562 0.895219 0.045 Uiso 1 1 calc R U . . .
 C2 C 0.3664(5) 0.82155(12) 0.7699(2) 0.0295(6) Uani 1 1 d . . . . .
 H2 H 0.227581 0.820782 0.718813 0.035 Uiso 1 1 calc R U . . .
 C3 C 0.6382(5) 0.61817(12) 0.59001(19) 0.0249(5) Uani 1 1 d . . . . .
 H3 H 0.487811 0.635789 0.558601 0.030 Uiso 1 1 calc R U . . .
 C4 C 0.9800(5) 0.60214(12) 0.6949(2) 0.0282(6) Uani 1 1 d . . . . .
 H4 H 1.109271 0.607021 0.749652 0.034 Uiso 1 1 calc R U . . .
 N9 N 0.502(3) 0.5116(7) 0.2369(11) 0.024(2) Uani 0.53(5) 1 d D U P A 1
 N10 N 0.526(3) 0.4498(6) 0.1915(12) 0.025(2) Uani 0.53(5) 1 d D U P A 1
 C5 C 0.302(3) 0.5375(7) 0.1900(11) 0.023(2) Uani 0.53(5) 1 d D U P A 1
 H5 H 0.230128 0.575959 0.210197 0.028 Uiso 0.53(5) 1 calc R U P A 1
 C6 C 0.360(3) 0.4468(6) 0.1099(12) 0.026(2) Uani 0.53(5) 1 d D U P A 1
 H6 H 0.343208 0.413133 0.060831 0.031 Uiso 0.53(5) 1 calc R U P A 1
 N9A N 0.472(3) 0.5049(9) 0.2489(12) 0.024(2) Uani 0.47(5) 1 d D U P A 2
 N10A N 0.568(3) 0.4603(8) 0.1758(11) 0.024(2) Uani 0.47(5) 1 d D U P A 2
 C5A C 0.275(3) 0.5308(9) 0.2021(12) 0.025(3) Uani 0.47(5) 1 d D U P A 2
 H5A H 0.185727 0.565097 0.229040 0.030 Uiso 0.47(5) 1 calc R U P A 2
 C6A C 0.399(3) 0.4557(8) 0.0961(13) 0.026(2) Uani 0.47(5) 1 d D U P A 2
 H6A H 0.402318 0.426328 0.039847 0.031 Uiso 0.47(5) 1 calc R U P A 2
 Cl1 Cl 0.769(3) 0.3124(6) -0.0064(9) 0.044(2) Uani 0.35(4) 1 d D U P B 1
 O1 O 0.657(5) 0.3350(9) 0.0853(12) 0.046(4) Uani 0.35(4) 1 d D U P B 1
 O2 O 0.787(4) 0.2444(7) 0.001(2) 0.043(3) Uani 0.35(4) 1 d D U P B 1
 O3 O 1.032(3) 0.3347(12) 0.000(2) 0.059(4) Uani 0.35(4) 1 d D U P B 1
 O4 O 0.659(5) 0.3290(11) -0.1094(13) 0.045(3) Uani 0.35(4) 1 d D U P B 1
 Cl1A Cl 0.7898(12) 0.3132(2) -0.0100(4) 0.0295(9) Uani 0.65(4) 1 d D U P B 2
 O1A O 0.728(3) 0.3430(7) 0.0860(7) 0.065(3) Uani 0.65(4) 1 d D U P B 2
 O2A O 0.739(3) 0.2469(4) -0.0063(11) 0.058(3) Uani 0.65(4) 1 d D U P B 2
 O3A O 1.0507(17) 0.3238(7) -0.0272(12) 0.057(2) Uani 0.65(4) 1 d D U P B 2
 O4A O 0.629(3) 0.3427(9) -0.0939(10) 0.063(3) Uani 0.65(4) 1 d D U P B 2

loop_
  _atom_site_aniso_label
  _atom_site_aniso_U_11
  _atom_site_aniso_U_22
  _atom_site_aniso_U_33
  _atom_site_aniso_U_23
  _atom_site_aniso_U_13
  _atom_site_aniso_U_12
 Ag1 0.04317(15) 0.02742(13) 0.02875(13) -0.00763(9) -0.00950(9) -0.00007(9)
 N1 0.0404(13) 0.0257(12) 0.0322(12) -0.0031(10) 0.0009(10) 0.0054(10)
 N2 0.0410(14) 0.0313(13) 0.0394(14) -0.0083(11) -0.0081(11) 0.0070(11)
 N3 0.0327(12) 0.0220(11) 0.0246(11) -0.0035(9) -0.0007(9) 0.0061(9)
 N4 0.0344(12) 0.0226(11) 0.0242(11) -0.0022(9) 0.0016(9) 0.0043(9)
 N5 0.0361(13) 0.0239(11) 0.0254(11) -0.0039(9) -0.0019(9) 0.0076(9)
 N6 0.0307(11) 0.0211(10) 0.0222(11) -0.0038(9) -0.0018(9) 0.0065(9)
 N7 0.0313(12) 0.0242(11) 0.0257(11) -0.0010(9) -0.0039(9) 0.0052(9)
 N8 0.0286(11) 0.0222(11) 0.0221(11) 0.0002(9) -0.0040(9) 0.0010(9)
 N11 0.0310(12) 0.0266(12) 0.0206(11) -0.0018(9) -0.0077(9) 0.0082(9)
 N12 0.0307(12) 0.0314(12) 0.0245(11) 0.0024(9) -0.0074(9) 0.0066(10)
 C1 0.0392(16) 0.0351(16) 0.0356(16) -0.0085(13) -0.0097(12) 0.0076(13)
 C2 0.0299(14) 0.0289(14) 0.0297(14) 0.0020(12) 0.0023(11) 0.0045(11)
 C3 0.0307(13) 0.0237(13) 0.0199(12) 0.0015(10) -0.0018(10) 0.0018(10)
 C4 0.0314(14) 0.0260(13) 0.0259(13) -0.0033(11) -0.0060(11) 0.0044(11)
 N9 0.030(3) 0.024(3) 0.017(3) 0.002(3) -0.001(3) -0.001(3)
 N10 0.028(3) 0.022(3) 0.025(3) -0.001(3) -0.001(3) -0.002(3)
 C5 0.028(4) 0.023(3) 0.019(3) 0.004(3) 0.002(3) -0.001(3)
 C6 0.028(4) 0.022(3) 0.026(4) 0.000(3) -0.004(3) -0.001(3)
 N9A 0.028(3) 0.024(3) 0.021(3) 0.005(3) 0.001(3) -0.002(3)
 N10A 0.025(3) 0.024(4) 0.022(3) 0.002(3) -0.003(3) 0.001(3)
 C5A 0.031(4) 0.025(4) 0.018(4) -0.001(3) 0.000(3) -0.006(3)
 C6A 0.028(4) 0.023(4) 0.027(4) -0.001(3) 0.000(3) 0.001(3)
 Cl1 0.046(3) 0.043(3) 0.044(3) 0.011(3) 0.010(2) 0.002(2)
 O1 0.058(8) 0.037(5) 0.045(5) -0.003(4) 0.016(5) 0.010(5)
 O2 0.047(6) 0.034(6) 0.046(6) 0.002(4) -0.016(5) 0.011(4)
 O3 0.042(5) 0.068(8) 0.066(9) 0.009(7) -0.002(5) -0.012(5)
 O4 0.047(5) 0.048(6) 0.038(5) 0.005(4) -0.007(4) 0.019(5)
 Cl1A 0.0386(14) 0.0275(16) 0.0214(14) -0.0047(12) -0.0059(12) 0.0057(11)
 O1A 0.068(6) 0.075(5) 0.052(3) -0.037(3) -0.002(3) 0.019(4)
 O2A 0.086(7) 0.032(3) 0.058(5) -0.004(3) 0.027(4) -0.001(3)
 O3A 0.046(3) 0.067(4) 0.058(5) -0.009(3) 0.009(2) -0.003(3)
 O4A 0.065(5) 0.072(7) 0.048(4) 0.022(4) -0.022(4) 0.003(4)

_geom_special_details
;
 All esds (except the esd in the dihedral angle between two l.s. planes)
 are estimated using the full covariance matrix.  The cell esds are taken
 into account individually in the estimation of esds in distances, angles
 and torsion angles; correlations between esds in cell parameters are only
 used when they are defined by crystal symmetry.  An approximate (isotropic)
 treatment of cell esds is used for estimating esds involving l.s. planes.
;
loop_
  _geom_bond_atom_site_label_1
  _geom_bond_atom_site_label_2
  _geom_bond_distance
  _geom_bond_site_symmetry_2
  _geom_bond_publ_flag
 Ag1 N1 2.445(2) 4_675 ?
 Ag1 N7 2.402(2) 3_766 ?
 Ag1 N8 2.263(2) . ?
 Ag1 N9 2.255(8) . ?
 Ag1 N9A 2.256(9) . ?
 N1 N2 1.401(3) . ?
 N1 C2 1.289(3) . ?
 N2 C1 1.293(4) . ?
 N3 N4 1.383(3) . ?
 N3 C1 1.368(3) . ?
 N3 C2 1.355(3) . ?
 N4 N5 1.241(3) . ?
 N5 N6 1.380(3) . ?
 N6 C3 1.367(3) . ?
 N6 C4 1.368(3) . ?
 N7 N8 1.403(3) . ?
 N7 C4 1.297(3) . ?
 N8 C3 1.299(3) . ?
 N11 N12 1.382(3) . ?
 N11 C5 1.356(9) . ?
 N11 C6 1.376(9) . ?
 N11 C5A 1.369(10) . ?
 N11 C6A 1.378(10) . ?
 N12 N12 1.238(4) 3_565 ?
 C1 H1 0.9400 . ?
 C2 H2 0.9400 . ?
 C3 H3 0.9400 . ?
 C4 H4 0.9400 . ?
 N9 N10 1.433(11) . ?
 N9 C5 1.292(9) . ?
 N10 C6 1.302(9) . ?
 C5 H5 0.9400 . ?
 C6 H6 0.9400 . ?
 N9A N10A 1.431(12) . ?
 N9A C5A 1.285(10) . ?
 N10A C6A 1.296(10) . ?
 C5A H5A 0.9400 . ?
 C6A H6A 0.9400 . ?
 Cl1 O1 1.413(12) . ?
 Cl1 O2 1.442(12) . ?
 Cl1 O3 1.463(12) . ?
 Cl1 O4 1.424(12) . ?
 Cl1A O1A 1.415(7) . ?
 Cl1A O2A 1.429(7) . ?
 Cl1A O3A 1.430(7) . ?
 Cl1A O4A 1.448(7) . ?

loop_
  _geom_angle_atom_site_label_1
  _geom_angle_atom_site_label_2
  _geom_angle_atom_site_label_3
  _geom_angle
  _geom_angle_site_symmetry_1
  _geom_angle_site_symmetry_3
  _geom_angle_publ_flag
 N7 Ag1 N1 114.58(8) 3_766 4_675 ?
 N8 Ag1 N1 88.36(8) . 4_675 ?
 N8 Ag1 N7 111.36(7) . 3_766 ?
 N9 Ag1 N1 98.0(5) . 4_675 ?
 N9 Ag1 N7 97.7(3) . 3_766 ?
 N9 Ag1 N8 144.5(5) . . ?
 N9A Ag1 N8 140.2(4) . . ?
 N2 N1 Ag1 112.33(15) . 4_576 ?
 C2 N1 Ag1 139.63(18) . 4_576 ?
 C2 N1 N2 107.9(2) . . ?
 C1 N2 N1 106.6(2) . . ?
 C1 N3 N4 130.2(2) . . ?
 C2 N3 N4 124.1(2) . . ?
 C2 N3 C1 105.4(2) . . ?
 N5 N4 N3 108.9(2) . . ?
 N4 N5 N6 111.65(19) . . ?
 C3 N6 N5 133.8(2) . . ?
 C3 N6 C4 106.2(2) . . ?
 C4 N6 N5 119.95(19) . . ?
 N8 N7 Ag1 125.48(15) . 3_766 ?
 C4 N7 Ag1 127.71(16) . 3_766 ?
 C4 N7 N8 106.8(2) . . ?
 N7 N8 Ag1 117.25(15) . . ?
 C3 N8 Ag1 127.28(16) . . ?
 C3 N8 N7 108.4(2) . . ?
 C5 N11 N12 122.5(5) . . ?
 C5 N11 C6 107.0(7) . . ?
 C6 N11 N12 130.4(5) . . ?
 C5A N11 N12 122.6(6) . . ?
 C5A N11 C6A 106.4(8) . . ?
 C6A N11 N12 131.0(6) . . ?
 N12 N12 N11 109.7(3) 3_565 . ?
 N2 C1 N3 110.2(2) . . ?
 N2 C1 H1 124.9 . . ?
 N3 C1 H1 124.9 . . ?
 N1 C2 N3 109.9(2) . . ?
 N1 C2 H2 125.0 . . ?
 N3 C2 H2 125.0 . . ?
 N6 C3 H3 125.6 . . ?
 N8 C3 N6 108.8(2) . . ?
 N8 C3 H3 125.6 . . ?
 N6 C4 H4 125.1 . . ?
 N7 C4 N6 109.9(2) . . ?
 N7 C4 H4 125.1 . . ?
 N10 N9 Ag1 115.7(8) . . ?
 C5 N9 Ag1 135.1(7) . . ?
 C5 N9 N10 107.5(8) . . ?
 C6 N10 N9 106.4(8) . . ?
 N11 C5 H5 125.3 . . ?
 N9 C5 N11 109.3(8) . . ?
 N9 C5 H5 125.3 . . ?
 N11 C6 H6 125.5 . . ?
 N10 C6 N11 109.1(8) . . ?
 N10 C6 H6 125.5 . . ?
 N10A N9A Ag1 114.6(9) . . ?
 C5A N9A Ag1 135.1(8) . . ?
 C5A N9A N10A 107.6(9) . . ?
 C6A N10A N9A 106.7(9) . . ?
 N11 C5A H5A 125.3 . . ?
 N9A C5A N11 109.4(9) . . ?
 N9A C5A H5A 125.3 . . ?
 N11 C6A H6A 125.4 . . ?
 N10A C6A N11 109.2(9) . . ?
 N10A C6A H6A 125.4 . . ?
 O1 Cl1 O2 108.4(13) . . ?
 O1 Cl1 O3 107.4(11) . . ?
 O1 Cl1 O4 118.9(13) . . ?
 O2 Cl1 O3 105.1(13) . . ?
 O4 Cl1 O2 108.7(12) . . ?
 O4 Cl1 O3 107.5(14) . . ?
 O1A Cl1A O2A 110.7(8) . . ?
 O1A Cl1A O3A 110.0(5) . . ?
 O1A Cl1A O4A 105.4(9) . . ?
 O2A Cl1A O3A 110.2(7) . . ?
 O2A Cl1A O4A 110.0(7) . . ?
 O3A Cl1A O4A 110.4(8) . . ?

loop_
  _geom_torsion_atom_site_label_1
  _geom_torsion_atom_site_label_2
  _geom_torsion_atom_site_label_3
  _geom_torsion_atom_site_label_4
  _geom_torsion
  _geom_torsion_site_symmetry_1
  _geom_torsion_site_symmetry_2
  _geom_torsion_site_symmetry_3
  _geom_torsion_site_symmetry_4
  _geom_torsion_publ_flag
 Ag1 N1 N2 C1 177.5(2) 4_576 . . . ?
 Ag1 N1 C2 N3 -176.2(2) 4_576 . . . ?
 Ag1 N7 N8 Ag1 -29.5(2) 3_766 . . . ?
 Ag1 N7 N8 C3 177.71(17) 3_766 . . . ?
 Ag1 N7 C4 N6 -177.19(17) 3_766 . . . ?
 Ag1 N8 C3 N6 -149.61(17) . . . . ?
 Ag1 N9 N10 C6 176.2(10) . . . . ?
 Ag1 N9 C5 N11 -171.9(17) . . . . ?
 Ag1 N9A N10A C6A -173.5(10) . . . . ?
 Ag1 N9A C5A N11 166.8(18) . . . . ?
 N1 N2 C1 N3 -0.4(3) . . . . ?
 N2 N1 C2 N3 -0.5(3) . . . . ?
 N3 N4 N5 N6 -178.1(2) . . . . ?
 N4 N3 C1 N2 174.3(3) . . . . ?
 N4 N3 C2 N1 -174.4(2) . . . . ?
 N4 N5 N6 C3 10.3(4) . . . . ?
 N4 N5 N6 C4 -173.5(2) . . . . ?
 N5 N6 C3 N8 177.3(3) . . . . ?
 N5 N6 C4 N7 -178.0(2) . . . . ?
 N7 N8 C3 N6 -0.3(3) . . . . ?
 N8 N7 C4 N6 0.7(3) . . . . ?
 N12 N11 C5 N9 -178.4(8) . . . . ?
 N12 N11 C6 N10 -175.4(7) . . . . ?
 N12 N11 C5A N9A 178.3(9) . . . . ?
 N12 N11 C6A N10A 175.4(7) . . . . ?
 C1 N3 N4 N5 -7.0(4) . . . . ?
 C1 N3 C2 N1 0.3(3) . . . . ?
 C2 N1 N2 C1 0.6(3) . . . . ?
 C2 N3 N4 N5 166.2(2) . . . . ?
 C2 N3 C1 N2 0.1(3) . . . . ?
 C3 N6 C4 N7 -0.9(3) . . . . ?
 C4 N6 C3 N8 0.7(3) . . . . ?
 C4 N7 N8 Ag1 152.59(18) . . . . ?
 C4 N7 N8 C3 -0.2(3) . . . . ?
 N9 N10 C6 N11 -6.0(14) . . . . ?
 N10 N9 C5 N11 -8.2(17) . . . . ?
 C5 N11 N12 N12 166.6(11) . . . 3_565 ?
 C5 N11 C6 N10 1.2(12) . . . . ?
 C5 N9 N10 C6 8.9(17) . . . . ?
 C6 N11 N12 N12 -17.2(12) . . . 3_565 ?
 C6 N11 C5 N9 4.7(14) . . . . ?
 N9A N10A C6A N11 7.5(16) . . . . ?
 N10A N9A C5A N11 7.4(18) . . . . ?
 C5A N11 N12 N12 179.6(12) . . . 3_565 ?
 C5A N11 C6A N10A -3.2(14) . . . . ?
 C5A N9A N10A C6A -9.4(19) . . . . ?
 C6A N11 N12 N12 1.2(13) . . . 3_565 ?
 C6A N11 C5A N9A -3.0(16) . . . . ?

_shelx_res_file
;
TITL mo_20240729_wq_240725098831_6__a.res in P2(1)/n
    mo_20240729_wq_240725098831_6_.res
    created by SHELXL-2018/3 at 10:36:52 on 31-Jul-2024
REM Old TITL mo_20240729_WQ_240725098831_6_ in P2(1)/n
REM SHELXT solution in P2(1)/n: R1 0.174, Rweak 0.009, Alpha 0.026
REM <I/s> 0.371 for 93 systematic absences, Orientation as input
REM Formula found by SHELXT: C22 N Br
CELL 0.71073 5.2924 21.1374 12.5268 90 93.994 90
ZERR 4 0.0002 0.0008 0.0004 0 0.002 0
LATT 1
SYMM 0.5-X,0.5+Y,0.5-Z
SFAC C H Ag Cl N O
UNIT 24 24 4 4 48 16
SADI Cl1 O2 Cl1A O2A
SADI Cl1 O4 Cl1A O4A
SADI Cl1 O1 Cl1A O1A
SADI Cl1 O3 Cl1A O3A
SADI 0.04 O2 O4 O2A O4A
SADI 0.04 O2 O1 O2A O1A
SADI 0.04 O2 O3 O2A O3A
SADI 0.04 O4 O1 O4A O1A
SADI 0.04 O4 O3 O4A O3A
SADI 0.04 O1 O3 O1A O3A
SIMU 0.01 0.02 2 Cl1 > O4A
SADI Ag1 N9 Ag1 N9A
SADI N11 C5 N11 C5A
SADI N11 C6 N11 C6A
SADI N9 N10 N9A N10A
SADI N9 C5 N9A C5A
SADI N10 C6 N10A C6A
SADI 0.04 Ag1 N10 Ag1 N10A
SADI 0.04 Ag1 C5 Ag1 C5A
SADI 0.04 N11 N9 N11 N9A
SADI 0.04 N11 N10 N11 N10A
SADI 0.04 N9 C6 N9A C6A
SADI 0.04 N10 C5 N10A C5A
SIMU 0.01 0.02 2 N11 N9 > C6A

L.S. 4 0 0
PLAN  2
SIZE 0.11 0.13 0.14
TEMP -50.15
CONF
BOND
list 4
fmap 2 53
MORE -1
ACTA
BOND $H
REM <olex2.extras>
REM <HklSrc "%.\\mo_20240729_WQ_240725098831_6_.hkl">
REM </olex2.extras>

WGHT    0.031800
FVAR       0.41595   0.34973   0.52519
AG1   3    0.747296    0.530826    0.387733    11.00000    0.04317    0.02742 =
         0.02875   -0.00763   -0.00950   -0.00007
N1    5    0.419988    0.867335    0.835538    11.00000    0.04037    0.02570 =
         0.03215   -0.00313    0.00093    0.00536
N2    5    0.638092    0.850532    0.898993    11.00000    0.04103    0.03129 =
         0.03944   -0.00831   -0.00808    0.00699
N3    5    0.539726    0.774684    0.785362    11.00000    0.03274    0.02203 =
         0.02455   -0.00350   -0.00067    0.00609
N4    5    0.547608    0.721364    0.721734    11.00000    0.03439    0.02262 =
         0.02424   -0.00224    0.00161    0.00428
N5    5    0.753772    0.694295    0.741216    11.00000    0.03611    0.02390 =
         0.02537   -0.00393   -0.00188    0.00756
N6    5    0.776351    0.641565    0.677568    11.00000    0.03073    0.02106 =
         0.02225   -0.00378   -0.00177    0.00653
N7    5    0.968341    0.557037    0.624575    11.00000    0.03129    0.02422 =
         0.02566   -0.00096   -0.00394    0.00516
N8    5    0.749128    0.567613    0.557411    11.00000    0.02863    0.02220 =
         0.02215    0.00021   -0.00402    0.00099
N11   5    0.214089    0.500622    0.107065    11.00000    0.03099    0.02662 =
         0.02060   -0.00181   -0.00768    0.00817
N12   5    0.005536    0.517068    0.040239    11.00000    0.03068    0.03137 =
         0.02450    0.00243   -0.00737    0.00661
C1    1    0.705088    0.795284    0.866790    11.00000    0.03921    0.03505 =
         0.03562   -0.00851   -0.00973    0.00758
AFIX  43
H1    2    0.846906    0.772562    0.895219    11.00000   -1.20000
AFIX   0
C2    1    0.366380    0.821549    0.769878    11.00000    0.02995    0.02892 =
         0.02971    0.00204    0.00228    0.00451
AFIX  43
H2    2    0.227581    0.820782    0.718813    11.00000   -1.20000
AFIX   0
C3    1    0.638233    0.618175    0.590014    11.00000    0.03068    0.02367 =
         0.01995    0.00149   -0.00182    0.00177
AFIX  43
H3    2    0.487811    0.635789    0.558601    11.00000   -1.20000
AFIX   0
C4    1    0.980029    0.602140    0.694897    11.00000    0.03141    0.02603 =
         0.02595   -0.00334   -0.00598    0.00438
AFIX  43
H4    2    1.109271    0.607021    0.749652    11.00000   -1.20000
AFIX   0
PART 1
N9    5    0.501615    0.511608    0.236869    31.00000    0.02953    0.02410 =
         0.01655    0.00206   -0.00119   -0.00145
N10   5    0.526344    0.449847    0.191503    31.00000    0.02798    0.02150 =
         0.02509   -0.00073   -0.00094   -0.00191
C5    1    0.302425    0.537537    0.189984    31.00000    0.02824    0.02304 =
         0.01893    0.00355    0.00247   -0.00053
AFIX  43
H5    2    0.230128    0.575959    0.210197    31.00000   -1.20000
AFIX   0
C6    1    0.360348    0.446760    0.109906    31.00000    0.02784    0.02231 =
         0.02609   -0.00023   -0.00440   -0.00114
AFIX  43
H6    2    0.343208    0.413133    0.060831    31.00000   -1.20000
AFIX   0
PART 2
N9A   5    0.472428    0.504887    0.248873   -31.00000    0.02755    0.02377 =
         0.02062    0.00464    0.00101   -0.00230
N10A  5    0.567934    0.460285    0.175777   -31.00000    0.02544    0.02431 =
         0.02193    0.00190   -0.00341    0.00143
C5A   1    0.274771    0.530789    0.202144   -31.00000    0.03113    0.02462 =
         0.01824   -0.00050   -0.00015   -0.00617
AFIX  43
H5A   2    0.185727    0.565097    0.229040   -31.00000   -1.20000
AFIX   0
C6A   1    0.399101    0.455668    0.096126   -31.00000    0.02827    0.02274 =
         0.02650   -0.00090   -0.00014    0.00112
AFIX  43
H6A   2    0.402318    0.426328    0.039847   -31.00000   -1.20000
AFIX   0

PART 1
CL1   4    0.769485    0.312390   -0.006394    21.00000    0.04565    0.04291 =
         0.04402    0.01068    0.00957    0.00197
O1    6    0.656894    0.334961    0.085287    21.00000    0.05750    0.03730 =
         0.04463   -0.00260    0.01575    0.00954
O2    6    0.786966    0.244414    0.000606    21.00000    0.04663    0.03378 =
         0.04642    0.00249   -0.01559    0.01115
O3    6    1.031867    0.334677    0.000005    21.00000    0.04184    0.06800 =
         0.06574    0.00866   -0.00213   -0.01157
O4    6    0.658590    0.328956   -0.109419    21.00000    0.04703    0.04753 =
         0.03822    0.00510   -0.00699    0.01857

PART 2
CL1A  4    0.789796    0.313213   -0.009953   -21.00000    0.03857    0.02746 =
         0.02143   -0.00466   -0.00587    0.00569
O1A   6    0.727585    0.342996    0.085958   -21.00000    0.06807    0.07500 =
         0.05218   -0.03708   -0.00250    0.01891
O2A   6    0.738828    0.246894   -0.006252   -21.00000    0.08617    0.03188 =
         0.05788   -0.00377    0.02695   -0.00098
O3A   6    1.050741    0.323826   -0.027189   -21.00000    0.04619    0.06669 =
         0.05822   -0.00902    0.00898   -0.00337
O4A   6    0.628584    0.342661   -0.093915   -21.00000    0.06464    0.07202 =
         0.04819    0.02159   -0.02198    0.00338
HKLF 4


REM  mo_20240729_wq_240725098831_6__a.res in P2(1)/n
REM wR2 = 0.0679, GooF = S = 1.074, Restrained GooF = 1.055 for all data
REM R1 = 0.0283 for 2562 Fo > 4sig(Fo) and 0.0417 for all 3203 data
REM 300 parameters refined using 268 restraints

END

WGHT      0.0318      0.0000

REM Highest difference peak  0.440,  deepest hole -0.693,  1-sigma level  0.082
Q1    1   0.6441  0.5585  0.3898  11.00000  0.05    0.44
Q2    1   0.7034  0.5003  0.4138  11.00000  0.05    0.38
;
_shelx_res_checksum                68126
_shelx_hkl_file
;
   1   0   0    1.60    2.00
   1   0   0    1.30    1.20
   1   0   0    1.00    1.10
  -1   0   0    0.10    1.90
  -1   0   0    0.10    1.10
  -2   0   0 5123.19  175.28
   2   0   0 5169.58  174.68
  -3   0   0   -2.30    6.00
  -3   0   0   -0.70    1.20
   3   0   0   -0.20    1.60
  -3   0   0   -1.10    4.60
  -3   0   0   -0.90    1.30
  -3   0   0   -0.30    1.50
  -4   0   0 2699.53  106.89
  -4   0   0 2766.72  102.29
  -4   0   0 2847.42  112.89
  -4   0   0 2724.03  107.49
   4   0   0 2539.45  105.19
  -4   0   0 2729.03  105.09
  -5   0   0    8.70   12.40
  -5   0   0    0.50    2.70
  -5   0   0    7.50   15.00
   5   0   0   -0.80    1.30
  -5   0   0    2.80    3.80
   5   0   0    0.10    2.20
  -6   0   0  179.38   22.00
   6   0   0  176.88   23.80
   6   0   0  173.48   27.70
  -6   0   0  133.89   24.60
   1  -1   0  102.99    7.20
   1  -1   0  116.59    8.40
  -1  -1   0  121.59    8.10
  -1  -1   0  101.89    7.30
  -1  -1   0  108.79    9.10
   1  -1   0  122.29    7.50
  -1   1   0  107.39    8.40
   1   1   0  109.29    7.20
  -1   1   0  103.99    7.10
  -1   1   0  107.19    7.40
   1   1   0  107.79    6.60
  -2  -1   0   -0.70    0.90
   2  -1   0   -5.70    3.50
  -2  -1   0    1.90    3.30
   2  -1   0    0.80    1.20
  -2  -1   0    0.70    3.80
  -2  -1   0    2.50    2.30
   2  -1   0   -0.30    1.20
  -2  -1   0    1.20    1.70
   2   1   0    2.40    2.10
  -2   1   0    0.40    1.30
  -2   1   0   -1.20    0.90
  -2   1   0   -4.50    3.00
   3  -1   0   43.60   10.60
  -3  -1   0   51.09   11.10
  -3  -1   0   62.69    9.90
   3  -1   0   50.39    8.90
  -3  -1   0   32.10    6.70
   3  -1   0   43.50    8.90
  -3  -1   0   62.89   12.90
  -3  -1   0   46.20   10.10
   3   1   0   38.00    7.70
  -3   1   0   46.70    9.50
   3   1   0   46.30    8.10
  -3   1   0   45.00    8.70
  -3   1   0   39.20   11.20
  -4  -1   0   39.60   10.20
  -4  -1   0   18.40   12.40
   4  -1   0   45.40   11.50
  -4  -1   0   43.10    9.50
  -4  -1   0   40.70   11.70
  -4  -1   0   37.70    9.40
  -4   1   0   47.10    9.40
  -4   1   0   42.80   11.40
  -4   1   0   39.20    9.30
  -4   1   0   57.39   15.40
   4   1   0   35.10    7.90
   4   1   0   30.60    8.20
   5  -1   0   27.50    8.40
  -5  -1   0   10.00    6.30
  -5  -1   0   15.70    5.90
  -5  -1   0    7.60   13.60
   5  -1   0   13.70    6.50
  -5  -1   0    3.70   15.60
  -5  -1   0    2.50    3.90
   5   1   0   21.90    9.00
  -5   1   0   19.50   16.90
  -5   1   0   15.40   12.80
  -5   1   0   28.00    7.60
  -5   1   0   12.30    5.60
   6  -1   0    3.20    3.50
  -6  -1   0   25.70    9.30
  -6  -1   0  -21.80   16.70
   6  -1   0    9.40    6.20
  -6   1   0   -3.30   15.80
  -6   1   0   -4.90   20.10
  -6   1   0   15.50    6.40
   6   1   0   19.90    9.50
   6   1   0   -0.70    2.60
  -1  -2   0  512.75   22.60
  -1  -2   0  510.65   21.30
   1  -2   0  501.75   21.90
   1  -2   0  487.95   23.50
  -1  -2   0  501.65   24.50
  -1   2   0  528.05   23.90
   1   2   0  513.35   22.70
   1   2   0  499.05   24.50
  -1   2   0  510.45   21.90
  -2  -2   0  541.85   27.40
   2  -2   0  525.45   25.40
  -2  -2   0  549.95   26.60
  -2  -2   0  485.35   29.50
  -2  -2   0  492.75   28.50
  -2  -2   0  582.24   26.50
   2  -2   0  531.95   26.20
   2  -2   0  577.64   28.70
   2   2   0  560.34   24.50
  -2   2   0  520.65   25.70
  -2   2   0  536.75   28.80
   2   2   0  514.55   25.80
  -3  -2   0   30.20    7.60
  -3  -2   0   18.20    5.70
  -3  -2   0   28.60    9.20
  -3  -2   0   21.10    9.40
   3  -2   0   24.80    7.00
   3  -2   0   25.80    6.40
   3  -2   0   18.40    8.30
  -3  -2   0   32.70    7.90
  -3   2   0   32.90   11.70
  -3   2   0   22.80    6.20
   3   2   0   22.30    6.50
   3   2   0   22.60    5.10
  -4  -2   0  760.22   40.30
  -4  -2   0  769.02   42.40
  -4  -2   0  807.22   49.50
   4  -2   0  731.93   41.70
  -4  -2   0  791.52   46.20
  -4  -2   0  743.73   41.70
   4   2   0  778.42   38.80
  -4   2   0  825.62   40.90
   4   2   0  796.02   42.90
  -4   2   0  785.12   46.60
   5  -2   0  125.89   18.90
  -5  -2   0  123.19   19.30
  -5  -2   0  110.99   16.80
  -5  -2   0  117.59   21.50
  -5  -2   0  126.79   20.80
   5  -2   0   95.39   14.80
  -5  -2   0  160.48   28.70
   5   2   0   91.29   17.30
  -5   2   0  103.79   15.80
  -5   2   0  106.39   22.40
   5   2   0  107.59   17.80
  -5   2   0  133.29   21.30
  -5   2   0  108.49   14.70
  -6  -2   0   77.09   15.90
   6  -2   0   53.39   13.70
  -6  -2   0   80.59   23.40
  -6  -2   0   75.29   27.90
   6  -2   0   46.00   11.70
  -6   2   0   39.10   20.70
   6   2   0   53.19   15.50
  -6   2   0   90.89   19.80
   6   2   0   67.79   14.00
  -6   2   0   61.59   11.60
   0  -3   0    1.30    0.70
   0  -3   0   -0.40    1.20
   0  -3   0    4.90    2.80
   0   3   0    0.40    1.30
   0   3   0    0.00    0.30
   0   3   0    1.10    2.20
  -1  -3   0  877.11   38.60
   1  -3   0  888.21   35.10
  -1  -3   0  864.01   35.70
  -1  -3   0  816.12   32.70
  -1   3   0  868.31   34.80
   1   3   0  870.31   38.30
  -1   3   0  817.12   36.70
  -2  -3   0   72.99   10.80
   2  -3   0   46.20    7.30
  -2  -3   0   46.40    6.90
  -2  -3   0   71.49   11.60
  -2  -3   0   71.49   10.30
   2  -3   0   54.19    8.30
  -2  -3   0   75.09   12.60
   2  -3   0   81.09   12.80
  -2   3   0   67.29    9.50
   2   3   0   47.70    6.30
  -2   3   0   70.39   11.40
   2   3   0   68.29    9.90
  -3  -3   0   30.80    7.60
  -3  -3   0   33.80   10.20
  -3  -3   0   43.40    9.70
  -3  -3   0   30.50    6.60
  -3  -3   0   41.00   11.50
   3  -3   0   35.40    9.80
   3  -3   0   41.10    9.40
   3  -3   0   31.40    6.90
  -3   3   0   38.40    8.20
   3   3   0   43.00    8.10
   3   3   0   33.00    7.80
   4  -3   0   53.49   14.40
  -4  -3   0   40.70   10.30
  -4  -3   0   27.10   11.80
   4  -3   0   28.10    7.60
  -4  -3   0   54.69   11.40
  -4  -3   0   35.10    8.60
   4  -3   0   34.60    8.20
  -4  -3   0   57.19   15.90
  -4   3   0   54.99   14.80
  -4   3   0   36.80    8.70
   4   3   0   46.40    9.70
   4   3   0   57.39   12.60
   5  -3   0   16.30    7.10
  -5  -3   0   32.00   16.30
  -5  -3   0   42.00   11.70
  -5  -3   0   31.10    9.30
  -5  -3   0   23.80   16.80
  -5  -3   0   17.90    8.30
   5   3   0   28.60    9.80
  -5   3   0   27.30   12.40
  -5   3   0   26.70   15.70
  -5   3   0   30.50    7.80
   5   3   0   29.60    8.60
  -5   3   0   26.40    8.00
  -6  -3   0   81.79   16.60
  -6  -3   0   85.79   17.70
   6  -3   0   76.59   16.50
  -6  -3   0  105.99   33.50
   6  -3   0   75.29   15.20
   6   3   0  115.29   21.70
  -6   3   0   71.79   18.30
  -6   3   0   83.89   13.00
  -6   3   0   83.99   22.40
   6   3   0   78.89   15.20
   0  -4   0 3273.77  116.99
   0   4   0 3353.86  116.89
   1  -4   0 5653.23  191.98
  -1  -4   0 5850.21  193.68
  -1   4   0 5598.94  190.98
   1   4   0 5554.04  192.58
  -2  -4   0  769.52   42.40
  -2  -4   0  835.52   39.70
   2  -4   0  876.21   42.20
   2  -4   0  871.21   38.40
   2  -4   0  801.52   37.60
  -2  -4   0  866.81   37.10
   2   4   0  860.11   44.10
   2   4   0  891.21   37.50
   2   4   0  878.51   40.50
  -2   4   0  890.01   38.50
  -2   4   0  846.52   41.60
   3  -4   0 1311.27   60.29
  -3  -4   0 1337.07   66.49
  -3  -4   0 1320.67   56.89
   3  -4   0 1324.37   57.89
  -3  -4   0 1316.47   60.29
  -3  -4   0 1335.27   64.29
   3  -4   0 1419.56   56.99
  -3  -4   0 1354.76   59.29
  -3   4   0 1354.26   56.79
   3   4   0 1330.57   53.89
   3   4   0 1260.07   56.49
   4  -4   0 1197.88   52.49
   4  -4   0 1121.29   57.29
  -4  -4   0 1032.00   70.69
  -4  -4   0 1216.68   63.29
   4  -4   0 1196.98   56.69
  -4  -4   0 1111.29   57.19
  -4  -4   0 1145.09   55.69
  -4  -4   0 1121.39   54.69
   4   4   0 1134.29   51.29
  -4   4   0 1086.19   57.49
  -4   4   0 1193.18   53.39
   4   4   0 1113.49   54.89
  -5  -4   0  128.29   20.90
  -5  -4   0  142.09   21.20
  -5  -4   0  136.29   26.50
  -5  -4   0  148.79   30.00
  -5  -4   0  141.99   20.40
  -5   4   0  136.09   17.50
   5   4   0  122.49   17.10
   5   4   0  140.59   22.00
  -5   4   0  103.89   14.30
  -5   4   0  141.19   24.50
  -5   4   0  127.29   19.30
  -6  -4   0   60.69   29.30
  -6  -4   0   34.20   29.80
  -6  -4   0   61.29   16.70
   6  -4   0   55.99   12.90
   6  -4   0   54.09   15.90
  -6  -4   0   62.39   15.50
   6   4   0   58.39   13.60
  -6   4   0   73.29   19.60
  -6   4   0   45.90    9.20
  -6   4   0   54.49   17.20
   6   4   0  102.39   21.50
   0  -5   0    0.00    0.50
   0  -5   0    2.00    2.20
   0  -5   0    3.60    4.20
   0   5   0   -8.60    3.00
   0   5   0    0.90    0.80
   0   5   0    3.40    2.80
   1  -5   0    2.40    2.40
  -1  -5   0   -0.40    1.40
   1  -5   0    3.50    4.10
  -1  -5   0    4.50    4.00
  -1  -5   0    2.60    1.90
  -1  -5   0    1.10    1.10
   1  -5   0    3.60    1.50
  -1   5   0    1.00    2.10
   1   5   0    1.50    1.70
  -1   5   0   -0.30    3.40
   1   5   0    1.70    2.40
   1   5   0    1.70    1.40
   1   5   0    5.90    4.40
  -2  -5   0  213.78   13.50
   2  -5   0  197.48   15.70
  -2  -5   0  248.88   21.50
   2  -5   0  158.98   17.20
  -2  -5   0  196.18   14.40
  -2  -5   0  224.28   17.50
   2   5   0  216.08   17.20
   2   5   0  203.68   14.60
   2   5   0  158.58   17.60
   2   5   0  218.08   13.40
  -2   5   0  189.08   17.80
  -2   5   0  186.58   15.00
   3  -5   0  158.38   15.10
  -3  -5   0  177.18   15.10
  -3  -5   0  162.38   22.60
   3  -5   0  129.29   19.20
  -3  -5   0  172.68   21.00
  -3  -5   0  182.48   25.60
  -3  -5   0  178.08   16.80
   3  -5   0  128.89   16.10
   3   5   0  151.48   12.80
   3   5   0  135.79   16.80
  -3   5   0  165.08   14.90
  -4  -5   0    0.40    3.90
   4  -5   0   11.80    9.50
   4  -5   0    2.40    3.40
  -4  -5   0    1.40    2.50
  -4  -5   0   -3.40   11.40
   4  -5   0    4.60    4.00
  -4  -5   0   12.10    6.00
  -4  -5   0    2.80   11.70
  -4   5   0    1.20    3.40
  -4   5   0   -0.80   10.20
   4   5   0    5.50    4.20
   4   5   0    9.90    5.30
  -5  -5   0   21.20   19.40
  -5  -5   0   21.00    7.80
   5  -5   0   35.60   11.50
  -5  -5   0   18.30    8.50
  -5  -5   0   12.80   16.90
  -5  -5   0   13.90    6.40
   5   5   0   28.50    9.10
   5   5   0   15.10    6.10
  -5   5   0   26.80    8.10
  -5   5   0   -0.40   14.50
   6  -5   0    0.30    2.50
  -6  -5   0   -0.10    3.00
  -6  -5   0   -6.90   27.60
   6  -5   0    5.90    5.10
  -6  -5   0   -3.30    3.50
  -6  -5   0   -4.30   23.30
  -6   5   0    0.00    2.20
  -6   5   0    6.50   15.90
   6   5   0   -1.20    1.10
   6   5   0   -1.80    1.50
  -6   5   0  -26.80   13.60
   0  -6   0 6000.30  206.68
   0   6   0 5884.11  205.48
  -1  -6   0 1575.74   68.99
   1  -6   0 1583.14   68.19
  -1  -6   0 1616.74   64.69
  -1   6   0 1356.06   82.09
   1   6   0 1606.54   64.39
   2  -6   0 1172.18   51.69
  -2  -6   0 1100.89   52.59
   2  -6   0 1106.69   56.09
  -2  -6   0 1142.59   58.29
  -2  -6   0 1144.59   48.20
   2   6   0 1262.97   59.59
   2   6   0 1269.77   54.69
  -2   6   0 1122.59   50.49
  -2   6   0 1133.39   55.09
   2   6   0 1136.89   48.20
  -3  -6   0  804.52   40.10
   3  -6   0  843.92   46.60
   3  -6   0  853.91   41.60
   3  -6   0  811.62   41.70
  -3  -6   0  786.92   50.09
  -3  -6   0  829.32   44.30
  -3  -6   0  763.82   44.60
  -3  -6   0  823.32   49.70
  -3   6   0  841.62   41.30
   3   6   0  756.22   39.90
  -3   6   0  794.42   46.20
   4  -6   0  165.28   19.50
  -4  -6   0  115.89   24.40
   4  -6   0  172.38   23.10
  -4  -6   0  151.48   21.40
  -4  -6   0  167.68   22.30
   4  -6   0  147.59   23.10
  -4  -6   0  148.29   22.30
   4   6   0  175.08   15.70
  -4   6   0  144.49   18.10
   4   6   0  138.69   18.50
  -4   6   0  197.68   25.60
  -5  -6   0  129.39   31.90
   5  -6   0  180.58   27.50
  -5  -6   0  141.99   22.90
  -5  -6   0  205.68   27.20
   5  -6   0  171.18   24.60
  -5  -6   0  116.99   26.60
   5   6   0  122.49   16.20
  -5   6   0  165.98   24.40
   5   6   0  145.89   21.00
  -5   6   0  125.19   19.50
   6  -6   0   11.00    5.40
  -6  -6   0   27.10   29.60
   6  -6   0   21.60   10.20
  -6  -6   0   14.50    9.00
  -6  -6   0   13.60   25.00
  -6   6   0   15.60   17.50
  -6   6   0   10.50    4.30
   6   6   0   16.00    7.40
  -6   6   0    8.80   14.90
   6   6   0   11.90    8.10
   0  -7   0    3.60    3.20
   0  -7   0    0.40    0.90
   0  -7   0    8.30    5.80
   0   7   0    1.30    4.90
   0   7   0   -0.30    1.60
   0   7   0    0.50    0.90
  -1  -7   0   11.60    6.70
  -1  -7   0   11.10    3.80
  -1  -7   0    7.40    4.50
   1  -7   0    0.70    2.40
   1  -7   0    8.30    2.50
  -1  -7   0   12.00    3.20
   1  -7   0   14.70    7.70
   1   7   0    5.60    6.10
   1   7   0    8.10    2.70
   1   7   0    7.40    2.90
   1   7   0    2.30    2.90
  -2  -7   0  102.69    9.40
  -2  -7   0  129.69   14.80
   2  -7   0  125.29   16.90
   2  -7   0  118.79   19.80
  -2  -7   0   95.99   17.50
  -2  -7   0   91.79   14.80
   2   7   0  108.99    9.50
  -2   7   0  112.79   15.60
   2   7   0  118.49   20.10
   2   7   0  111.59   16.50
  -2   7   0  131.09   19.00
   2   7   0  108.59   13.50
   3  -7   0    0.00    2.30
  -3  -7   0   -1.40    1.90
   3  -7   0   -2.60    7.90
   3  -7   0    1.50    2.60
  -3  -7   0    4.80    3.20
  -3  -7   0    7.50    9.10
  -3   7   0  -10.20    7.40
   3   7   0    7.60    4.10
  -3   7   0    2.80    3.30
   3   7   0    8.10    3.60
   4  -7   0   62.49   13.70
   4  -7   0   53.99   11.30
  -4  -7   0   45.70   18.50
   4  -7   0   79.09   17.60
  -4  -7   0   59.59   14.00
  -4  -7   0   16.70   18.00
  -4  -7   0   53.09   14.10
  -4  -7   0   76.89   14.70
  -4   7   0   84.09   18.30
   4   7   0   56.49   11.60
  -4   7   0   61.39   12.60
   4   7   0   49.70   10.40
   5  -7   0    3.50    4.30
   5  -7   0   25.80   17.10
   5  -7   0    5.70    4.80
  -5  -7   0   13.40    8.00
  -5  -7   0    8.40    7.20
  -5  -7   0   13.30    6.50
  -5  -7   0   26.40   22.40
  -5  -7   0    8.10   18.60
   5   7   0   19.70    8.10
  -5   7   0   13.10   16.50
   5   7   0   14.10    5.60
  -6  -7   0   -9.90   30.00
   6  -7   0   13.80    9.20
  -6  -7   0   -2.30   24.90
  -6  -7   0    3.00    5.10
  -6  -7   0    1.50    5.10
  -6   7   0    1.10    2.90
   6   7   0    3.20    4.20
   6   7   0   -0.30    3.70
  -6   7   0    2.40   16.70
   0  -8   0  173.78   16.80
   0  -8   0  233.48   22.80
   0  -8   0  195.48   11.10
   0   8   0  196.58   11.20
   0   8   0  222.78   21.80
   0   8   0  201.68   17.70
  -1  -8   0 1469.25   72.49
   1  -8   0 1431.66   69.79
  -1  -8   0 1577.74   66.59
   1  -8   0 1487.35   64.89
   1   8   0 1418.06   69.99
   1   8   0 1462.25   64.99
   2  -8   0  248.18   30.70
  -2  -8   0  232.48   15.50
   2  -8   0  245.68   20.90
  -2  -8   0  273.77   22.60
  -2  -8   0  214.28   27.80
   2   8   0  238.78   21.20
   2   8   0  237.18   17.50
   2   8   0  225.48   24.70
  -2   8   0  278.97   26.10
  -2   8   0  239.68   19.80
   2   8   0  231.18   15.10
  -3  -8   0 1136.79   58.59
   3  -8   0 1098.19   54.19
   3  -8   0 1069.49   52.69
  -3  -8   0 1151.98   64.89
  -3   8   0 1064.19   52.49
   3   8   0 1151.58   51.99
   3   8   0 1090.79   60.99
  -3   8   0 1086.49   58.59
   3   8   0 1040.80   62.69
   3   8   0 1061.29   47.10
  -4  -8   0    3.70    5.20
  -4  -8   0   12.40   17.10
  -4  -8   0    2.90    5.20
   4  -8   0    7.60    5.50
  -4  -8   0    8.30    5.30
  -4  -8   0    1.30   12.50
   4  -8   0    8.40    5.50
   4  -8   0   16.60   12.80
   4   8   0    4.30    3.10
   4   8   0    1.90    3.30
  -4   8   0    5.30    4.70
  -4   8   0   11.80   12.20
   5  -8   0  284.07   24.60
   5  -8   0  309.87   35.10
  -5  -8   0  258.87   32.90
  -5  -8   0  236.78   32.60
  -5  -8   0  262.07   39.90
   5  -8   0  322.17   37.20
  -5  -8   0  329.87   28.20
  -5  -8   0  262.07   41.10
   5   8   0  251.17   22.00
  -5   8   0  253.97   33.30
  -6  -8   0    3.80    5.30
  -6  -8   0   11.60   34.70
   6  -8   0   -0.80    2.00
  -6  -8   0    6.40    7.00
  -6  -8   0   22.10   28.90
  -6   8   0   25.20   16.30
  -6   8   0    3.20   17.80
  -6   8   0    7.70    4.30
   6   8   0    3.10    5.00
   6   8   0    5.00    4.50
   0  -9   0   -4.70    6.40
   0  -9   0    2.20    3.20
   0  -9   0    1.30    1.20
   0   9   0    0.60    6.30
   0   9   0    0.10    1.90
   0   9   0    0.90    1.10
   1  -9   0   -3.40    1.60
   1  -9   0   -0.70    0.70
  -1  -9   0    1.20    3.00
  -1  -9   0   -0.50    1.00
  -1  -9   0   12.20    9.40
  -1  -9   0   -1.00    1.00
   1  -9   0    1.60    6.80
   1   9   0   -1.70    4.90
  -1   9   0    5.90    6.50
   1   9   0   -0.10    0.80
  -1   9   0   -1.10    1.30
   1   9   0   -2.00    1.30
  -1   9   0   -0.30    0.90
  -2  -9   0   12.70    3.70
   2  -9   0   20.50    4.80
   2  -9   0    8.00   10.00
   2  -9   0   28.20    9.20
  -2  -9   0   10.80    6.40
  -2  -9   0   20.50   11.20
  -2  -9   0   18.20    5.90
  -2   9   0   16.50    8.60
   2   9   0   18.00    4.10
   2   9   0   29.10    8.90
   2   9   0   19.50    6.40
  -2   9   0   14.40    5.90
   2   9   0   20.20   10.90
  -3  -9   0    5.70    3.60
  -3  -9   0   12.40   12.00
  -3  -9   0    7.30    4.30
   3  -9   0    5.80    5.10
  -3  -9   0   19.00    8.40
   3   9   0    9.00    3.90
   3   9   0    3.60    4.70
  -3   9   0   10.10    5.70
  -3   9   0    1.70   10.10
   3   9   0  -12.50   11.20
   3   9   0   18.60    7.00
   4  -9   0   20.00   14.50
   4  -9   0   40.50   10.70
   4  -9   0   17.40    6.40
  -4  -9   0   40.60   17.80
  -4  -9   0   39.00   20.00
  -4  -9   0   37.80   10.50
  -4  -9   0   20.00    8.80
  -4  -9   0   29.70   11.50
   4   9   0   25.90    7.10
  -4   9   0   29.10    9.20
  -4   9   0   50.99   16.10
   4   9   0   30.30    9.00
   5  -9   0   10.40    8.20
   5  -9   0   -0.20    2.70
  -5  -9   0    4.40   20.50
   5  -9   0   14.60   17.10
  -5  -9   0    4.90    6.50
  -5  -9   0    3.30    4.40
  -5  -9   0    9.00   19.10
   5   9   0    8.60    5.20
  -5   9   0   11.60   17.50
  -6  -9   0   27.40   12.90
  -6  -9   0   11.20   34.10
  -6  -9   0   20.50    9.10
   6  -9   0   37.90   12.10
  -6  -9   0    9.30   31.70
  -6   9   0   37.00    9.00
   6   9   0   35.50   11.00
   6   9   0   26.50   10.70
  -6   9   0   40.70   20.00
   0 -10   0  693.53   41.20
   0 -10   0  664.13   46.10
   0 -10   0  730.33   29.40
   0  10   0  686.33   29.20
   0  10   0  651.73   39.60
   0  10   0  702.43   46.00
   1 -10   0 2769.02  120.09
   1 -10   0 2996.80  114.39
  -1 -10   0 2831.62  113.99
  -1 -10   0 2691.23  120.49
  -1  10   0 2785.52  118.09
   1  10   0 2711.93  112.09
   1  10   0 2709.53  119.29
  -1  10   0 2937.51  111.89
   2 -10   0  155.28   26.40
   2 -10   0  142.79   10.80
  -2 -10   0  152.78   18.20
  -2 -10   0  110.09   10.80
  -2 -10   0  162.58   23.60
  -2 -10   0  158.18   26.40
   2 -10   0  166.98   23.00
   2  10   0  159.48   12.40
  -2  10   0  120.29   18.20
   2  10   0  122.49   19.40
   2  10   0  131.19   24.10
   2  10   0  172.98   15.20
  -2  10   0  137.09   22.90
  -3 -10   0 1049.30   48.40
   3 -10   0 1095.49   65.19
  -3 -10   0 1066.39   67.09
  -3 -10   0 1192.68   62.09
  -3 -10   0 1029.40   51.39
   3 -10   0 1112.39   57.49
  -3  10   0 1141.59   62.99
   3  10   0 1050.19   51.79
   3  10   0 1056.49   66.69
   3  10   0 1004.90   46.90
  -3  10   0 1049.70   55.29
   3  10   0 1077.59   59.79
  -4 -10   0   25.00   16.40
  -4 -10   0    0.60    2.50
   4 -10   0    4.90   14.90
   4 -10   0    0.70    3.70
  -4 -10   0    0.00    4.90
  -4 -10   0    0.40    3.70
  -4 -10   0   25.10   19.10
  -4  10   0    8.10    5.50
  -4  10   0   10.70   14.40
   4  10   0   -0.20    2.20
  -5 -10   0  140.39   26.30
   5 -10   0  167.18   29.40
  -5 -10   0  121.39   33.40
  -5 -10   0   86.89   34.00
   5 -10   0  145.49   21.10
   5 -10   0  116.49   19.70
  -5 -10   0  166.78   27.60
   5  10   0  131.19   21.80
   5  10   0  100.89   15.60
  -5  10   0  109.69   25.70
  -6 -10   0   36.80   39.90
   6 -10   0   -9.10   19.90
  -6 -10   0   24.20   12.30
   6 -10   0   22.40   11.20
   6  10   0   14.90    7.60
  -6  10   0  -12.10   20.50
   6  10   0   20.70   10.40
  -6  10   0   20.40    7.80
   0 -11   0    2.40    2.80
   0 -11   0    1.10    1.30
   0 -11   0   11.90   10.50
   0  11   0   -5.00    7.80
   0  11   0    2.40    1.70
  -1 -11   0   73.59   11.60
   1 -11   0   58.79   17.60
  -1 -11   0   62.09   17.00
   1 -11   0   66.99    8.60
  -1 -11   0   67.79    9.30
   1 -11   0   53.59   13.20
  -1 -11   0   91.89   17.30
   1  11   0   69.79    9.00
   1  11   0   53.09   12.90
  -1  11   0   71.89   14.40
  -1  11   0   66.19   16.30
  -1  11   0   65.69    8.30
   1  11   0   36.20   13.00
  -2 -11   0   62.99    9.10
  -2 -11   0  102.99   14.80
  -2 -11   0  120.49   24.20
  -2 -11   0  113.49   20.40
   2 -11   0   83.89    9.90
   2 -11   0  104.19   19.20
   2 -11   0   79.69   19.20
  -2  11   0  104.49   17.80
   2  11   0  111.49   23.00
   2  11   0   62.49   10.80
   2  11   0   72.99   16.00
   2  11   0   94.09   11.40
  -2  11   0  110.99   21.70
  -3 -11   0   86.99   17.90
   3 -11   0   66.39   10.40
   3 -11   0   74.29   21.40
  -3 -11   0   55.69   15.00
  -3 -11   0   72.59   22.10
   3 -11   0   65.39   14.70
  -3 -11   0   66.29   12.00
   3  11   0   42.50   12.90
   3  11   0   77.29   13.20
   3  11   0   34.60   17.20
   3  11   0   53.29    9.10
  -3  11   0   75.09   20.30
  -4 -11   0   -0.40   17.00
  -4 -11   0    7.90    7.20
   4 -11   0   12.70    7.60
   4 -11   0   24.40    9.50
  -4 -11   0    3.20    3.60
   4 -11   0   -4.30   16.40
  -4 -11   0    0.30   20.70
  -4 -11   0   -1.60    3.10
  -4  11   0    2.10    3.80
   4  11   0   21.70    8.70
  -4  11   0   -1.90   13.80
   5 -11   0   13.10    7.30
  -5 -11   0   12.70    9.60
  -5 -11   0   36.10   28.20
  -5 -11   0   12.70    9.50
   5 -11   0   21.60    9.70
  -5 -11   0   33.10   27.70
   5 -11   0   49.50   22.40
   5  11   0   34.70   10.20
  -5  11   0    5.70   20.40
   5  11   0   11.40    7.60
  -6 -11   0   28.50   40.20
  -6 -11   0    6.90    9.20
   6 -11   0   33.30   24.30
   6 -11   0   12.60    9.40
   6  11   0    1.20    3.50
  -6  11   0    9.30   23.10
  -6  11   0    8.60    8.00
   6  11   0    4.10    5.10
   0 -12   0  825.72   33.60
   0 -12   0  813.12   40.50
   0 -12   0  684.93   52.39
   0  12   0  796.72   47.50
   0  12   0  778.72   53.19
  -1 -12   0  280.17   38.00
   1 -12   0  258.27   35.70
   1 -12   0  302.77   16.50
  -1 -12   0  273.87   17.10
  -1 -12   0  326.97   28.50
  -1 -12   0  260.77   20.50
   1 -12   0  290.07   26.80
  -1  12   0  288.67   25.90
  -1  12   0  258.87   34.40
   1  12   0  273.67   26.20
   1  12   0  311.37   32.10
   1  12   0  307.47   17.60
   2 -12   0  377.06   20.00
   2 -12   0  377.36   39.40
  -2 -12   0  359.56   25.10
  -2 -12   0  340.47   21.40
  -2 -12   0  359.26   38.70
  -2 -12   0  323.67   30.50
   2 -12   0  332.27   29.90
   2  12   0  338.07   30.60
   2  12   0  335.57   20.70
   2  12   0  389.06   25.70
   2  12   0  311.97   34.40
  -2  12   0  367.66   35.20
  -2  12   0  314.67   27.50
   3 -12   0   79.39   17.10
  -3 -12   0   68.69   10.80
  -3 -12   0  100.09   16.40
   3 -12   0   90.69   12.10
  -3 -12   0  140.29   29.80
  -3 -12   0  117.99   22.70
   3 -12   0   97.59   25.70
  -3  12   0   78.29   20.60
   3  12   0  119.59   26.70
  -3  12   0   81.29   16.80
   3  12   0   91.79   19.90
   3  12   0  101.19   13.90
   3  12   0   96.79   16.00
  -4 -12   0  102.99   17.20
   4 -12   0  104.09   19.70
   4 -12   0  153.88   18.20
   4 -12   0  135.99   22.70
  -4 -12   0  183.58   29.80
   4 -12   0   95.19   26.30
  -4 -12   0  142.59   33.90
  -4  12   0  136.39   20.90
   4  12   0  122.39   19.30
   4  12   0  169.48   20.10
  -4  12   0  176.28   30.50
   5 -12   0   57.89   22.30
   5 -12   0   25.80   10.80
  -5 -12   0    2.60    6.00
   5 -12   0   10.00    7.20
  -5 -12   0   55.19   30.00
  -5 -12   0   -1.90   24.80
  -5  12   0   -2.60   20.00
   5  12   0   26.30    8.20
   5  12   0   20.70    9.30
  -6 -12   0   58.19   19.90
   6 -12   0  114.89   30.10
   6 -12   0   39.60   16.70
  -6 -12   0   61.39   46.50
   6  12   0   50.59   13.20
  -6  12   0   85.59   29.70
   6  12   0  103.89   21.90
   0 -13   0    1.60    3.60
   0 -13   0    1.20    1.50
   0 -13   0   13.00   11.50
   0 -13   0   -0.30    1.40
   0  13   0   -0.50   11.70
   0  13   0   -2.80    1.50
  -1 -13   0    9.20    7.00
   1 -13   0    1.40    4.90
   1 -13   0   -0.20   12.70
  -1 -13   0   -3.80    7.70
   1 -13   0    1.00    1.50
  -1 -13   0    4.90    2.60
  -1 -13   0    2.30    2.80
  -1  13   0    3.90    9.50
   1  13   0   -2.70   10.60
  -1  13   0    4.10    2.10
   1  13   0    6.30    5.70
  -1  13   0   -1.00    2.60
   1  13   0    6.10    2.70
  -2 -13   0   37.30   19.00
  -2 -13   0   38.70    8.80
  -2 -13   0   41.30    8.60
  -2 -13   0   37.30   12.90
   2 -13   0   29.70   11.10
   2 -13   0   39.40   18.50
   2 -13   0   32.70    6.20
  -2  13   0   32.60   10.30
  -2  13   0   49.00   17.50
   2  13   0   23.80    5.60
   2  13   0   35.70    8.40
   2  13   0   22.60   17.30
   2  13   0   52.49   14.90
  -3 -13   0   -1.00    0.80
  -3 -13   0   -2.40   16.40
  -3 -13   0   -2.20    3.50
  -3 -13   0    0.80    2.80
   3 -13   0  -16.40   14.30
  -3  13   0    3.30    4.70
  -3  13   0    2.30   13.80
   3  13   0    1.60    2.20
   3  13   0  -15.60   15.20
   3  13   0    3.30    3.80
   3  13   0   -3.80    1.60
  -4 -13   0    4.00    4.40
  -4 -13   0    6.90    8.30
   4 -13   0    2.00    5.00
  -4 -13   0   10.70   21.50
   4 -13   0   -1.00    1.80
   4 -13   0  -10.10   17.80
  -4  13   0    0.90    3.60
   4  13   0    1.90    3.90
   4  13   0    3.50    3.60
  -4  13   0    1.20   18.20
   5 -13   0    7.90    6.40
  -5 -13   0    6.60    8.80
   5 -13   0    8.80    5.40
  -5 -13   0   17.80   11.30
   5 -13   0    5.90    7.30
  -5 -13   0    3.10   31.90
   5 -13   0    8.20   24.60
  -5 -13   0  -40.80   32.40
   5  13   0    5.40    4.50
   5  13   0    5.20    4.80
  -5  13   0  -22.60   22.30
   6 -13   0   11.50   28.30
  -6 -13   0   -1.70    4.30
   6 -13   0   11.60    8.50
  -6 -13   0  -46.80   46.10
   6  13   0    5.00    5.30
  -6  13   0    4.90   27.10
   6  13   0   22.90   10.50
   0 -14   0 1441.46   75.99
   0 -14   0 1381.26   63.79
   0 -14   0 1363.86   55.19
   0 -14   0 1465.25   85.49
   0  14   0 1497.25   83.79
   0  14   0 1440.36   56.09
   0  14   0 1506.65   75.39
  -1 -14   0  119.29   27.20
   1 -14   0   56.59   15.60
  -1 -14   0   73.59   17.70
   1 -14   0   58.19    8.50
  -1 -14   0   61.59   12.50
  -1 -14   0   89.59   12.00
   1 -14   0   71.99   22.40
  -1  14   0   59.19   15.20
  -1  14   0   80.49   10.80
   1  14   0   68.09   20.10
   1  14   0   62.79    8.60
  -1  14   0   59.49   17.50
   1  14   0   48.60   14.30
   2 -14   0 1108.59   46.40
   2 -14   0 1152.08   75.19
  -2 -14   0 1171.98   50.49
  -2 -14   0 1192.98   56.19
   2 -14   0 1076.29   64.49
  -2 -14   0 1136.59   66.69
  -2 -14   0 1075.69   75.39
  -2  14   0 1142.09   79.89
   2  14   0 1136.69   48.90
   2  14   0 1095.09   64.99
   2  14   0 1105.69   54.89
  -2  14   0 1048.60   69.49
   2  14   0 1157.88   75.09
  -3 -14   0  289.97   22.10
  -3 -14   0  258.77   36.40
   3 -14   0  297.67   43.60
   3 -14   0  295.07   19.60
   3 -14   0  310.67   38.70
  -3 -14   0  303.97   25.40
  -3 -14   0  310.87   49.10
   3  14   0  271.17   36.30
   3  14   0  308.87   21.80
   3  14   0  283.37   24.70
  -3  14   0  302.07   40.90
   3  14   0  311.17   45.50
  -3  14   0  260.07   32.10
   4 -14   0  198.48   37.30
   4 -14   0  243.48   18.70
  -4 -14   0  168.08   23.30
  -4 -14   0  168.38   30.40
   4 -14   0  280.57   33.70
  -4 -14   0  127.09   38.10
   4 -14   0  229.68   33.00
   4  14   0  225.88   19.90
   4  14   0  173.28   23.70
  -4  14   0  262.47   39.10
  -4  14   0  194.38   27.20
   5 -14   0   49.60   11.50
   5 -14   0   59.69   15.70
  -5 -14   0   58.49   35.50
  -5 -14   0   57.39   15.30
   5 -14   0   27.90   29.30
  -5 -14   0   83.69   22.90
   5 -14   0   57.29   14.20
  -5 -14   0  119.89   46.90
   5  14   0   68.99   16.50
   5  14   0   64.29   14.50
  -5  14   0   26.80   26.50
   0 -15   0    2.50    2.20
   0 -15   0   -7.40   13.30
   0 -15   0    5.30    5.70
   0  15   0    5.20   12.50
   0  15   0    1.20    5.00
   0  15   0    1.20    2.00
   1 -15   0   -0.20   13.60
  -1 -15   0   23.00   10.70
   1 -15   0   18.50    9.10
  -1 -15   0    4.50    2.80
   1 -15   0    3.40    2.40
  -1 -15   0    4.30    4.50
  -1 -15   0    9.20   11.80
  -1  15   0   14.60    4.80
  -1  15   0    5.70    5.80
   1  15   0    9.60    4.00
   1  15   0    5.80    6.60
  -1  15   0   -4.10   13.00
   1  15   0    9.80   14.80
  -2 -15   0   -8.20   11.60
  -2 -15   0    0.70    2.20
  -2 -15   0   -0.20    2.00
  -2 -15   0    3.90    2.80
   2 -15   0    2.00    2.20
   2 -15   0   24.60   17.30
   2 -15   0    0.00    3.30
   2  15   0    2.00    2.60
   2  15   0    1.30   16.30
   3 -15   0  106.49   13.20
  -3 -15   0  109.39   14.70
  -3 -15   0  165.58   21.60
   3 -15   0   92.19   28.50
  -3 -15   0  137.39   27.40
   3 -15   0  156.58   27.40
  -3 -15   0  106.69   29.50
  -3  15   0   94.99   19.50
   3  15   0  111.89   23.70
   3  15   0   81.39   28.80
   3  15   0  104.49   17.10
   3  15   0  107.09   15.30
  -3  15   0  177.48   32.50
   4 -15   0   81.09   30.60
   4 -15   0  106.69   14.50
   4 -15   0  112.19   23.70
   4 -15   0  124.39   24.20
  -4 -15   0   69.49   28.00
  -4 -15   0  115.49   20.00
  -4 -15   0   84.59   35.30
  -4  15   0  140.49   32.40
   4  15   0   29.70   29.30
   4  15   0   70.19   15.80
   4  15   0   86.09   14.80
  -4  15   0  125.39   22.70
   5 -15   0    3.70    4.40
  -5 -15   0   19.80   35.00
   5 -15   0    3.60   29.60
  -5 -15   0   12.20    7.20
  -5 -15   0    3.00    6.00
  -5 -15   0 -119.59   34.20
   5 -15   0   -0.60    4.90
   5  15   0   14.10    6.90
   5  15   0   -1.20    2.40
  -5  15   0    1.30   27.90
  -5  15   0    8.70   11.30
   0 -16   0  278.37   38.60
   0 -16   0  326.17   47.60
   0 -16   0  331.67   20.20
   0 -16   0  330.57   26.00
   0  16   0  339.27   46.90
   0  16   0  362.46   41.50
   0  16   0  329.57   20.30
  -1 -16   0    7.80    4.90
   1 -16   0    0.80   11.40
   1 -16   0    3.00    2.50
  -1 -16   0   -0.90   18.40
  -1 -16   0   18.70    9.70
  -1 -16   0    2.40    2.60
   1 -16   0    3.10    6.00
   1  16   0   15.20    8.70
   1  16   0   26.70   16.50
  -1  16   0   -1.00   14.30
  -1  16   0    3.00    5.50
  -1  16   0    4.60    2.80
   1  16   0    5.30    3.30
   2 -16   0  170.38   29.40
  -2 -16   0  230.88   42.90
  -2 -16   0  211.48   39.70
   2 -16   0  122.09   31.50
   2 -16   0  115.89   19.80
  -2 -16   0  208.58   25.80
  -2 -16   0  179.98   16.00
   2  16   0  204.08   31.80
   2  16   0  186.38   15.70
   2  16   0  159.18   36.10
  -3 -16   0   29.40    7.90
   3 -16   0   36.00    7.30
   3 -16   0  109.79   34.10
  -3 -16   0   50.59   29.10
  -3 -16   0   34.10   10.80
   3 -16   0   19.40   10.60
  -3 -16   0   56.29   18.00
   3  16   0   -6.40   22.80
   3  16   0   20.70    8.00
   3  16   0   62.99   18.80
  -3  16   0   39.60   13.10
  -3  16   0   57.29   23.80
   4 -16   0  134.19   27.10
  -4 -16   0  171.48   42.20
   4 -16   0  108.99   36.40
   4 -16   0   96.39   13.80
  -4 -16   0  112.89   27.00
  -4  16   0  126.59   34.30
   4  16   0  104.99   24.40
   4  16   0  137.89   23.80
   4  16   0   74.19   12.70
  -4  16   0  151.18   26.80
   4  16   0   63.69   31.10
   5 -16   0    7.60    7.60
   5 -16   0   19.10   12.00
  -5 -16   0   11.60   39.50
  -5 -16   0    9.60    9.60
  -5 -16   0    2.00    3.40
   5 -16   0   41.90   34.50
  -5 -16   0   -5.50   37.40
   5 -16   0   13.90    6.70
   5  16   0    2.80    4.70
   5  16   0    7.40    5.20
  -5  16   0    6.70    6.90
  -5  16   0   73.49   33.20
   0 -17   0    3.80    5.30
   0 -17   0    9.90   20.00
   0 -17   0   -1.20    1.40
   0 -17   0    3.20    3.30
   0  17   0   21.20   17.00
   0  17   0    6.40    7.20
   0  17   0    3.70    2.70
  -1 -17   0    2.80    2.70
   1 -17   0    5.30    7.50
  -1 -17   0   -3.00    2.30
   1 -17   0    5.10   18.90
  -1 -17   0    4.00    4.40
   1 -17   0    1.90    2.50
  -1 -17   0   -4.90   18.60
  -1  17   0   -5.70   16.10
   1  17   0    6.80    3.30
   1  17   0   -9.30   16.00
  -1  17   0    0.80    1.70
  -1  17   0    1.30    4.20
   1  17   0   -2.50    3.40
  -2 -17   0    0.40    1.50
   2 -17   0   -8.20   18.30
  -2 -17   0   -9.90   14.80
   2 -17   0    1.10    5.30
  -2 -17   0   -0.40    4.30
   2 -17   0   -0.20    1.60
  -2 -17   0   -0.90    2.00
  -2  17   0   -2.80    2.90
  -2  17   0   11.60   19.00
   2  17   0   -8.80   20.00
   2  17   0    0.10    1.90
   2  17   0   -0.10    4.80
  -3 -17   0    5.80   25.30
  -3 -17   0    7.10    7.80
  -3 -17   0    2.60    2.80
   3 -17   0    8.80   21.10
   3 -17   0   -0.80    1.40
  -3 -17   0    2.40    4.30
   3 -17   0   -2.00    3.50
  -3  17   0   -9.50   18.90
   3  17   0    7.40    8.40
   3  17   0   -5.00   17.60
   3  17   0   -0.50    2.40
  -3  17   0   -3.40    2.30
   3  17   0    1.90    2.90
   4 -17   0   35.00    9.00
   4 -17   0   16.60   11.50
  -4 -17   0   50.49   16.20
   4 -17   0   77.89   34.60
  -4 -17   0    6.50   32.70
  -4 -17   0   49.90   18.50
   4  17   0   71.49   33.00
   4  17   0   58.99   13.10
   4  17   0   23.50   13.10
  -4  17   0   37.60   13.80
  -4  17   0   25.60   27.00
   4  17   0   50.99   13.20
   5 -17   0   27.10   37.20
  -5 -17   0  -13.00   40.30
   5 -17   0    1.90    6.00
  -5 -17   0   23.60   42.40
   5 -17   0    1.60    3.20
  -5 -17   0   -2.00    3.10
   5 -17   0    4.30    9.70
   5  17   0    7.00    7.70
  -5  17   0   -2.30    2.80
   5  17   0    3.80    6.10
  -5  17   0   -4.30   32.10
   0 -18   0  610.24   31.70
   0 -18   0  671.83   52.59
   0 -18   0  610.44   40.10
   0 -18   0  653.13   62.09
   0  18   0  612.74   31.90
   0  18   0  607.44   58.59
   0  18   0  597.24   48.40
   1 -18   0    7.70   20.70
   1 -18   0   16.10    5.00
   1 -18   0   13.70   10.30
  -1 -18   0    6.40   17.30
  -1 -18   0   27.00    7.30
  -1 -18   0   16.40    6.60
  -1 -18   0   11.70    9.20
   1  18   0   31.10   12.60
  -1  18   0   16.40    5.10
  -1  18   0   -5.40   17.20
   1  18   0   14.60   20.90
  -2 -18   0 1665.53   70.39
  -2 -18   0 1885.21  113.79
  -2 -18   0 1641.44   94.49
  -2 -18   0 1525.55   76.79
   2 -18   0 1624.44  105.09
   2 -18   0 1626.54   65.59
   2 -18   0 1635.84   93.19
  -2  18   0 1661.43  100.59
   2  18   0 1616.04   92.49
   2  18   0 1686.03   68.89
  -2  18   0 1656.73   88.49
   2  18   0 1553.04  102.29
  -3 -18   0  122.29   21.20
  -3 -18   0  120.39   18.50
  -3 -18   0   82.19   37.00
   3 -18   0   76.39   31.30
  -3 -18   0   80.09   23.00
   3 -18   0   71.69   11.50
   3 -18   0   99.59   24.70
  -3  18   0   88.79   20.70
   3  18   0   61.19   11.60
   3  18   0  101.29   24.90
  -3  18   0  132.99   34.80
   3  18   0   97.99   31.30
   4 -18   0  295.67   41.80
  -4 -18   0  265.67   42.10
   4 -18   0  326.37   23.10
  -4 -18   0  286.27   35.70
   4 -18   0  315.17   54.09
  -4 -18   0  329.07   61.69
   4  18   0  283.87   53.79
  -4  18   0  238.88   47.20
  -4  18   0  271.07   38.30
   4  18   0  314.97   29.70
   4  18   0  244.08   40.60
   4  18   0  339.87   26.00
   5 -18   0   14.80    6.40
   5 -18   0   13.50    9.90
  -5 -18   0   22.50   49.70
   5 -18   0   27.20   13.60
   5 -18   0  -35.70   42.40
  -5  18   0   30.90   35.30
   5  18   0   20.50    8.20
  -5  18   0   23.80   12.50
   5  18   0   11.20    7.70
   0 -19   0    4.10    3.40
   0 -19   0   10.60    6.20
   0 -19   0  -12.60   20.90
   0  19   0  -28.30   19.50
   0  19   0    5.80    6.80
  -1 -19   0   33.50   10.90
  -1 -19   0   18.60   12.70
  -1 -19   0   22.60   25.10
   1 -19   0   31.50    6.80
   1 -19   0    5.10   23.70
  -1 -19   0   28.20    7.60
   1  19   0   35.30   22.40
   1  19   0   29.90   12.90
  -1  19   0   17.70    9.80
   1  19   0   30.30    7.20
  -1  19   0   29.40    7.20
  -1  19   0   43.50   22.40
  -2 -19   0   -4.30    4.90
  -2 -19   0    2.60    4.30
  -2 -19   0   13.70   26.90
   2 -19   0  -33.80   20.70
   2 -19   0    4.10    8.60
   2 -19   0   -1.80    1.20
   2  19   0   -6.50    2.20
  -2  19   0  -19.20   17.80
   2  19   0    1.00    3.00
   2  19   0    1.10   26.60
  -2  19   0    6.10    7.40
  -3 -19   0   -7.80   30.40
  -3 -19   0   -1.20    5.40
   3 -19   0   -0.30    1.40
   3 -19   0    5.40    8.00
  -3 -19   0    5.80    4.20
   3 -19   0  -15.80   25.70
   3  19   0   -0.60    1.90
  -3  19   0   12.50   27.00
   3  19   0    7.20   10.00
   3  19   0   -8.10   22.60
  -3  19   0    5.80    8.20
   4 -19   0    2.90    3.10
  -4 -19   0    1.50    3.20
   4 -19   0   -4.40    2.90
   4 -19   0   15.30   32.10
  -4 -19   0   38.00   42.00
  -4  19   0   -0.80   27.10
  -4  19   0    2.40    6.90
   4  19   0    8.10    5.20
   4  19   0  -46.80   31.80
   4  19   0    8.50    7.60
   0 -20   0  221.08   17.40
   0 -20   0  117.59   27.40
   0 -20   0  286.57   51.49
   0 -20   0  205.78   27.10
   0  20   0  183.88   16.20
   0  20   0  202.98   35.60
   0  20   0  194.88   44.10
   1 -20   0  160.08   14.30
  -1 -20   0  131.39   29.30
  -1 -20   0  148.89   41.90
   1 -20   0  152.38   31.30
  -1 -20   0  163.78   19.90
   1 -20   0  219.38   46.60
  -1 -20   0  138.39   23.10
   1  20   0  155.88   18.90
  -1  20   0  141.39   16.80
   1  20   0  161.08   31.30
  -1  20   0  154.68   29.90
   1  20   0  132.19   37.90
   2 -20   0  101.59   13.80
   2 -20   0  107.99   27.00
  -2 -20   0  134.09   31.70
  -2 -20   0  121.69   18.20
   2 -20   0   41.90   28.90
  -2  20   0  117.69   34.80
   2  20   0  102.59   33.50
  -2  20   0  120.09   25.60
   2  20   0  111.79   27.20
   2  20   0   88.89   14.10
  -3 -20   0   82.79   41.40
  -3 -20   0   55.99   18.50
   3 -20   0   78.49   38.40
   3 -20   0   76.79   12.10
  -3 -20   0   51.79   18.00
  -3 -20   0   59.09   11.50
   3 -20   0   99.69   27.50
  -3  20   0   91.19   22.10
   3  20   0  110.09   17.70
  -3  20   0   64.49   33.40
  -4 -20   0   43.10   16.30
   4 -20   0   52.99   11.70
   4 -20   0   60.69   21.00
   4 -20   0  -22.90   41.90
  -4  20   0   56.39   17.60
  -4  20   0   61.69   36.90
   4  20   0   59.39   14.20
   4  20   0   79.59   40.50
   0 -21   0    3.00    3.20
   0 -21   0   -1.90    4.10
   0 -21   0    9.80   25.80
   0  21   0   -0.90    1.30
   0  21   0   -1.30    3.80
   0  21   0   14.40   27.20
   1 -21   0   10.10   31.70
   1 -21   0    7.00    4.40
  -1 -21   0   11.90    4.90
  -1 -21   0    8.10   32.30
  -1 -21   0    6.30    7.90
   1  21   0   29.20   31.70
  -1  21   0    2.90    3.50
  -1  21   0   20.10   28.90
   1  21   0    3.90    8.80
  -1  21   0    3.50    6.70
   1  21   0    2.20    2.80
  -2 -21   0    3.60    3.70
  -2 -21   0    7.10    8.00
  -2 -21   0    8.10    7.00
  -2 -21   0  -10.60   35.20
   2 -21   0   -0.20    1.50
   2 -21   0    7.10    9.70
   2 -21   0  -37.60   28.00
   2  21   0   33.70   31.10
  -2  21   0   14.50   28.40
   2  21   0    4.30    3.10
   2  21   0    2.20    8.30
  -2  21   0    2.80    6.80
   3 -21   0   76.39   42.30
  -3 -21   0   33.00    9.20
  -3 -21   0   58.59   15.40
   3 -21   0   30.00   13.80
   3 -21   0   54.09   11.10
  -3 -21   0   84.19   35.70
  -3 -21   0   41.00   19.80
  -3  21   0   21.60   33.20
   3  21   0   13.50   39.40
   3  21   0   60.49   20.40
   3  21   0   41.20    9.60
  -3  21   0   30.20   14.70
   4 -21   0   36.50   48.20
   4 -21   0    0.20    2.60
  -4 -21   0   25.90   45.00
   4 -21   0    3.80    7.80
  -4  21   0   -2.70    3.90
   4  21   0    3.20    4.80
   4  21   0  -64.29   40.20
  -4  21   0   16.30   40.70
   0 -22   0   13.60   31.10
   0 -22   0    4.30    3.80
   0 -22   0    0.50    5.90
   0  22   0    0.40   28.60
   0  22   0    2.60    2.10
   0  22   0   -1.20    4.70
  -1 -22   0  372.06   54.69
  -1 -22   0  390.46   26.60
   1 -22   0  360.16   42.00
   1 -22   0  370.06   62.59
   1 -22   0  362.56   24.10
  -1 -22   0  356.96   60.99
   1 -22   0  368.96   53.99
   1  22   0  323.17   24.50
   1  22   0  292.77   58.09
  -1  22   0  344.97   48.20
  -1  22   0  382.86   25.90
  -1  22   0  423.66   63.69
   1  22   0  393.16   52.49
   2 -22   0  103.09   14.20
  -2 -22   0  138.79   34.90
   2 -22   0   75.09   39.70
  -2 -22   0   92.59   19.00
  -2 -22   0   91.69   16.30
  -2 -22   0  150.68   45.90
   2 -22   0   78.69   24.70
  -2  22   0   90.79   24.40
  -2  22   0  108.09   39.80
   2  22   0  107.89   40.50
   2  22   0   66.19   22.00
   2  22   0  108.59   15.70
  -3 -22   0  114.19   54.09
   3 -22   0  154.38   53.99
   3 -22   0  112.09   15.70
   3 -22   0  129.59   31.30
  -3 -22   0  105.99   30.50
  -3 -22   0  162.38   27.20
  -3  22   0  116.59   40.70
   3  22   0  126.89   18.20
  -3  22   0  176.68   34.50
   3  22   0  176.98   36.50
   3  22   0  180.78   56.99
  -4 -22   0   76.19   59.39
   4 -22   0  -10.10   52.59
   4 -22   0   32.20    8.80
   4  22   0  -36.00   47.10
   4  22   0   15.40    7.70
  -4  22   0  -18.90   43.20
   0 -23   0    6.70   34.30
   0 -23   0   -1.30    2.60
   0 -23   0   -0.50    1.40
   0 -23   0    1.20    7.60
   0  23   0   45.50   35.20
   0  23   0   -0.40    5.70
   0  23   0    2.10    2.80
   1 -23   0   14.80   12.30
   1 -23   0   10.70   34.60
   1 -23   0   19.90    6.40
   1 -23   0   11.60    7.90
  -1 -23   0   11.40    7.80
  -1 -23   0   25.80    8.00
  -1 -23   0   10.40   11.80
  -1 -23   0   38.70   43.40
   1  23   0   -3.30   24.40
   1  23   0    6.30    4.30
  -1  23   0   16.70   12.80
  -1  23   0   52.29   34.90
  -1  23   0   22.30    8.90
   1  23   0   51.29   19.90
   2 -23   0   26.60   39.10
  -2 -23   0    8.50   10.00
   2 -23   0    0.10    8.20
  -2 -23   0   37.90   40.10
   2 -23   0   -1.10    1.00
  -2 -23   0   -0.20    2.60
  -2 -23   0    2.20    4.20
  -2  23   0    1.90   34.00
   2  23   0    3.10    8.90
  -2  23   0    4.80    6.90
   2  23   0   30.80   40.00
   2  23   0    1.60    2.90
   3 -23   0    8.60    6.40
   3 -23   0   76.19   46.10
  -3 -23   0    6.00    8.80
   3 -23   0   10.40   12.40
  -3 -23   0   -9.00   48.90
   3  23   0   57.89   49.70
   3  23   0    6.00    4.70
  -3  23   0   -1.80    2.90
  -3  23   0   35.30   39.00
   3  23   0    0.70    5.50
   0 -24   0   98.29   49.99
   0 -24   0   45.50   18.90
   0 -24   0   58.59   12.20
   0 -24   0   54.89   15.40
   0  24   0   82.39   14.50
   0  24   0   88.79   48.00
   0  24   0   75.59   24.30
  -1 -24   0  198.08   58.39
   1 -24   0  210.58   18.80
  -1 -24   0  247.28   21.30
  -1 -24   0  209.28   32.20
   1 -24   0  215.08   59.79
   1 -24   0  245.28   45.00
  -1 -24   0  211.98   42.70
   1  24   0  250.57   43.00
  -1  24   0  199.18   19.20
   1  24   0  206.68   50.99
   1  24   0  250.27   21.10
  -1  24   0  210.38   39.90
  -1  24   0  227.38   56.89
   2 -24   0  -24.60   40.50
   2 -24   0    4.60    3.80
  -2 -24   0    1.70    7.80
  -2 -24   0   51.59   48.90
  -2 -24   0    1.30    3.40
   2 -24   0    7.00    9.60
   2  24   0   20.60   19.30
  -2  24   0    0.10    5.00
   2  24   0    0.90    3.10
  -2  24   0    9.30   38.20
   2  24   0  -17.50   47.50
  -3 -24   0  186.78   68.09
   3 -24   0  281.37   22.20
   3 -24   0  194.38   63.89
   3  24   0  264.87   24.20
   3  24   0  244.88   75.59
   0 -25   0  -24.40   43.70
   0 -25   0    1.30    2.50
   0 -25   0   -1.20    4.70
   0  25   0    4.60   41.20
   0  25   0    4.80    4.50
   0  25   0    4.70    9.90
   1 -25   0   48.60   19.10
   1 -25   0  108.49   53.79
  -1 -25   0   84.99   28.90
  -1 -25   0   43.80   11.20
  -1  25   0  120.49   49.20
   1  25   0   34.80   50.29
   1  25   0   53.49   11.50
   1  25   0   81.59   26.80
  -1  25   0   25.10   14.60
   2 -25   0    2.10    7.00
   2 -25   0   51.69   51.29
  -2 -25   0   -1.70   51.89
   2 -25   0    7.70    5.00
  -2 -25   0   10.50   13.40
  -2  25   0   -9.10   44.50
  -2  25   0   -1.20    2.90
   2  25   0   21.20    7.70
   0 -26   0   30.20   23.40
   0 -26   0   35.30   44.30
   0 -26   0   49.50   11.70
   0  26   0   43.20   23.30
   0  26   0   58.19   12.10
   0  26   0   30.30   50.19
  -1 -26   0  171.08   42.60
   1 -26   0  153.48   20.40
   1 -26   0  122.39   59.09
  -1 -26   0  103.29   60.49
   1  26   0  189.78   40.30
  -1  26   0  151.48   57.89
   1  26   0  158.38   20.40
   1  26   0  201.28   65.89
  -1  26   0  167.28   37.70
   2 -26   0  134.19   66.79
  -2 -26   0    6.60   64.89
  -2 -26   0  108.09   32.90
   2 -26   0  122.69   17.30
   2  26   0  124.49   33.60
   2  26   0  116.69   18.80
   2  26   0  209.98   68.39
  -2  26   0   47.20   50.69
   0 -27   0   -2.90   47.00
   0 -27   0   -3.80    4.70
   0  27   0   -0.30    2.10
   0  27   0    0.70    8.30
   0  27   0   24.10   57.89
  -1 -27   0   11.10   11.70
  -1 -27   0   68.69   50.69
   1 -27   0    2.00    3.20
   1 -27   0  -22.60   59.19
   1  27   0    4.20    4.40
  -1  27   0   35.70   54.09
   1  27   0   -2.30    8.30
   1  27   0    0.50   59.09
  -1  27   0   -1.00    3.80
  -6   0   1    0.30    4.10
  -6   0   1   -5.70   24.50
  -6   0   1    1.50   18.90
   6   0  -1   -1.10    2.40
   6   0  -1    4.60    5.40
  -5   0   1   23.50    9.50
  -5   0   1   16.90    7.20
  -5   0   1  -14.10   13.30
  -5   0   1   20.60    7.70
  -5   0   1   23.40   18.40
   5   0  -1   13.30    8.20
   5   0  -1   36.00   11.50
  -4   0   1  -12.60   10.30
  -4   0   1    5.40    4.50
  -4   0   1   -0.40    1.60
  -4   0   1   -1.40    1.50
  -4   0   1    8.10    9.30
   4   0  -1   -1.40    1.90
   3   0  -1  352.56   28.70
  -3   0   1  324.87   22.60
  -3   0   1  355.36   24.80
   3   0  -1  405.26   25.70
  -3   0   1  372.76   29.00
   3   0  -1  380.96   23.90
  -2   0   1   -0.10    1.30
   2   0  -1    5.40    3.10
   2   0  -1    0.20    4.70
   2   0  -1   -0.80    0.90
  -2   0   1   -1.00    1.10
  -2   0   1    2.80    4.60
   1   0  -1    5.30    2.60
   1   0  -1    7.40    4.10
   1   0  -1    3.00    1.60
  -1   0   1   11.40    3.10
  -1   0  -1  145.19    8.10
  -1   0  -1  143.79    6.30
   1   0   1  149.99    7.60
   1   0   1  140.19    7.90
  -1   0  -1  135.59    6.80
   2   0   1    0.70    1.20
  -2   0  -1   -0.20    2.70
  -2   0  -1    0.10    1.10
  -2   0  -1   -0.20    0.90
  -2   0  -1    2.20    1.40
   2   0   1    3.50    2.30
  -2   0  -1    1.10    2.60
  -3   0  -1  208.78   14.30
  -3   0  -1  209.68   16.50
  -3   0  -1  199.58   16.80
  -3   0  -1  247.68   17.00
  -3   0  -1  210.58   13.50
   3   0   1  206.08   16.00
   3   0   1  193.58   14.20
   4   0   1    5.80    4.10
  -4   0  -1   -9.10    6.40
  -4   0  -1    1.90    2.10
   4   0   1   -1.10    0.80
  -4   0  -1   11.90    8.50
  -4   0  -1    0.00    1.70
  -5   0  -1  190.18   22.00
  -5   0  -1  184.48   14.90
   5   0   1  204.18   26.10
  -5   0  -1  173.48   23.70
   5   0   1  209.08   18.60
   6   0   1   -2.00    1.60
  -6   0  -1   -8.60   12.20
  -6   0  -1    1.10    2.50
   6   0   1   -0.20    3.00
  -6   0  -1    0.50   13.10
  -6   0  -1   -1.70    1.00
   6  -1  -1  184.38   23.10
   6  -1  -1  212.38   29.00
  -6  -1   1  195.88   38.90
  -6  -1   1  210.28   37.70
  -6  -1   1  161.28   25.40
   6   1  -1  243.58   32.80
  -6   1   1  235.48   40.10
  -6   1   1  223.48   33.50
  -6   1   1  177.28   25.60
   6   1  -1  265.97   30.40
  -5  -1   1   95.79   18.30
  -5  -1   1   96.99   25.30
  -5  -1   1   84.89   15.70
  -5  -1   1  115.79   20.50
   5  -1  -1  100.79   19.40
  -5  -1   1   87.49   21.20
   5   1  -1   85.29   16.60
   5   1  -1  110.39   21.00
  -5   1   1   70.39   13.40
  -5   1   1  110.19   26.20
  -5   1   1   73.19   15.60
  -4  -1   1  330.67   25.40
   4  -1  -1  348.27   26.00
  -4  -1   1  379.46   31.20
  -4  -1   1  329.77   24.90
  -4  -1   1  333.77   26.80
   4   1  -1  337.37   22.90
  -4   1   1  343.07   26.70
  -4   1   1  326.07   25.50
   4   1  -1  341.67   25.70
  -4   1   1  365.16   33.40
  -3  -1   1  578.24   30.60
   3  -1  -1  561.34   31.70
  -3  -1   1  501.35   35.50
   3  -1  -1  483.05   34.00
  -3  -1   1  470.05   30.40
  -3   1   1  519.05   35.80
  -3   1   1  493.65   29.30
  -3   1   1  544.05   31.50
   3   1  -1  530.15   29.50
  -2  -1   1 1421.46   57.69
   2  -1  -1 1454.45   56.99
   2  -1  -1 1419.46   60.89
  -2  -1   1 1321.17   60.89
  -2   1   1 1345.37   56.39
  -2   1   1 1372.76   60.89
   2   1  -1 1418.36   57.19
   2   1  -1 1345.27   60.69
   1  -1  -1  840.42   37.00
   1  -1  -1  831.92   34.30
   1   1  -1  794.62   34.00
  -1  -1  -1 6862.51  219.08
   1   1   1 6775.42  218.68
  -2  -1  -1 1821.02   66.59
  -2  -1  -1 1816.92   67.59
  -2   1  -1 1800.72   64.49
  -3  -1  -1  588.94   31.10
   3  -1   1  487.75   27.70
  -3  -1  -1  495.05   25.00
  -3  -1  -1  528.05   28.50
  -3  -1  -1  481.85   25.90
  -3  -1  -1  455.15   26.90
  -3   1  -1  512.15   27.80
   3   1   1  511.25   27.80
  -3   1  -1  468.05   24.00
  -3   1  -1  479.35   25.20
   3   1   1  528.65   26.10
  -3   1  -1  510.55   23.30
  -4  -1  -1  279.97   20.20
  -4  -1  -1  291.27   23.20
   4  -1   1  289.27   20.30
  -4  -1  -1  307.37   23.90
  -4  -1  -1  269.77   18.70
  -4  -1  -1  257.27   24.40
   4  -1   1  297.87   22.90
  -4   1  -1  288.37   17.60
  -4   1  -1  287.27   21.20
   4   1   1  281.47   22.20
  -4   1  -1  331.37   19.90
   4   1   1  303.87   20.70
  -4   1  -1  280.57   23.30
  -5  -1  -1   22.40    6.10
  -5  -1  -1    9.50    4.60
   5  -1   1   14.50    5.40
  -5  -1  -1   31.30   12.60
  -5  -1  -1   56.79   16.50
   5  -1   1   13.50    6.20
  -5   1  -1   15.30    5.40
  -5   1  -1   32.90   10.90
  -5   1  -1   40.60   13.10
   5   1   1   17.00    7.60
  -5   1  -1   12.80    4.40
   5   1   1   25.30    8.50
  -6  -1  -1   48.40   18.80
  -6  -1  -1   53.89   16.80
   6  -1   1   24.80   10.20
   6  -1   1   29.30    9.70
  -6  -1  -1   26.30    6.90
  -6  -1  -1   30.00    7.60
  -6   1  -1   34.90    9.10
   6   1   1   32.00   11.60
  -6   1  -1   33.10    9.10
   6   1   1   28.20    9.20
  -6   1  -1   32.60    4.60
  -6  -2   1   21.20   10.20
  -6  -2   1   -6.60   27.80
   6  -2  -1   33.20   12.00
   6  -2  -1   27.90    8.80
  -6   2   1   45.10   27.00
   6   2  -1   27.50    8.90
   6   2  -1   54.29   15.50
  -6   2   1   17.70   19.10
  -6   2   1   24.80    8.70
  -5  -2   1  172.28   22.70
  -5  -2   1  134.49   19.90
  -5  -2   1  172.18   24.90
  -5  -2   1  232.48   35.50
   5  -2  -1  259.97   36.30
  -5  -2   1  209.88   30.20
  -5   2   1  138.49   21.40
  -5   2   1  180.38   21.60
   5   2  -1  204.58   18.80
  -5   2   1  233.28   34.30
   5   2  -1  220.28   26.80
  -5   2   1  189.68   27.40
  -4  -2   1    3.40    3.90
  -4  -2   1   18.50   12.90
   4  -2  -1    9.90    5.00
   4  -2  -1    8.70    5.00
  -4  -2   1    3.40    3.60
   4  -2  -1   13.70   11.60
  -4  -2   1    3.50    9.90
  -4  -2   1    8.10    6.10
   4   2  -1    2.70    2.80
   4   2  -1    5.70    4.30
  -4   2   1   16.80   12.70
  -4   2   1    3.40    4.30
   3  -2  -1  337.57   26.50
  -3  -2   1  271.07   24.50
  -3  -2   1  258.77   19.70
  -3  -2   1  318.17   28.00
  -3  -2   1  286.67   22.60
  -3  -2   1  280.47   21.10
   3  -2  -1  268.17   20.10
   3   2  -1  324.27   21.80
   3   2  -1  268.37   17.80
  -3   2   1  295.77   21.10
  -3   2   1  253.97   25.00
  -3   2   1  279.47   21.50
  -2  -2   1    0.00    3.70
   2  -2  -1    3.10    5.00
  -2  -2   1    1.50    2.60
  -2  -2   1    1.90    1.70
  -2  -2   1    9.70    6.30
   2  -2  -1    0.60    2.30
   2  -2  -1    1.70    1.70
  -2  -2   1    3.40    3.00
   2   2  -1    3.30    2.80
  -2   2   1    7.10    5.50
  -2   2   1    3.50    2.70
  -2   2   1   -2.00    1.10
  -1  -2   1 1771.42   67.89
   1  -2  -1 1778.12   68.99
   0  -2   1   44.60    5.40
   0  -2   1   41.90    3.50
   0  -2   1   36.90    5.60
   0  -2   1   38.20    1.90
   0  -2  -1   40.20    6.50
   0  -2  -1   32.40    5.10
   0   2  -1   37.50    3.40
   0   2   1   25.50    5.10
   0   2   1   41.60    3.00
   0   2  -1   35.90    1.90
   1  -2   1 1225.18   43.30
  -1  -2  -1 1266.47   47.80
   1   2   1 1221.18   47.20
  -1   2  -1 1224.58   42.70
   2  -2   1  484.55   20.10
   2  -2   1  457.95   23.60
   2  -2   1  498.15   22.30
  -2  -2  -1  492.45   23.30
  -2  -2  -1  509.35   26.10
  -2  -2  -1  483.45   23.40
   2   2   1  473.85   23.20
   2   2   1  451.85   21.80
  -2   2  -1  495.35   22.40
  -2   2  -1  460.05   20.20
  -3  -2  -1  554.14   27.20
  -3  -2  -1  464.65   28.70
  -3  -2  -1  509.35   27.50
   3  -2   1  516.65   28.60
  -3  -2  -1  515.05   28.10
   3   2   1  501.45   27.80
  -3   2  -1  484.55   26.60
  -3   2  -1  519.45   24.40
  -4  -2  -1   27.00   10.40
  -4  -2  -1    9.60    4.80
   4  -2   1    9.80    3.90
  -4  -2  -1   16.70   11.00
   4  -2   1   16.20    5.80
  -4  -2  -1   11.60    4.50
  -4  -2  -1   15.60    5.90
  -4   2  -1   12.40    4.10
  -4   2  -1    7.60    8.20
   4   2   1   19.20    6.80
   4   2   1   13.00    4.90
  -4   2  -1    5.30    6.70
  -4   2  -1   14.90    4.90
   5  -2   1  249.48   30.00
  -5  -2  -1  232.18   20.20
  -5  -2  -1  252.07   31.40
  -5  -2  -1  264.07   24.10
   5  -2   1  242.98   20.40
  -5  -2  -1  247.98   26.40
  -5  -2  -1  207.88   18.10
   5   2   1  203.98   32.20
   5   2   1  271.87   24.20
  -5   2  -1  223.78   15.00
  -5   2  -1  269.07   20.80
  -5   2  -1  238.78   22.40
  -5   2  -1  239.28   16.30
  -6  -2  -1    1.90    3.00
  -6  -2  -1    0.00   19.00
   6  -2   1   -1.90    1.10
  -6  -2  -1  -18.20   16.30
   6   2   1    5.40    6.00
   6   2   1   -0.20    2.80
   6  -3  -1   77.49   15.50
  -6  -3   1   33.60   32.90
  -6  -3   1   57.19   14.20
  -6  -3   1   30.50   14.20
   6  -3  -1   82.89   19.00
   6   3  -1   39.60   12.00
   6   3  -1   42.30   10.80
  -6   3   1   38.10   25.10
  -6   3   1   63.69   14.00
  -6   3   1   59.09   21.30
  -5  -3   1  260.07   31.80
  -5  -3   1  193.78   31.00
  -5  -3   1  249.38   23.80
  -5  -3   1  294.97   27.60
  -5  -3   1  286.27   40.40
   5   3  -1  232.18   20.70
  -5   3   1  245.08   23.40
  -5   3   1  254.27   34.20
   5   3  -1  231.28   29.00
   4  -3  -1  294.17   23.50
  -4  -3   1  298.17   32.60
   4  -3  -1  277.27   23.40
  -4  -3   1  317.37   24.90
  -4  -3   1  292.37   29.70
  -4  -3   1  263.17   22.50
  -4  -3   1  231.38   28.30
   4  -3  -1  295.57   29.50
  -4   3   1  242.18   22.30
  -4   3   1  312.77   31.20
   4   3  -1  296.67   21.00
   4   3  -1  324.37   24.70
  -3  -3   1   12.70    5.10
   3  -3  -1   14.80    8.50
   3  -3  -1    6.30    4.20
  -3  -3   1   20.90    6.90
  -3  -3   1   24.40    9.80
  -3  -3   1   11.40    4.90
  -3  -3   1   24.60   11.00
  -3   3   1    8.70    4.70
  -3   3   1   13.20   10.00
   3   3  -1   15.30    5.30
   3   3  -1   10.40    3.50
  -2  -3   1 2754.32  109.49
  -2  -3   1 2808.02  107.59
   2  -3  -1 2786.32  107.59
  -2   3   1 2851.11  108.79
  -1  -3   1 1902.41   75.79
   1  -3  -1 1988.90   77.49
   1   3  -1 2038.40   76.69
   0  -3   1 2320.07   79.79
   0  -3  -1 2329.97   82.49
   0   3  -1 2058.39   78.69
   0   3   1 2166.18   81.49
  -1  -3  -1  160.38    8.90
  -1  -3  -1  155.68   13.00
   1  -3   1  151.38   10.60
   1   3   1  149.09    8.60
  -1   3  -1  149.88    8.90
   1   3   1  150.88    8.80
  -1   3  -1  143.79   10.00
   1   3   1  157.88   12.80
   1   3   1  146.19   10.70
  -2  -3  -1 1449.76   60.79
   2  -3   1 1480.55   55.49
   2   3   1 1487.75   57.49
  -2   3  -1 1480.25   55.19
   2   3   1 1482.85   60.69
  -3  -3  -1  383.06   23.20
  -3  -3  -1  355.46   27.20
  -3  -3  -1  337.47   25.40
  -3  -3  -1  354.96   23.20
   3  -3   1  357.76   21.70
  -3  -3  -1  371.96   22.80
   3  -3   1  390.76   19.60
   3  -3   1  385.16   23.90
  -3   3  -1  390.06   19.90
   3   3   1  369.76   23.00
  -3   3  -1  396.56   23.00
   3   3   1  362.46   21.20
  -4  -3  -1  757.22   46.50
   4  -3   1  758.22   41.40
  -4  -3  -1  700.33   42.80
  -4  -3  -1  721.13   40.80
  -4  -3  -1  726.13   39.70
  -4  -3  -1  747.33   38.60
  -4   3  -1  771.62   34.30
  -4   3  -1  737.73   35.50
   4   3   1  726.43   37.30
   4   3   1  699.43   39.60
  -4   3  -1  792.62   38.60
  -4   3  -1  761.52   32.70
  -5  -3  -1   19.30   16.10
   5  -3   1   40.70   10.20
  -5  -3  -1    2.50   13.60
  -5  -3  -1   27.50    9.80
   5  -3   1   21.00    8.50
  -5  -3  -1   16.90    6.70
  -5  -3  -1   25.60    8.00
   5   3   1   23.40    7.50
  -5   3  -1   10.30    9.00
  -5   3  -1   23.00    5.70
  -5   3  -1   18.30    4.50
   5   3   1   17.60    7.60
  -5   3  -1   27.70   10.20
   6  -3   1  117.59   19.10
  -6  -3  -1  112.29   17.10
  -6  -3  -1  103.59   24.50
   6  -3   1  156.78   26.40
  -6  -3  -1  144.69   29.30
   6   3   1  108.49   18.10
   6   3   1   96.89   19.40
   6  -4  -1   19.90    9.10
  -6  -4   1   11.10   31.20
  -6  -4   1   15.50   25.90
   6  -4  -1   15.60    7.00
  -6  -4   1   13.20    7.90
  -6  -4   1    8.80    7.40
   6   4  -1   33.70    9.80
  -6   4   1   12.30   28.40
  -6   4   1   25.40   30.40
   6   4  -1   28.50   11.00
  -6   4   1   18.60    8.70
  -5  -4   1    2.50    4.30
  -5  -4   1    3.40   18.40
   5  -4  -1    2.50    3.70
  -5  -4   1   -4.00    2.60
   5  -4  -1    4.80   14.50
  -5  -4   1   -4.10   15.70
  -5  -4   1    4.50    4.70
   5  -4  -1    3.20    4.20
  -5   4   1    0.40    3.90
  -5   4   1   -1.00   16.40
   5   4  -1    2.50    2.70
   5   4  -1    9.00    6.00
   4  -4  -1   73.29   14.70
   4  -4  -1   71.29   17.00
  -4  -4   1   64.79   13.70
  -4  -4   1   41.20   17.80
  -4  -4   1   75.19   13.90
   4  -4  -1   63.99   13.00
  -4  -4   1   63.69   17.80
   4   4  -1   95.49   14.50
  -4   4   1  111.99   21.70
  -4   4   1   83.89   15.10
   4   4  -1   79.09   14.20
   3  -4  -1  310.77   27.30
  -3  -4   1  321.57   29.90
  -3  -4   1  382.26   30.60
  -3  -4   1  275.17   20.70
   3  -4  -1  287.07   33.90
  -3  -4   1  285.47   24.00
   3  -4  -1  312.97   22.20
  -3  -4   1  355.06   24.90
   3   4  -1  319.97   19.60
  -3   4   1  249.97   26.20
  -3   4   1  316.47   23.40
   3   4  -1  346.37   23.00
  -2  -4   1 2507.15   99.39
   2  -4  -1 2389.66   98.19
  -2   4   1 2499.65   99.29
  -1  -4   1   62.89   11.10
   1  -4  -1   61.09   11.30
   1  -4  -1   59.09    9.90
  -1  -4   1   86.19   11.40
  -1  -4   1   64.69    5.40
  -1  -4   1   77.49    8.90
   1   4  -1   56.49    5.10
   1   4  -1   92.69   12.60
   1   4  -1   80.49    7.30
   0  -4   1   19.20    4.80
   0  -4  -1   12.10    2.30
   0  -4  -1   25.00    7.30
   0  -4   1   12.00    4.90
   0  -4  -1   14.20    4.50
   0  -4   1   14.80    1.90
   0  -4   1    9.80    2.70
   0   4  -1   13.10    5.00
   0   4   1   26.70    7.20
   0   4   1    9.00    3.60
   0   4  -1   11.50    3.70
   0   4   1    7.00    1.70
   0   4  -1   11.70    1.80
  -1  -4  -1  887.41   43.70
  -1  -4  -1 1031.20   41.80
  -1   4  -1  971.90   40.40
   1   4   1  977.40   41.00
   1   4   1  988.70   44.30
   2  -4   1  926.31   39.50
  -2  -4  -1  874.61   36.30
   2  -4   1  872.11   36.00
  -2  -4  -1  874.51   37.10
  -2  -4  -1  858.71   39.70
  -2  -4  -1  908.81   44.10
   2   4   1  883.91   43.40
  -2   4  -1  845.22   37.90
   2   4   1  874.71   39.70
   3  -4   1  700.63   34.40
  -3  -4  -1  702.03   41.40
   3  -4   1  647.14   30.40
  -3  -4  -1  664.63   35.30
  -3  -4  -1  738.03   35.20
   3  -4   1  690.33   35.80
  -3  -4  -1  715.43   40.60
  -3   4  -1  714.43   31.30
   3   4   1  731.93   33.40
   3   4   1  673.33   34.50
  -3   4  -1  630.94   33.20
  -4  -4  -1  718.63   40.70
  -4  -4  -1  719.43   47.00
  -4  -4  -1  679.53   44.00
   4  -4   1  743.23   41.30
  -4  -4  -1  732.63   45.90
  -4  -4  -1  768.82   40.10
  -4   4  -1  728.03   37.20
   4   4   1  698.03   36.80
   4   4   1  768.52   40.70
  -4   4  -1  726.63   33.40
  -5  -4  -1   63.19   19.30
  -5  -4  -1   56.59   12.30
   5  -4   1   41.00   10.90
   5  -4   1   69.39   12.10
  -5  -4  -1   67.79   21.70
  -5  -4  -1   63.19   13.20
  -5  -4  -1   64.29   13.50
   5   4   1   74.69   14.90
   5   4   1   54.29   11.10
  -5   4  -1   50.49   10.50
  -5   4  -1   46.50    6.90
  -5   4  -1   66.09    8.70
  -5   4  -1   85.19   13.00
  -6  -4  -1  122.29   19.10
  -6  -4  -1   66.89   15.70
   6  -4   1  171.98   28.60
   6  -4   1   94.89   16.60
   6   4   1  190.88   26.30
   6   4   1  118.29   21.80
   6  -5  -1   37.20   13.70
  -6  -5   1   11.20    7.90
  -6  -5   1   36.50   31.10
  -6  -5   1   22.60   10.40
  -6  -5   1   38.80   25.70
  -6   5   1   26.70    9.50
   6   5  -1   28.40   10.50
   6   5  -1   40.00   10.90
   5  -5  -1  227.48   21.70
  -5  -5   1  246.78   36.60
  -5  -5   1  170.58   34.70
  -5  -5   1  254.57   29.90
   5  -5  -1  271.37   33.90
  -5  -5   1  193.48   24.50
  -5  -5   1  217.28   30.30
   5  -5  -1  234.58   30.30
   5   5  -1  218.18   31.40
  -5   5   1  245.18   28.30
  -5   5   1  188.38   30.80
   5   5  -1  242.68   21.10
  -4  -5   1   52.89   13.90
  -4  -5   1   43.70   11.40
   4  -5  -1   27.90   14.70
  -4  -5   1   18.20   13.50
  -4  -5   1   33.00    8.70
   4  -5  -1   40.00   10.60
  -4  -5   1   33.60   15.50
   4  -5  -1   49.00   12.20
  -4   5   1   63.89   18.40
   4   5  -1   35.20    8.20
   4   5  -1   42.30    9.90
  -4   5   1   30.50    9.30
  -3  -5   1  803.32   41.50
  -3  -5   1  864.71   45.80
  -3  -5   1  949.11   52.99
   3  -5  -1  842.22   42.90
  -3  -5   1  880.11   48.00
  -3  -5   1  891.31   54.69
   3  -5  -1  832.12   49.30
  -3   5   1  844.32   50.69
   3   5  -1  888.11   42.90
  -3   5   1  870.81   45.20
   2  -5  -1  251.27   17.20
  -2  -5   1  233.38   16.30
  -2  -5   1  210.88   21.30
  -2  -5   1  241.78   19.20
   2  -5  -1  203.68   20.70
   2  -5  -1  208.78   17.70
  -2   5   1  234.58   18.80
   2   5  -1  208.28   13.60
  -2   5   1  223.88   22.20
   1  -5  -1  958.60   44.20
   1  -5  -1  902.11   47.50
  -1  -5   1  931.71   47.00
  -1  -5   1 1009.20   44.80
   1   5  -1 1024.80   44.30
   1   5  -1  952.00   47.20
   0  -5   1  837.72   40.40
   0  -5  -1  858.61   42.80
   0  -5   1  870.21   37.60
   0  -5  -1  868.71   39.30
   0   5   1  797.52   38.00
   0   5   1  862.41   42.60
   0   5  -1  850.01   37.20
   0   5  -1  807.92   39.80
  -1  -5  -1 1236.68   50.79
  -1  -5  -1 1193.28   54.69
   1  -5   1 1133.89   50.49
   1  -5   1 1200.88   47.90
   1   5   1 1263.27   50.69
   1   5   1 1142.69   54.49
  -1   5  -1 1169.58   46.90
  -2  -5  -1  144.59   16.80
   2  -5   1  139.29   11.40
  -2  -5  -1  138.69   10.70
  -2  -5  -1  141.19   11.30
  -2  -5  -1  136.39   18.30
   2  -5   1  134.89   14.30
   2   5   1  126.19   15.20
  -2   5  -1  136.29   13.30
   2   5   1  134.59   11.10
  -2   5  -1  142.59   11.30
   2   5   1  142.79   19.20
   2   5   1  149.09   10.80
   3  -5   1  305.77   21.90
  -3  -5  -1  291.47   20.40
  -3  -5  -1  299.37   26.50
   3  -5   1  331.87   22.80
   3  -5   1  314.17   18.90
  -3  -5  -1  290.77   22.00
  -3   5  -1  340.47   22.40
   3   5   1  343.97   21.80
  -3   5  -1  300.57   18.40
   3   5   1  299.37   19.30
  -4  -5  -1    1.50   11.30
   4  -5   1    0.70    7.70
   4  -5   1    1.40    2.30
  -4  -5  -1    0.70    2.80
   4  -5   1    6.00    4.60
  -4  -5  -1   13.70   11.60
  -4  -5  -1   -0.60    2.30
   4   5   1    1.90    2.70
  -4   5  -1    2.50    7.50
   4   5   1    3.70    3.40
  -4   5  -1    2.10    2.70
  -5  -5  -1  265.77   23.90
  -5  -5  -1  267.87   24.80
  -5  -5  -1  229.18   33.60
  -5  -5  -1  220.58   31.10
  -5  -5  -1  249.08   23.60
  -5   5  -1  246.48   20.70
   5   5   1  239.68   23.10
  -5   5  -1  253.67   15.50
   5   5   1  261.17   21.90
  -5   5  -1  274.67   19.50
  -5   5  -1  263.47   15.20
   6  -5   1   15.70    6.90
  -6  -5  -1   40.00   23.00
  -6  -5  -1   24.70   10.60
   6  -5   1    4.70    4.90
  -6  -5  -1   13.90    8.20
   6   5   1   12.70    8.60
   6   5   1    9.00    5.50
  -6  -6   1   -7.50   23.10
   6  -6  -1   -0.40    2.30
  -6  -6   1    2.90    4.60
  -6  -6   1    2.90    5.60
  -6  -6   1   42.40   31.40
   6   6  -1    6.40    6.60
  -6   6   1   -0.10    3.10
   6   6  -1    2.80    3.90
  -6   6   1  -10.90   18.60
   5  -6  -1    1.00    2.80
  -5  -6   1   30.90   22.30
   5  -6  -1    2.90   15.20
  -5  -6   1    9.20    7.70
   5  -6  -1    0.30    3.40
  -5  -6   1    1.70    3.50
  -5  -6   1   36.70   20.50
   5   6  -1    2.50    3.70
  -5   6   1    6.70   17.00
  -5   6   1    0.50    3.80
  -4  -6   1  417.16   40.20
   4  -6  -1  449.95   32.00
  -4  -6   1  498.05   32.40
  -4  -6   1  475.35   47.40
   4  -6  -1  535.95   41.00
   4  -6  -1  433.66   31.60
  -4  -6   1  435.26   35.00
  -4  -6   1  476.95   34.70
   4   6  -1  517.15   29.50
  -4   6   1  407.96   31.00
   4   6  -1  507.75   32.90
  -4   6   1  470.35   40.00
  -3  -6   1  119.89   16.70
  -3  -6   1  109.29   22.30
  -3  -6   1  106.59   18.00
   3  -6  -1   52.59   15.20
  -3  -6   1   94.09   19.30
  -3  -6   1   77.99   15.20
   3  -6  -1   82.19   14.50
   3   6  -1   91.89   12.20
  -3   6   1   57.99   15.20
   3   6  -1   66.59   12.00
  -3   6   1   85.69   14.90
  -2  -6   1 2229.48   94.99
  -2  -6   1 2247.38   89.09
   2  -6  -1 2146.89   88.19
   2  -6  -1 2113.89   93.89
   2   6  -1 2261.97   89.59
  -2   6   1 2300.87   95.09
   2   6  -1 2107.19   93.89
   1  -6  -1    2.40    3.00
   1  -6  -1    3.50    6.20
   1  -6  -1    0.10    1.00
  -1  -6   1   -4.50    4.80
  -1  -6   1    3.10    2.30
  -1  -6   1    6.10    4.20
  -1  -6   1    0.50    0.80
   1   6  -1    7.00    5.20
   1   6  -1    0.10    2.00
  -1   6   1    4.30    5.30
   1   6  -1    6.90    3.10
  -1   6   1    3.40    3.10
   1   6  -1    3.30    1.50
   0  -6   1 1434.96   58.89
   0  -6  -1 1536.85   61.79
   0  -6   1 1406.16   62.49
   0  -6  -1 1476.95   65.59
   0   6  -1 1446.26   62.69
   0   6  -1 1381.86   58.19
   0   6   1 1389.66   64.19
   0   6   1 1485.45   60.79
  -1  -6  -1  523.55   22.30
  -1  -6  -1  500.25   23.30
   1  -6   1  483.55   29.50
  -1  -6  -1  493.85   28.40
   1  -6   1  517.55   27.00
   1  -6   1  488.95   19.70
   1   6   1  485.35   31.50
  -1   6  -1  477.15   28.50
   1   6   1  529.75   28.90
   1   6   1  494.85   23.20
   1   6   1  469.35   21.50
  -1   6  -1  504.35   26.10
  -2  -6  -1 1151.68   47.80
  -2  -6  -1 1231.48   54.19
  -2  -6  -1 1297.07   60.69
   2  -6   1 1095.39   53.19
  -2   6  -1 1152.88   52.19
  -2   6  -1 1168.58   48.60
   2   6   1 1199.68   58.39
   2   6   1 1207.98   53.59
   2   6   1 1120.99   47.60
  -3  -6  -1   75.99   11.10
  -3  -6  -1   81.79   17.30
  -3  -6  -1   90.99   15.50
   3  -6   1   84.99   14.30
   3  -6   1   73.19   10.90
   3  -6   1   92.79   15.60
   3   6   1   80.69   16.90
  -3   6  -1  121.89   16.40
   3   6   1   87.79   11.90
  -3   6  -1   67.49   10.30
   3   6   1   66.49   12.80
   3   6   1   67.59   11.00
  -4  -6  -1  233.28   27.30
  -4  -6  -1  216.18   30.40
  -4  -6  -1  188.58   23.00
  -4  -6  -1  191.28   18.40
   4  -6   1  207.68   20.90
   4  -6   1  229.88   26.80
   4  -6   1  212.28   16.10
  -4  -6  -1  244.28   31.90
   4   6   1  198.08   17.10
  -4   6  -1  231.98   21.20
  -4   6  -1  220.58   16.10
   4   6   1  253.77   20.90
  -5  -6  -1  141.09   30.30
  -5  -6  -1  137.39   21.50
  -5  -6  -1  191.48   25.60
  -5  -6  -1  150.08   27.80
   5  -6   1  185.88   27.20
   5   6   1  125.59   19.20
  -5   6  -1  158.18   18.00
  -5   6  -1  169.68   17.10
  -5   6  -1  143.19   11.20
   5   6   1  161.88   22.20
  -5   6  -1  150.28   11.70
  -6  -6  -1   35.30   27.70
   6  -6   1   36.70    9.90
   6  -6   1   50.59   15.40
  -6  -6  -1   53.69   15.10
  -6  -6  -1   26.70   11.10
  -6  -6  -1   21.40   27.40
   6   6   1   49.10   11.10
   6   6   1   15.20    8.30
  -6  -7   1    3.60    6.40
  -6  -7   1    4.50    5.80
   6  -7  -1   -0.40    3.70
  -6  -7   1   14.70   35.20
  -6  -7   1   39.90   27.50
  -6   7   1    1.30    3.70
  -6   7   1  -14.20   25.50
   6   7  -1    2.20    4.20
   6   7  -1   13.30    6.50
   5  -7  -1  280.17   36.10
  -5  -7   1  287.07   26.70
   5  -7  -1  284.47   34.80
  -5  -7   1  287.97   34.70
  -5  -7   1  326.57   47.30
  -5  -7   1  212.88   31.40
   5  -7  -1  270.77   25.00
  -5  -7   1  242.18   38.60
   5   7  -1  281.97   23.30
   5   7  -1  223.18   27.60
  -5   7   1  251.47   29.50
  -5   7   1  330.67   39.10
  -4  -7   1    6.20   12.40
  -4  -7   1    5.90    6.30
  -4  -7   1    5.50    4.30
  -4  -7   1    3.40    5.10
   4  -7  -1    4.80    4.90
   4  -7  -1   15.20   12.70
   4  -7  -1   11.30    5.40
  -4  -7   1  -24.80   13.70
   4   7  -1    4.20    3.50
  -4   7   1   -2.00    2.60
  -4   7   1   17.30   13.70
   4   7  -1    6.00    5.30
  -3  -7   1 1359.76   65.59
  -3  -7   1 1205.68   65.09
  -3  -7   1 1348.77   59.29
  -3  -7   1 1354.96   72.49
  -3  -7   1 1350.16   74.69
   3  -7  -1 1240.88   82.39
   3  -7  -1 1377.26   61.29
   3  -7  -1 1398.36   71.49
  -3   7   1 1366.26   70.89
   3   7  -1 1298.37   59.29
  -3   7   1 1420.06   64.49
   3   7  -1 1348.57   55.39
  -2  -7   1   22.90    7.80
  -2  -7   1   17.50    4.90
  -2  -7   1   19.80    4.60
   2  -7  -1   28.10    8.20
   2  -7  -1   27.30   11.00
  -2  -7   1   24.20   11.40
  -2   7   1   33.40   10.90
  -2   7   1   33.70    9.00
   2   7  -1   31.40    9.20
   2   7  -1   28.90    6.30
   2   7  -1   41.30   12.30
   2   7  -1   24.50    4.60
   1  -7  -1 2446.76  103.09
   1  -7  -1 2544.15   97.39
  -1  -7   1 2539.15  102.29
   1   7  -1 2492.75   95.79
  -1   7   1 2452.45  101.69
   1   7  -1 2264.87  108.79
   0  -7  -1   60.19   11.70
   0  -7  -1   58.99    5.40
   0  -7   1   54.49    4.60
   0  -7  -1   57.89   13.20
   0  -7   1   49.60   11.70
   0  -7   1   55.79   10.20
   0   7  -1   62.19   10.80
   0   7  -1   62.39    4.80
   0   7  -1   31.00    9.30
   0   7   1   49.90   12.30
   0   7   1   60.39    5.60
   0   7   1   56.89   11.10
   1  -7   1 3085.39  115.59
  -1  -7  -1 2994.70  118.99
  -1   7  -1 3012.70  113.49
   1   7   1 2851.51  116.59
  -2  -7  -1  190.98   25.50
   2  -7   1  103.09   17.80
  -2  -7  -1  131.39   10.70
  -2  -7  -1  143.29   12.00
  -2  -7  -1  141.69   19.20
   2  -7   1  131.69   16.00
   2   7   1  112.69   16.90
   2   7   1  129.19   20.40
   2   7   1  112.79    9.90
  -2   7  -1  113.79   16.40
   2   7   1  137.99   15.40
  -2   7  -1  104.29   13.30
  -3  -7  -1 1345.67   55.89
   3  -7   1 1351.16   60.09
  -3  -7  -1 1283.87   56.79
  -3  -7  -1 1318.57   69.59
   3  -7   1 1339.37   62.39
  -3  -7  -1 1357.86   63.39
   3  -7   1 1267.27   56.49
   3   7   1 1221.58   68.49
   3   7   1 1380.66   69.49
   3   7   1 1306.77   54.79
   3   7   1 1381.56   57.69
  -3   7  -1 1305.07   60.19
  -3   7  -1 1345.07   55.99
  -4  -7  -1  110.09   17.40
   4  -7   1   99.79   17.80
  -4  -7  -1  105.99   18.60
   4  -7   1   90.29   12.90
  -4  -7  -1  118.99   23.60
   4  -7   1   69.09   13.90
  -4  -7  -1   92.39   17.10
  -4   7  -1   96.29   16.30
  -4   7  -1   84.59   12.10
   4   7   1  137.39   20.30
   4   7   1   66.59   10.80
  -5  -7  -1  171.68   25.40
  -5  -7  -1  247.38   29.10
   5  -7   1  173.48   24.80
  -5  -7  -1  198.48   25.10
  -5  -7  -1  170.08   36.50
  -5  -7  -1  190.78   33.70
  -5   7  -1  197.78   14.10
   5   7   1  163.88   22.30
   5   7   1  156.38   19.20
  -5   7  -1  178.98   20.10
  -6  -7  -1   27.40   31.50
  -6  -7  -1   16.00    8.50
  -6  -7  -1   15.60    9.40
   6  -7   1   10.60    6.60
  -6  -7  -1   14.00   25.70
   6  -7   1   20.60    7.90
   6   7   1   24.20    9.10
   6   7   1   24.30   10.60
  -6  -8   1   19.20   31.50
  -6  -8   1   30.80   13.30
   6  -8  -1   16.20   23.40
  -6  -8   1  -14.20   34.80
   6  -8  -1   31.20    9.30
   6  -8  -1   31.60   12.10
   6   8  -1   27.60   10.90
  -6   8   1   14.80   25.70
  -6   8   1   15.40    8.20
   6   8  -1   26.50    8.50
  -5  -8   1  -10.20   19.40
  -5  -8   1   20.00    9.60
   5  -8  -1   44.00   18.90
   5  -8  -1   15.70    7.20
  -5  -8   1   12.00    9.20
  -5  -8   1   11.90    8.10
   5  -8  -1   24.90    9.90
   5   8  -1   19.50    7.20
   5   8  -1   11.60    7.90
  -5   8   1    5.30   19.20
  -5   8   1   21.80    8.40
  -4  -8   1  153.88   31.00
  -4  -8   1  140.89   19.60
   4  -8  -1  126.19   18.40
  -4  -8   1  143.09   23.30
  -4  -8   1  171.18   31.30
   4  -8  -1  122.89   25.60
   4  -8  -1  137.39   20.90
  -4  -8   1  162.18   25.50
  -4   8   1  156.88   26.30
   4   8  -1  146.09   18.00
   4   8  -1  192.18   24.90
  -4   8   1  178.18   23.80
  -3  -8   1    3.70   10.10
   3  -8  -1   25.20    8.00
  -3  -8   1   24.30    9.30
  -3  -8   1   35.50    9.00
   3  -8  -1   30.60    9.80
   3  -8  -1   43.40   15.90
  -3   8   1   29.60    9.40
   3   8  -1   21.00    5.60
   3   8  -1   35.70    9.00
  -3   8   1   45.20   15.20
   2  -8  -1  319.37   30.10
  -2  -8   1  317.07   21.20
  -2  -8   1  386.36   32.20
  -2  -8   1  313.77   18.60
  -2  -8   1  332.07   26.10
   2  -8  -1  334.37   18.30
   2  -8  -1  328.47   25.90
   2   8  -1  313.57   21.40
  -2   8   1  323.17   25.20
   2   8  -1  327.87   30.70
   2   8  -1  336.67   26.20
  -2   8   1  287.67   28.20
   2   8  -1  309.47   18.20
  -1  -8   1   41.10   10.00
   1  -8  -1   30.90   11.00
   1  -8  -1   27.00    4.30
  -1  -8   1   33.20   10.70
  -1  -8   1   41.60    6.20
  -1  -8   1   32.30    6.80
   1  -8  -1   38.80   10.20
   1   8  -1   37.60   11.30
   1   8  -1   26.50    5.90
   1   8  -1   32.80    8.80
  -1   8   1   82.39   17.20
  -1   8   1   40.00    9.90
   1   8  -1   40.00    5.90
   0  -8  -1 2680.83  101.39
   0  -8   1 2446.26   97.49
   0  -8  -1 2662.13  107.79
   0  -8   1 2409.06  102.99
   0   8  -1 2401.86  101.99
   0   8   1 2589.34  106.19
   1  -8   1   63.29    5.30
   1  -8   1   66.69   12.20
  -1  -8  -1   67.39   16.00
  -1  -8  -1   53.59    8.20
  -1  -8  -1   58.29   12.20
  -1  -8  -1   88.39    9.80
   1  -8   1   68.39   13.40
  -1   8  -1   59.49   12.60
   1   8   1   65.19   12.30
   1   8   1   51.29    8.00
  -1   8  -1   63.29   11.30
   1   8   1   64.39   14.70
  -2  -8  -1 1064.99   52.89
   2  -8   1  988.80   53.49
   2  -8   1 1013.30   49.00
  -2  -8  -1 1044.00   44.80
  -2  -8  -1 1116.99   60.09
   2   8   1 1036.00   45.20
   2   8   1  992.00   51.19
   2   8   1 1085.69   58.09
  -2   8  -1  978.80   51.59
   2   8   1  983.00   42.10
   3  -8   1   -0.60    8.00
  -3  -8  -1    6.80    4.10
  -3  -8  -1    3.90    5.00
  -3  -8  -1    7.40    3.50
   3  -8   1    2.70    3.30
  -3  -8  -1   -3.80   10.20
  -3   8  -1    3.10    3.30
   3   8   1   10.00   10.00
   3   8   1    0.00    1.40
  -3   8  -1   -2.00    7.10
   3   8   1   -0.30    1.10
   3   8   1    5.50    4.80
   4  -8   1  285.27   21.30
   4  -8   1  293.87   25.20
  -4  -8  -1  299.07   27.70
   4  -8   1  335.77   29.00
  -4  -8  -1  387.26   39.60
  -4  -8  -1  272.57   22.90
  -4  -8  -1  262.97   36.60
  -4  -8  -1  227.08   28.60
  -4   8  -1  293.07   20.70
   4   8   1  262.17   22.40
   4   8   1  295.57   21.90
  -4   8  -1  314.37   26.50
   5  -8   1    1.20    3.40
  -5  -8  -1   -0.50    2.30
   5  -8   1   -0.40    2.00
  -5  -8  -1   -8.10   19.90
  -5  -8  -1    2.70    5.00
  -5  -8  -1    1.40    4.60
  -5  -8  -1   17.70   19.20
  -5   8  -1    4.00   11.60
   5   8   1    2.80    3.10
   5   8   1    0.20    3.20
  -5   8  -1    1.50    2.20
  -6  -8  -1   52.59   32.20
  -6  -8  -1   16.00    8.20
  -6  -8  -1   14.50   34.50
   6  -8   1   37.80    9.70
  -6  -8  -1   31.70   12.10
   6  -8   1   20.40   10.90
   6   8   1   38.80   13.10
   6   8   1   36.70   11.10
   6  -9  -1    3.30    4.30
  -6  -9   1   30.40   35.70
  -6  -9   1  -19.30   31.10
   6  -9  -1   18.70   26.60
  -6  -9   1   13.70   10.80
   6  -9  -1   -1.20    2.60
  -6   9   1   14.90    7.50
  -6   9   1   38.20   27.70
   6   9  -1    4.50    3.90
   6   9  -1    6.90    5.30
   5  -9  -1  218.18   29.70
  -5  -9   1  208.58   30.70
  -5  -9   1  265.27   37.60
   5  -9  -1  276.47   38.30
  -5  -9   1  281.17   44.80
  -5  -9   1  179.58   41.20
   5  -9  -1  236.08   29.70
  -5   9   1  235.08   35.90
   5   9  -1  273.67   22.80
  -5   9   1  251.37   29.80
   5   9  -1  308.47   27.80
   4  -9  -1    1.70    4.00
  -4  -9   1    2.80    5.50
  -4  -9   1   17.60   17.60
  -4  -9   1    9.60    7.30
  -4  -9   1  -17.30   17.30
   4  -9  -1   21.10   15.00
  -4  -9   1    0.80    2.30
   4  -9  -1    0.20    1.20
   4   9  -1    4.30    4.30
  -4   9   1    1.10   13.80
   4   9  -1    5.00    3.80
  -4   9   1   11.80    6.10
  -3  -9   1  675.03   49.00
   3  -9  -1  652.33   41.70
   3  -9  -1  625.54   48.40
  -3  -9   1  580.44   35.70
  -3  -9   1  612.54   48.10
  -3   9   1  639.04   40.30
  -3   9   1  696.03   47.60
   3   9  -1  641.74   32.50
   3   9  -1  677.13   37.80
   2  -9  -1   16.00   10.50
   2  -9  -1   25.50    5.60
  -2  -9   1   24.40    7.10
   2  -9  -1    9.80    6.10
  -2  -9   1   27.00    9.40
  -2  -9   1   27.60    6.00
  -2  -9   1   10.90    8.80
   2   9  -1   -6.40    7.90
   2   9  -1   15.70    6.90
   2   9  -1   23.30    5.10
  -2   9   1   18.20    7.20
  -2   9   1   18.30    9.70
   2   9  -1   19.00    5.50
   1  -9  -1  953.70   37.00
   1  -9  -1  918.81   49.60
  -1  -9   1  902.51   62.49
  -1  -9   1  961.50   49.40
   1  -9  -1  953.90   56.49
  -1  -9   1  940.41   37.10
   1   9  -1  884.31   52.89
  -1   9   1  900.41   37.40
   1   9  -1  958.50   49.00
  -1   9   1  904.21   48.20
   1   9  -1  927.51   41.80
  -1   9   1  857.61   52.99
   0  -9   1  211.08   22.70
   0  -9   1  202.78   18.80
   0  -9  -1  231.78   29.90
   0  -9   1  221.58   11.80
   0  -9  -1  222.38   12.90
   0  -9  -1  231.38   20.90
   0   9   1  190.18   12.50
   0   9  -1  205.78   18.80
   0   9  -1  202.18   21.50
   0   9   1  237.58   24.20
   0   9  -1  221.98   11.90
  -1  -9  -1 1909.71   82.39
   1  -9   1 1853.91   85.29
  -1  -9  -1 1956.30   90.09
   1  -9   1 1922.31   79.79
   1   9   1 1832.72   80.69
   1   9   1 1885.11   87.49
  -2  -9  -1   15.70    4.60
   2  -9   1   15.60    6.20
  -2  -9  -1   22.80    8.10
  -2  -9  -1    1.30    9.30
   2  -9   1   30.60   12.60
   2  -9   1   17.20    4.00
  -2  -9  -1   15.40    5.10
   2   9   1   18.00    4.40
   2   9   1   21.70    6.00
   2   9   1   13.40    9.40
  -2   9  -1   25.40    9.30
  -2   9  -1   21.40    7.00
   2   9   1   11.30    6.10
  -3  -9  -1  124.99   24.70
   3  -9   1  180.08   21.50
  -3  -9  -1  144.09   13.80
  -3  -9  -1  154.18   23.60
  -3  -9  -1  172.28   15.80
   3  -9   1  165.98   24.80
  -3   9  -1  207.38   22.30
   3   9   1  129.29   20.20
   3   9   1  191.38   22.00
  -3   9  -1  161.48   19.40
   3   9   1  145.89   13.30
   3   9   1  145.89   24.50
  -4  -9  -1  153.48   19.90
   4  -9   1   94.89   16.80
  -4  -9  -1  141.79   29.20
  -4  -9  -1  134.89   29.50
   4  -9   1  154.08   23.00
  -4  -9  -1  140.39   23.30
   4  -9   1  114.69   16.40
  -4  -9  -1  113.49   24.90
  -4   9  -1  129.19   16.90
   4   9   1  115.89   18.40
   4   9   1   91.69   12.70
  -4   9  -1  154.08   22.90
   5  -9   1   71.69   11.30
  -5  -9  -1   66.49   28.00
  -5  -9  -1   60.59   15.50
  -5  -9  -1   14.00   22.50
  -5  -9  -1   75.49   18.10
   5  -9   1   55.09   14.50
  -5  -9  -1  104.69   19.70
  -5   9  -1   53.89    9.60
   5   9   1   62.99   13.50
  -5   9  -1   53.59   16.10
   5   9   1   71.19   15.90
  -6  -9  -1   -3.60    2.50
   6  -9   1    0.40    3.50
  -6  -9  -1   -1.10   33.40
  -6  -9  -1   -2.40    1.70
  -6  -9  -1  -21.60   28.70
   6   9   1    1.70    3.40
   6   9   1   -0.50    2.80
  -6 -10   1    8.40    9.70
   6 -10  -1   25.40   12.40
   6 -10  -1  -14.80   27.10
   6 -10  -1   13.60    7.30
  -6 -10   1  -17.30   37.70
   6  10  -1   23.40   11.00
  -6  10   1   26.40    9.50
  -6  10   1   39.90   28.80
   6  10  -1    3.80    4.60
   5 -10  -1  106.49   28.40
   5 -10  -1   92.69   19.10
  -5 -10   1   97.89   21.30
  -5 -10   1  102.19   32.30
  -5 -10   1  119.79   33.60
   5 -10  -1  129.09   23.80
  -5  10   1  133.59   22.10
   5  10  -1   88.69   17.50
   5  10  -1  123.79   18.20
  -5  10   1  114.69   28.90
  -4 -10   1  143.49   20.70
   4 -10  -1  153.18   23.60
   4 -10  -1  183.48   26.60
  -4 -10   1  142.59   30.90
  -4 -10   1  189.98   28.80
   4 -10  -1  118.09   27.10
  -4 -10   1  147.59   32.60
  -4 -10   1  163.58   26.90
   4  10  -1  169.88   23.70
   4  10  -1  161.28   18.70
  -4  10   1  152.68   23.10
  -4  10   1  157.48   29.50
  -3 -10   1  307.27   28.40
   3 -10  -1  201.98   32.40
   3 -10  -1  310.47   27.90
  -3 -10   1  259.97   22.40
  -3 -10   1  300.47   40.10
   3  10  -1  218.48   34.10
   3  10  -1  305.07   23.60
   3  10  -1  265.07   32.80
  -3  10   1  325.47   33.00
   3  10  -1  277.67   19.50
  -3  10   1  288.27   25.80
   2 -10  -1  403.86   31.60
  -2 -10   1  416.16   32.00
  -2 -10   1  412.76   22.30
  -2 -10   1  316.97   23.70
  -2 -10   1  386.06   36.60
   2 -10  -1  434.16   38.20
   2 -10  -1  392.66   21.00
  -2  10   1  377.56   29.60
   2  10  -1  397.66   25.80
  -2  10   1  364.86   34.60
   2  10  -1  412.46   31.80
   2  10  -1  413.86   37.30
   2  10  -1  360.16   20.90
  -1 -10   1 1063.59   47.60
   1 -10  -1 1062.69   62.79
  -1 -10   1  973.00   53.29
  -1 -10   1  993.00   59.79
   1 -10  -1  956.80   53.99
   1  10  -1 1070.59   60.59
  -1  10   1 1060.29   54.39
   1  10  -1 1050.59   54.19
  -1  10   1 1055.49   60.69
   1  10  -1 1037.20   46.90
   1  10  -1 1046.60   40.50
  -1  10   1 1002.20   41.50
   0 -10  -1 1180.18   67.99
   0 -10   1 1250.77   67.29
   0 -10   1 1183.48   59.79
   0 -10   1 1281.87   54.39
   0  10  -1 1353.06   61.49
   0  10   1 1296.37   68.59
   0  10   1 1317.97   62.79
   0  10  -1 1275.07   66.09
   1 -10   1   15.80   11.00
  -1 -10  -1    5.70    2.40
  -1 -10  -1    6.90    3.20
  -1 -10  -1    6.30    5.40
  -1 -10  -1    5.90   10.50
   1 -10   1    7.70    2.40
   1 -10   1    7.40    4.70
   1  10   1   10.40    5.60
   1  10   1   25.10   11.30
   1  10   1    7.90    2.60
  -2 -10  -1  661.03   34.10
   2 -10   1  607.44   43.80
  -2 -10  -1  642.84   31.60
   2 -10   1  641.94   28.20
   2 -10   1  662.93   39.50
  -2 -10  -1  592.54   40.30
  -2 -10  -1  657.83   48.10
  -2  10  -1  647.94   37.30
   2  10   1  664.73   41.40
   2  10   1  630.24   45.90
   2  10   1  616.34   30.50
   2  10   1  678.93   34.30
  -2  10  -1  663.23   42.60
  -3 -10  -1    0.30    1.50
  -3 -10  -1   -0.80    1.30
  -3 -10  -1   15.10   14.80
   3 -10   1   -0.80    2.00
   3 -10   1   -2.70   11.20
  -3 -10  -1    2.40    4.40
   3  10   1  -10.20   12.10
   3  10   1    3.50    4.30
  -3  10  -1    5.00    4.30
  -3  10  -1    5.90    9.40
   3  10   1    3.00    3.00
   3  10   1    4.10    3.20
  -4 -10  -1  760.62   58.49
  -4 -10  -1  750.32   42.30
   4 -10   1  607.54   42.10
   4 -10   1  796.22   49.99
  -4 -10  -1  733.83   48.70
   4 -10   1  714.43   41.10
  -4  10  -1  740.03   40.00
   4  10   1  715.33   42.10
  -4  10  -1  739.13   46.60
   4  10   1  718.83   38.80
   5 -10   1   34.70   12.20
  -5 -10  -1   29.40   27.20
   5 -10   1   18.80    6.60
  -5 -10  -1   39.10   14.20
  -5 -10  -1   25.50   24.70
  -5 -10  -1   28.70   10.10
  -5 -10  -1   41.60   14.10
   5  10   1   38.30   13.90
  -5  10  -1   38.10    8.50
  -5  10  -1    2.20   15.00
  -6 -10  -1   75.09   17.40
  -6 -10  -1    3.20   38.20
   6 -10   1   53.89   15.20
   6  10   1  119.09   29.80
   6  10   1   55.99   14.50
  -6 -11   1    6.80    9.60
   6 -11  -1   38.70   15.30
   6 -11  -1  -14.90   30.30
   6 -11  -1    7.80    6.30
  -6 -11   1  -27.40   43.80
  -6  11   1   24.60   30.40
   6  11  -1   10.20    7.50
  -6  11   1   19.00    8.30
   6  11  -1   10.00    6.90
  -5 -11   1   71.09   16.40
  -5 -11   1  101.39   34.20
  -5 -11   1  161.38   40.90
   5 -11  -1   87.49   28.90
  -5 -11   1   88.89   21.50
  -5 -11   1   74.79   20.70
   5 -11  -1   95.59   19.70
   5 -11  -1   57.49   14.60
  -5  11   1   98.49   18.50
   5  11  -1   77.59   16.40
   5  11  -1  105.39   17.80
  -5  11   1   93.69   30.00
  -4 -11   1  233.28   37.90
  -4 -11   1  229.58   32.90
   4 -11  -1  189.58   33.60
  -4 -11   1  190.28   31.30
  -4 -11   1  211.08   39.50
  -4 -11   1  173.58   22.10
   4 -11  -1  153.08   24.00
   4 -11  -1  238.28   31.10
   4  11  -1  249.78   29.30
   4  11  -1  200.78   27.00
  -4  11   1  202.48   26.80
  -4  11   1  209.48   34.90
  -3 -11   1  175.08   31.90
  -3 -11   1  156.08   21.50
   3 -11  -1  230.18   30.30
  -3 -11   1  169.68   26.30
   3 -11  -1  177.38   30.50
   3 -11  -1  172.78   19.40
   3  11  -1  124.59   28.60
   3  11  -1  175.38   26.90
  -3  11   1  230.28   33.70
   3  11  -1  164.08   14.60
  -3  11   1  177.08   25.20
   3  11  -1  245.98   28.00
   2 -11  -1  619.14   49.30
  -2 -11   1  593.44   35.10
   2 -11  -1  644.64   43.20
   2 -11  -1  646.44   30.10
  -2 -11   1  670.03   43.50
  -2 -11   1  669.73   31.60
  -2 -11   1  673.13   50.79
   2  11  -1  602.34   47.70
   2  11  -1  561.44   34.20
   2  11  -1  644.94   42.80
   2  11  -1  679.03   31.10
   1 -11  -1  409.36   38.20
  -1 -11   1  424.16   32.50
   1 -11  -1  445.66   21.70
  -1 -11   1  452.75   38.20
  -1 -11   1  425.26   21.30
   1 -11  -1  405.76   32.50
  -1 -11   1  424.36   26.60
  -1  11   1  390.96   36.10
  -1  11   1  417.96   22.00
   1  11  -1  452.05   33.10
   1  11  -1  405.76   35.50
  -1  11   1  412.76   31.60
   1  11  -1  403.06   20.90
   0 -11  -1 2736.13  126.79
   0 -11   1 2958.50  118.59
   0 -11   1 2719.63  124.59
   0 -11  -1 3118.09  122.29
   0  11  -1 3026.10  125.79
   0  11   1 2830.42  127.79
   0  11   1 3108.69  120.09
   0  11  -1 3038.70  118.39
  -1 -11  -1  491.25   24.40
   1 -11   1  500.65   39.60
  -1 -11  -1  482.35   27.60
   1 -11   1  495.15   21.70
  -1 -11  -1  502.85   41.90
  -1 -11  -1  448.46   34.20
   1 -11   1  495.25   34.10
  -1  11  -1  365.96   30.00
   1  11   1  445.86   23.30
  -1  11  -1  519.25   22.80
   1  11   1  461.25   38.60
   1  11   1  442.86   33.40
   2 -11   1  544.65   43.30
  -2 -11  -1  543.75   31.10
   2 -11   1  563.04   37.30
  -2 -11  -1  564.54   39.70
  -2 -11  -1  549.65   46.10
   2 -11   1  550.34   25.30
  -2  11  -1  579.44   35.80
   2  11   1  517.55   27.50
   2  11   1  553.34   38.50
  -2  11  -1  520.85   39.20
   2  11   1  521.75   43.00
   2  11   1  570.04   31.40
  -3 -11  -1  179.98   32.70
   3 -11   1  190.38   28.60
  -3 -11  -1  142.39   17.80
   3 -11   1  166.48   23.40
  -3 -11  -1  136.49   24.10
   3 -11   1  158.28   12.70
  -3 -11  -1  195.98   23.00
   3  11   1  164.58   30.30
   3  11   1  171.58   21.00
   3  11   1  174.08   25.80
   3  11   1  144.89   13.80
  -3  11  -1  152.88   20.50
  -3  11  -1  147.79   29.20
   4 -11   1  255.57   31.50
  -4 -11  -1  264.87   34.40
   4 -11   1  248.48   33.70
  -4 -11  -1  279.77   23.80
   4 -11   1  262.77   23.90
  -4 -11  -1  339.17   46.90
   4  11   1  277.37   24.10
  -4  11  -1  290.57   30.50
   4  11   1  303.77   25.80
  -4  11  -1  245.48   21.90
   5 -11   1   42.20   12.80
  -5 -11  -1   71.89   27.80
  -5 -11  -1   51.19   32.80
  -5 -11  -1   33.10   12.10
   5 -11   1   57.89   11.70
  -5 -11  -1   49.80   15.30
  -5 -11  -1   81.09   24.30
  -5  11  -1   35.20    8.60
   5  11   1   42.20   10.10
   5  11   1   55.19   13.90
  -5  11  -1   53.39   18.90
  -6 -11  -1    4.20   39.00
  -6 -11  -1   17.50   10.20
  -6 -11  -1   10.00    9.70
   6 -11   1   14.20    8.20
   6  11   1    6.10    6.90
   6  11   1   23.00    9.10
   6 -12  -1  -14.70   29.50
  -6 -12   1  127.89   52.49
   6 -12  -1   41.80   15.30
   6 -12  -1   33.30   11.60
  -6 -12   1   45.50   19.60
   6  12  -1   16.30    7.00
   6  12  -1   30.50   12.70
  -6  12   1   23.30   32.70
  -6  12   1   21.60    9.50
  -5 -12   1   79.29   18.40
   5 -12  -1   77.99   17.50
   5 -12  -1   87.39   28.50
  -5 -12   1   87.09   23.90
  -5 -12   1  103.39   37.50
  -5 -12   1   90.19   32.00
  -5 -12   1   38.40   33.10
   5 -12  -1   93.29   19.70
  -5  12   1   59.49   14.80
  -5  12   1   81.29   31.10
   5  12  -1   95.29   18.90
   5  12  -1   68.39   12.90
  -4 -12   1  267.87   35.90
  -4 -12   1  342.97   48.60
   4 -12  -1  263.87   41.60
  -4 -12   1  277.67   25.20
   4 -12  -1  297.77   27.70
   4 -12  -1  277.27   34.30
   4 -12  -1  277.17   21.00
   4  12  -1  283.97   26.10
   4  12  -1  290.87   22.40
  -4  12   1  329.57   29.70
  -4  12   1  241.18   39.60
  -3 -12   1   36.90   17.80
  -3 -12   1   30.10   10.70
   3 -12  -1   18.50   14.70
   3 -12  -1   39.50    8.10
  -3 -12   1   37.30   10.40
  -3 -12   1   40.20    9.30
   3 -12  -1   18.20    8.80
  -3  12   1   54.99   14.40
   3  12  -1   41.40   17.50
   3  12  -1   24.80   10.60
  -3  12   1   12.60   17.40
   3  12  -1   31.90    7.40
   3  12  -1   32.80   10.10
   2 -12  -1  460.25   36.60
   2 -12  -1  491.35   24.60
  -2 -12   1  428.16   29.10
  -2 -12   1  405.66   41.80
  -2 -12   1  478.75   25.70
  -2 -12   1  369.16   33.20
   2 -12  -1  457.35   43.60
   2  12  -1  465.35   24.70
   2  12  -1  474.25   43.40
   2  12  -1  532.65   38.80
   2  12  -1  405.76   28.30
   1 -12  -1  367.06   31.40
  -1 -12   1  311.17   18.00
  -1 -12   1  311.87   28.40
  -1 -12   1  308.27   32.70
   1 -12  -1  318.87   34.30
   1 -12  -1  314.27   18.00
  -1 -12   1  296.27   22.50
  -1  12   1  322.67   19.00
   1  12  -1  309.17   27.90
   1  12  -1  345.47   18.50
  -1  12   1  293.37   26.90
  -1  12   1  317.37   33.50
   1  12  -1  297.47   38.40
   0 -12   1  887.51   57.09
   0 -12   1  685.23   38.70
   0 -12  -1  789.02   34.10
   0 -12   1  775.32   32.50
   0 -12   1  835.92   48.50
   0 -12  -1  778.52   55.79
   0 -12  -1  815.92   49.50
   0  12  -1  749.53   35.80
   0  12   1  777.92   34.30
   0  12   1  782.52   47.60
   0  12  -1  817.22   53.79
   0  12  -1  819.82   47.30
   0  12   1  788.92   54.29
   1 -12   1   22.20   11.60
  -1 -12  -1   27.50    7.20
  -1 -12  -1   31.20   16.50
  -1 -12  -1   36.20   11.60
   1 -12   1   42.80    6.20
  -1 -12  -1   42.30    7.70
   1 -12   1   40.80   12.20
   1  12   1   50.59   13.90
   1  12   1   58.79   17.40
  -1  12  -1   27.50   12.10
  -1  12  -1   44.50   11.70
   1  12   1   36.00    6.10
  -2 -12  -1  233.38   35.90
  -2 -12  -1  277.57   21.10
  -2 -12  -1  266.67   33.00
   2 -12   1  263.07   35.20
   2 -12   1  298.37   16.60
   2 -12   1  276.87   26.00
   2  12   1  278.47   37.50
   2  12   1  300.17   27.90
   2  12   1  309.17   21.70
  -2  12  -1  262.77   33.50
  -2  12  -1  268.57   24.30
   2  12   1  256.07   17.70
  -3 -12  -1  177.68   34.40
  -3 -12  -1  191.08   28.40
   3 -12   1  170.58   13.40
   3 -12   1  193.38   31.50
  -3 -12  -1  169.58   15.80
  -3 -12  -1  162.88   22.00
   3 -12   1  147.99   23.30
   3  12   1  228.58   31.70
   3  12   1  217.88   36.20
   3  12   1  184.68   15.80
  -3  12  -1  141.19   20.30
   3  12   1  193.28   18.30
  -4 -12  -1   81.99   19.50
  -4 -12  -1   47.00   10.80
   4 -12   1   66.89   15.00
  -4 -12  -1  129.49   32.00
   4 -12   1  116.49   24.70
   4 -12   1   48.60   12.20
  -4  12  -1   68.99   13.90
   4  12   1   61.79   23.40
   4  12   1   76.09   19.20
   4  12   1   65.99   12.10
  -4  12  -1   45.20   19.20
   4  12   1   74.49   15.20
   5 -12   1   13.40    6.60
  -5 -12  -1   21.00   34.10
  -5 -12  -1    4.60    7.50
   5 -12   1   20.10    7.90
  -5 -12  -1   58.39   32.00
  -5  12  -1   33.70   18.30
   5  12   1   23.50    9.40
  -5  12  -1   38.10    9.50
   5  12   1   29.90    8.90
  -6 -12  -1  -32.60   43.70
  -6 -12  -1   -4.10    3.40
   6  12   1    6.90    7.00
   6  12   1    6.80    5.70
   6 -13  -1   12.00    8.00
   6 -13  -1   14.70   33.30
   6 -13  -1   10.60    7.90
  -6 -13   1  -42.10   48.90
   6  13  -1   23.60    8.90
  -6  13   1  -28.60   32.10
   6  13  -1   14.10    8.30
  -6  13   1    6.70    6.30
  -5 -13   1   10.00   26.60
  -5 -13   1   47.00   34.40
   5 -13  -1   19.90    8.80
  -5 -13   1    2.00    7.70
   5 -13  -1   11.70    7.90
  -5 -13   1    2.80    4.20
   5 -13  -1   41.60   28.90
   5 -13  -1   12.40    8.40
  -5  13   1   28.90   11.00
  -5  13   1   49.99   27.50
   5  13  -1   16.50    7.10
   5  13  -1   22.50    9.40
  -4 -13   1   43.50   25.70
   4 -13  -1   17.00    5.70
   4 -13  -1    4.20    4.70
  -4 -13   1   17.50   10.70
   4 -13  -1    5.00    6.20
   4 -13  -1   36.30   23.50
  -4 -13   1   11.50    7.20
  -4  13   1   -9.00   18.80
   4  13  -1   30.80   10.90
  -4  13   1    6.30    6.30
   4  13  -1    7.50    4.10
  -3 -13   1  159.98   34.70
  -3 -13   1  205.98   17.40
   3 -13  -1  199.98   29.80
   3 -13  -1  195.88   15.50
  -3 -13   1  188.18   29.40
  -3 -13   1  140.59   19.00
   3 -13  -1  196.78   37.00
   3  13  -1  171.88   33.90
   3  13  -1  128.89   18.40
  -3  13   1  199.08   35.40
   3  13  -1  159.18   14.80
   3  13  -1  189.98   30.60
  -3  13   1  232.88   31.00
   2 -13  -1   52.59   14.50
  -2 -13   1   72.69   13.10
  -2 -13   1   75.89   17.80
  -2 -13   1  108.19   27.60
  -2 -13   1   40.60    8.70
   2 -13  -1   87.69   11.50
   2 -13  -1   39.30   19.00
   2  13  -1   67.29    9.40
   2  13  -1   60.29   11.70
   2  13  -1   72.09   17.00
   2  13  -1  103.09   23.70
   1 -13  -1 1466.95   85.39
  -1 -13   1 1499.25   56.99
  -1 -13   1 1549.54   76.89
  -1 -13   1 1461.95   65.29
   1 -13  -1 1542.25   78.29
   1 -13  -1 1430.66   56.39
  -1 -13   1 1415.16   82.59
  -1  13   1 1383.66   57.29
  -1  13   1 1459.35   73.99
   1  13  -1 1529.15   83.49
   1  13  -1 1468.05   56.39
  -1  13   1 1353.56   80.49
   1  13  -1 1528.85   75.39
   0 -13  -1  199.18   14.10
   0 -13   1  171.58   16.90
   0 -13   1  210.88   29.30
   0 -13   1  247.88   35.50
   0 -13  -1  251.67   33.00
   0 -13  -1  276.87   45.60
   0 -13   1  210.18   13.40
   0  13   1  190.88   32.20
   0  13  -1  210.38   31.90
   0  13  -1  219.08   13.90
   0  13   1  214.78   29.10
   0  13  -1  222.68   29.30
   0  13   1  204.88   14.50
   1 -13   1  245.28   14.70
  -1 -13  -1  354.16   45.50
  -1 -13  -1  200.88   29.10
   1 -13   1  293.27   39.60
  -1 -13  -1  256.57   20.30
  -1 -13  -1  236.28   16.50
   1 -13   1  271.57   32.30
  -1  13  -1  302.87   26.80
   1  13   1  227.88   34.90
  -1  13  -1  267.07   15.80
  -1  13  -1  183.08   30.20
   1  13   1  253.97   16.80
   1  13   1  253.87   31.50
  -2 -13  -1  307.47   44.40
   2 -13   1  287.87   34.00
   2 -13   1  333.07   36.30
   2 -13   1  287.07   17.20
  -2 -13  -1  299.17   22.80
  -2 -13  -1  334.37   21.50
  -2 -13  -1  365.66   33.20
  -2  13  -1  250.57   34.20
  -2  13  -1  315.27   27.20
   2  13   1  320.57   30.10
   2  13   1  321.87   23.50
   2  13   1  294.67   40.30
  -3 -13  -1  427.26   27.30
  -3 -13  -1  380.36   51.19
   3 -13   1  376.46   22.70
   3 -13   1  410.46   49.10
   3 -13   1  423.76   34.70
  -3 -13  -1  488.95   39.80
  -3 -13  -1  425.46   29.40
   3  13   1  414.96   26.10
  -3  13  -1  408.46   31.70
  -3  13  -1  428.36   38.50
   3  13   1  407.96   36.20
   3  13   1  448.86   30.20
   3  13   1  399.06   58.79
  -4 -13  -1  144.69   27.40
   4 -13   1  149.88   17.50
   4 -13   1  109.39   20.40
  -4 -13  -1  120.49   18.40
  -4 -13  -1  149.39   36.20
   4 -13   1  167.38   31.50
   4 -13   1  112.99   19.70
   4  13   1  156.88   19.70
   4  13   1  105.29   17.50
  -4  13  -1  147.59   21.20
  -4  13  -1  145.79   27.90
   5 -13   1   15.50    9.60
   5 -13   1    4.20    3.70
  -5 -13  -1    3.00    6.90
   5 -13   1    8.20    6.00
  -5  13  -1   30.80   20.80
   5  13   1    6.50    6.20
   5  13   1    1.50    3.20
  -5  13  -1   18.50    7.60
   5 -14  -1   33.80   12.90
  -5 -14   1   62.09   21.10
   5 -14  -1   39.90   29.00
  -5 -14   1  125.19   43.00
   5 -14  -1   39.90   13.30
  -5 -14   1   29.70   10.60
   5 -14  -1   34.70    9.50
  -5  14   1   91.09   32.30
   5  14  -1   52.49   16.10
   5  14  -1   38.30    9.80
  -5  14   1   54.59   15.60
  -4 -14   1   49.80   29.30
  -4 -14   1   13.50   24.60
  -4 -14   1   51.49   16.20
  -4 -14   1   35.50   11.40
   4 -14  -1   46.60   10.30
   4 -14  -1   35.90   12.10
   4 -14  -1   29.60   26.10
   4 -14  -1   40.50   14.70
  -4 -14   1   26.00   13.30
   4  14  -1   30.10   10.80
   4  14  -1   24.20    7.10
  -4  14   1   34.50   12.50
  -4  14   1   26.40   20.80
   3 -14  -1   65.99   18.10
  -3 -14   1   66.99   14.00
   3 -14  -1   60.89   24.30
  -3 -14   1   53.39   10.80
  -3 -14   1   57.59   26.50
   3 -14  -1   57.09   10.00
  -3 -14   1   63.79   18.70
   3  14  -1   56.09   12.20
   3  14  -1   56.69   10.90
  -3  14   1   43.50   21.10
   3  14  -1  131.59   36.60
   3  14  -1   90.19   21.00
  -3  14   1   66.69   16.50
   2 -14  -1    0.60    3.80
  -2 -14   1    5.20    4.10
  -2 -14   1    4.90    2.90
   2 -14  -1    8.10   15.70
  -2 -14   1   11.50    8.20
   2 -14  -1    6.70    3.00
  -2 -14   1   14.60   16.20
   2  14  -1    5.90    6.50
   2  14  -1   -6.70   14.10
  -2  14   1    1.70   13.40
   2  14  -1    5.30    3.20
  -2  14   1   13.00    8.00
   2  14  -1   13.10    5.70
   1 -14  -1  666.23   31.30
   1 -14  -1  687.83   56.49
   1 -14  -1  657.83   47.70
  -1 -14   1  707.63   48.30
  -1 -14   1  604.14   51.89
  -1 -14   1  656.73   31.30
  -1 -14   1  684.13   44.60
   1  14  -1  540.45   49.10
   1  14  -1  646.64   45.60
  -1  14   1  752.92   55.99
  -1  14   1  751.42   48.10
   1  14  -1  661.13   31.00
  -1  14   1  662.03   32.30
   0 -14   1  561.54   26.10
   0 -14  -1  442.26   38.60
   0 -14   1  527.55   33.10
   0 -14   1  497.05   46.40
   0 -14  -1  532.15   48.80
   0 -14  -1  590.94   34.00
   0 -14  -1  527.95   26.90
   0 -14   1  493.05   40.10
   0  14  -1  544.35   26.20
   0  14   1  550.34   48.10
   0  14  -1  586.74   41.10
   0  14   1  544.65   40.80
   0  14   1  587.84   28.20
   0  14  -1  529.95   46.30
   1 -14   1 1264.77   77.39
  -1 -14  -1 1332.97   82.39
  -1 -14  -1 1355.86   53.69
  -1 -14  -1 1279.77   71.59
  -1 -14  -1 1250.57   58.69
   1 -14   1 1248.68   68.79
   1 -14   1 1385.36   50.19
  -1  14  -1 1195.88   49.99
   1  14   1 1140.49   75.79
  -1  14  -1 1328.37   68.49
  -1  14  -1 1197.78   73.59
   1  14   1 1232.88   52.29
   1  14   1 1393.66   71.89
  -2 -14  -1  218.78   32.40
   2 -14   1  174.28   26.70
  -2 -14  -1  175.98   35.00
   2 -14   1  178.58   32.30
  -2 -14  -1  192.08   15.90
  -2 -14  -1  163.68   24.70
   2 -14   1  161.38   12.40
  -2  14  -1  209.98   27.40
   2  14   1  175.38   14.70
   2  14   1  146.19   30.30
  -2  14  -1  134.89   26.60
   3 -14   1  326.27   31.40
  -3 -14  -1  365.46   44.40
  -3 -14  -1  343.47   24.80
   3 -14   1  346.97   21.20
  -3 -14  -1  410.56   29.10
  -3 -14  -1  355.86   50.89
   3  14   1  333.77   26.60
  -3  14  -1  432.86   42.00
   3  14   1  380.36   43.40
  -3  14  -1  341.87   29.80
   3  14   1  399.86   25.30
   3  14   1  303.67   45.20
   4 -14   1   86.09   12.70
  -4 -14  -1   98.89   18.30
   4 -14   1   84.19   18.70
   4 -14   1   74.19   17.30
   4 -14   1   77.59   26.30
  -4 -14  -1  115.39   36.60
  -4  14  -1   86.69   17.30
   4  14   1   89.59   16.80
   4  14   1   52.59   11.10
   5 -14   1  168.98   23.80
  -5 -14  -1  164.78   47.20
  -5 -14  -1  136.19   29.40
   5 -14   1  135.69   18.70
   5 -14   1  140.69   25.30
  -5 -14  -1  158.88   45.40
   5  14   1  167.48   26.60
   5  14   1  190.58   24.40
  -5  14  -1  148.99   21.20
  -5  14  -1  115.29   30.00
  -5 -15   1    1.50    4.00
  -5 -15   1    0.30   33.30
  -5 -15   1   26.40   41.50
  -5 -15   1    1.60    7.10
   5 -15  -1  -16.40   30.00
   5 -15  -1    2.00    3.20
   5 -15  -1   11.20    9.40
   5 -15  -1   10.90    7.80
   5  15  -1   10.30    5.60
   5  15  -1    3.20    5.20
  -5  15   1   13.90   31.10
  -5  15   1   -2.00    4.00
   4 -15  -1   77.89   31.50
  -4 -15   1   66.59   22.90
   4 -15  -1   50.59    9.80
   4 -15  -1   56.99   18.10
   4 -15  -1   70.39   15.50
  -4 -15   1   55.89   32.80
  -4  15   1   79.59   29.60
   4  15  -1   64.39   14.50
  -4  15   1   58.59   16.30
   4  15  -1   56.89   11.40
   3 -15  -1   11.20    4.80
  -3 -15   1   10.70    6.70
   3 -15  -1   10.20    9.50
  -3 -15   1   25.20   12.40
  -3 -15   1   20.70    6.80
   3 -15  -1  -13.80   18.50
  -3  15   1   26.40   21.90
   3  15  -1   15.20    6.30
   3  15  -1  -13.50   18.40
  -3  15   1    3.50    5.80
   3  15  -1   14.20    9.70
  -2 -15   1  480.95   33.10
   2 -15  -1  439.16   40.00
  -2 -15   1  513.35   28.30
   2 -15  -1  461.85   29.20
  -2 -15   1  589.14   55.49
   2 -15  -1  441.96   47.60
  -2 -15   1  446.86   40.20
   2  15  -1  455.45   39.70
  -2  15   1  480.65   39.20
  -2  15   1  448.06   46.40
   2  15  -1  477.35   26.80
   2  15  -1  461.05   48.50
  -1 -15   1   33.50   21.30
   1 -15  -1   66.19   23.60
   1 -15  -1   46.30   15.00
  -1 -15   1   65.09   14.30
   1 -15  -1   54.49    8.20
  -1 -15   1   58.79   16.70
  -1 -15   1   63.79    9.90
  -1  15   1   46.80   14.80
   1  15  -1   38.20   13.20
   1  15  -1   31.80   19.60
  -1  15   1  113.69   28.30
   1  15  -1   52.89    8.10
   0 -15   1  317.57   45.00
   0 -15   1  345.87   26.50
   0 -15  -1  347.47   30.70
   0 -15   1  374.26   20.30
   0 -15  -1  444.36   44.20
   0 -15   1  346.77   33.40
   0 -15  -1  368.26   43.80
   0  15  -1  330.77   19.70
   0  15   1  338.27   32.10
   0  15   1  380.86   22.00
   0  15   1  380.56   41.50
   0  15  -1  354.96   32.80
   1 -15   1   34.10    6.20
  -1 -15  -1   22.80    9.80
   1 -15   1   41.50   13.70
   1 -15   1   37.00   19.00
  -1 -15  -1   40.20    8.20
  -1 -15  -1   19.30   18.90
  -1 -15  -1   32.50   10.80
   1  15   1   40.40    7.40
   1  15   1   27.90   12.30
  -1  15  -1   38.70    7.30
  -1  15  -1   61.69   21.50
   1  15   1   17.00   16.50
  -1  15  -1   52.29   14.50
   2 -15   1  622.54   46.00
   2 -15   1  631.44   29.30
  -2 -15  -1  601.44   57.79
  -2 -15  -1  600.24   33.10
  -2 -15  -1  601.64   36.80
  -2 -15  -1  474.65   44.10
   2 -15   1  638.24   54.39
  -2  15  -1  571.04   41.90
   2  15   1  648.74   32.90
  -2  15  -1  580.34   48.80
   2  15   1  650.73   48.20
   2  15   1  553.54   52.79
   3 -15   1   14.20   19.10
  -3 -15  -1    9.70    4.50
  -3 -15  -1   10.90    9.30
  -3 -15  -1   -3.90   19.70
   3 -15   1   18.30    5.90
  -3 -15  -1    4.10    4.20
   3 -15   1   11.90    8.10
  -3  15  -1   19.60    8.40
   3  15   1   14.10    9.90
   3  15   1   18.10    5.60
  -3  15  -1    9.50   18.50
   3  15   1    7.60    5.10
   3  15   1   19.40   21.10
  -4 -15  -1  332.57   29.00
   4 -15   1  365.16   24.30
  -4 -15  -1  439.36   31.00
   4 -15   1  360.36   42.00
  -4 -15  -1  351.46   56.99
  -4 -15  -1  411.26   49.20
   4 -15   1  407.16   52.99
   4  15   1  397.46   28.10
   4  15   1  357.06   32.20
   4  15   1  435.76   58.19
  -4  15  -1  427.96   33.80
   4  15   1  417.06   49.50
  -4  15  -1  342.77   44.30
   5 -15   1    1.00    3.90
  -5 -15  -1  -19.10   32.30
   5 -15   1    3.30    3.60
  -5 -15  -1    5.10    5.80
   5 -15   1    3.40    5.50
  -5 -15  -1    8.10   35.30
  -5  15  -1   14.70    7.90
   5  15   1    8.20    6.10
  -5  15  -1   10.70   24.20
   5  15   1    4.50    5.40
  -5 -16   1  131.29   49.90
  -5 -16   1  107.19   28.80
  -5 -16   1  155.48   50.09
   5 -16  -1   96.19   22.80
   5 -16  -1   61.29   42.40
   5 -16  -1  133.79   26.90
   5 -16  -1  131.59   19.20
   5  16  -1  145.39   26.70
  -5  16   1  102.49   22.40
  -5  16   1  148.99   40.30
   5  16  -1  135.79   21.10
   4 -16  -1    2.90    3.40
   4 -16  -1   -2.40    3.30
   4 -16  -1    1.10    3.70
  -4 -16   1    3.00    4.10
  -4 -16   1    2.40    3.40
   4 -16  -1  -13.00   27.30
  -4 -16   1    4.80   27.30
  -4  16   1    2.30    5.90
  -4  16   1   14.60   21.80
   4  16  -1    6.40    4.80
   4  16  -1    6.60    6.20
   3 -16  -1  949.71   64.69
  -3 -16   1  918.21   53.19
   3 -16  -1  935.91   76.19
  -3 -16   1  996.00   67.09
  -3 -16   1  834.62   75.89
  -3 -16   1  865.01   46.60
   3 -16  -1  973.30   44.70
   3  16  -1 1055.99   79.19
  -3  16   1  934.61   70.99
   3  16  -1  983.70   66.49
   3  16  -1  968.20   53.89
   3  16  -1  992.60   47.00
  -3  16   1  960.10   61.09
  -2 -16   1   61.29   13.40
   2 -16  -1   72.29   11.10
   2 -16  -1   33.60   23.10
   2 -16  -1   48.90   16.90
  -2 -16   1   68.29   27.80
  -2 -16   1   89.09   13.70
  -2 -16   1   38.50   13.70
   2  16  -1   60.39   10.90
   2  16  -1   61.59   25.10
  -2  16   1   84.79   19.90
  -2  16   1   68.79   24.70
  -1 -16   1  588.84   57.49
   1 -16  -1  596.24   48.80
  -1 -16   1  534.35   45.30
  -1 -16   1  631.54   39.70
  -1 -16   1  686.73   36.20
   1 -16  -1  612.54   58.19
  -1  16   1  595.74   53.59
  -1  16   1  656.03   33.10
   1  16  -1  619.44   54.29
   1  16  -1  723.73   50.59
  -1  16   1  715.73   58.49
   1  16  -1  648.14   31.70
   0 -16  -1   28.60   20.60
   0 -16   1   34.80    6.60
   0 -16  -1   30.40    9.50
   0 -16   1   39.20   10.90
   0 -16  -1   31.00    7.70
   0 -16  -1   21.80   10.30
   0 -16   1   48.00   14.70
   0  16   1   35.90   17.40
   0  16  -1   34.80    6.80
   0  16   1   38.70    8.20
   0  16   1   55.99   16.30
   0  16  -1   38.70   13.50
   0  16  -1   57.69   22.50
   1 -16   1  329.77   18.80
  -1 -16  -1  334.37   42.60
  -1 -16  -1  334.27   21.40
  -1 -16  -1  308.87   25.10
   1 -16   1  284.97   44.70
  -1 -16  -1  316.27   47.60
   1 -16   1  314.47   39.70
   1  16   1  304.27   38.90
  -1  16  -1  297.57   36.70
  -1  16  -1  282.07   18.60
   1  16   1  317.57   20.70
  -1  16  -1  299.27   42.40
   1  16   1  319.47   45.70
  -2 -16  -1  119.69   18.50
   2 -16   1   92.59   20.60
  -2 -16  -1  132.79   17.50
   2 -16   1  118.39   10.60
  -2 -16  -1  103.99   24.10
   2 -16   1  121.99   29.90
  -2 -16  -1   87.39   30.90
  -2  16  -1   96.99   20.10
   2  16   1   83.29   11.80
  -2  16  -1   84.69   23.40
   2  16   1  129.19   26.00
   2  16   1   90.29   27.00
   3 -16   1  123.79   11.90
  -3 -16  -1  131.89   20.70
  -3 -16  -1  117.49   36.80
   3 -16   1  108.09   31.00
   3 -16   1  148.89   27.20
  -3 -16  -1  114.49   15.10
  -3 -16  -1  149.99   29.20
   3  16   1  162.78   20.20
   3  16   1  154.98   29.10
   3  16   1  223.28   41.20
   3  16   1  145.09   20.80
  -3  16  -1  130.09   31.00
  -3  16  -1  128.49   30.70
   4 -16   1    1.70    2.50
   4 -16   1  -18.60   24.40
  -4 -16  -1    4.90    9.00
  -4 -16  -1   -0.20    2.10
  -4 -16  -1   10.70   30.10
   4 -16   1    2.90    6.40
  -4 -16  -1    0.10    2.10
   4  16   1    0.70    2.80
   4  16   1    5.70    8.60
   4  16   1    5.40    3.90
  -4  16  -1    8.60    7.50
  -4  16  -1   33.10   23.10
   4  16   1   30.80   25.70
  -5 -16  -1   -2.70   37.00
   5 -16   1    4.40    5.20
  -5 -16  -1   65.39   42.00
  -5 -16  -1   20.00   13.40
  -5 -16  -1   14.60    8.10
   5 -16   1   19.80    6.70
   5 -16   1   28.70   12.10
  -5  16  -1   11.10    7.80
   5  16   1   10.50    6.20
  -5  16  -1  -32.50   29.10
   5  16   1   15.40    8.80
   5 -17  -1    5.90    7.60
   5 -17  -1   -9.50   36.10
  -5 -17   1   36.40   45.00
   5 -17  -1    6.60    4.60
  -5  17   1   21.10   11.80
  -5  17   1   17.10   35.20
   5  17  -1    3.40    3.50
   5  17  -1    6.20    6.60
  -4 -17   1  142.49   23.30
   4 -17  -1  227.68   49.50
   4 -17  -1  186.38   21.50
  -4 -17   1  184.08   48.10
   4 -17  -1  163.88   32.30
  -4 -17   1  139.29   29.70
   4 -17  -1  225.78   33.70
  -4  17   1  181.88   43.20
   4  17  -1  194.98   23.10
   4  17  -1  177.88   26.50
  -4  17   1  150.78   27.60
   3 -17  -1   -4.90    2.00
   3 -17  -1   46.30   25.40
   3 -17  -1    3.00    2.90
  -3 -17   1   -4.10    1.90
  -3 -17   1    4.00    3.40
  -3 -17   1  -18.90   25.20
  -3 -17   1   -0.60    2.10
   3  17  -1   -3.10    3.80
  -3  17   1  -27.70   17.80
   3  17  -1    1.40    1.70
   3  17  -1   10.20   27.10
   3  17  -1    3.00    5.10
  -3  17   1    1.00    5.20
   2 -17  -1  803.12   38.80
  -2 -17   1  867.01   74.39
  -2 -17   1  764.92   47.30
  -2 -17   1  774.32   40.40
  -2 -17   1  879.61   62.09
   2 -17  -1  880.01   62.09
   2 -17  -1  914.01   74.39
   2  17  -1  823.72   70.49
   2  17  -1  808.92   39.80
  -2  17   1  736.33   54.09
  -2  17   1  875.61   68.29
   2  17  -1  808.62   58.79
  -1 -17   1  164.78   29.70
  -1 -17   1  167.18   14.20
  -1 -17   1  122.69   19.10
   1 -17  -1  216.18   39.10
   1 -17  -1  187.58   14.70
  -1 -17   1  162.18   34.40
   1  17  -1  144.89   34.00
   1  17  -1  154.78   28.60
  -1  17   1  235.08   39.60
  -1  17   1  166.78   14.80
  -1  17   1  234.88   34.80
   1  17  -1  183.78   14.60
   0 -17   1  788.62   56.69
   0 -17   1  814.02   36.80
   0 -17   1  733.53   45.20
   0 -17   1  818.22   66.79
   0 -17  -1  759.72   56.69
   0 -17  -1  734.03   65.99
   0 -17  -1  855.41   46.40
   0 -17  -1  780.82   37.80
   0  17   1  687.03   52.49
   0  17  -1  816.92   37.00
   0  17   1  775.12   37.90
   0  17  -1  849.52   56.39
   0  17   1  801.62   65.39
   0  17  -1  928.91   67.69
  -1 -17  -1   40.50   11.50
   1 -17   1   36.30   14.40
  -1 -17  -1    9.10    8.50
  -1 -17  -1   33.40   23.90
   1 -17   1   19.30   13.90
  -1 -17  -1   26.70    7.00
   1 -17   1   19.80    5.40
   1  17   1   37.50   13.70
   1  17   1   18.70    5.20
  -1  17  -1   11.10   17.10
   1  17   1   40.40   20.30
  -1  17  -1   10.10    8.20
  -1  17  -1   26.10    6.30
   2 -17   1  429.06   39.60
  -2 -17  -1  506.55   65.59
  -2 -17  -1  381.76   49.20
  -2 -17  -1  379.96   25.90
  -2 -17  -1  384.86   29.80
   2 -17   1  353.36   21.40
   2 -17   1  411.06   54.19
   2  17   1  392.86   25.20
   2  17   1  341.27   51.79
  -2  17  -1  368.76   49.70
   2  17   1  345.07   42.70
  -2  17  -1  409.36   51.99
  -3 -17  -1   38.10   23.00
   3 -17   1   57.29   16.70
  -3 -17  -1   59.89   12.80
   3 -17   1   49.80    9.50
  -3 -17  -1   81.79   22.60
  -3 -17  -1   62.99   14.50
   3 -17   1   47.40   29.40
  -3  17  -1    3.80   22.90
   3  17   1   68.59   20.20
   3  17   1   28.10   28.10
  -3  17  -1   39.20   17.10
   3  17   1   34.50    8.00
   4 -17   1  121.09   34.70
   4 -17   1  126.49   25.40
   4 -17   1   76.29   12.00
  -4 -17  -1  104.19   25.90
  -4 -17  -1  111.49   40.80
  -4 -17  -1   84.19   15.90
   4  17   1   79.79   22.00
   4  17   1   70.19   35.10
  -4  17  -1   65.19   16.90
   4  17   1   78.39   13.60
   4  17   1  139.69   23.50
  -4  17  -1   99.69   31.10
  -5 -17  -1   -2.50    3.00
  -5 -17  -1  -25.60   43.50
   5 -17   1    4.30    5.40
   5 -17   1    7.40    7.70
  -5 -17  -1    1.60    4.10
   5 -17   1   -3.80    2.10
  -5  17  -1  -53.69   33.10
   5  17   1   -0.90    2.20
   5  17   1    2.90    4.70
  -5  17  -1    8.10    7.50
   5 -18  -1   24.70   12.00
   5 -18  -1   36.70   44.60
   5 -18  -1   19.60   13.10
  -5 -18   1   -9.70   52.59
   5  18  -1   16.90    9.80
  -5  18   1   26.80   13.40
  -5  18   1   -2.40   40.60
   5  18  -1   32.40   11.00
  -4 -18   1    0.30    3.10
  -4 -18   1    4.10   36.80
   4 -18  -1    6.30    4.40
   4 -18  -1   -8.30   31.80
   4 -18  -1   -4.20    4.00
  -4 -18   1    5.80    8.00
  -4  18   1    3.10    6.00
   4  18  -1    2.90    4.70
   4  18  -1    3.00    3.60
  -3 -18   1   -2.90    3.70
   3 -18  -1   11.70    5.00
  -3 -18   1    5.40    3.90
   3 -18  -1   19.90   12.30
  -3 -18   1    5.70   29.40
   3 -18  -1   42.70   27.10
  -3  18   1   12.20   22.50
   3  18  -1    5.70    3.90
   3  18  -1    0.70    5.60
   3  18  -1   28.00   29.40
  -3  18   1   -0.70    3.40
  -2 -18   1   95.49   18.40
   2 -18  -1  114.19   26.10
  -2 -18   1   82.89   22.50
   2 -18  -1   51.39   26.50
   2 -18  -1   73.89   11.80
  -2 -18   1  132.79   34.80
  -2 -18   1  103.69   15.20
   2  18  -1  129.59   36.20
   2  18  -1   91.39   13.90
  -2  18   1   87.59   21.40
  -2  18   1   74.49   27.80
   2  18  -1   98.49   23.30
  -1 -18   1  149.29   28.90
  -1 -18   1  137.99   13.10
   1 -18  -1  123.79   14.30
   1 -18  -1  152.38   30.00
  -1 -18   1  118.69   21.00
   1 -18  -1  195.58   40.20
  -1 -18   1  169.08   38.40
   1  18  -1  137.99   12.80
   1  18  -1  177.18   37.50
  -1  18   1  150.58   14.20
  -1  18   1  135.39   26.50
   1  18  -1   95.79   23.00
   0 -18   1   -4.00    1.20
   0 -18   1   -2.10   14.40
   0 -18   1   -1.30    1.70
   0 -18   1   -1.20    1.10
   0 -18  -1  -12.00   14.20
   0 -18  -1    6.70    7.90
   0 -18  -1   -1.70    0.80
   0 -18  -1   -0.20    1.70
   0  18  -1  -28.90   15.40
   0  18  -1    2.70    6.20
   0  18   1    0.00    5.10
   0  18   1  -12.50   17.70
   0  18  -1    0.80    1.30
   0  18   1    0.30    1.90
  -1 -18  -1  274.57   47.90
  -1 -18  -1  245.98   23.90
   1 -18   1  335.37   52.49
   1 -18   1  232.48   36.20
   1 -18   1  268.07   18.30
  -1 -18  -1  282.07   41.60
  -1 -18  -1  297.87   21.20
   1  18   1  268.57   20.00
  -1  18  -1  358.76   43.60
  -1  18  -1  314.07   45.40
  -1  18  -1  282.57   19.10
   1  18   1  316.27   42.50
   1  18   1  330.17   50.69
  -2 -18  -1  271.47   50.29
   2 -18   1  267.87   48.20
  -2 -18  -1  317.97   45.30
   2 -18   1  229.38   36.00
  -2 -18  -1  254.97   21.20
  -2 -18  -1  299.87   26.30
   2 -18   1  262.07   17.90
   2  18   1  322.67   43.10
   2  18   1  288.27   21.40
   2  18   1  249.78   50.09
  -3 -18  -1    1.70    3.00
  -3 -18  -1   14.60    6.90
  -3 -18  -1  -11.80   27.30
   3 -18   1   16.40   24.10
   3 -18   1   13.20    4.90
   3 -18   1   16.90   11.70
  -3 -18  -1   -0.80    4.80
  -3  18  -1   17.30   23.80
   3  18   1   39.70   28.70
  -3  18  -1    3.90    5.40
   3  18   1   12.00    5.20
   3  18   1    4.90    9.10
  -4 -18  -1   54.99   39.80
   4 -18   1   30.60    7.70
   4 -18   1   59.89   34.10
   4  18   1   14.50    7.90
   4  18   1   25.20    7.90
   4  18   1  -33.00   30.90
  -4  18  -1   12.70    8.60
  -4  18  -1   44.90   27.90
  -5 -18  -1   -2.00   52.29
   5 -18   1   81.89   20.80
   5 -18   1   79.39   18.90
   5 -18   1   93.59   15.20
   5  18   1   58.79   16.00
  -5  18  -1  100.49   20.40
   5  18   1   85.99   16.70
  -4 -19   1   34.30   12.80
   4 -19  -1   22.80   38.50
  -4 -19   1   29.80   38.60
   4 -19  -1   72.39   22.30
  -4  19   1   55.59   17.30
   4  19  -1   51.19   15.10
   4  19  -1   32.70   10.00
   3 -19  -1  123.19   16.80
   3 -19  -1  123.89   39.20
  -3 -19   1  124.09   38.20
  -3 -19   1  107.89   27.80
  -3 -19   1   93.99   17.10
  -3 -19   1  120.99   24.10
   3 -19  -1  126.09   28.10
   3  19  -1  143.29   19.50
   3  19  -1   63.19   35.10
   3  19  -1   83.19   23.20
  -3  19   1   79.19   33.10
  -3  19   1   99.29   23.60
  -2 -19   1   98.29   15.10
   2 -19  -1   93.39   13.80
   2 -19  -1  109.79   36.60
  -2 -19   1   35.10   32.50
   2 -19  -1   94.89   25.00
  -2 -19   1   93.79   24.30
   2  19  -1   97.89   13.50
  -2  19   1   73.89   21.30
   2  19  -1  100.39   32.60
  -2  19   1  122.79   33.40
   2  19  -1  100.29   24.30
  -1 -19   1  139.79   33.60
  -1 -19   1  131.19   19.80
   1 -19  -1  151.98   14.00
   1 -19  -1  179.38   49.99
  -1 -19   1  157.78   14.40
  -1 -19   1  182.08   34.00
   1 -19  -1  146.09   31.10
  -1  19   1  133.09   16.10
   1  19  -1  150.08   13.90
   1  19  -1  133.59   37.60
  -1  19   1  170.18   38.80
  -1  19   1  126.99   27.10
   1  19  -1  124.39   26.90
   0 -19  -1  138.49   29.10
   0 -19  -1  189.98   44.00
   0 -19  -1  166.58   15.20
   0 -19   1  147.39   38.50
   0 -19   1  194.28   26.30
   0 -19   1  158.68   14.00
   0 -19  -1  212.88   27.20
   0 -19   1  215.88   35.10
   0  19   1  187.58   16.10
   0  19  -1  224.58   41.80
   0  19   1  206.98   42.10
   0  19  -1  155.88   29.50
   0  19   1  212.38   35.30
   0  19  -1  170.98   14.50
   1 -19   1   51.99   29.20
  -1 -19  -1   68.49   12.10
  -1 -19  -1   43.10   11.40
   1 -19   1   43.00   15.80
   1 -19   1   75.39   11.00
  -1 -19  -1   65.49   32.00
  -1 -19  -1   51.29   17.50
  -1  19  -1   48.50   16.00
  -1  19  -1   80.29   26.70
   1  19   1   60.09   18.50
   1  19   1   45.70    8.90
  -1  19  -1   64.29   10.60
   1  19   1   48.30   27.50
   2 -19   1  309.07   20.30
  -2 -19  -1  338.87   29.10
  -2 -19  -1  291.37   44.50
   2 -19   1  281.97   42.00
  -2 -19  -1  387.46   72.09
  -2 -19  -1  312.67   24.10
   2 -19   1  265.27   48.30
   2  19   1  337.77   54.89
   2  19   1  325.17   23.60
   2  19   1  352.46   46.70
  -3 -19  -1   63.49   20.20
  -3 -19  -1   54.09   12.50
  -3 -19  -1   60.09   39.70
   3 -19   1   94.59   13.60
   3 -19   1   34.80   32.80
  -3  19  -1   29.20   24.90
  -3  19  -1   77.69   19.30
   3  19   1   95.39   15.90
  -4 -19  -1   39.30   12.60
   4 -19   1   30.90    8.00
  -4 -19  -1   -5.70   46.80
   4 -19   1   45.20   35.70
   4 -19   1   38.90   15.80
  -4  19  -1   73.39   34.60
  -4  19  -1   23.90   11.70
   4  19   1   37.20   10.40
   4 -20  -1   21.40   48.40
  -4 -20   1   36.70   46.00
   4 -20  -1   30.20   17.20
   4 -20  -1   59.89   12.00
  -4  20   1   34.90   14.70
   4  20  -1   36.30    9.40
   3 -20  -1  109.59   16.00
   3 -20  -1   98.49   43.70
  -3 -20   1   63.09   12.50
  -3 -20   1   77.89   40.80
  -3 -20   1   58.69   14.60
   3 -20  -1   81.99   25.20
  -3 -20   1  110.49   27.30
   3  20  -1   77.99   13.10
  -3  20   1   75.89   21.60
  -3  20   1  100.99   35.40
  -2 -20   1  139.39   17.40
  -2 -20   1  234.88   40.70
   2 -20  -1  227.08   40.50
   2 -20  -1  171.48   19.90
  -2 -20   1  101.29   42.60
   2 -20  -1  154.58   44.50
   2  20  -1  217.98   38.00
  -2  20   1  173.38   42.50
  -2  20   1  150.28   30.80
   2  20  -1  198.48   47.30
   2  20  -1  208.68   24.10
   1 -20  -1   87.49   24.20
   1 -20  -1  101.69   13.40
  -1 -20   1  115.09   38.20
  -1 -20   1   66.59   20.00
  -1 -20   1  107.59   15.50
  -1 -20   1   51.19   13.50
   1 -20  -1  170.38   43.20
  -1  20   1  142.69   29.70
   1  20  -1  163.08   32.40
  -1  20   1   75.79   33.80
  -1  20   1  102.79   14.40
   1  20  -1  150.68   38.60
   1  20  -1  124.69   16.30
   0 -20   1  112.89   27.70
   0 -20   1  149.29   38.60
   0 -20   1  149.19   13.80
   0 -20  -1  165.78   25.60
   0 -20  -1  166.38   15.40
   0 -20  -1  161.18   32.00
   0 -20  -1  107.49   36.70
   0 -20   1  146.99   22.70
   0  20   1  163.88   19.00
   0  20  -1  222.88   36.00
   0  20  -1  138.99   17.00
   0  20  -1  188.48   43.00
   0  20   1  184.18   40.10
   0  20   1  232.28   39.80
  -1 -20  -1  414.86   63.09
   1 -20   1  443.76   25.50
   1 -20   1  406.86   61.39
  -1 -20  -1  386.66   62.19
  -1 -20  -1  473.95   29.30
  -1 -20  -1  417.46   34.00
   1 -20   1  454.95   54.69
   1  20   1  507.65   29.90
   1  20   1  446.36   53.89
  -1  20  -1  458.55   27.00
   1  20   1  447.36   62.59
  -1  20  -1  457.95   61.39
   2 -20   1    6.30   26.30
  -2 -20  -1    4.40    3.80
   2 -20   1   11.40    4.50
  -2 -20  -1    2.10    3.70
   2 -20   1    5.60    8.70
  -2 -20  -1   23.30   32.70
  -2 -20  -1   21.00   14.50
  -2  20  -1    2.40   24.80
   2  20   1  -21.30   25.20
  -2  20  -1    1.10    3.50
   2  20   1    3.50    8.70
   2  20   1    7.70    5.20
  -3 -20  -1  123.19   47.40
   3 -20   1   89.59   24.50
  -3 -20  -1   96.39   16.80
   3 -20   1  139.19   47.70
   3 -20   1  103.39   14.20
  -3  20  -1  148.09   41.90
   3  20   1  106.59   17.30
  -3  20  -1  100.79   23.30
   4 -20   1   -3.30    2.60
   4 -20   1   30.00   43.60
   4 -20   1    0.70    2.50
  -4 -20  -1   -2.30    2.20
  -4 -20  -1   50.89   47.30
  -4  20  -1  -38.60   32.70
   4  20   1   10.70   39.60
  -4  20  -1    1.00    5.90
   4  20   1   -0.90    1.60
   4 -21  -1   44.30   10.10
   4 -21  -1   11.50   51.69
   4 -21  -1   64.29   20.70
  -4 -21   1   59.09   54.09
   4  21  -1  121.29   52.19
   4  21  -1   55.29   13.40
   3 -21  -1  233.58   19.40
   3 -21  -1  282.87   47.00
  -3 -21   1  195.38   23.70
  -3 -21   1  285.87   62.39
  -3 -21   1  215.98   31.30
   3 -21  -1  187.38   49.90
   3  21  -1  210.18   19.90
  -3  21   1  286.87   56.29
  -3  21   1  225.98   38.10
  -2 -21   1  186.98   22.30
   2 -21  -1  226.08   41.50
   2 -21  -1  134.99   44.40
  -2 -21   1  165.08   35.40
   2 -21  -1  165.58   18.90
  -2 -21   1  211.98   37.70
  -2  21   1  119.49   27.50
   2  21  -1  134.09   16.80
   2  21  -1  124.39   41.10
  -2  21   1  143.99   39.80
   2  21  -1  142.99   30.30
  -1 -21   1   26.40   14.10
   1 -21  -1   60.29   20.90
  -1 -21   1   46.30   32.70
   1 -21  -1   33.30    8.00
  -1 -21   1   39.20    8.80
   1 -21  -1   17.50   23.10
  -1  21   1   62.29   30.90
   1  21  -1   27.00   29.10
   1  21  -1   37.20    8.80
   1  21  -1   29.40   13.20
  -1  21   1   38.00   15.50
  -1  21   1   42.90    9.70
   0 -21  -1  254.27   20.30
   0 -21   1  303.57   56.79
   0 -21  -1  306.97   56.89
   0 -21   1  258.47   19.30
   0 -21  -1  271.67   43.70
   0 -21   1  285.57   45.10
   0  21  -1  272.37   20.00
   0  21  -1  327.07   55.89
   0  21   1  296.67   42.90
   0  21   1  269.97   52.79
   0  21  -1  289.17   42.90
   0  21   1  255.57   20.60
   1 -21   1  580.54   74.99
  -1 -21  -1  577.54   76.39
  -1 -21  -1  508.55   61.49
  -1 -21  -1  530.25   33.10
   1 -21   1  533.75   60.59
   1 -21   1  551.84   30.50
  -1  21  -1  571.14   50.49
   1  21   1  626.64   78.49
   1  21   1  621.74   34.90
  -1  21  -1  618.64   32.90
   1  21   1  481.05   56.99
  -1  21  -1  605.14   65.39
   2 -21   1  245.48   51.69
  -2 -21  -1  423.06   68.79
   2 -21   1  363.36   49.80
   2 -21   1  318.37   21.50
  -2 -21  -1  383.36   53.89
  -2  21  -1  274.87   55.29
  -2  21  -1  284.47   43.20
   2  21   1  355.86   49.20
   2  21   1  320.67   54.59
   2  21   1  358.16   25.70
  -3 -21  -1   19.20    8.90
   3 -21   1   81.19   42.90
   3 -21   1   18.10    6.10
  -3 -21  -1   36.00   34.20
  -3 -21  -1   24.40   15.70
   3 -21   1   19.90   13.10
  -3 -21  -1   14.00    8.40
  -3  21  -1   45.50   16.70
  -3  21  -1    2.10   28.20
   3  21   1   60.19   21.20
   3  21   1   35.10    9.90
   3  21   1  -13.30   35.30
   4 -21   1   50.89   19.10
   4 -21   1   66.29   50.99
  -4 -21  -1   33.90   53.69
   4 -21   1   45.80   10.10
   4  21   1    4.80   43.60
  -4  21  -1   66.39   20.90
  -4  21  -1   63.69   43.90
  -4 -22   1   10.10   56.29
   4 -22  -1   24.20    9.80
   4 -22  -1   89.79   61.59
   4  22  -1   -3.00   52.69
   4  22  -1   46.80   15.10
  -3 -22   1   84.69   22.20
  -3 -22   1   65.29   49.10
   3 -22  -1  105.59   45.20
  -3 -22   1   87.29   26.40
   3 -22  -1   64.99   22.40
  -3  22   1   48.80   44.00
   3  22  -1   55.49   20.40
   3  22  -1   67.19   12.70
   3  22  -1  131.89   49.30
  -3  22   1   76.19   36.60
   2 -22  -1   81.89   26.30
  -2 -22   1  122.49   19.20
   2 -22  -1  105.59   14.50
  -2 -22   1   90.19   19.40
   2 -22  -1   70.99   42.80
  -2 -22   1   83.49   26.50
  -2 -22   1  153.78   48.70
  -2  22   1  128.69   41.50
  -2  22   1   91.69   24.70
   2  22  -1   85.89   23.70
   2  22  -1  107.59   16.40
   2  22  -1  111.89   45.70
   1 -22  -1   10.50   12.20
   1 -22  -1   22.40   32.00
  -1 -22   1   18.20    8.50
  -1 -22   1   59.29   37.40
  -1 -22   1   19.20    6.60
   1 -22  -1   12.90    5.20
  -1  22   1   42.50   31.90
  -1  22   1   11.80   10.40
   1  22  -1   11.90   14.00
  -1  22   1    3.00    5.30
   1  22  -1    7.80   26.20
   0 -22   1  266.07   45.30
   0 -22   1  313.57   21.70
   0 -22   1  233.98   30.30
   0 -22   1  239.68   48.80
   0 -22  -1  343.97   63.69
   0 -22  -1  256.47   35.40
   0 -22  -1  270.57   21.50
   0 -22  -1  258.17   44.10
   0  22   1  265.87   42.30
   0  22   1  198.78   50.79
   0  22   1  310.17   23.00
   0  22  -1  250.47   40.70
   0  22  -1  291.47   21.30
   0  22  -1  294.67   56.69
   1 -22   1   53.79   15.40
  -1 -22  -1  -27.30   31.90
   1 -22   1   21.60   14.90
   1 -22   1  -44.30   28.00
  -1 -22  -1   35.00    8.90
   1 -22   1   53.69   10.50
  -1 -22  -1   35.30   18.10
  -1  22  -1   19.70   13.80
   1  22   1   55.19   38.30
   1  22   1   58.49   20.90
  -1  22  -1   40.50    9.20
   1  22   1   47.10   11.10
   2 -22   1  271.27   19.80
  -2 -22  -1  261.07   60.99
  -2 -22  -1  246.08   46.20
   2 -22   1  397.76   66.89
  -2 -22  -1  264.57   23.40
  -2 -22  -1  166.08   32.10
   2 -22   1  267.27   45.80
   2  22   1  309.67   62.09
   2  22   1  293.47   23.30
  -2  22  -1  209.88   48.40
   2  22   1  226.18   39.70
  -2  22  -1  271.37   42.00
  -3 -22  -1   -1.50   45.30
   3 -22   1   -0.70    1.20
   3 -22   1  -19.10   36.60
  -3 -22  -1   -2.60    1.60
  -3 -22  -1   -1.90    3.70
   3 -22   1   -2.40    4.40
   3  22   1    3.90    3.80
   3  22   1   13.90   11.20
  -3  22  -1    2.20    6.20
  -3  22  -1   -2.40   31.50
   3  22   1  -27.30   40.00
  -4 -22  -1  118.09   61.49
   4 -22   1   61.09   58.29
   4 -22   1  108.39   19.20
   4  22   1  144.59   65.79
  -4  22  -1   28.90   44.30
   4  22   1  144.39   22.20
   3 -23  -1   67.69   45.50
   3 -23  -1   66.59   11.80
  -3 -23   1   25.10   16.70
   3 -23  -1   48.50   21.30
  -3 -23   1   73.89   53.89
   3  23  -1   91.69   16.60
   3  23  -1   23.80   39.60
   3  23  -1   60.59   21.30
   2 -23  -1   84.09   14.70
   2 -23  -1   68.99   24.40
  -2 -23   1   66.39   22.90
   2 -23  -1   67.19   45.30
  -2 -23   1   50.39   49.40
  -2 -23   1   47.90   14.70
  -2 -23   1   68.69   14.20
   2  23  -1   65.79   37.70
  -2  23   1   94.39   41.00
   2  23  -1   60.99   12.10
   2  23  -1   62.39   21.10
   1 -23  -1  186.08   29.30
  -1 -23   1  108.69   20.50
  -1 -23   1  148.09   35.20
   1 -23  -1  118.59   32.80
  -1 -23   1   58.19   43.10
  -1 -23   1  154.48   20.10
   1 -23  -1  143.39   18.10
   1 -23  -1  163.98   49.90
  -1  23   1  127.59   43.20
  -1  23   1  171.58   35.00
   1  23  -1  157.48   48.40
   1  23  -1  127.39   31.30
   1  23  -1  142.09   19.40
  -1  23   1  153.88   19.20
   0 -23  -1   68.89   40.80
   0 -23   1   46.90   33.80
   0 -23  -1   44.70   10.50
   0 -23  -1   81.89   19.20
   0 -23   1   53.19   14.20
   0 -23  -1   71.09   23.90
   0 -23   1   42.30   20.10
   0 -23   1   68.59   12.10
   0  23   1  -20.40   33.40
   0  23  -1   32.30   36.00
   0  23   1   53.49   11.70
   0  23  -1   52.19   20.40
   0  23  -1   73.19   12.50
   0  23   1   34.70   15.10
  -1 -23  -1   87.69   26.40
   1 -23   1  113.39   22.40
  -1 -23  -1  108.39   20.20
   1 -23   1  129.79   16.70
   1 -23   1   99.39   29.50
  -1 -23  -1  111.69   46.30
  -1 -23  -1  127.19   18.20
  -1  23  -1  136.09   30.30
   1  23   1  109.99   16.10
   1  23   1  140.79   32.40
  -1  23  -1  118.09   41.80
   1  23   1  144.19   47.90
  -2 -23  -1    0.40    4.40
   2 -23   1   11.10   36.90
   2 -23   1    6.70    4.00
  -2 -23  -1    2.20    3.80
  -2 -23  -1  -41.00   28.10
   2 -23   1    4.70    8.80
  -2 -23  -1   -3.90    3.70
  -2  23  -1    4.40    8.40
  -2  23  -1   -3.40   30.90
   2  23   1    2.20    7.30
   2  23   1   35.50   43.20
   2  23   1   22.30    8.20
   3 -23   1   34.90    8.60
  -3 -23  -1   56.39   53.89
   3 -23   1   36.30   46.50
   3 -23   1   13.10   12.50
  -3  23  -1  -10.20   40.80
   3  23   1   44.60   41.40
   3  23   1   29.00    9.40
   3 -24  -1  -17.20   56.69
   3 -24  -1   -0.70    1.50
  -3 -24   1   32.50   60.09
   3  24  -1   -7.10   51.59
   3  24  -1   -2.50    1.20
   2 -24  -1   40.90   10.20
   2 -24  -1  -15.30   43.20
  -2 -24   1   29.60   17.60
  -2 -24   1  -37.40   46.20
  -2 -24   1   49.10   11.90
   2  24  -1   38.40   10.60
  -2  24   1    2.50   40.60
  -2  24   1   70.69   23.00
   2  24  -1   84.09   24.90
   2  24  -1   44.40   47.40
  -1 -24   1    3.30    3.90
   1 -24  -1  -37.30   39.40
  -1 -24   1   -9.00   30.10
   1 -24  -1    5.30    8.80
  -1 -24   1   -3.60    2.60
   1  24  -1   -0.20    5.80
   1  24  -1    4.50    3.80
  -1  24   1  -51.89   37.30
   1  24  -1  -20.90   37.20
  -1  24   1    2.90    5.90
  -1  24   1    5.70    4.70
   0 -24  -1  106.39   31.50
   0 -24   1  104.29   15.30
   0 -24   1  203.18   56.29
   0 -24   1  104.89   29.90
   0 -24  -1  147.29   53.89
   0 -24  -1  113.39   18.20
   0 -24  -1   85.59   18.70
   0  24   1  131.69   32.70
   0  24  -1  110.69   16.20
   0  24   1  128.19   41.40
   0  24   1  106.39   16.00
   0  24  -1  147.99   33.20
   0  24  -1   87.59   44.70
   1 -24   1   -3.90    3.40
   1 -24   1  -17.70   39.40
  -1 -24  -1   -0.50    2.80
  -1 -24  -1   -4.10    2.60
   1 -24   1    3.10    2.80
  -1 -24  -1    4.00    4.30
  -1  24  -1  -25.40   34.90
   1  24   1   11.30   11.10
   1  24   1  -70.19   35.70
  -1  24  -1    2.10    7.00
   1  24   1   -0.30    1.50
  -2 -24  -1  150.88   51.89
  -2 -24  -1  250.07   44.20
   2 -24   1  110.79   28.50
   2 -24   1  177.18   16.10
  -2 -24  -1  177.18   41.10
   2 -24   1   82.69   49.00
   2  24   1  163.78   20.30
  -2  24  -1  222.38   54.09
  -2  24  -1  193.98   38.00
   3 -24   1   14.80    6.00
   3 -24   1  -23.30   56.09
   3  24   1   22.30   12.40
  -3  24  -1   38.90   43.10
   3  24   1    6.30   60.79
  -2 -25   1    8.90   13.50
   2 -25  -1   57.29   53.59
   2 -25  -1   -0.30    7.60
   2 -25  -1    7.40    4.70
  -2 -25   1  -19.70   50.89
   2  25  -1    1.30    3.70
  -2  25   1   -0.60    4.10
  -1 -25   1  298.87   24.30
   1 -25  -1  282.87   71.69
   1 -25  -1  266.87   49.90
  -1 -25   1  330.17   75.49
  -1 -25   1  217.88   45.10
   1 -25  -1  301.47   23.90
  -1  25   1  268.87   46.90
  -1  25   1  292.47   60.99
   1  25  -1  300.57   69.09
   1  25  -1  330.37   24.80
   1  25  -1  247.38   46.00
   0 -25  -1    7.20   36.00
   0 -25   1    5.60   10.00
   0 -25   1    7.10    4.80
   0 -25   1   28.00   45.20
   0 -25  -1    4.60    3.90
   0  25   1    1.00    3.30
   0  25  -1    6.30   42.60
   0  25  -1   -2.00    4.00
   0  25   1   -2.50    3.30
   0  25  -1    1.00    2.60
   0  25   1  -29.80   42.20
   1 -25   1  120.29   56.09
  -1 -25  -1  309.37   27.40
   1 -25   1  277.27   21.50
   1 -25   1  196.68   41.30
  -1 -25  -1  281.97   62.99
  -1 -25  -1  211.68   44.00
   1  25   1  375.66   73.19
   1  25   1  352.46   54.09
  -1  25  -1  208.98   58.19
   1  25   1  293.77   24.30
  -1  25  -1  213.98   41.30
   2 -25   1    1.70    7.30
  -2 -25  -1   56.39   58.39
   2 -25   1    6.70   52.89
   2 -25   1    7.50    4.80
  -2 -25  -1   23.60   16.80
  -2  25  -1   78.39   44.00
   2  25   1   -3.20    4.10
  -2  25  -1   -1.20    2.90
   2  25   1  -37.20   49.50
  -2 -26   1  155.98   60.59
  -2 -26   1   87.39   39.50
   2  26  -1  127.59   19.80
  -2  26   1   12.60   50.59
   1 -26  -1    5.90   10.00
   1 -26  -1  -20.80   53.59
   1 -26  -1    2.60    3.40
  -1 -26   1   -1.00    2.00
  -1 -26   1   51.19   62.19
  -1 -26   1   -5.50    3.90
   1  26  -1   -3.50    4.90
   1  26  -1   65.89   45.60
  -1  26   1   -2.20    5.30
   1  26  -1   -0.80    1.80
  -1  26   1  132.49   54.39
   0 -26  -1   38.80   20.40
   0 -26  -1   64.69   15.70
   0 -26   1   98.79   52.19
   0 -26   1   63.19   12.30
   0 -26   1   59.59   24.70
   0 -26  -1  109.99   46.90
   0  26   1   77.89   26.60
   0  26   1   74.49   54.99
   0  26   1   65.69   12.90
   0  26  -1   62.69   12.60
   0  26  -1  -32.20   47.40
   0  26  -1   36.90   20.10
   1 -26   1    0.70    8.60
  -1 -26  -1    2.80    7.80
  -1 -26  -1  -18.00   39.60
   1 -26   1   -7.80   51.19
   1  26   1   -7.10    3.60
   1  26   1  -12.60   51.29
   1  26   1   -1.40    2.10
  -1  26  -1   24.50   48.60
  -1  26  -1   -0.80    4.70
   2 -26   1   64.89   13.00
   2 -26   1   86.69   57.89
  -2 -26  -1   54.69   25.00
  -2 -26  -1   51.59   69.89
   2  26   1   61.69   23.70
   2  26   1  123.79   64.29
  -2  26  -1   40.60   47.70
   2  26   1   58.49   13.30
   1 -27  -1 -140.19   57.09
  -1 -27   1   93.89   33.70
  -1 -27   1   87.79   70.99
  -1  27   1   34.90   17.30
   1  27  -1   96.09   15.40
   1  27  -1   42.50   63.29
   1  27  -1   75.19   26.20
  -1  27   1  100.59   61.69
   0 -27  -1  -19.80   47.00
   0 -27   1    0.10    2.40
   0 -27   1   11.30   14.80
   0 -27   1  -37.00   56.29
   0 -27  -1   -2.40    4.80
   0  27   1    0.30    3.50
   0  27  -1   15.70   17.20
   0  27  -1    5.40    4.70
   0  27  -1   24.00   56.79
   0  27   1   -2.00    5.40
   0  27   1  -22.70   55.19
  -1 -27  -1  -11.40   62.09
  -1 -27  -1   84.09   30.90
   1 -27   1   64.19   13.00
   1 -27   1  105.79   64.29
   1  27   1   73.99   27.50
  -1  27  -1   22.30   51.09
   1  27   1   69.59   14.90
   1  27   1   44.20   61.49
   6   0  -2   23.50    9.80
  -6   0   2   10.40    8.20
   6   0  -2   18.50    7.50
  -6   0   2   33.10   30.80
  -5   0   2    2.10    4.30
   5   0  -2   -0.10    3.50
  -5   0   2    2.10   14.30
  -5   0   2    7.70   18.50
  -5   0   2   -3.00    1.70
  -5   0   2   -2.60    1.40
  -4   0   2   96.79   17.10
   4   0  -2   65.29   11.70
  -4   0   2   96.39   22.90
   4   0  -2   70.29   15.50
   4   0  -2   55.29   18.60
  -3   0   2   -0.70    8.30
   3   0  -2   -0.50    1.00
   3   0  -2   -6.40    7.90
  -3   0   2   -1.20    0.60
   3   0  -2   -1.40    1.40
  -3   0   2    1.80    3.10
  -2   0   2 1610.94   93.69
   2   0  -2 2183.58   84.69
  -1   0   2   -2.20    3.20
   1   0  -2    1.10    2.20
  -1   0   2   -0.60    0.80
   1   0  -2   -1.00    3.40
  -1   0   2    0.70    2.20
   1   0  -2   -0.10    1.00
   0   0   2  257.77   16.30
   0   0  -2  264.77   14.70
   0   0   2  289.77   15.20
   0   0  -2  264.67   10.30
   1   0   2    0.50    0.90
   1   0   2   -0.60    0.30
   1   0   2    0.50    0.80
  -1   0  -2   -0.10    0.70
  -1   0  -2    2.40    2.00
  -1   0  -2    0.00    0.50
   1   0   2    0.10    1.70
   2   0   2  796.72   32.70
  -2   0  -2  767.32   28.50
   3   0   2    0.10    1.60
   3   0   2    1.20    1.70
  -3   0  -2    0.20    1.10
  -3   0  -2   -2.30    3.50
  -3   0  -2    0.10    1.00
  -3   0  -2    2.50    3.70
  -4   0  -2    5.50    2.40
  -4   0  -2   12.10    3.50
   4   0   2    2.00    2.70
  -4   0  -2   11.40    6.70
  -4   0  -2   16.10    6.20
   4   0   2    4.20    3.00
  -5   0  -2   -0.40    0.80
   5   0   2   -1.10    1.40
  -5   0  -2   -0.30    0.90
   5   0   2    0.50    3.30
   6   0   2   -1.40    2.60
   6   0   2   -1.10    1.60
  -6  -1   2   37.90   30.90
   6  -1  -2    8.80    7.60
  -6  -1   2   14.50    9.40
   6  -1  -2    1.40    3.30
   6   1  -2    1.80    4.20
   6   1  -2    4.70    4.60
  -6   1   2    5.20    6.40
  -6   1   2  -21.00   27.50
  -5  -1   2  452.05   47.10
  -5  -1   2  379.46   33.30
  -5  -1   2  400.56   32.20
   5  -1  -2  423.36   47.80
  -5  -1   2  363.26   30.50
  -5  -1   2  369.26   38.60
   5   1  -2  375.16   27.60
  -5   1   2  334.07   29.00
  -5   1   2  498.45   41.80
  -5   1   2  380.86   33.10
  -5   1   2  433.36   45.50
  -4  -1   2  126.99   19.90
  -4  -1   2  169.38   26.70
   4  -1  -2  149.79   21.60
   4  -1  -2  119.29   24.50
  -4  -1   2  160.98   23.60
  -4  -1   2  144.99   26.00
  -4  -1   2  161.98   21.40
   4  -1  -2   92.49   15.00
   4   1  -2   98.29   16.20
  -4   1   2  147.59   25.00
  -4   1   2  179.68   23.80
  -4   1   2  179.58   28.70
  -3  -1   2  821.02   44.90
   3  -1  -2  900.01   51.29
   3  -1  -2  793.52   40.50
  -3  -1   2  804.22   40.50
  -3  -1   2  905.31   52.29
   3  -1  -2  758.32   43.10
   3   1  -2  828.52   40.90
   3   1  -2  756.52   48.90
  -3   1   2  798.12   44.10
   3   1  -2  851.11   44.90
  -3   1   2  827.12   41.10
  -3   1   2  772.62   49.90
   2  -1  -2   15.60    4.20
  -2  -1   2   17.80    4.70
   2  -1  -2   32.70    8.10
   2  -1  -2   26.30    9.90
  -2   1   2   19.40    8.80
   2   1  -2   24.50    7.00
   2   1  -2   19.50    5.00
   2   1  -2   22.30    8.60
  -2   1   2   16.50    4.70
  -2   1   2   27.90    7.40
  -1  -1   2 5371.76  187.68
   1  -1  -2 5471.55  187.88
   1   1  -2 5469.35  187.38
  -1   1   2 5411.76  188.18
   0  -1  -2  174.58   13.70
   0  -1   2  182.78   11.70
   0  -1  -2  164.48   11.70
   0  -1   2  184.48    8.50
   0  -1  -2  185.18    7.40
   0  -1  -2  185.98    8.10
   0  -1   2  164.68   12.60
   0   1  -2  171.78    8.40
   0   1  -2  198.28   11.90
   0   1   2  178.38    7.30
   0   1   2  183.28   12.30
   0   1  -2  185.28    7.10
   0   1  -2  185.78   13.20
   0   1   2  165.18   13.50
   0   1   2  184.48    8.20
  -1  -1  -2 2052.39   73.19
   1  -1   2 2074.39   68.59
   1   1   2 2089.39   72.79
  -1   1  -2 2085.09   68.19
   2  -1   2  283.57   16.30
  -2  -1  -2  301.77   16.40
  -2  -1  -2  315.57   14.90
  -2  -1  -2  285.27   16.00
   2  -1   2  301.67   15.20
   2   1   2  283.07   15.90
   2   1   2  299.47   15.60
  -3  -1  -2 2368.26   87.89
  -3  -1  -2 2494.05   87.99
  -3   1  -2 2439.66   79.89
  -3   1  -2 2447.46   79.59
  -4  -1  -2  201.18   13.30
   4  -1   2  196.48   15.70
  -4  -1  -2  178.68   16.60
  -4  -1  -2  156.98   16.80
   4  -1   2  173.38   16.80
  -4  -1  -2  202.88   13.90
   4   1   2  197.68   17.50
  -4   1  -2  183.78    9.00
  -4   1  -2  205.28   10.80
  -4   1  -2  176.28   10.70
   4   1   2  179.58   15.30
  -4   1  -2  172.18    8.70
   5  -1   2   68.99   11.90
  -5  -1  -2   60.99   11.80
  -5  -1  -2   96.79   14.10
  -5  -1  -2   71.99    8.80
   5  -1   2   85.99   16.80
  -5  -1  -2   58.99    7.90
   5   1   2   85.09   14.50
   5   1   2  101.49   18.00
   6  -1   2   25.30    9.20
   6  -1   2    5.10    5.60
   6   1   2   17.20    9.40
   6   1   2   12.90    6.90
  -6  -2   2   27.10   36.20
   6  -2  -2   -0.20    2.20
   6  -2  -2    4.60    6.00
  -6  -2   2   -0.50    2.30
  -6  -2   2   36.30   31.50
  -6  -2   2    4.50    6.20
  -6   2   2   -3.60    3.40
  -6   2   2  -21.50   27.80
   6   2  -2   -0.70    3.10
   5  -2  -2   22.60    7.90
  -5  -2   2  -23.20   15.20
  -5  -2   2   34.80   11.90
  -5  -2   2   29.50   10.60
  -5  -2   2  -23.00   18.00
  -5  -2   2    9.50    6.80
  -5   2   2   47.10   23.60
   5   2  -2   30.50    8.90
  -5   2   2   16.10    8.20
  -4  -2   2    0.90    3.30
   4  -2  -2    2.50    3.60
   4  -2  -2   -1.50    1.30
  -4  -2   2    7.40   11.80
   4  -2  -2   -9.10   12.30
  -4  -2   2    9.50   13.80
  -4  -2   2    0.60    3.20
   4   2  -2   -1.20    0.80
   4   2  -2    5.30    4.50
  -4   2   2   -0.50    2.40
  -4   2   2    1.70    3.20
  -4   2   2  -15.80   12.30
  -3  -2   2  267.67   27.50
   3  -2  -2  296.37   27.30
  -3  -2   2  303.07   21.30
  -3  -2   2  282.37   23.80
   3  -2  -2  283.67   23.00
   3   2  -2  301.67   21.50
  -3   2   2  227.58   19.10
  -3   2   2  284.47   23.40
  -3   2   2  204.28   27.80
   2  -2  -2   17.10    4.80
  -2  -2   2   43.30    8.40
   2  -2  -2   34.20   10.80
   2  -2  -2   24.20    7.10
   2   2  -2    6.40    7.30
   2   2  -2   24.20    5.90
   2   2  -2   20.80    6.60
  -2   2   2   23.10    9.30
  -2   2   2   23.60    6.90
  -1  -2   2  658.73   36.60
   1  -2  -2  647.74   36.80
   1  -2  -2  738.33   34.70
   1  -2  -2  650.73   28.60
  -1  -2   2  834.92   36.10
   1   2  -2  805.02   35.30
   1   2  -2  718.23   29.70
  -1   2   2  663.13   33.90
   1   2  -2  724.93   37.70
  -1   2   2  736.43   38.50
   0  -2   2    8.20    2.20
   0  -2  -2    6.40    3.30
   0  -2   2    9.40    3.30
   0  -2  -2    7.20    4.60
   0  -2   2    5.80    3.50
   0   2  -2    5.30    1.60
   0   2  -2    5.90    3.20
   0   2  -2    5.20    2.60
   0   2   2   13.60    5.70
   0   2   2    4.10    3.00
   0   2   2    5.10    1.50
   1  -2   2  357.56   15.60
   1  -2   2  370.96   16.10
  -1  -2  -2  359.06   20.60
  -1  -2  -2  354.36   18.50
  -1  -2  -2  365.66   15.80
   1  -2   2  387.26   15.10
   1  -2   2  356.76   14.50
  -1  -2  -2  362.46   14.70
   1   2   2  375.26   15.80
   1   2   2  355.46   18.00
   1   2   2  372.96   20.70
  -2  -2  -2   11.80    3.50
  -2  -2  -2    8.30    4.50
  -2  -2  -2    6.40    2.60
   2  -2   2   15.20    4.40
  -2  -2  -2   13.40    3.80
   2  -2   2    9.50    2.70
   2   2   2    7.40    4.50
   2   2   2    3.30    2.10
   2   2   2    5.40    2.00
   2   2   2   10.40    3.10
  -3  -2  -2   18.00    6.80
  -3  -2  -2   15.70    7.00
   3  -2   2   21.80    6.20
  -3  -2  -2   22.90    5.40
  -3  -2  -2   18.70    5.40
   3  -2   2   17.60    4.60
  -3  -2  -2   19.60    5.00
   3   2   2   18.80    5.20
   3   2   2   26.70    6.00
  -4  -2  -2   -0.30    1.80
  -4  -2  -2    9.50    8.00
  -4  -2  -2    1.00    2.40
   4  -2   2    2.20    2.40
  -4  -2  -2    3.50    7.90
   4  -2   2    2.30    3.10
  -4  -2  -2   -1.40    1.60
   4   2   2    1.50    3.10
   4   2   2    1.60    2.50
  -5  -2  -2   40.40    7.60
   5  -2   2   27.10    8.60
   5  -2   2   34.00    8.00
  -5  -2  -2   20.60   12.60
  -5  -2  -2   26.50    6.50
  -5  -2  -2   11.00   11.00
   5   2   2   20.50    8.40
   6  -2   2   10.30    6.30
   6   2   2    1.40    3.40
   6   2   2    8.80    6.80
  -6  -3   2   21.00    9.10
  -6  -3   2   20.00   10.60
  -6  -3   2   -6.90   29.90
  -6  -3   2   49.40   25.80
   6  -3  -2   14.50    8.00
   6   3  -2   31.00   12.60
  -6   3   2   43.50   30.60
   6   3  -2   23.80    7.70
  -5  -3   2  168.58   26.60
   5  -3  -2  236.88   30.80
  -5  -3   2  194.58   27.20
  -5  -3   2  156.78   24.00
   5  -3  -2  178.18   30.70
   5  -3  -2  191.68   25.80
  -5  -3   2  165.78   34.10
  -5  -3   2  166.68   30.40
  -5   3   2  204.98   35.20
  -5   3   2  199.08   27.60
   5   3  -2  197.78   31.50
  -4  -3   2  224.18   26.70
  -4  -3   2  232.98   34.40
  -4  -3   2  156.38   26.20
   4  -3  -2  243.08   23.00
  -4  -3   2  231.38   29.30
  -4  -3   2  255.47   21.90
   4  -3  -2  193.78   25.30
  -4   3   2  203.18   32.40
   4   3  -2  240.18   21.50
   4   3  -2  219.98   18.10
  -4   3   2  283.27   25.40
   3  -3  -2 1355.06   58.49
  -3  -3   2 1319.77   57.99
  -3  -3   2 1227.58   62.69
  -3  -3   2 1361.66   62.49
   3  -3  -2 1263.77   61.49
  -3  -3   2 1488.15   73.29
  -3  -3   2 1330.47   67.69
   3  -3  -2 1282.17   67.39
  -3   3   2 1332.57   69.79
   3   3  -2 1272.97   57.99
  -3   3   2 1367.06   63.89
   2  -3  -2  143.59   20.10
  -2  -3   2   82.49   21.20
  -2  -3   2  148.39   17.50
  -2  -3   2  145.49   12.30
  -2  -3   2  160.58   17.40
  -2  -3   2   78.69   16.50
   2  -3  -2  156.68   18.50
   2  -3  -2  205.98   21.50
  -2   3   2  155.28   21.50
  -2   3   2  130.39   17.30
   2   3  -2  113.49   14.40
   1  -3  -2 9538.05  328.47
  -1  -3   2 9999.00  326.07
  -1  -3   2 9891.41  328.07
  -1   3   2 9904.51  329.37
   0  -3  -2  326.47   14.50
   0  -3   2  352.46   21.20
   0  -3  -2  342.97   23.00
   0  -3   2  359.96   18.70
   0  -3   2  359.46   16.30
   0  -3  -2  349.17   20.50
   0  -3   2  323.27   19.80
   0   3   2  389.36   21.10
   0   3   2  345.87   14.70
   0   3  -2  354.96   16.20
   0   3   2  315.97   22.10
   1  -3   2 3557.44  118.09
  -1  -3  -2 3586.64  125.69
   1   3   2 3568.54  126.09
  -1   3  -2 3458.25  117.59
   2  -3   2 1223.68   40.90
  -2  -3  -2 1243.48   53.09
  -2  -3  -2 1263.67   49.70
   2   3   2 1255.67   51.99
  -2   3  -2 1191.18   40.50
   2   3   2 1213.08   48.50
  -3  -3  -2 2540.85   96.09
  -3  -3  -2 2399.96   90.79
  -3  -3  -2 2505.85   90.89
  -3  -3  -2 2443.76   95.49
   4  -3   2   -0.10    1.50
  -4  -3  -2   -2.80    8.80
  -4  -3  -2   -0.40    2.00
  -4  -3  -2   -0.30    2.00
  -4  -3  -2    0.30    2.00
   4  -3   2    1.00    2.00
  -4  -3  -2   10.60    9.00
   4   3   2    2.10    2.30
   4   3   2   -1.40    1.20
  -5  -3  -2  294.07   27.40
  -5  -3  -2  216.38   26.70
   5  -3   2  199.08   18.40
  -5  -3  -2  236.88   21.00
   5  -3   2  254.57   23.60
  -5  -3  -2  257.97   23.40
  -5  -3  -2  280.97   19.80
   5   3   2  236.38   20.50
   5   3   2  259.47   23.40
  -6  -3  -2   65.59    9.80
   6  -3   2   94.19   15.70
   6  -3   2   97.29   19.00
  -6  -3  -2   72.19   18.00
  -6  -3  -2  103.09   17.80
   6   3   2  121.29   21.90
   6   3   2  112.49   19.40
  -6  -4   2   -2.00   23.20
  -6  -4   2   44.00   33.80
  -6   4   2   59.99   30.20
  -6   4   2   25.70   21.90
  -5  -4   2   32.80   23.80
  -5  -4   2   16.40   19.90
   5  -4  -2   35.00   11.20
   5  -4  -2   29.30   10.20
  -5  -4   2   24.20    9.30
  -5  -4   2   24.80   10.60
   5  -4  -2   22.70   19.30
  -5  -4   2   31.10   10.20
  -5   4   2   86.09   26.90
   5   4  -2   22.80    7.10
   5   4  -2   37.20   12.30
  -4  -4   2    6.20    4.10
  -4  -4   2    4.30   12.30
   4  -4  -2    0.60    3.50
   4  -4  -2   10.00    5.50
  -4  -4   2   14.00    7.00
  -4  -4   2    8.70   13.10
  -4  -4   2    9.80    7.00
   4   4  -2    9.20    4.40
  -4   4   2   -7.20   12.00
   4   4  -2    8.70    5.30
  -4   4   2    2.80    4.50
   3  -4  -2  315.27   23.10
  -3  -4   2  295.87   30.80
   3  -4  -2  337.67   26.10
  -3  -4   2  336.87   30.60
   3  -4  -2  307.07   29.80
  -3  -4   2  324.57   25.60
  -3  -4   2  334.77   27.20
  -3   4   2  306.57   37.30
  -3   4   2  401.96   28.50
   3   4  -2  336.37   23.50
  -2  -4   2  392.66   29.80
  -2  -4   2  454.75   29.40
  -2  -4   2  431.16   32.90
  -2  -4   2  391.56   26.40
  -2  -4   2  449.06   24.30
   2  -4  -2  384.76   30.90
   2  -4  -2  466.25   28.80
   2   4  -2  406.26   24.10
  -2   4   2  411.86   27.80
  -2   4   2  430.06   32.70
  -1  -4   2 8122.99  275.67
  -1  -4   2 8100.09  273.27
   1  -4  -2 8249.57  277.47
  -1   4   2 7891.31  275.97
   0  -4  -2    4.40    3.80
   0  -4   2   -0.10    1.10
   0  -4  -2    0.80    0.70
   0  -4  -2    1.40    2.30
   0  -4   2    2.30    3.10
   0  -4   2    3.00    0.90
   0  -4   2   -0.40    1.40
   0   4  -2    1.80    3.00
   0   4   2    2.80    2.90
   0   4   2   -4.50    3.80
   0   4  -2    2.70    2.00
   0   4   2    2.40    1.30
   0   4  -2    1.10    0.60
  -1  -4  -2  839.42   36.50
   1  -4   2  725.83   32.90
   1  -4   2  726.33   30.80
  -1   4  -2  751.02   32.80
  -1   4  -2  745.43   30.70
   1   4   2  811.72   35.40
   1   4   2  745.13   38.30
  -2  -4  -2  361.16   24.70
   2  -4   2  342.47   15.60
  -2  -4  -2  328.87   17.80
  -2  -4  -2  321.97   20.60
   2  -4   2  319.67   17.30
  -2  -4  -2  325.57   17.90
   2   4   2  328.97   20.20
   2   4   2  342.57   18.00
  -2   4  -2  311.77   18.00
   2   4   2  319.27   22.90
   2   4   2  361.46   18.40
  -2   4  -2  344.57   15.00
  -3  -4  -2  478.55   27.00
  -3  -4  -2  482.15   27.90
   3  -4   2  521.45   29.20
  -3  -4  -2  484.45   32.30
  -3   4  -2  506.15   18.60
  -3   4  -2  520.85   19.70
   3   4   2  490.15   27.20
   3   4   2  511.35   26.30
  -4  -4  -2   32.50    8.90
  -4  -4  -2   27.40    7.30
   4  -4   2   25.80    8.50
   4  -4   2   24.40    6.00
  -4  -4  -2   30.50    8.10
  -4  -4  -2   -2.20    9.80
  -4  -4  -2   27.50   11.50
   4   4   2   22.30    6.70
   4   4   2   29.20    6.70
  -5  -4  -2   26.00    7.30
  -5  -4  -2   38.50   16.70
  -5  -4  -2   33.20    9.50
  -5  -4  -2   23.70    9.70
   5  -4   2   31.10    9.20
  -5  -4  -2    9.50   14.00
   5  -4   2   36.40    8.50
   5   4   2   19.60    6.70
   5   4   2   36.70   10.10
   6  -4   2    4.40    5.00
   6  -4   2    8.10    4.90
  -6  -4  -2    4.10   16.80
  -6  -4  -2   10.80    5.50
  -6  -4  -2    6.50   19.60
   6   4   2   10.50    5.60
   6   4   2    6.60    6.60
  -6  -5   2   41.90   37.30
  -6  -5   2   59.39   18.20
  -6  -5   2   64.79   16.90
  -6  -5   2   72.79   31.30
   6  -5  -2   62.99   17.20
   6   5  -2   72.89   14.80
  -6   5   2   56.09   15.30
  -6   5   2   83.49   35.20
   6   5  -2   84.09   19.90
  -5  -5   2  254.07   35.00
   5  -5  -2  308.67   35.80
   5  -5  -2  275.07   37.90
   5  -5  -2  337.87   29.30
  -5  -5   2  310.67   41.40
  -5  -5   2  213.28   27.20
  -5  -5   2  289.57   34.20
   5   5  -2  254.17   22.20
  -5   5   2  294.47   34.50
   5   5  -2  299.77   27.30
  -5   5   2  330.17   45.50
   4  -5  -2  369.46   47.40
   4  -5  -2  339.57   26.70
  -4  -5   2  285.47   24.30
  -4  -5   2  306.17   40.80
  -4  -5   2  339.47   36.20
   4  -5  -2  306.67   27.20
  -4  -5   2  315.87   29.60
  -4  -5   2  298.97   27.30
   4   5  -2  355.76   26.90
   4   5  -2  365.46   23.80
  -4   5   2  300.17   27.40
  -4   5   2  350.46   36.00
  -3  -5   2  354.86   42.30
   3  -5  -2  384.56   25.60
  -3  -5   2  312.57   26.30
  -3  -5   2  360.96   24.80
  -3  -5   2  324.37   35.00
   3  -5  -2  341.77   27.20
  -3  -5   2  398.16   34.20
   3  -5  -2  394.96   33.80
   3   5  -2  391.86   22.50
  -3   5   2  387.16   29.00
  -3   5   2  393.16   34.60
   3   5  -2  414.86   26.50
   2  -5  -2 1802.02   76.49
  -2  -5   2 1766.42   83.29
  -2  -5   2 1807.62   75.69
  -2  -5   2 1769.22   76.79
   2  -5  -2 1698.73   81.69
  -2  -5   2 1784.02   81.09
  -2   5   2 1808.82   78.49
  -2   5   2 1850.71   83.89
   1  -5  -2 5195.78  187.28
  -1  -5   2 5142.89  183.38
  -1   5   2 5040.60  185.78
   1   5  -2 5196.08  183.58
   0  -5  -2 2047.40   81.19
   0  -5  -2 2173.98   87.59
   0  -5   2 2079.79   81.89
   0   5   2 2037.00   85.49
   0   5  -2 2081.39   81.69
   1  -5   2  166.88   14.50
  -1  -5  -2  178.38   11.10
  -1  -5  -2  211.68   16.40
  -1  -5  -2  214.18   11.40
   1  -5   2  191.08   13.10
  -1  -5  -2  170.98   17.90
  -1   5  -2  215.18   15.60
   1   5   2  202.18   11.30
   1   5   2  207.88   15.90
  -1   5  -2  205.78   13.30
   1   5   2  198.98   18.60
   1   5   2  199.08   11.30
  -2  -5  -2 1390.66   58.29
  -2  -5  -2 1350.56   52.09
   2  -5   2 1345.87   54.29
  -2  -5  -2 1274.77   61.69
  -2  -5  -2 1307.87   51.49
  -2   5  -2 1344.27   52.69
  -2   5  -2 1369.46   49.99
   2   5   2 1390.06   61.89
   2   5   2 1438.76   57.69
  -3  -5  -2 1108.19   55.39
   3  -5   2 1085.79   48.90
   3  -5   2 1033.80   39.00
  -3  -5  -2 1019.90   48.70
   3  -5   2 1027.10   41.10
  -3  -5  -2  949.71   44.90
   3   5   2 1064.49   48.90
   3   5   2 1040.80   44.70
  -3   5  -2 1021.70   38.20
  -3   5  -2 1015.80   40.20
   3   5   2 1090.89   46.60
   3   5   2 1081.79   53.39
  -4  -5  -2  276.07   22.10
   4  -5   2  290.77   23.20
  -4  -5  -2  297.47   22.20
  -4  -5  -2  270.97   28.70
  -4  -5  -2  271.97   22.30
   4   5   2  236.38   20.10
   4   5   2  283.57   20.20
   5  -5   2    3.50    3.20
  -5  -5  -2    2.70   14.30
  -5  -5  -2    7.10   15.80
   5  -5   2   -1.20    1.80
  -5  -5  -2   -1.60    2.00
  -5  -5  -2    2.00    4.00
  -5  -5  -2   -0.10    2.50
   5   5   2    3.10    3.80
   5   5   2    0.50    2.80
  -6  -5  -2   60.69   24.90
   6  -5   2  103.59   21.30
  -6  -5  -2   92.89   24.80
  -6  -5  -2   95.79   15.50
   6  -5   2   90.89   16.00
   6   5   2  123.29   20.20
   6   5   2   70.99   16.20
  -6  -6   2   39.70   27.30
  -6  -6   2    1.70    5.60
   6  -6  -2   11.50    7.80
  -6  -6   2   -1.40   31.90
   6   6  -2   11.90    5.70
   6   6  -2    1.80    5.60
  -6   6   2   21.40   29.50
  -6   6   2   13.20    7.90
  -5  -6   2   12.00   21.10
  -5  -6   2  -11.30   18.50
  -5  -6   2    0.10    3.80
   5  -6  -2   -2.60    1.90
   5  -6  -2   -3.10   16.40
   5  -6  -2   -0.30    2.80
  -5   6   2    0.30    4.60
   5   6  -2    1.60    3.10
  -5   6   2  -30.70   18.20
   5   6  -2    0.90    2.60
  -4  -6   2   48.30   12.20
  -4  -6   2    8.60   15.70
  -4  -6   2   30.40   10.90
  -4  -6   2   46.00   13.60
   4  -6  -2   21.70    6.80
  -4  -6   2   77.29   23.60
   4  -6  -2   37.20   16.90
   4  -6  -2   39.10   11.90
   4   6  -2   62.09   11.80
   4   6  -2   34.50    9.90
  -4   6   2   48.50   19.10
  -4   6   2   26.60    9.20
  -3  -6   2   25.70   11.90
   3  -6  -2    3.90    4.30
  -3  -6   2    5.70    4.50
   3  -6  -2   -1.50    8.50
  -3  -6   2    1.70    3.10
   3  -6  -2    3.00    2.80
  -3   6   2   -1.70    2.60
  -3   6   2    7.30   10.30
   3   6  -2    2.40    2.20
   3   6  -2    7.20    4.20
   2  -6  -2   86.69   15.50
   2  -6  -2   92.89   12.90
  -2  -6   2   66.29   15.80
   2  -6  -2   87.29   18.90
  -2  -6   2   69.69   14.20
  -2  -6   2   77.19   11.90
  -2  -6   2   74.99   13.90
  -2  -6   2   76.29   17.60
   2   6  -2  104.99   11.30
   2   6  -2   73.59   10.30
  -1  -6   2  742.83   28.40
   1  -6  -2  703.53   38.90
   1  -6  -2  700.63   29.10
  -1  -6   2  737.93   39.30
  -1  -6   2  687.53   40.90
  -1  -6   2  701.33   32.30
   1  -6  -2  716.23   43.70
  -1   6   2  644.74   42.10
  -1   6   2  743.43   39.30
   1   6  -2  700.73   32.40
   1   6  -2  689.93   37.40
   1   6  -2  659.03   40.40
   0  -6   2  343.17   21.00
   0  -6  -2  330.37   27.10
   0  -6  -2  304.67   22.30
   0  -6   2  286.07   22.60
   0  -6  -2  293.27   14.80
   0  -6   2  276.17   16.80
   0  -6   2  298.27   12.30
   0   6  -2  280.07   21.80
   0   6   2  304.47   21.90
   0   6   2  278.37   24.00
   0   6  -2  307.37   12.30
   0   6  -2  275.77   19.30
   1  -6   2  240.58   19.30
  -1  -6  -2  285.07   24.00
  -1  -6  -2  261.27   14.20
  -1  -6  -2  248.18   19.40
   1  -6   2  266.57   17.10
  -1  -6  -2  230.08   13.60
  -1   6  -2  241.88   18.70
  -1   6  -2  254.17   16.60
   1   6   2  249.28   13.80
   1   6   2  280.07   23.20
   1   6   2  222.28   18.10
  -2  -6  -2  186.88   20.20
  -2  -6  -2  181.48   12.80
   2  -6   2  169.48   13.00
  -2  -6  -2  175.88   16.30
   2   6   2  151.48   11.90
   2   6   2  158.58   21.00
  -2   6  -2  158.18   14.10
   2   6   2  156.48   15.00
  -2   6  -2  164.28   12.00
   2   6   2  182.28   12.50
  -3  -6  -2   14.10   10.40
   3  -6   2    5.80    2.70
   3  -6   2   -1.00    5.60
  -3  -6  -2    8.50    3.80
  -3  -6  -2    2.90    2.40
  -3  -6  -2    2.80    3.30
   3  -6   2    6.10    4.30
  -3   6  -2    7.60    2.80
   3   6   2    9.30    7.60
  -3   6  -2   -6.70    4.80
   3   6   2    8.70    5.70
   3   6   2    5.20    3.30
   3   6   2    3.30    2.40
  -4  -6  -2   31.40   14.40
  -4  -6  -2   20.60    7.90
  -4  -6  -2   12.20    5.90
  -4  -6  -2   14.20    5.30
  -4  -6  -2   21.30   13.00
   4  -6   2    5.50    4.30
  -4   6  -2   14.60    4.70
   4   6   2    3.00    3.40
   4   6   2    7.00    4.00
  -5  -6  -2   37.50   19.90
  -5  -6  -2   53.69   12.30
  -5  -6  -2   41.30   11.30
   5  -6   2   48.70    9.60
  -5  -6  -2   45.10   19.80
  -5  -6  -2   34.80    9.80
   5   6   2   81.09   15.20
   5   6   2   61.79   12.80
  -6  -6  -2    4.80    6.40
   6  -6   2    2.90    4.00
  -6  -6  -2   -6.60   23.20
   6  -6   2    3.40    4.80
  -6  -6  -2   -8.00   24.40
  -6  -6  -2    7.10    5.70
   6   6   2   -0.20    3.10
   6   6   2    2.70    4.00
  -6  -7   2   43.20   16.50
   6  -7  -2   40.40   14.50
   6  -7  -2   51.29   31.00
  -6  -7   2   74.69   38.00
  -6  -7   2   39.40   30.10
   6  -7  -2   29.20   10.60
  -6   7   2   24.00   11.00
  -6   7   2   17.90   29.70
   6   7  -2   34.60    9.80
   6   7  -2   21.80    9.50
  -5  -7   2  142.59   37.40
  -5  -7   2  133.49   30.70
   5  -7  -2  116.69   20.80
   5  -7  -2  123.19   21.50
   5  -7  -2  155.98   30.50
  -5  -7   2  133.09   38.60
  -5  -7   2  124.99   23.10
   5   7  -2   79.39   16.30
  -5   7   2   98.49   28.90
  -5   7   2  120.89   21.40
   5   7  -2  155.08   20.50
   4  -7  -2  160.28   21.20
   4  -7  -2  140.99   29.40
  -4  -7   2  214.48   34.70
  -4  -7   2  138.79   18.70
  -4  -7   2  236.78   41.90
   4  -7  -2  145.89   23.20
  -4  -7   2  180.38   25.90
  -4  -7   2  151.08   25.10
  -4   7   2  165.88   24.80
  -4   7   2  215.68   34.30
   4   7  -2  193.98   25.30
   4   7  -2  158.28   18.80
   3  -7  -2   10.20    4.40
  -3  -7   2  -10.60   11.80
  -3  -7   2   19.40   11.90
   3  -7  -2    8.80    6.10
   3  -7  -2   15.30   11.30
  -3  -7   2   24.50    9.00
  -3  -7   2    3.30    4.10
  -3  -7   2   17.40    5.70
  -3   7   2   15.90   10.90
   3   7  -2    4.20    3.70
  -3   7   2   -0.10    3.00
   3   7  -2   10.20    3.80
   2  -7  -2 1248.18   68.59
   2  -7  -2 1197.48   61.29
  -2  -7   2 1300.37   54.89
  -2  -7   2 1329.67   67.69
  -2  -7   2 1344.27   62.19
   2   7  -2 1240.08   49.30
   2   7  -2 1228.08   54.49
  -1  -7   2  631.44   39.40
   1  -7  -2  568.94   40.20
  -1  -7   2  561.24   34.30
  -1  -7   2  595.24   24.40
   1  -7  -2  554.64   25.00
   1  -7  -2  569.64   35.50
  -1  -7   2  596.74   29.40
   1   7  -2  558.74   28.70
   1   7  -2  608.74   38.50
   1   7  -2  546.05   33.30
  -1   7   2  618.54   40.50
  -1   7   2  581.74   35.00
   1   7  -2  514.55   23.40
   0  -7   2 3498.85  131.99
   0  -7  -2 3510.65  137.39
   0   7   2 3497.05  136.19
   0   7  -2 3415.06  131.09
   1  -7   2  122.79   14.80
   1  -7   2  130.69   17.30
   1  -7   2  125.09    6.90
  -1  -7  -2  118.29    9.30
  -1  -7  -2  119.69   19.30
  -1  -7  -2  130.49    9.90
  -1  -7  -2  163.08   20.10
   1   7   2  122.99   17.00
  -1   7  -2  100.79   15.10
   1   7   2  138.69   19.70
  -1   7  -2  106.29   13.60
   2  -7   2 2810.32  109.09
  -2  -7  -2 2885.71  118.39
   2  -7   2 2973.40  104.79
   2   7   2 2837.82  109.39
  -2   7  -2 2918.81  102.89
  -2   7  -2 2815.42  106.19
   2   7   2 2751.32  115.19
  -3  -7  -2  207.48   28.90
   3  -7   2  172.68   13.80
  -3  -7  -2  201.18   15.90
  -3  -7  -2  160.28   22.70
   3  -7   2  169.58   17.90
   3   7   2  155.98   13.60
   3   7   2  203.48   18.90
   3   7   2  180.88   15.30
  -3   7  -2  193.28   16.70
  -3   7  -2  193.18   13.50
   3   7   2  198.68   26.60
   4  -7   2  727.13   41.40
  -4  -7  -2  674.53   49.00
   4  -7   2  710.93   32.60
  -4  -7  -2  671.63   48.90
  -4  -7  -2  736.53   43.30
  -4  -7  -2  611.64   40.20
   4   7   2  650.13   35.90
  -4   7  -2  659.43   28.50
   4   7   2  746.03   39.50
  -4   7  -2  675.73   31.20
  -5  -7  -2   68.89   15.00
  -5  -7  -2  106.99   18.60
  -5  -7  -2   70.99   15.60
  -5  -7  -2   83.79   24.90
  -5  -7  -2   50.09   23.20
   5  -7   2   65.79   15.90
   5   7   2   58.39   13.30
   5   7   2  101.89   17.00
   6  -7   2  218.98   32.80
  -6  -7  -2  211.98   29.50
  -6  -7  -2  143.89   33.70
   6  -7   2  196.98   24.10
  -6  -7  -2  233.58   39.80
  -6  -7  -2  167.18   24.30
   6   7   2  242.58   31.30
   6   7   2  227.68   28.40
   6  -8  -2   11.50    8.20
  -6  -8   2    9.50   30.90
  -6  -8   2   -4.10   29.90
  -6  -8   2   -1.50    4.60
   6  -8  -2    5.50    7.30
   6  -8  -2   18.10   28.80
  -6   8   2   39.40   30.50
  -6   8   2    0.30    3.40
   6   8  -2    3.90    4.10
   6   8  -2   -1.40    2.30
   5  -8  -2   81.99   17.60
  -5  -8   2   66.69   31.00
   5  -8  -2  132.59   31.40
   5  -8  -2   59.29   13.90
  -5  -8   2   58.89   27.80
  -5  -8   2   80.09   18.20
  -5  -8   2   91.59   21.80
  -5   8   2   67.59   16.90
  -5   8   2   80.29   27.00
   5   8  -2   71.59   16.70
   5   8  -2   45.70   10.30
  -4  -8   2   27.30    8.80
   4  -8  -2   30.90   11.20
   4  -8  -2   28.40   20.40
  -4  -8   2   14.20   16.10
  -4  -8   2    5.00   15.40
  -4  -8   2    8.60    7.20
  -4  -8   2   20.70    9.50
   4  -8  -2   20.00    7.60
  -4   8   2   33.00   18.80
   4   8  -2   28.70    7.80
  -4   8   2   40.30   12.70
   4   8  -2   17.00    7.40
  -3  -8   2   -0.20   13.10
  -3  -8   2  -16.60   10.00
   3  -8  -2    0.00    2.80
  -3  -8   2   -2.80    1.10
  -3  -8   2   -0.10    1.20
   3  -8  -2   -3.20   10.20
   3  -8  -2    2.40    3.20
  -3  -8   2    4.70    5.40
   3   8  -2   -0.70    1.40
   3   8  -2    0.80    1.80
  -3   8   2   -2.00    2.20
  -3   8   2   -9.80    9.40
  -2  -8   2   82.19   12.30
   2  -8  -2   61.99   13.90
   2  -8  -2   71.89    9.90
  -2  -8   2   59.79   13.40
   2  -8  -2   63.29   17.10
  -2  -8   2   83.89   17.80
   2   8  -2   57.19   15.70
   2   8  -2   47.00    9.50
   2   8  -2   58.79    8.30
   2   8  -2   71.59   14.90
  -1  -8   2   67.49    7.80
   1  -8  -2   60.89   16.20
  -1  -8   2   51.49   11.60
  -1  -8   2   68.59   11.10
  -1  -8   2   66.29   15.50
   1  -8  -2   58.29   13.10
   1   8  -2   66.69    6.10
  -1   8   2   57.49   12.60
   1   8  -2   58.69   12.10
  -1   8   2   96.79   18.40
   0  -8   2  139.69    8.10
   0  -8  -2  138.59   23.50
   0  -8  -2  136.99    9.90
   0  -8   2  130.59   15.20
   0  -8   2  162.08   22.00
   0  -8   2  162.78   19.30
   0   8   2  137.29   10.00
   0   8   2  161.48   23.80
   0   8  -2  178.08   23.20
   0   8  -2  121.59   16.60
   0   8   2  143.09   19.60
   0   8  -2  150.58    8.30
   1  -8   2   19.40    8.50
   1  -8   2   20.90    3.30
  -1  -8  -2   31.40   11.70
  -1  -8  -2   14.60    4.10
  -1  -8  -2   17.00    7.10
  -1  -8  -2   28.80    5.90
   1  -8   2   29.50    7.70
   1   8   2   20.30    7.20
  -1   8  -2   17.00    5.70
  -1   8  -2   22.40    8.50
   1   8   2    4.60    6.80
   1   8   2   13.90    3.90
  -2  -8  -2  166.98   25.80
   2  -8   2  155.98   14.90
  -2  -8  -2  168.98   13.30
   2  -8   2  189.58   20.10
  -2  -8  -2  153.48   20.70
  -2  -8  -2  185.88   13.70
   2   8   2  177.08   13.70
   2   8   2  167.68   12.60
  -2   8  -2  167.48   20.00
  -2   8  -2  165.18   17.60
   2   8   2  137.19   22.50
   2   8   2  181.48   22.60
   3  -8   2   38.90    8.60
  -3  -8  -2   19.80    6.00
  -3  -8  -2   36.10    8.50
  -3  -8  -2   26.40    8.60
   3  -8   2   41.10   11.90
  -3  -8  -2   32.40   15.10
  -3   8  -2   39.50    7.80
   3   8   2   29.90    6.50
   3   8   2   23.50   11.70
   3   8   2   36.80   10.10
   3   8   2   23.70    6.80
  -3   8  -2   35.20    9.90
  -4  -8  -2   31.70   17.60
   4  -8   2   46.40    8.50
  -4  -8  -2   43.40   11.90
   4  -8   2   34.30   10.90
  -4  -8  -2   41.90    9.70
  -4   8  -2   37.10   10.40
  -4   8  -2   35.80    6.50
   4   8   2   50.39   10.60
   4   8   2   51.99   11.80
  -5  -8  -2   -4.40   20.10
  -5  -8  -2    7.30   18.90
  -5  -8  -2   17.40    7.80
  -5  -8  -2    9.10    6.10
  -5  -8  -2    6.70    6.40
   5  -8   2    2.00    3.80
   5   8   2    6.50    4.60
   5   8   2    6.50    5.30
   6  -8   2   -0.30    2.60
  -6  -8  -2   -1.80    1.60
  -6  -8  -2   -2.10    2.50
   6  -8   2    5.00    5.40
  -6  -8  -2  -10.90   27.00
   6   8   2    0.60    2.90
   6   8   2    7.30    6.50
   6  -9  -2  121.69   23.60
   6  -9  -2  114.39   35.90
  -6  -9   2   67.19   35.70
   6  -9  -2  131.89   23.50
  -6  -9   2   77.69   21.70
  -6  -9   2  103.59   46.70
  -6   9   2  100.69   20.00
   6   9  -2  133.79   21.60
   6   9  -2  163.18   26.70
  -6   9   2  210.18   42.90
   5  -9  -2    2.70    4.90
  -5  -9   2   -3.90    1.80
  -5  -9   2   -2.30    3.20
  -5  -9   2  -39.70   21.60
   5  -9  -2    1.50    5.50
  -5  -9   2   17.40   21.90
   5  -9  -2  -23.40   18.90
   5   9  -2    2.10    3.30
  -5   9   2    0.40    4.30
   5   9  -2   -0.50    1.80
  -5   9   2  -22.00   20.60
  -4  -9   2  600.54   44.10
   4  -9  -2  500.75   36.70
   4  -9  -2  773.02   64.79
  -4  -9   2  569.14   45.10
  -4  -9   2  581.64   52.19
   4  -9  -2  584.04   42.10
  -4  -9   2  543.55   36.80
  -4  -9   2  603.44   55.99
  -4   9   2  505.35   39.60
  -4   9   2  611.34   50.09
   4   9  -2  587.34   33.50
   4   9  -2  591.94   38.40
   3  -9  -2    0.10    3.50
  -3  -9   2    0.00    3.80
  -3  -9   2   -7.90   11.80
  -3  -9   2   -0.80    1.00
  -3  -9   2    5.50   13.00
   3  -9  -2    1.20    2.80
   3  -9  -2    8.50   14.60
  -3  -9   2   -2.00    2.30
  -3   9   2   -1.50    2.50
   3   9  -2   -2.30    0.90
   3   9  -2    1.60    2.10
  -3   9   2   12.50   13.00
  -2  -9   2 1282.77   68.49
   2  -9  -2 1089.59   66.49
   2  -9  -2  980.40   56.89
   2  -9  -2 1085.09   44.90
  -2  -9   2 1106.69   45.40
  -2  -9   2 1167.28   59.09
  -2  -9   2 1045.70   49.99
   2   9  -2 1058.09   57.99
   2   9  -2 1017.10   62.39
   2   9  -2 1131.69   45.10
  -1  -9   2   77.09   14.60
  -1  -9   2   71.59    8.20
  -1  -9   2   65.49   10.80
   1  -9  -2   61.19    8.10
   1  -9  -2   76.99   18.50
   1  -9  -2   65.89   14.90
  -1  -9   2   78.09   17.80
  -1   9   2   65.09   13.90
  -1   9   2   93.89   11.20
   1   9  -2   69.19   11.70
   1   9  -2   51.99   12.20
   1   9  -2   50.79    6.30
   1   9  -2  112.59   20.70
  -1   9   2   92.59   18.70
   0  -9  -2 3310.07  125.39
   0  -9  -2 3286.77  133.29
   0  -9   2 3108.29  126.39
   0   9   2 2925.71  140.19
   0   9  -2 3063.79  125.39
  -1  -9  -2   19.10    5.40
   1  -9   2   10.70    2.40
  -1  -9  -2    5.30    2.50
  -1  -9  -2    2.60    8.20
   1  -9   2   14.20    5.80
   1  -9   2   11.30    7.90
  -1  -9  -2   11.30    6.70
   1   9   2    5.30    2.20
  -1   9  -2   10.80    5.10
   1   9   2   -3.00    4.90
   1   9   2    5.30    4.60
  -1   9  -2    4.90    7.20
  -2  -9  -2 1281.27   51.69
  -2  -9  -2 1280.07   70.19
  -2  -9  -2 1269.97   62.79
   2  -9   2 1236.08   62.69
  -2  -9  -2 1158.68   50.89
  -2   9  -2 1141.39   58.79
  -2   9  -2 1264.87   55.29
   2   9   2 1276.37   61.39
   2   9   2 1237.98   50.39
   2   9   2 1339.87   52.99
   2   9   2 1236.08   67.39
   3  -9   2   -3.30    8.90
  -3  -9  -2    0.10    1.10
   3  -9   2   -1.20    1.80
  -3  -9  -2   -0.30    1.40
  -3  -9  -2   -4.00   10.70
  -3  -9  -2   -1.70    2.10
   3   9   2    1.10    1.90
  -3   9  -2    4.20    3.10
   3   9   2   -2.00    1.70
   3   9   2    1.30   10.30
  -3   9  -2    7.30    7.80
   3   9   2   -1.40    0.70
   4  -9   2  303.37   25.80
  -4  -9  -2  285.97   33.50
  -4  -9  -2  295.57   39.10
  -4  -9  -2  270.87   22.40
   4  -9   2  236.78   18.10
   4  -9   2  300.87   25.30
  -4   9  -2  284.47   18.50
   4   9   2  242.18   21.60
  -4   9  -2  266.67   23.40
   4   9   2  336.37   23.00
  -5  -9  -2    4.50    6.00
   5  -9   2   15.80    7.80
  -5  -9  -2    6.80    5.70
  -5  -9  -2   51.29   23.30
  -5  -9  -2    5.90    5.80
  -5  -9  -2    2.70   23.20
   5   9   2    4.90    4.40
   5   9   2   26.10    9.40
   6  -9   2  116.79   17.30
  -6  -9  -2  133.99   23.40
   6  -9   2  120.89   24.30
  -6  -9  -2   82.49   36.30
  -6  -9  -2  122.89   39.20
  -6  -9  -2  123.99   21.60
   6   9   2   96.49   19.50
   6   9   2  121.19   19.70
  -6 -10   2    6.90   40.80
  -6 -10   2  -30.10   33.80
   6 -10  -2   13.40   31.30
  -6 -10   2    0.20    5.90
   6 -10  -2   -1.00    3.20
   6 -10  -2    1.90    4.80
   6  10  -2    1.80    4.30
  -6  10   2    0.40    5.40
   6  10  -2   -2.00    1.10
  -6  10   2   71.09   35.30
  -5 -10   2    2.90    7.30
   5 -10  -2    1.30   22.10
   5 -10  -2    6.50    6.80
  -5 -10   2  -27.30   21.10
  -5 -10   2   -2.70    2.50
  -5 -10   2   -6.70   28.80
  -5 -10   2    0.90    5.10
   5 -10  -2    0.70    3.60
  -5  10   2    1.50    4.50
  -5  10   2    9.70   23.10
   5  10  -2    2.20    3.90
   5  10  -2   -1.30    1.10
   4 -10  -2   18.60    8.30
  -4 -10   2   19.50    8.10
  -4 -10   2   48.60   22.50
  -4 -10   2    6.70    6.60
   4 -10  -2   26.20    8.90
  -4  10   2   18.60   18.00
   4  10  -2    8.10    5.30
   4  10  -2   28.40    8.20
  -4  10   2   15.40    9.30
  -3 -10   2  134.99   19.00
  -3 -10   2  141.39   25.30
   3 -10  -2   99.89   20.40
  -3 -10   2   52.99   19.60
  -3 -10   2  102.69   24.80
   3 -10  -2  127.39   15.30
   3 -10  -2  141.99   20.30
   3 -10  -2   99.99   24.50
   3  10  -2  130.69   12.30
   3  10  -2  100.69   15.50
  -3  10   2  135.49   22.90
  -3  10   2  114.59   26.60
  -2 -10   2   82.39   19.60
   2 -10  -2   74.29   10.50
  -2 -10   2   66.99    9.10
   2 -10  -2   71.49   19.60
  -2 -10   2   67.09   12.50
  -2 -10   2   60.69   14.00
   2 -10  -2   55.19   14.20
   2  10  -2   48.80   10.20
  -2  10   2   59.29   21.00
   2  10  -2   74.39   16.00
   2  10  -2   46.10   15.60
  -2  10   2   24.10   12.00
   2  10  -2   55.29    8.10
   1 -10  -2  161.18   26.90
  -1 -10   2  119.99    9.40
  -1 -10   2  111.89   14.20
  -1 -10   2  152.48   21.50
   1 -10  -2  141.09   10.70
   1 -10  -2  148.69   22.50
  -1 -10   2  123.79   27.60
   1  10  -2  136.19   20.60
  -1  10   2  137.29   11.20
   1  10  -2  144.49   16.80
  -1  10   2  148.39   22.20
   1  10  -2  110.69   22.40
  -1  10   2  115.19   22.60
   1  10  -2  140.99   10.20
   0 -10   2  114.39   14.70
   0 -10  -2  172.98   25.00
   0 -10   2  116.19    7.90
   0 -10  -2  101.49    9.10
   0 -10   2  130.49   19.00
   0 -10   2  108.29   20.10
   0 -10  -2  111.99   23.10
   0  10  -2  136.39   21.40
   0  10  -2  107.39    7.70
   0  10  -2  139.49   19.80
   0  10   2  116.69    9.70
   0  10   2  142.79   20.90
   0  10   2  105.49   22.10
  -1 -10  -2  875.51   50.59
   1 -10   2  903.41   47.00
  -1 -10  -2  832.72   39.20
   1 -10   2  865.71   32.90
  -1 -10  -2  891.01   37.70
   1 -10   2  843.52   51.59
  -1 -10  -2  974.00   58.99
  -1  10  -2  878.51   51.49
  -1  10  -2  867.01   47.00
   1  10   2  926.21   49.99
   1  10   2  868.01   37.10
   1  10   2  830.82   53.89
  -2 -10  -2  152.48   13.70
   2 -10   2  168.68   21.70
  -2 -10  -2  175.88   14.00
  -2 -10  -2  200.18   31.50
  -2 -10  -2  186.68   26.50
   2 -10   2  191.28   26.40
   2 -10   2  175.98   11.00
   2  10   2  161.88   13.00
  -2  10  -2  171.18   19.90
   2  10   2  126.19   23.90
  -2  10  -2  146.39   21.80
   2  10   2  168.48   23.30
   2  10   2  162.38   14.10
  -3 -10  -2  132.39   27.70
  -3 -10  -2  146.59   18.40
   3 -10   2   98.39   16.00
   3 -10   2   65.29   17.10
  -3 -10  -2  107.79   20.10
  -3 -10  -2   86.39   12.50
   3  10   2   89.89   12.60
  -3  10  -2  125.59   19.60
   3  10   2  141.19   17.60
  -3  10  -2  130.29   17.00
   3  10   2  142.49   22.40
   3  10   2  110.39   22.90
   4 -10   2   -9.30   10.70
  -4 -10  -2   23.80   10.20
   4 -10   2    5.10    5.10
  -4 -10  -2    7.30    5.30
  -4 -10  -2   18.90   18.60
   4 -10   2   14.20    5.60
   4  10   2    4.40    4.80
  -4  10  -2   15.10   11.70
   4  10   2    8.80    4.70
  -4  10  -2    4.50    3.90
  -5 -10  -2   -6.40   21.10
   5 -10   2  -10.20    8.50
  -5 -10  -2  -26.60   21.60
   5 -10   2   -0.10    1.40
  -5 -10  -2   -1.20    2.80
   5 -10   2    0.80    2.50
  -5 -10  -2   -0.30    2.70
  -5 -10  -2   -1.00    4.10
   5  10   2   -0.30    2.40
  -5  10  -2    3.70    7.20
  -5  10  -2    0.50    1.40
   5  10   2   -0.80    1.70
  -6 -10  -2    3.00   34.10
   6 -10   2    0.90    5.10
  -6 -10  -2    5.70    6.30
   6 -10   2    0.30    2.50
  -6 -10  -2   -1.70    5.20
   6  10   2   -1.40    1.70
   6 -11  -2   53.79   25.30
  -6 -11   2   42.50   50.89
   6 -11  -2   53.19   15.40
  -6 -11   2   38.10   16.50
  -6  11   2   63.79   15.90
   6  11  -2   76.19   19.80
  -6  11   2   34.90   35.90
   6  11  -2   52.59   13.10
   5 -11  -2   -2.40    1.60
  -5 -11   2   19.50   32.60
  -5 -11   2    7.90   30.00
  -5 -11   2    3.30    4.40
  -5 -11   2    3.10    5.60
  -5 -11   2   -1.40    3.80
   5 -11  -2   -3.10    3.00
   5 -11  -2    9.40   23.60
   5  11  -2   -1.90    1.00
   5  11  -2   -2.30    1.20
  -5  11   2   17.80   26.20
  -5  11   2    0.10    4.70
  -4 -11   2  276.37   25.70
   4 -11  -2  354.16   33.20
  -4 -11   2  300.27   46.20
  -4 -11   2  320.07   40.30
   4 -11  -2  306.27   42.00
  -4  11   2  378.96   47.60
  -4  11   2  317.37   37.60
   4  11  -2  338.37   28.80
   4  11  -2  353.66   25.30
  -3 -11   2   90.69   26.40
   3 -11  -2  102.29   12.90
  -3 -11   2   75.29   18.20
   3 -11  -2  117.79   28.80
   3 -11  -2  124.19   20.30
  -3 -11   2  128.79   18.00
   3 -11  -2  121.09   23.20
   3  11  -2   98.59   12.30
  -3  11   2  149.29   24.40
  -3  11   2  104.79   24.40
   3  11  -2   82.19   14.00
   2 -11  -2  727.83   49.30
  -2 -11   2  877.41   58.99
  -2 -11   2  740.23   41.80
  -2 -11   2  822.52   36.80
  -2 -11   2  832.72   50.49
   2 -11  -2  805.32   57.79
   2 -11  -2  791.22   36.10
  -2  11   2  795.32   49.50
   2  11  -2  784.72   55.99
   2  11  -2  813.92   42.70
   2  11  -2  822.72   50.49
   2  11  -2  785.42   35.70
  -2  11   2  865.71   58.29
  -1 -11   2   34.80   10.60
   1 -11  -2   40.90    7.10
  -1 -11   2   36.10    5.80
  -1 -11   2   24.50   13.70
   1 -11  -2   60.39   15.20
  -1 -11   2   24.40    7.20
   1 -11  -2   29.90   14.70
  -1  11   2   38.70    6.80
   1  11  -2   39.30   13.40
   1  11  -2   46.90   12.20
   1  11  -2   39.00    6.30
  -1  11   2   36.00   14.60
  -1  11   2   39.90   11.60
   0 -11  -2 1325.37   88.99
   0 -11  -2 1493.75   72.49
   0 -11   2 1360.06   73.89
   0 -11   2 1435.16   68.49
   0  11  -2 1464.75   74.89
   0  11  -2 1394.96   67.19
   0  11   2 1400.16   69.69
   0  11   2 1420.46   77.59
   1 -11   2  372.56   28.80
   1 -11   2  416.96   18.30
  -1 -11  -2  365.76   31.40
  -1 -11  -2  428.86   38.60
  -1 -11  -2  394.16   23.90
   1 -11   2  398.36   34.80
  -1 -11  -2  407.66   22.10
   1  11   2  396.26   36.80
   1  11   2  359.96   30.00
   1  11   2  376.76   21.30
   2 -11   2 1351.06   72.29
  -2 -11  -2 1265.67   77.79
  -2 -11  -2 1453.45   72.79
   2 -11   2 1327.17   65.39
   2 -11   2 1402.16   51.39
  -2  11  -2 1327.17   69.29
  -2  11  -2 1412.86   64.19
   2  11   2 1457.95   70.89
   2  11   2 1374.36   55.89
   2  11   2 1349.47   76.79
   2  11   2 1475.45   59.19
  -3 -11  -2  206.78   18.10
  -3 -11  -2  234.18   36.70
  -3 -11  -2  194.18   28.30
   3 -11   2  221.48   14.70
   3 -11   2  165.68   22.60
  -3 -11  -2  217.18   17.80
   3 -11   2  179.28   28.30
   3  11   2  215.98   18.50
  -3  11  -2  192.78   25.70
   3  11   2  215.88   28.50
   3  11   2  239.98   34.80
   3  11   2  180.78   15.80
  -3  11  -2  191.88   18.10
  -4 -11  -2  477.15   51.49
   4 -11   2  502.55   36.60
   4 -11   2  459.05   38.30
  -4 -11  -2  579.44   43.00
  -4 -11  -2  505.85   33.10
   4 -11   2  501.85   31.90
  -4  11  -2  536.65   37.50
  -4  11  -2  496.55   30.10
   4  11   2  544.15   47.80
   4  11   2  542.05   34.40
   4  11   2  494.35   39.50
   4  11   2  493.55   31.00
  -5 -11  -2  124.29   20.60
   5 -11   2   95.19   19.50
  -5 -11  -2  102.89   31.80
  -5 -11  -2  144.69   38.30
   5 -11   2   98.19   11.80
  -5 -11  -2  113.79   23.00
   5 -11   2   80.49   15.60
  -5  11  -2  113.99   16.70
  -5  11  -2  130.69   10.60
   5  11   2   85.39   14.20
   6 -11   2  172.28   21.40
   6 -11   2  136.19   24.30
  -6 -11  -2  139.09   26.20
  -6 -11  -2  115.49   43.80
  -6 -11  -2  168.48   26.90
   6  11   2  137.09   19.90
   6  11   2  131.69   22.20
   6 -12  -2    0.50    4.30
  -6 -12   2   -2.40    3.20
   6 -12  -2    1.60    4.10
  -6 -12   2  -45.50   50.29
  -6  12   2   -2.00    3.60
  -6  12   2  -23.60   36.20
   6  12  -2   -1.30    2.50
   6  12  -2    3.30    4.10
  -5 -12   2    7.60    9.40
   5 -12  -2   -1.00    3.30
  -5 -12   2  -14.70   28.50
  -5 -12   2    8.50   33.00
  -5 -12   2    2.60    4.80
   5 -12  -2   27.90   26.40
   5 -12  -2   18.20    9.10
  -5 -12   2   17.60   12.40
  -5  12   2   -1.10   25.30
   5  12  -2    1.40    3.80
   5  12  -2    5.40    4.40
  -5  12   2    0.50    4.10
  -4 -12   2    4.30    4.20
   4 -12  -2    3.20    6.30
  -4 -12   2    8.10    7.70
  -4 -12   2   -4.10   19.40
   4 -12  -2    3.80    3.60
  -4 -12   2    2.50   21.20
  -4 -12   2    5.40    6.10
   4 -12  -2   10.60    6.40
   4  12  -2    1.50    2.80
  -4  12   2   -7.50   16.90
  -4  12   2   13.50    9.50
   4  12  -2    6.60    5.40
  -3 -12   2   97.69   21.30
   3 -12  -2   71.59   10.80
   3 -12  -2   58.49   16.60
  -3 -12   2  112.69   19.20
   3 -12  -2   23.80   18.20
  -3 -12   2   90.89   26.90
  -3  12   2   81.29   24.50
   3  12  -2   71.49   14.70
   3  12  -2   67.99   11.50
  -3  12   2   84.49   18.90
   2 -12  -2   10.10    4.00
   2 -12  -2    6.20    5.90
   2 -12  -2   -4.80   12.80
  -2 -12   2   10.40    4.00
  -2 -12   2    3.80    5.20
  -2 -12   2    3.50    8.70
   2  12  -2    3.30    3.50
   2  12  -2    2.60    4.90
  -2  12   2   -0.40   11.80
   2  12  -2    5.10    2.90
  -2  12   2    7.80    7.00
   2  12  -2    4.80   12.40
  -1 -12   2   22.20    5.10
   1 -12  -2   18.60    4.90
   1 -12  -2   55.19   18.70
  -1 -12   2   19.90   10.70
   1 -12  -2   19.40    8.60
  -1 -12   2   15.00    5.20
  -1 -12   2   27.70    9.90
  -1  12   2   24.10    5.50
   1  12  -2   41.50   15.80
  -1  12   2   14.10   13.50
  -1  12   2   23.70    9.20
   1  12  -2   20.40    4.70
   1  12  -2   42.50   12.70
   0 -12   2  329.57   33.70
   0 -12   2  334.77   28.60
   0 -12   2  329.57   16.60
   0 -12  -2  331.77   30.40
   0 -12  -2  271.57   38.20
   0 -12  -2  338.97   19.20
   0  12  -2  326.07   16.80
   0  12   2  319.57   28.80
   0  12   2  337.47   34.30
   0  12  -2  296.27   32.00
   0  12   2  304.47   18.70
   0  12  -2  276.87   32.30
   1 -12   2  195.78   11.60
   1 -12   2  172.78   23.60
  -1 -12  -2  170.78   30.40
  -1 -12  -2  216.18   17.20
   1 -12   2  204.58   31.70
  -1 -12  -2  201.08   27.90
  -1 -12  -2  194.08   14.50
   1  12   2  193.68   31.50
   1  12   2  189.88   26.50
   1  12   2  217.88   15.00
  -2 -12  -2    2.60    2.40
  -2 -12  -2    1.30    4.60
   2 -12   2    6.90    4.50
   2 -12   2    5.60    2.30
   2 -12   2    4.70   10.80
  -2 -12  -2   -0.40   12.90
  -2 -12  -2    0.90    2.60
  -2  12  -2  -13.10    8.30
   2  12   2    1.50    2.30
   2  12   2    4.30    3.20
  -2  12  -2    6.40    4.90
   2  12   2   -0.40    3.40
   2  12   2   -6.90    8.50
  -3 -12  -2   20.00    9.50
  -3 -12  -2   28.30    7.80
   3 -12   2   18.70   15.50
   3 -12   2   24.20    5.70
   3 -12   2   17.10    7.30
  -3 -12  -2   17.50    6.30
  -3 -12  -2   30.30   17.40
   3  12   2   34.40   18.30
   3  12   2   27.10   10.90
  -3  12  -2    8.30   11.10
   3  12   2   12.60    5.60
  -3  12  -2   26.30    8.70
   3  12   2   18.40    6.10
   4 -12   2  111.89   24.70
   4 -12   2  106.79   21.70
  -4 -12  -2   96.99   15.90
   4 -12   2  100.49   16.90
  -4 -12  -2  101.59   22.20
  -4 -12  -2  120.49   31.40
   4  12   2  132.79   18.70
   4  12   2   79.69   15.90
  -4  12  -2  105.99   20.50
  -4  12  -2   80.99   13.90
   5 -12   2    3.10   15.00
   5 -12   2   -0.90    2.80
   5 -12   2    6.20    3.90
  -5 -12  -2   -0.40    5.00
  -5 -12  -2   48.40   30.00
  -5 -12  -2    0.30    2.20
  -5 -12  -2   65.09   35.20
   5  12   2    0.70    3.10
   5  12   2    0.30    2.50
  -5  12  -2    1.30    2.40
  -5  12  -2    5.80   14.40
  -6 -12  -2    5.40    7.40
  -6 -12  -2   22.70   44.30
  -6 -12  -2   16.60    8.90
   6 -12   2   36.20   23.50
   6  12   2   17.30    8.50
   6  12   2   27.00   10.70
   6 -13  -2   13.60   10.20
   6 -13  -2   16.60   10.40
   6  13  -2   37.80   21.50
  -6  13   2   10.00    8.60
   6  13  -2    8.10    5.50
   5 -13  -2  171.08   41.20
   5 -13  -2  237.58   33.70
  -5 -13   2  200.88   49.99
  -5 -13   2  224.28   30.70
  -5 -13   2  153.68   46.80
   5 -13  -2  215.98   25.10
  -5 -13   2  242.08   40.50
  -5  13   2  187.88   29.60
  -5  13   2  270.97   47.70
   5  13  -2  206.48   31.10
   5  13  -2  177.88   21.20
   4 -13  -2   93.09   16.90
  -4 -13   2  139.29   27.50
   4 -13  -2  126.59   17.00
  -4 -13   2  123.09   36.50
   4 -13  -2  150.38   27.10
  -4 -13   2  123.09   34.20
  -4 -13   2  134.39   28.60
  -4 -13   2   86.49   17.70
   4  13  -2  130.09   21.20
  -4  13   2   93.89   30.20
   4  13  -2   99.19   14.50
  -4  13   2  182.08   28.50
   3 -13  -2  708.23   36.90
  -3 -13   2  826.12   63.19
   3 -13  -2  763.42   63.19
  -3 -13   2  733.93   44.10
   3 -13  -2  747.33   52.89
  -3 -13   2  657.03   50.29
   3  13  -2  706.93   52.09
  -3  13   2  877.51   64.09
  -3  13   2  756.62   51.49
   3  13  -2  781.92   38.20
   3  13  -2  733.03   60.79
   3  13  -2  713.03   43.90
   2 -13  -2  375.26   49.30
   2 -13  -2  392.56   23.00
   2 -13  -2  456.55   38.50
  -2 -13   2  402.46   23.60
  -2 -13   2  389.06   28.60
  -2 -13   2  454.15   45.00
  -2 -13   2  434.86   36.30
   2  13  -2  391.16   34.70
   2  13  -2  326.07   44.50
  -2  13   2  440.56   43.30
   2  13  -2  425.86   23.40
  -2  13   2  362.96   33.60
  -1 -13   2 1075.69   52.59
  -1 -13   2  962.90   66.39
   1 -13  -2 1022.80   62.19
  -1 -13   2  963.90   58.79
   1 -13  -2 1108.69   72.99
   1 -13  -2 1063.49   44.40
  -1 -13   2 1073.49   43.50
   1  13  -2 1028.10   59.89
   1  13  -2 1068.19   43.00
  -1  13   2 1073.49   71.89
   1  13  -2 1076.29   68.09
  -1  13   2 1041.10   45.50
  -1  13   2 1125.89   71.09
   0 -13   2  267.67   14.90
   0 -13  -2  277.97   39.40
   0 -13  -2  250.67   16.70
   0 -13  -2  225.08   31.60
   0 -13   2  304.47   34.30
   0 -13   2  251.07   35.20
   0  13  -2  234.68   33.40
   0  13  -2  277.27   32.20
   0  13   2  239.88   16.60
   0  13   2  277.27   37.80
   0  13   2  232.08   31.40
   0  13  -2  251.27   16.90
  -1 -13  -2 1232.88   79.29
  -1 -13  -2 1421.96   56.19
   1 -13   2 1380.56   78.39
  -1 -13  -2 1431.16   75.09
  -1 -13  -2 1376.96   59.99
   1 -13   2 1400.46   70.29
   1  13   2 1224.48   76.59
   1  13   2 1325.87   70.99
   1  13   2 1420.16   55.79
   2 -13   2  673.03   28.80
  -2 -13  -2  535.75   52.29
  -2 -13  -2  659.03   48.30
  -2 -13  -2  671.83   34.20
   2 -13   2  696.93   51.29
  -2 -13  -2  620.04   35.20
   2 -13   2  643.54   43.00
  -2  13  -2  732.53   50.59
   2  13   2  667.53   53.59
   2  13   2  618.44   51.59
  -2  13  -2  642.84   41.10
   2  13   2  600.34   32.30
  -3 -13  -2  211.18   41.00
   3 -13   2  265.37   17.20
   3 -13   2  249.18   30.70
   3 -13   2  342.27   41.80
  -3 -13  -2  285.17   21.80
  -3 -13  -2  277.77   22.80
  -3 -13  -2  270.37   36.00
   3  13   2  308.37   21.50
   3  13   2  304.87   37.10
  -3  13  -2  296.07   31.70
  -3  13  -2  283.77   24.90
   3  13   2  280.67   41.50
   3  13   2  267.57   22.20
   4 -13   2  243.18   18.10
  -4 -13  -2  195.18   42.80
   4 -13   2  265.77   34.50
   4 -13   2  223.78   34.10
  -4 -13  -2  223.78   21.50
   4 -13   2  218.78   27.50
  -4  13  -2  280.87   33.80
  -4  13  -2  261.77   22.50
   4  13   2  228.18   20.30
   4  13   2  309.97   25.40
  -5 -13  -2   43.20   15.80
   5 -13   2   94.69   21.80
  -5 -13  -2   48.50   34.90
  -5 -13  -2  122.39   36.50
   5 -13   2   72.69   13.40
   5 -13   2   67.39   12.20
   5 -13   2   69.89   21.30
   5  13   2   86.09   17.60
  -5  13  -2   65.69   11.40
   5  13   2   79.39   15.10
  -5  13  -2   41.30   19.40
   5 -14  -2   11.00    6.40
   5 -14  -2   48.40   11.80
   5 -14  -2   26.40   12.60
  -5 -14   2   38.00   13.00
   5 -14  -2   47.30   32.00
  -5 -14   2   14.80   42.20
  -5 -14   2   28.90   15.60
  -5  14   2   42.80   31.60
   5  14  -2   22.00    9.30
  -5  14   2    6.80    7.40
   5  14  -2   28.90    9.20
  -4 -14   2   47.40   18.40
  -4 -14   2   39.30   15.00
   4 -14  -2   28.80    8.30
  -4 -14   2    8.60   23.00
   4 -14  -2   26.10   10.30
  -4 -14   2  -19.40   23.40
   4 -14  -2   60.39   27.30
   4 -14  -2   15.50   10.30
   4  14  -2   30.20    8.80
   4  14  -2   17.50    8.20
  -4  14   2   60.39   25.70
  -4  14   2   47.00   14.50
  -3 -14   2  128.89   31.80
   3 -14  -2  150.58   14.10
  -3 -14   2  160.58   23.60
  -3 -14   2  155.68   28.00
   3 -14  -2  171.38   37.60
   3 -14  -2  167.48   29.50
   3  14  -2  162.08   19.00
   3  14  -2  126.99   18.90
  -3  14   2  142.29   34.30
  -3  14   2  143.89   26.10
   3  14  -2  152.58   28.20
   3  14  -2  127.59   31.20
  -2 -14   2    2.60    3.90
  -2 -14   2    2.50    5.50
   2 -14  -2   -7.20   15.80
  -2 -14   2   24.30   18.70
  -2 -14   2    5.50    3.20
   2 -14  -2    6.60    3.20
   2 -14  -2   14.90    9.30
   2  14  -2   20.40   17.50
   2  14  -2   13.30    4.60
   2  14  -2    3.80    3.50
   2  14  -2   16.00    9.50
  -2  14   2   -2.50   13.90
  -2  14   2    7.60    6.90
   1 -14  -2   58.49   23.20
  -1 -14   2   55.39   14.80
  -1 -14   2   36.30    9.40
   1 -14  -2   62.79    9.90
  -1 -14   2   79.59   23.50
   1 -14  -2   79.09   19.90
  -1  14   2   73.19   24.50
  -1  14   2   61.29   15.90
   1  14  -2   40.80   18.90
   1  14  -2   84.59   19.40
   1  14  -2   52.09    8.20
   0 -14   2  275.07   16.10
   0 -14   2  272.27   39.70
   0 -14  -2  306.67   38.10
   0 -14   2  334.17   38.20
   0 -14  -2  270.47   18.10
   0 -14  -2  304.07   44.70
   0  14  -2  319.07   17.20
   0  14   2  347.87   31.80
   0  14   2  270.87   18.40
   0  14   2  284.67   40.90
   0  14  -2  242.88   35.90
  -1 -14  -2  239.08   33.30
  -1 -14  -2  237.28   17.60
  -1 -14  -2  263.77   20.80
   1 -14   2  243.08   14.20
   1 -14   2  219.28   33.60
  -1 -14  -2  244.18   39.10
   1 -14   2  259.57   33.10
  -1  14  -2  229.98   30.00
   1  14   2  238.08   32.30
   1  14   2  264.27   39.00
  -1  14  -2  226.98   14.40
  -1  14  -2  257.67   35.90
   1  14   2  242.98   17.20
  -2 -14  -2   32.90   13.00
   2 -14   2   48.30   13.60
   2 -14   2   14.10   13.90
  -2 -14  -2   39.90    9.00
  -2 -14  -2   42.20   23.10
   2 -14   2   42.40    6.70
  -2 -14  -2   42.40    9.40
   2  14   2   33.40    7.10
  -2  14  -2   43.30   12.20
   2  14   2   23.60   10.00
  -2  14  -2   50.19   18.40
   2  14   2   50.09   20.50
   3 -14   2   37.90   19.80
   3 -14   2   42.90    7.60
   3 -14   2   74.19   17.50
  -3 -14  -2   57.79   11.50
  -3 -14  -2   49.99   15.90
  -3 -14  -2   40.10   24.40
  -3 -14  -2   60.49   12.50
  -3  14  -2   73.19   15.60
   3  14   2   44.30    9.70
   3  14   2   36.30   21.00
  -3  14  -2   77.89   20.70
   3  14   2   67.39   17.10
   3  14   2   79.69   14.90
   4 -14   2   24.30   21.40
  -4 -14  -2   39.60   15.10
  -4 -14  -2   39.40   27.30
   4 -14   2   28.50   10.40
  -4 -14  -2   25.10    8.60
   4 -14   2   32.90    7.80
   4  14   2   59.39   17.50
   4  14   2   47.60   12.70
   4  14   2   41.70   27.30
  -4  14  -2   51.99   13.00
  -4  14  -2   37.30   20.80
   4  14   2   33.70    8.90
  -5 -14  -2   12.80   35.50
   5 -14   2  -10.60   21.80
  -5 -14  -2    4.50    6.80
  -5 -14  -2    0.30   36.50
   5 -14   2   15.60    6.30
   5 -14   2   17.30    8.40
   5 -14   2   12.30    6.20
   5  14   2   23.20    8.50
  -5  14  -2   19.20    7.40
  -5  14  -2  -10.00   19.30
   5  14   2   30.90   11.30
   5 -15  -2   83.59   20.70
  -5 -15   2   42.40   35.00
   5 -15  -2   87.99   22.40
   5 -15  -2   79.29   14.70
   5 -15  -2  107.89   40.20
  -5  15   2   47.40   16.80
   5  15  -2   75.39   15.30
   5  15  -2   71.09   18.80
  -5  15   2  111.09   40.00
   4 -15  -2   43.40   32.90
  -4 -15   2   61.69   33.00
   4 -15  -2   27.60   12.80
   4 -15  -2    8.80    5.20
  -4 -15   2    6.30    6.70
  -4 -15   2   20.70   10.60
  -4 -15   2   33.10   30.70
   4 -15  -2   15.90    6.10
  -4 -15   2   58.29   20.80
  -4  15   2   43.70   24.90
   4  15  -2   24.70    7.50
  -4  15   2   32.80   18.70
   4  15  -2   26.10   10.50
   3 -15  -2  744.43   55.89
   3 -15  -2  798.82   69.79
  -3 -15   2  823.22   69.89
  -3 -15   2  673.53   53.69
  -3 -15   2  814.62   48.10
   3 -15  -2  795.12   39.20
  -3  15   2  679.83   62.09
  -3  15   2  719.93   52.79
   3  15  -2  792.22   39.80
   3  15  -2  754.02   46.80
   3  15  -2  847.72   59.39
   2 -15  -2  261.97   18.40
  -2 -15   2  247.98   23.10
  -2 -15   2  262.47   18.70
   2 -15  -2  247.78   41.10
   2 -15  -2  291.27   39.70
  -2 -15   2  296.27   39.30
  -2 -15   2  252.57   41.80
  -2  15   2  188.88   30.40
  -2  15   2  301.27   44.00
   2  15  -2  259.77   23.50
   2  15  -2  170.98   35.20
   2  15  -2  251.47   17.60
   2  15  -2  242.58   35.30
  -1 -15   2 1159.18   77.29
   1 -15  -2  973.80   51.49
  -1 -15   2 1025.30   64.09
   1 -15  -2 1120.79   69.79
   1 -15  -2 1012.30   75.99
  -1 -15   2 1043.10   45.40
  -1 -15   2 1033.90   54.99
   1  15  -2 1145.79   66.49
  -1  15   2 1154.78   49.00
  -1  15   2 1177.08   77.29
   1  15  -2 1081.99   45.10
  -1  15   2 1257.67   68.69
   1  15  -2 1088.59   73.69
   0 -15   2  102.59    9.20
   0 -15  -2  112.89   23.60
   0 -15  -2  187.28   24.90
   0 -15   2  125.69   19.50
   0 -15   2  121.89   28.00
   0 -15  -2  202.38   37.80
   0  15   2  103.69   26.60
   0  15  -2  129.89   23.60
   0  15   2   86.89   11.00
   0  15   2   84.59   19.20
   0  15  -2  114.09    9.80
   0  15  -2  150.28   29.90
   1 -15   2 1533.95   55.89
  -1 -15  -2 1433.96   65.79
  -1 -15  -2 1461.95   60.99
   1 -15   2 1533.65   79.49
  -1 -15  -2 1481.85   92.29
  -1 -15  -2 1473.55   82.29
   1 -15   2 1455.25   86.79
   1  15   2 1463.75   79.29
   1  15   2 1466.35   60.39
  -1  15  -2 1736.73   89.39
  -1  15  -2 1467.15   75.79
   1  15   2 1380.96   87.39
  -1  15  -2 1387.06   55.99
  -2 -15  -2    2.10    3.10
   2 -15   2   12.70   14.20
  -2 -15  -2   16.20   18.00
  -2 -15  -2   -0.50    2.70
  -2 -15  -2   -1.80    0.90
   2 -15   2   -2.00    2.90
   2 -15   2    2.40    2.10
   2  15   2    1.30    2.10
  -2  15  -2    2.90    4.50
   2  15   2    6.80    7.20
  -2  15  -2    7.60   14.00
   2  15   2   -6.50   16.90
   3 -15   2  649.24   47.90
  -3 -15  -2  712.63   42.10
  -3 -15  -2  807.72   42.10
   3 -15   2  705.33   33.50
   3 -15   2  775.02   60.89
  -3 -15  -2  756.02   55.89
  -3 -15  -2  765.22   69.19
  -3  15  -2  729.93   46.80
   3  15   2  746.13   42.70
  -3  15  -2  780.52   56.89
   3  15   2  738.33   53.39
   3  15   2  855.31   67.49
   3  15   2  606.74   41.70
  -4 -15  -2   -2.20    2.50
   4 -15   2   -0.50    3.60
   4 -15   2    0.60    1.80
  -4 -15  -2   -1.40    1.40
  -4 -15  -2  -21.40   28.30
   4 -15   2   -8.20   20.90
  -4 -15  -2   -0.60    1.00
  -4  15  -2   -0.20   18.30
   4  15   2    0.50    3.20
   4  15   2    2.20    3.30
   4  15   2   20.80   24.60
  -4  15  -2   -1.90    1.80
   4  15   2    3.40    6.20
   5 -15   2  200.98   18.00
  -5 -15  -2  199.28   36.10
  -5 -15  -2  193.38   53.89
   5 -15   2  185.78   31.00
   5 -15   2  194.78   24.80
   5 -15   2  129.99   32.40
   5  15   2  249.28   31.80
  -5  15  -2  171.78   21.50
   5  15   2  223.68   27.70
  -5  15  -2  168.28   31.90
   5 -16  -2   -0.50    2.30
   5 -16  -2   -2.80    1.30
  -5 -16   2  -36.20   36.90
  -5 -16   2   13.70   42.10
  -5 -16   2    9.10    9.40
   5 -16  -2   60.89   39.50
   5 -16  -2   -1.20    4.50
  -5  16   2    2.60    6.30
  -5  16   2   17.20   35.00
   5  16  -2    1.30    3.10
   5  16  -2    2.50    4.20
  -4 -16   2   -0.90    3.00
   4 -16  -2    3.80    3.90
   4 -16  -2   -1.20    5.00
  -4 -16   2  -30.20   28.40
   4 -16  -2   -2.10    1.00
   4 -16  -2    0.50   29.70
  -4 -16   2    1.20    6.10
  -4 -16   2  -12.80   27.20
  -4 -16   2   -0.50    4.10
   4  16  -2    1.60    3.80
   4  16  -2   -1.10    1.40
  -4  16   2   -9.30   25.90
  -3 -16   2   -1.70    1.60
   3 -16  -2    4.50    3.60
   3 -16  -2   13.90   22.10
  -3 -16   2  -30.20   23.60
  -3 -16   2    1.00    2.60
  -3 -16   2    3.50    7.20
  -3  16   2    2.60    5.50
   3  16  -2    4.40    3.80
  -3  16   2   -8.10   19.30
   3  16  -2   12.00   22.30
   3  16  -2    0.30    5.90
   2 -16  -2    9.40    4.30
   2 -16  -2    9.10    8.00
   2 -16  -2    3.90   18.60
  -2 -16   2    6.20    3.10
  -2 -16   2    4.10    6.60
  -2 -16   2   10.30    6.70
  -2 -16   2    2.80   15.40
   2  16  -2   -7.10   18.60
  -2  16   2   12.30    9.10
   2  16  -2    2.70    6.70
   2  16  -2    5.70    3.40
  -2  16   2   18.20   20.50
   1 -16  -2   71.29   19.50
  -1 -16   2   96.59   12.80
   1 -16  -2   68.39   27.10
  -1 -16   2   98.99   22.10
  -1 -16   2   93.19   17.00
   1 -16  -2   78.39   12.00
  -1 -16   2   76.69   27.60
   1  16  -2   80.29   20.00
   1  16  -2   55.19   23.00
  -1  16   2   57.59   16.80
  -1  16   2   73.29   11.00
   1  16  -2   82.29   11.20
  -1  16   2   62.09   28.40
   0 -16  -2  122.79   25.50
   0 -16   2  112.39   29.00
   0 -16  -2  112.59   18.50
   0 -16   2   76.09   13.60
   0 -16  -2  121.59   32.20
   0 -16   2   87.29   20.70
   0 -16  -2  107.89   13.30
   0 -16   2  114.49   10.00
   0  16   2   98.29   12.70
   0  16  -2   85.69   29.60
   0  16  -2  111.19    9.90
   0  16   2  125.39   24.60
   0  16  -2  110.99   22.30
   0  16   2  118.19   27.10
  -1 -16  -2    1.00    5.50
   1 -16   2    5.90    2.40
   1 -16   2   16.30   16.50
  -1 -16  -2    5.00    3.50
  -1 -16  -2    8.00   15.90
  -1 -16  -2    7.10    5.40
   1 -16   2    5.30    6.90
  -1  16  -2   11.40    3.70
  -1  16  -2   15.90    8.60
   1  16   2   -1.90    4.40
  -1  16  -2   15.60   14.80
   1  16   2    2.60    2.40
   1  16   2   32.10   19.00
  -2 -16  -2   67.79   24.70
  -2 -16  -2  121.89   26.10
   2 -16   2  102.59   11.80
   2 -16   2  131.49   31.70
   2 -16   2  102.59   22.70
  -2 -16  -2  125.79   19.80
  -2 -16  -2   99.49   13.70
   2  16   2  102.69   27.90
   2  16   2   71.49   11.50
   2  16   2   91.99   21.80
  -2  16  -2  130.29   28.60
  -2  16  -2   86.39   18.80
   3 -16   2   -0.40    1.20
  -3 -16  -2    0.40    2.80
  -3 -16  -2  -11.60   23.60
  -3 -16  -2    4.30    2.90
   3 -16   2   -5.50    1.80
   3 -16   2    0.40   20.60
  -3 -16  -2    0.10    5.00
   3  16   2   -2.70    2.60
  -3  16  -2  -13.80   20.10
  -3  16  -2    1.40    5.10
   3  16   2    2.30    3.30
   3  16   2   27.70   22.10
  -4 -16  -2   37.60   11.40
  -4 -16  -2   43.10   10.50
   4 -16   2   58.49    9.90
   4 -16   2    3.40   28.00
  -4 -16  -2   51.69   18.40
   4 -16   2   57.39   16.60
  -4 -16  -2   44.00   39.40
  -4  16  -2   40.70   12.70
   4  16   2   75.39   35.30
  -4  16  -2   52.69   23.80
   4  16   2   28.10   12.70
   4  16   2   57.69   17.00
   4  16   2   37.10    9.00
   5 -16   2   31.20   29.40
  -5 -16  -2   -1.40    3.00
   5 -16   2   10.40    8.40
  -5 -16  -2  -15.80   43.10
   5 -16   2   10.20    7.20
   5 -16   2    8.10    5.30
  -5  16  -2   19.80    8.40
  -5  16  -2   29.60   25.70
   5  16   2    7.10    7.60
   5  16   2   10.10    7.00
   5 -17  -2   15.30   37.00
   5 -17  -2  100.79   25.30
   5 -17  -2   83.09   23.90
  -5 -17   2   52.09   47.10
  -5 -17   2   37.90   46.50
   5  17  -2  101.59   20.90
  -5  17   2   69.29   18.90
   5  17  -2   75.29   16.40
  -5  17   2  142.49   46.70
  -4 -17   2   43.60   13.80
   4 -17  -2   38.10   16.10
  -4 -17   2   30.80   14.50
  -4 -17   2   37.80   36.70
   4 -17  -2   31.30    8.80
   4 -17  -2   31.60   12.00
   4 -17  -2   91.89   36.00
  -4 -17   2   15.30   11.40
  -4 -17   2   -8.70   33.00
   4  17  -2   18.20    9.10
  -4  17   2   45.10   28.70
   4  17  -2   33.60    9.30
  -3 -17   2  286.87   22.60
  -3 -17   2  218.68   36.20
   3 -17  -2  238.08   39.60
   3 -17  -2  275.57   48.20
  -3 -17   2  253.97   48.90
   3 -17  -2  291.97   21.20
  -3  17   2  248.98   54.79
   3  17  -2  315.57   51.59
  -3  17   2  248.38   43.60
   3  17  -2  295.67   35.60
   3  17  -2  237.48   37.50
   3  17  -2  231.58   27.50
  -2 -17   2  189.58   38.80
   2 -17  -2  187.58   33.40
  -2 -17   2  151.58   18.00
  -2 -17   2  155.78   30.30
   2 -17  -2  188.38   41.10
  -2 -17   2  220.08   28.70
   2 -17  -2  197.08   16.10
   2  17  -2  162.18   34.50
   2  17  -2  234.88   43.70
  -2  17   2  200.18   40.50
   2  17  -2  175.18   15.10
  -2  17   2  138.89   27.30
  -1 -17   2  501.65   36.00
   1 -17  -2  496.85   45.40
  -1 -17   2  488.05   43.40
  -1 -17   2  547.15   55.79
   1 -17  -2  560.14   29.40
   1  17  -2  438.06   40.70
  -1  17   2  498.55   43.30
   1  17  -2  462.85   50.99
   1  17  -2  529.65   27.50
  -1  17   2  538.15   30.30
  -1  17   2  471.35   50.89
   0 -17   2   59.09   24.80
   0 -17  -2   88.69   14.80
   0 -17  -2   66.39   19.20
   0 -17   2  100.09   23.00
   0 -17  -2  117.29   13.70
   0 -17   2  178.68   25.40
   0 -17   2   78.59   10.20
   0 -17  -2   95.29   30.80
   0  17   2   95.19   13.10
   0  17  -2  100.19   11.60
   0  17   2  131.79   26.30
   0  17   2  116.49   30.20
   0  17  -2  135.49   29.50
   0  17  -2  113.79   23.20
   1 -17   2  592.04   27.70
   1 -17   2  584.64   55.49
  -1 -17  -2  578.04   37.00
  -1 -17  -2  583.44   32.30
  -1 -17  -2  501.25   46.10
   1 -17   2  552.34   45.70
  -1 -17  -2  592.14   61.39
   1  17   2  542.55   55.59
   1  17   2  580.44   31.80
  -1  17  -2  564.54   53.29
  -1  17  -2  623.84   29.30
  -1  17  -2  502.25   42.40
   1  17   2  595.84   47.70
  -2 -17  -2   23.20   20.20
  -2 -17  -2    0.70    2.80
  -2 -17  -2    0.30    3.30
   2 -17   2    3.90    2.50
  -2 -17  -2   -1.00    1.50
   2 -17   2    1.20    5.10
   2 -17   2  -36.30   15.80
   2  17   2   -1.00    4.80
   2  17   2    0.40    1.90
  -2  17  -2    0.30    3.80
  -2  17  -2   12.10   15.90
   2  17   2   22.70   22.20
  -3 -17  -2  225.08   38.30
   3 -17   2  264.37   17.90
   3 -17   2  280.77   46.20
  -3 -17  -2  255.67   22.30
  -3 -17  -2  246.08   49.00
  -3 -17  -2  262.97   24.10
   3 -17   2  266.47   36.90
  -3  17  -2  311.67   37.00
   3  17   2  188.68   32.30
   3  17   2  275.17   22.00
   3  17   2  292.47   49.40
  -4 -17  -2    6.70    8.00
  -4 -17  -2   10.60   13.50
   4 -17   2    5.30    3.30
   4 -17   2    9.70    8.30
  -4 -17  -2   -1.90    2.60
  -4 -17  -2  -21.70   35.80
   4 -17   2    9.60   29.60
  -4  17  -2    9.60    6.60
  -4  17  -2  -10.50   23.80
   4  17   2    0.30    2.20
   4  17   2   16.20    8.30
   4  17   2   13.10   30.60
  -5 -17  -2  249.28   32.10
   5 -17   2  258.47   31.20
   5 -17   2  236.28   44.00
   5 -17   2  236.48   20.10
   5 -17   2  277.07   47.90
  -5  17  -2  283.97   43.80
  -5  17  -2  200.38   26.40
   5  17   2  247.68   32.10
   5  17   2  264.17   24.60
  -5 -18   2   -0.30    4.40
   5 -18  -2  -24.10   46.00
  -5 -18   2   40.90   61.49
   5 -18  -2   -3.40    4.90
  -5 -18   2  -34.10   52.79
   5 -18  -2    1.90    5.20
  -5  18   2   95.29   46.00
   5  18  -2   13.20    7.40
   5  18  -2    4.50    6.00
  -5  18   2   13.50   10.60
  -4 -18   2   84.29   18.60
  -4 -18   2  129.09   30.60
   4 -18  -2  107.89   22.10
   4 -18  -2  133.59   18.30
   4 -18  -2   94.49   29.40
   4 -18  -2   47.90   40.10
  -4 -18   2  104.09   47.10
  -4 -18   2   94.39   27.10
  -4  18   2  158.68   33.60
  -4  18   2   86.69   42.00
   4  18  -2  100.99   15.80
   4  18  -2  114.79   22.60
  -3 -18   2   -0.80    1.80
  -3 -18   2  -36.10   29.10
   3 -18  -2    3.60    8.30
  -3 -18   2    0.30    2.10
   3 -18  -2    1.10    2.40
  -3 -18   2   -4.50    1.90
   3 -18  -2  -22.30   29.10
   3  18  -2   19.10   27.20
   3  18  -2    4.50    7.00
   3  18  -2    2.80    2.80
   3  18  -2   -1.60    1.30
  -2 -18   2   -2.40    1.30
   2 -18  -2    6.70    8.70
  -2 -18   2    0.80    1.90
  -2 -18   2    1.40    1.60
   2 -18  -2    0.50    2.10
  -2 -18   2   -6.00   16.90
   2 -18  -2    5.70   21.30
   2  18  -2    9.50    7.80
   2  18  -2    3.60   23.90
   2  18  -2   -0.50    1.30
  -2  18   2    6.40   22.20
  -2  18   2   -5.90    1.80
   1 -18  -2   48.00    9.50
   1 -18  -2   56.29   18.90
   1 -18  -2    5.90   20.00
  -1 -18   2   63.39   19.00
  -1 -18   2   47.00    9.10
  -1 -18   2   29.30    9.70
  -1 -18   2   13.80   21.80
  -1  18   2   38.20   15.20
   1  18  -2   45.70    8.40
   1  18  -2   26.80   13.50
  -1  18   2   43.80    8.90
  -1  18   2   39.10   24.80
   1  18  -2   96.39   29.90
   0 -18  -2  134.89   29.30
   0 -18  -2  160.28   18.40
   0 -18   2  156.98   37.80
   0 -18  -2  188.18   42.60
   0 -18   2  165.48   29.90
   0 -18   2  117.39   11.10
   0 -18   2  138.79   20.80
   0 -18  -2  142.09   21.90
   0  18  -2  133.79   11.80
   0  18   2   86.99   29.40
   0  18   2  117.89   24.90
   0  18  -2  149.79   28.00
   0  18  -2  121.59   31.90
   0  18   2  137.09   16.80
  -1 -18  -2    4.50    6.70
  -1 -18  -2    2.40    3.40
   1 -18   2    4.20   19.30
   1 -18   2   15.90   10.50
  -1 -18  -2  -19.90   22.00
   1 -18   2    3.40    2.40
  -1 -18  -2    6.80    3.60
  -1  18  -2    3.50    6.90
   1  18   2    2.60   21.70
  -1  18  -2    3.70    2.30
  -1  18  -2   10.50   18.70
   1  18   2    2.30    2.60
   1  18   2    0.90    5.90
  -2 -18  -2   -0.20    2.30
   2 -18   2    1.20    5.80
  -2 -18  -2    0.20    2.90
   2 -18   2    3.60   23.60
  -2 -18  -2    0.10    4.10
  -2 -18  -2  -28.80   25.60
   2 -18   2    3.50    2.50
   2  18   2   31.60   23.60
   2  18   2   -1.60    4.00
  -2  18  -2   -3.50    2.00
   2  18   2    3.90    3.70
  -2  18  -2   -6.60   16.50
  -3 -18  -2  -29.10   26.60
  -3 -18  -2    8.90    5.20
  -3 -18  -2    0.50    6.70
   3 -18   2   11.60    4.50
   3 -18   2    0.70   25.70
   3 -18   2    3.90    6.20
  -3 -18  -2    0.00    2.00
  -3  18  -2   -0.10   26.70
   3  18   2    8.20    4.70
  -3  18  -2   11.60    8.30
   4 -18   2   -1.70    0.70
   4 -18   2   -9.80   32.00
   4 -18   2   -3.20    2.20
  -4 -18  -2   15.50   41.80
  -4  18  -2   -1.10   27.60
  -4  18  -2   -1.40    2.70
   4  18   2   -0.10    2.00
   5 -18   2    2.40    3.80
   5 -18   2    2.80    6.00
   5 -18   2  -30.80   34.30
   5 -18   2   -0.60    4.30
  -5 -18  -2    1.60    3.60
  -5  18  -2    0.80   34.20
   5  18   2    0.80    3.30
  -5  18  -2    5.30    5.90
   5  18   2   -0.50    2.10
  -4 -19   2   59.79   46.20
  -4 -19   2   32.30   15.80
   4 -19  -2   60.99   18.10
  -4 -19   2  128.49   49.80
   4 -19  -2   39.40   42.70
   4 -19  -2   47.80   10.80
  -4 -19   2   27.30   17.70
  -4  19   2   45.70   40.30
   4  19  -2   44.80   10.20
   4  19  -2   52.49   15.10
  -4  19   2   44.70   17.30
  -3 -19   2  231.78   21.10
  -3 -19   2  302.47   36.00
  -3 -19   2  154.58   32.40
   3 -19  -2  259.47   42.80
   3 -19  -2  282.37   55.09
   3 -19  -2  233.68   19.70
  -3 -19   2  249.68   56.19
   3  19  -2  233.38   20.00
   3  19  -2  218.58   38.90
   3  19  -2  235.18   47.90
   2 -19  -2   12.20   25.90
  -2 -19   2   36.80   15.30
  -2 -19   2   39.60   30.80
  -2 -19   2   27.80    8.20
   2 -19  -2   31.60    7.60
   2 -19  -2   20.00   12.50
   2  19  -2   32.30   15.80
   2  19  -2   17.10    5.70
   2  19  -2   22.10   28.00
  -2  19   2   12.10    9.10
  -2  19   2   19.40   24.40
   1 -19  -2  457.75   28.00
   1 -19  -2  539.65   69.09
  -1 -19   2  491.85   57.89
   1 -19  -2  431.66   54.39
  -1 -19   2  508.05   55.79
  -1 -19   2  510.85   28.40
  -1 -19   2  502.15   37.60
   1  19  -2  451.05   26.60
  -1  19   2  562.44   57.09
   1  19  -2  491.45   45.30
  -1  19   2  472.35   29.70
   1  19  -2  549.54   58.89
  -1  19   2  425.46   50.89
   0 -19   2  385.26   48.70
   0 -19  -2  406.96   25.80
   0 -19  -2  348.87   56.69
   0 -19  -2  393.56   31.10
   0 -19   2  370.86   31.90
   0 -19  -2  428.26   55.19
   0 -19   2  379.76   26.20
   0 -19   2  425.26   58.89
   0  19  -2  398.96   48.10
   0  19   2  400.16   48.20
   0  19  -2  381.86   53.59
   0  19   2  411.56   26.30
   0  19  -2  441.16   24.30
   0  19   2  394.86   57.09
  -1 -19  -2  564.94   38.40
   1 -19   2  597.34   60.89
   1 -19   2  518.05   27.60
  -1 -19  -2  589.24   63.79
  -1 -19  -2  550.24   32.50
   1 -19   2  579.74   49.50
  -1  19  -2  596.14   47.90
  -1  19  -2  583.54   58.99
   1  19   2  704.93   66.99
  -1  19  -2  542.05   28.90
   1  19   2  468.25   56.09
   1  19   2  550.34   32.40
   2 -19   2  188.48   43.50
  -2 -19  -2  194.28   36.70
  -2 -19  -2  200.88   27.40
   2 -19   2  178.68   33.60
  -2 -19  -2  185.68   21.50
  -2 -19  -2  144.39   43.20
   2  19   2  156.38   36.40
  -2  19  -2  125.09   35.20
   2  19   2  183.58   17.30
  -2  19  -2  139.09   27.50
   2  19   2  135.19   28.80
  -3 -19  -2   81.49   14.60
  -3 -19  -2   85.19   17.20
   3 -19   2  106.29   13.40
   3 -19   2   74.19   21.00
  -3 -19  -2   69.99   38.00
  -3  19  -2  110.09   34.60
   3  19   2   92.99   15.70
  -3  19  -2   77.99   20.20
  -4 -19  -2   44.00   15.20
  -4 -19  -2   42.20   40.90
   4 -19   2   51.89   42.70
   4  19   2   72.59   40.40
   4  19   2   38.60   10.90
  -4  19  -2   48.80   32.00
  -4  19  -2   27.60   12.50
   4 -20  -2   42.10   10.20
  -4 -20   2  -14.50   47.00
   4 -20  -2   52.19   16.20
   4 -20  -2   77.49   53.49
  -4  20   2   50.19   41.90
   4  20  -2   42.50   11.50
   4  20  -2   30.50   10.80
  -4  20   2   22.80   13.60
   3 -20  -2    0.20    1.90
   3 -20  -2   -2.80    4.60
   3 -20  -2   54.79   39.20
  -3 -20   2    3.70    5.40
  -3 -20   2    6.50    5.00
  -3 -20   2  -11.20   35.40
  -3 -20   2    4.60    7.00
   3  20  -2    1.90   26.00
   3  20  -2    3.60    8.30
   3  20  -2    1.40    2.70
  -2 -20   2   12.20    7.20
  -2 -20   2    5.60    4.60
  -2 -20   2   20.00   33.00
   2 -20  -2   15.50    5.80
  -2 -20   2   12.50   10.70
   2 -20  -2    5.80    9.10
   2 -20  -2   -8.80   28.30
  -2  20   2    3.20    7.00
   2  20  -2    5.80    3.90
   2  20  -2   10.50   11.00
  -2  20   2    9.30   27.50
   2  20  -2   -7.40   28.20
   1 -20  -2   81.59   13.80
   1 -20  -2   43.00   16.70
  -1 -20   2   73.39   22.00
  -1 -20   2   79.69   11.70
  -1 -20   2   29.30   30.70
   1 -20  -2   61.49   32.50
  -1  20   2  127.19   27.80
  -1  20   2   61.19   29.20
   1  20  -2   39.90   26.30
  -1  20   2   87.89   14.10
   1  20  -2   76.49   12.40
   1  20  -2   86.39   23.30
   0 -20   2    1.30    2.20
   0 -20  -2   10.20    6.80
   0 -20  -2    1.90   25.20
   0 -20  -2   13.70   11.40
   0 -20  -2   15.80    5.70
   0 -20   2    8.70    9.40
   0 -20   2   19.90   26.70
   0  20  -2   13.90    4.60
   0  20  -2  -23.90   24.20
   0  20   2    0.20   24.20
   0  20  -2   14.70   10.80
   0  20   2   -1.60    4.50
   0  20   2    6.50    3.50
  -1 -20  -2   35.90   11.30
  -1 -20  -2   54.29   19.90
  -1 -20  -2   28.50    7.70
   1 -20   2   36.20    7.30
  -1 -20  -2   34.10   23.30
   1 -20   2   29.40   14.80
   1 -20   2   63.49   25.30
  -1  20  -2   51.29    9.20
   1  20   2   51.39   28.40
   1  20   2   19.80    6.10
  -1  20  -2   32.50   13.40
  -1  20  -2   50.69   27.90
   1  20   2   17.90   11.60
   2 -20   2   40.80   16.30
  -2 -20  -2   39.50   34.40
  -2 -20  -2   47.10   12.80
   2 -20   2   85.19   33.60
   2 -20   2   58.69    9.40
  -2 -20  -2   61.19   20.00
  -2 -20  -2   48.10   11.50
  -2  20  -2   64.59   31.00
   2  20   2   41.10   33.00
   2  20   2   82.09   22.70
  -2  20  -2   67.69   20.80
   2  20   2   52.69   10.50
   3 -20   2   42.60    8.40
  -3 -20  -2   54.59   12.90
  -3 -20  -2   50.39   19.90
   3 -20   2   36.00   16.50
  -3 -20  -2   65.79   40.70
   3  20   2   19.70   13.20
  -3  20  -2    4.90   32.50
   3  20   2   64.69   39.50
   3  20   2   54.59   12.60
  -3  20  -2   21.40   11.60
   4 -20   2    5.50    9.20
   4 -20   2   -6.10   42.10
  -4 -20  -2  -31.90   44.50
   4 -20   2   18.20    5.80
  -4 -20  -2   25.60   10.50
   4  20   2   15.10    7.70
  -4  20  -2   33.90   14.10
   4  20   2   70.49   43.10
  -4  20  -2   23.10   35.20
  -4 -21   2   86.09   63.69
   4 -21  -2   17.80   46.80
   4 -21  -2   63.89   19.40
   4  21  -2   48.60   11.40
  -4  21   2    2.50    5.00
  -4  21   2  -47.40   39.00
  -3 -21   2   21.70   41.40
   3 -21  -2    9.00    9.30
  -3 -21   2   28.20    9.20
  -3 -21   2    0.90    6.60
   3 -21  -2   26.40   10.00
   3 -21  -2   37.90   38.10
  -3 -21   2   13.10    8.20
  -3  21   2   38.80   38.60
   3  21  -2   22.50    7.70
  -3  21   2   41.80   17.20
  -2 -21   2   61.29   21.20
   2 -21  -2   50.29   17.30
  -2 -21   2   90.29   44.30
  -2 -21   2   48.90   13.20
   2 -21  -2   76.19   13.40
   2 -21  -2   19.40   34.50
  -2 -21   2   42.00   10.80
   2  21  -2   75.19   13.60
  -2  21   2   73.59   36.70
   2  21  -2   76.69   24.10
  -2  21   2   62.29   19.00
  -1 -21   2   53.19   16.20
   1 -21  -2   41.60   32.50
  -1 -21   2   74.49   12.40
   1 -21  -2   50.89   18.50
   1 -21  -2   90.89   14.10
  -1 -21   2   80.39   22.30
  -1 -21   2   14.80   32.10
  -1  21   2   89.69   24.30
   1  21  -2   90.29   23.90
  -1  21   2   71.99   15.20
   1  21  -2  102.19   14.50
   1  21  -2  105.69   39.40
  -1  21   2   71.99   34.40
   0 -21   2  490.35   68.99
   0 -21  -2  427.06   35.10
   0 -21   2  355.46   50.29
   0 -21  -2  394.56   54.49
   0 -21   2  353.16   23.50
   0 -21   2  367.76   41.10
   0 -21  -2  392.96   65.79
   0 -21  -2  414.56   27.40
   0  21  -2  498.85   65.29
   0  21  -2  416.66   25.10
   0  21   2  452.35   65.59
   0  21   2  426.56   28.60
   0  21   2  506.65   58.79
   0  21  -2  360.46   48.40
  -1 -21  -2   77.29   37.90
   1 -21   2   72.19   33.50
  -1 -21  -2  113.99   29.20
   1 -21   2  100.89   12.80
  -1 -21  -2   88.29   15.10
  -1 -21  -2   86.29   17.70
   1 -21   2  105.89   27.10
   1  21   2   81.39   13.30
  -1  21  -2   88.49   27.10
   1  21   2   65.59   21.20
  -1  21  -2   74.29   21.00
   1  21   2  119.99   36.40
   2 -21   2  114.99   14.10
  -2 -21  -2   79.79   25.90
   2 -21   2   80.59   35.50
   2 -21   2  120.89   28.40
  -2 -21  -2  155.28   47.50
  -2 -21  -2   82.69   14.80
   2  21   2  116.59   27.70
   2  21   2  136.19   41.30
   2  21   2  144.29   19.90
  -3 -21  -2  182.78   38.60
   3 -21   2  165.98   33.30
  -3 -21  -2  102.69   51.09
   3 -21   2  165.68   14.60
   3  21   2  163.18   34.40
  -3  21  -2   76.29   41.20
  -3  21  -2  162.48   31.70
   3  21   2  148.89   49.99
   3  21   2  210.18   25.50
   4 -21   2  221.68   18.20
   4 -21   2  207.88   37.50
   4 -21   2  226.58   62.89
  -4 -21  -2  270.07   66.49
  -4 -21  -2  235.18   31.70
   4  21   2   91.29   53.19
   4  21   2  244.88   28.90
  -4  21  -2  227.78   55.19
  -4  21  -2  185.88   32.20
   4 -22  -2   50.09   61.69
  -4 -22   2  -50.89   55.49
  -4  22   2  -11.80   41.80
   4  22  -2    2.80    7.50
  -3 -22   2   59.39   23.30
  -3 -22   2   87.89   16.20
  -3 -22   2  -54.19   44.00
   3 -22  -2   26.90   38.60
   3 -22  -2   56.49   20.30
   3 -22  -2   63.99   13.00
   3  22  -2   70.69   40.70
  -3  22   2   76.09   43.20
  -3  22   2   50.29   18.70
   3  22  -2   53.19   11.90
   3  22  -2   18.60   15.30
   2 -22  -2    8.40    4.70
  -2 -22   2   15.40   38.10
  -2 -22   2    2.60    6.30
  -2 -22   2    2.30    3.00
   2 -22  -2   -3.10    4.00
  -2 -22   2    5.80    5.70
   2 -22  -2    0.20   36.50
   2  22  -2    4.40    3.80
  -2  22   2   21.80   12.80
  -2  22   2   -9.40   31.60
   2  22  -2    4.20    8.60
   2  22  -2   53.79   33.50
  -1 -22   2  -27.60   30.80
   1 -22  -2   27.90   16.70
  -1 -22   2   20.30    9.00
   1 -22  -2   16.80    6.20
   1 -22  -2  -12.80   32.30
  -1 -22   2   21.20   14.40
  -1 -22   2   26.60    7.40
   1  22  -2   -3.50   22.00
   1  22  -2    9.50    4.70
  -1  22   2   25.80    8.20
  -1  22   2   48.30   27.30
  -1  22   2   16.40   11.90
   1  22  -2   17.80   12.50
   0 -22  -2  104.19   16.00
   0 -22   2   61.89   20.40
   0 -22  -2   81.59   24.30
   0 -22  -2   58.99   41.90
   0 -22   2   80.49   16.80
   0 -22   2   56.59   36.20
   0 -22   2   68.59   11.30
   0  22  -2   76.49   21.80
   0  22  -2   55.39   32.60
   0  22   2   55.49   18.90
   0  22   2   15.20   27.40
   0  22   2   79.69   13.50
   0  22  -2   89.19   13.10
  -1 -22  -2  149.99   49.70
   1 -22   2  101.69   42.70
   1 -22   2  147.89   23.10
   1 -22   2  180.58   15.10
  -1 -22  -2  166.98   36.80
   1 -22   2  166.18   35.40
   1  22   2  215.08   19.40
  -1  22  -2  210.48   45.80
   1  22   2  220.08   57.79
   1  22   2  158.78   33.60
  -2 -22  -2   -1.10   39.40
  -2 -22  -2   11.70   12.00
   2 -22   2   19.80    6.00
   2 -22   2   15.70   12.20
  -2 -22  -2   15.50    6.70
  -2 -22  -2    6.50    6.50
   2 -22   2  -16.30   30.90
   2  22   2   12.30   12.10
   2  22   2    6.90    4.70
   2  22   2   62.49   41.10
   3 -22   2   11.70   10.60
   3 -22   2   26.10    7.00
   3 -22   2   12.00   38.70
  -3 -22  -2   26.60   46.20
  -3 -22  -2   13.80    8.20
   3  22   2  -35.00   39.10
  -3  22  -2   15.10   36.70
   3  22   2    9.10    5.40
  -3  22  -2   40.30   21.30
   3 -23  -2   14.30   13.30
  -3 -23   2    9.60    9.70
   3 -23  -2   -7.60   46.50
  -3 -23   2  -26.10   37.70
   3 -23  -2   10.40    5.40
  -3  23   2   12.70   40.60
   3  23  -2   18.70    6.50
   3  23  -2   -9.20   35.80
   3  23  -2   13.70   12.70
  -2 -23   2  255.87   45.80
   2 -23  -2  373.86   70.89
   2 -23  -2  226.98   46.50
  -2 -23   2  291.37   25.30
  -2 -23   2  270.57   66.09
   2 -23  -2  287.37   22.90
  -2  23   2  261.57   65.79
  -2  23   2  277.77   45.80
   2  23  -2  306.07   48.60
   2  23  -2  304.87   23.30
   2  23  -2  240.78   61.39
   1 -23  -2   -0.30    5.90
   1 -23  -2   42.90   41.70
  -1 -23   2    6.00    9.10
  -1 -23   2    0.60    1.80
  -1 -23   2  -11.50   37.50
   1 -23  -2    3.70    4.30
   1 -23  -2    1.50    2.90
  -1 -23   2   -1.50    1.50
   1  23  -2    0.70    6.50
  -1  23   2   -1.70    1.00
  -1  23   2    6.60    8.70
   1  23  -2    3.60    3.40
   1  23  -2   46.40   38.40
  -1  23   2  -30.20   33.30
   0 -23  -2  344.77   68.69
   0 -23   2  413.66   36.70
   0 -23   2  340.27   23.80
   0 -23   2  424.96   67.19
   0 -23  -2  393.76   34.70
   0 -23  -2  329.77   53.29
   0 -23   2  338.57   52.19
   0  23  -2  376.66   64.39
   0  23  -2  326.97   48.90
   0  23   2  406.26   68.79
   0  23   2  389.56   27.80
   0  23  -2  348.97   24.10
   1 -23   2   19.50   16.10
  -1 -23  -2    0.90    3.10
   1 -23   2   16.50   34.90
   1 -23   2   -0.90    1.60
  -1 -23  -2   -1.10    2.10
  -1 -23  -2   -3.70    4.80
   1 -23   2    3.70    3.00
   1  23   2    3.30    3.40
  -1  23  -2    3.70   31.90
  -1  23  -2   -4.20    2.10
   1  23   2    9.00   36.60
   1  23   2   -3.00    4.10
  -2 -23  -2  164.18   25.40
   2 -23   2  170.08   35.00
  -2 -23  -2  206.78   59.79
  -2 -23  -2  208.18   41.40
   2 -23   2  221.48   53.49
   2 -23   2  159.28   14.50
   2  23   2  191.48   23.90
   3 -23   2    1.20    2.20
   3 -23   2   17.70   12.30
  -3 -23  -2   54.49   61.39
  -3 -23  -2    1.20    4.50
   3 -23   2  -15.90   49.90
   3  23   2    8.80    5.80
  -3  23  -2  -36.80   33.70
  -3 -24   2   -4.80   60.49
   3 -24  -2   16.90   52.69
  -3 -24   2    0.70    6.80
   3  24  -2   57.09   53.99
  -3  24   2  103.99   51.39
   2 -24  -2  -28.10   48.40
  -2 -24   2   66.99   24.50
   2 -24  -2   56.69   22.90
  -2 -24   2   -5.90   36.30
  -2 -24   2   32.70    9.70
   2 -24  -2   32.90    9.60
  -2  24   2   39.40   18.70
   2  24  -2   45.80   10.70
  -2  24   2   79.09   48.90
   2  24  -2  -12.80   44.50
   2  24  -2   78.69   26.10
  -1 -24   2   18.20    6.90
  -1 -24   2   -9.30   32.30
  -1 -24   2   12.00   12.00
   1 -24  -2   20.80   15.60
   1 -24  -2  -10.80   40.60
   1 -24  -2   11.30    5.70
   1  24  -2   10.70   32.40
  -1  24   2   10.10    5.80
  -1  24   2   13.30   27.20
   1  24  -2    2.40    6.70
  -1  24   2   31.60   15.00
   1  24  -2   15.00    6.10
   0 -24  -2   -1.80    7.30
   0 -24  -2    6.90    4.50
   0 -24   2    9.00    4.90
   0 -24  -2    3.20    4.70
   0 -24   2   -4.30    3.50
   0 -24   2   17.10   41.20
   0 -24  -2    6.10   43.40
   0  24   2    3.50    9.00
   0  24  -2   18.40    6.30
   0  24  -2    8.70   10.80
   0  24   2   20.40   40.90
   0  24  -2   32.40   38.60
   0  24   2   16.30    6.80
  -1 -24  -2   33.80   48.90
  -1 -24  -2   73.79   18.60
  -1 -24  -2   36.10   20.00
   1 -24   2   14.20   40.00
   1 -24   2   73.19   13.00
  -1 -24  -2   73.49   14.20
   1 -24   2   25.00   15.50
   1  24   2   74.89   24.80
   1  24   2  103.29   49.50
   1  24   2   51.49   11.20
  -1  24  -2   55.49   20.20
  -2 -24  -2    1.80    7.90
   2 -24   2    2.40    2.50
  -2 -24  -2   23.60   10.90
   2 -24   2   29.10   43.70
  -2 -24  -2    3.30   47.50
   2 -24   2    1.60    6.50
   2  24   2    7.80    8.80
   2  24   2    1.90    3.10
  -2  24  -2   11.10   35.90
  -2  24  -2   -1.80    2.80
   2  24   2  -25.90   43.20
  -3 -24  -2   24.10   60.59
   3 -24   2    9.00   47.10
   3 -24   2   14.30    5.80
  -3  24  -2   44.70   43.30
   3  24   2    3.60    4.70
   3  24   2   24.80   56.09
  -2 -25   2  125.89   33.40
   2 -25  -2  134.59   35.50
   2 -25  -2  126.19   62.99
  -2 -25   2  108.09   64.39
  -2 -25   2  132.69   19.50
   2  25  -2   47.20   52.69
   2  25  -2  178.68   39.70
   2  25  -2  106.69   16.70
  -1 -25   2   13.40    8.20
  -1 -25   2   14.80   48.50
   1 -25  -2   10.20    5.70
   1 -25  -2   23.40   16.40
   1 -25  -2   30.50   51.29
  -1 -25   2   34.50   19.10
  -1  25   2    9.00   11.20
  -1  25   2  -77.29   42.40
   1  25  -2    1.10    7.80
   1  25  -2   10.40    4.80
  -1  25   2   20.40    7.50
   1  25  -2    7.80   46.10
   0 -25  -2  256.97   68.29
   0 -25  -2  145.59   35.70
   0 -25   2   49.30   48.20
   0 -25  -2  151.08   21.20
   0 -25   2  121.59   16.40
   0  25  -2   94.19   28.00
   0  25   2  165.48   38.00
   0  25  -2  155.78   54.99
   0  25   2  188.68   23.30
   0  25  -2  144.79   18.80
   0  25   2  213.98   55.49
  -1 -25  -2   65.59   57.09
  -1  25  -2   33.10   44.60
   1  25   2   71.59   51.29
   2 -25   2  131.79   59.69
  -2 -25  -2  161.28   65.69
   2 -25   2  141.69   17.30
  -2 -25  -2  161.68   41.00
   2 -25   2  134.59   34.00
   2  25   2  205.48   41.30
   2  25   2  144.49   53.79
   2  25   2  163.38   21.90
  -2 -26   2  135.89   69.09
   2 -26  -2   64.49   60.99
  -2 -26   2    5.40    9.40
  -2  26   2   20.70   52.19
   1 -26  -2  101.29   60.29
  -1 -26   2   -4.40   54.59
  -1 -26   2    0.90    9.70
  -1 -26   2    2.10    3.80
   1 -26  -2   -5.70    7.40
   1  26  -2    2.60    3.20
  -1  26   2   14.90   13.90
  -1  26   2  -12.50   37.10
   1  26  -2    6.30    9.40
   0 -26   2   -5.10    3.70
   0 -26  -2    3.40   53.99
   0 -26  -2    3.70    9.60
   0 -26   2    3.80    3.60
   0 -26   2   11.50   50.79
   0  26  -2  -70.79   44.90
   0  26   2   48.10   52.89
   0  26  -2   -0.30    1.60
   0  26   2   -5.20    3.80
   0  26   2   -0.60    2.40
   0  26  -2   -0.80    6.80
   1 -26   2   -0.50    2.00
  -1 -26  -2   44.40   60.89
   1 -26   2   52.49   52.69
   1 -26   2   -4.20    4.00
  -1 -26  -2    2.40    9.10
  -1  26  -2  -45.30   46.10
   1  26   2    8.20   12.20
   1  26   2  -10.80   52.59
  -1  26  -2   -2.70    3.20
   1 -27  -2  -36.30   66.19
  -1 -27   2   28.00   64.79
  -1  27   2  151.38   63.79
   0 -27   2   66.79   13.00
   0 -27   2   45.20   65.79
   0 -27   2  110.89   34.10
   0 -27  -2  136.49   40.00
   0  27  -2   16.80   57.19
   0  27  -2  100.99   16.50
   0  27   2   92.09   16.50
   0  27   2   76.69   27.70
   0  27   2   96.29   62.99
   0  27  -2   89.89   28.80
   6   0  -3   -0.50    2.80
  -6   0   3    4.20   22.80
   6   0  -3    1.60    4.40
  -6   0   3    1.90    5.80
  -6   0   3  -26.70   29.60
  -5   0   3  169.48   32.00
  -5   0   3  121.59   22.10
   5   0  -3  209.88   29.70
  -5   0   3  212.38   40.00
  -5   0   3  170.08   28.00
   4   0  -3   -2.80   13.20
  -4   0   3   -1.50    1.20
   4   0  -3    1.30    3.90
  -4   0   3   13.90   14.10
  -4   0   3   -1.20    2.40
   4   0  -3   -1.10    1.90
  -3   0   3 1191.28   67.59
   3   0  -3 1106.29   64.69
  -3   0   3 1263.47   61.79
  -2   0   3    0.10    1.30
   2   0  -3   -1.90    1.00
   2   0  -3  -13.60    5.30
  -2   0   3   -0.40    1.60
  -2   0   3   -1.10    4.20
   1   0  -3  884.61   43.00
   1   0  -3  907.61   46.90
  -1   0   3  850.01   46.20
  -1   0   3  950.70   36.20
  -1   0   3  929.71   43.60
   0   0  -3    0.10    0.50
   0   0  -3    0.40    0.70
   0   0   3    1.90    1.10
   0   0   3    2.50    3.80
   0   0  -3    7.50    4.90
   0   0   3    1.60    2.20
  -1   0  -3 6491.65  224.68
   1   0   3 6935.31  220.78
   2   0   3    0.20    0.80
  -2   0  -3    0.30    1.80
   2   0   3    0.30    0.50
  -2   0  -3   -0.60    0.40
   2   0   3   -0.10    0.90
   2   0   3    3.10    1.50
   3   0   3 1348.97   54.79
   3   0   3 1349.16   52.99
   4   0   3   -0.20    1.70
   4   0   3    1.90    2.40
   5   0   3 1247.18   60.09
   5   0   3 1149.29   54.99
   6   0   3   -1.50    2.10
   6   0   3    0.10    2.30
  -6  -1   3   -1.50    3.30
   6  -1  -3   -0.30    2.20
   6  -1  -3   -1.40    2.70
  -6  -1   3  -31.00   29.80
  -6  -1   3  -12.60   23.60
   6   1  -3   -1.30    1.60
  -6   1   3   26.00   34.70
  -6   1   3    1.70    4.90
   6   1  -3    1.60    4.40
  -6   1   3    9.80   24.80
  -5  -1   3   14.50    9.60
  -5  -1   3   75.39   29.60
  -5  -1   3    3.70    5.60
  -5  -1   3    9.60    6.60
   5  -1  -3   13.80    7.00
  -5  -1   3   31.70   19.50
  -5   1   3   20.20   22.50
  -5   1   3    5.70    6.40
   4  -1  -3  204.18   25.80
  -4  -1   3   91.99   14.90
  -4  -1   3  214.48   32.60
   4  -1  -3  199.38   31.10
   4  -1  -3  141.29   22.10
  -4  -1   3  157.08   24.50
   4   1  -3  155.78   23.70
  -4   1   3  160.18   25.00
   4   1  -3  115.79   24.80
  -4   1   3  184.48   31.40
   4   1  -3  127.39   17.90
  -4   1   3  185.18   23.50
   3  -1  -3   62.99   14.00
   3  -1  -3   94.59   21.40
  -3  -1   3   72.99   12.80
  -3  -1   3   55.09   13.00
  -3  -1   3   37.50   15.00
   3  -1  -3   47.20    9.90
  -3   1   3   49.10    9.70
   3   1  -3   51.29   12.40
  -3   1   3   47.70   11.70
   3   1  -3   37.60    8.00
  -3   1   3   41.30   15.90
   3   1  -3   42.90   13.90
  -2  -1   3  159.48   13.00
  -2  -1   3  132.99   22.70
  -2  -1   3  190.08   22.50
   2  -1  -3  171.08   21.40
   2  -1  -3  189.18   25.90
  -2   1   3  125.69   11.70
   2   1  -3  121.39   15.50
  -2   1   3  196.28   22.80
   2   1  -3  132.49   21.50
  -2   1   3  137.99   22.10
   2   1  -3  166.68   20.80
  -1  -1   3  268.67   14.70
  -1  -1   3  257.67   19.60
  -1  -1   3  244.08   21.60
   1  -1  -3  266.37   22.70
   1  -1  -3  252.37   14.30
   1  -1  -3  286.47   20.20
  -1   1   3  224.38   21.60
   1   1  -3  257.67   14.80
  -1   1   3  263.17   14.40
   1   1  -3  256.27   22.00
  -1   1   3  291.97   20.50
   1   1  -3  270.27   19.60
   0  -1   3 2967.90  109.69
   0  -1  -3 3084.19  111.49
   0   1  -3 2944.21  109.19
   0   1   3 2999.70  111.19
  -1  -1  -3   32.80    4.10
   1  -1   3   27.00    3.10
  -1  -1  -3   26.60    5.20
   1  -1   3   26.70    4.60
   1  -1   3   21.90    5.10
   1   1   3   23.30    4.80
   1   1   3   37.40    7.60
  -1   1  -3   20.20    5.80
   1   1   3   27.20    2.40
  -1   1  -3   27.00    3.30
   1   1   3   29.60    4.00
  -1   1  -3   34.30    5.00
   2  -1   3  301.37   15.00
  -2  -1  -3  306.97   15.00
  -2  -1  -3  291.27   16.60
   2  -1   3  298.37   16.20
  -2  -1  -3  263.57   15.20
   2   1   3  306.37   14.20
   2   1   3  309.47   15.60
   2   1   3  291.17   15.70
   2   1   3  288.47   15.40
  -3  -1  -3  478.65   21.50
   3  -1   3  507.95   24.50
  -3  -1  -3  480.45   20.00
  -3  -1  -3  491.55   19.90
  -3  -1  -3  460.05   21.60
   3  -1   3  490.05   26.20
   3   1   3  443.66   27.90
   3   1   3  452.05   24.10
   4  -1   3  555.34   32.20
   4  -1   3  562.74   29.60
   4   1   3  514.65   29.10
   4   1   3  528.15   31.30
   5  -1   3    0.00    2.80
   5  -1   3    1.00    2.80
   5   1   3   -2.10    1.40
   5   1   3    2.70    3.20
   6  -1   3  122.49   22.50
   6  -1   3   92.99   16.70
   6   1   3  104.09   19.50
   6   1   3   86.69   15.00
  -6  -2   3   16.90   33.00
  -6  -2   3   13.10    9.20
   6  -2  -3   32.50   12.50
  -6  -2   3   35.90   28.10
  -6   2   3   51.49   17.30
   6   2  -3   32.50   12.90
  -6   2   3    9.70   32.90
   6   2  -3   28.70   10.20
  -6   2   3   11.90   25.70
   5  -2  -3  115.49   26.70
   5  -2  -3  118.09   22.00
   5  -2  -3   97.19   19.80
  -5  -2   3   90.49   18.10
  -5  -2   3   97.89   27.30
  -5  -2   3   91.19   30.10
  -5  -2   3  122.99   28.60
   5   2  -3   75.19   15.70
   5   2  -3   61.59   11.50
  -5   2   3   81.69   29.20
  -5   2   3   54.29   15.70
  -4  -2   3  405.96   37.30
   4  -2  -3  310.67   39.90
  -4  -2   3  300.17   40.00
   4  -2  -3  324.77   29.30
  -4  -2   3  325.77   26.00
  -4  -2   3  268.27   32.70
   4  -2  -3  317.57   25.90
  -4   2   3  360.26   27.50
  -4   2   3  408.06   40.10
  -4   2   3  300.07   28.80
   4   2  -3  345.57   27.00
   3  -2  -3 1748.43   89.79
  -3  -2   3 1949.70   77.99
   3  -2  -3 1939.61   84.89
   3  -2  -3 1987.70   78.29
  -3   2   3 1888.61   77.89
   3   2  -3 1770.02   90.69
  -3   2   3 1898.71   85.59
  -3   2   3 1814.52   92.19
   3   2  -3 2176.48   87.99
  -2  -2   3  142.69   19.30
  -2  -2   3  111.39   20.20
   2  -2  -3  109.09   16.80
   2  -2  -3  153.88   23.80
   2  -2  -3   84.49   11.50
  -2  -2   3  128.09   11.60
   2   2  -3  141.39   12.40
  -2   2   3  138.89   21.60
   2   2  -3  109.19   19.90
  -2   2   3  129.69   18.10
  -2   2   3  124.49   11.50
   2   2  -3   98.19   16.00
  -1  -2   3  855.91   40.50
  -1  -2   3  738.83   42.80
   1  -2  -3  746.63   43.20
   1  -2  -3  824.92   40.40
  -1   2   3  781.32   32.20
  -1   2   3  836.12   45.30
   1   2  -3  793.12   39.50
  -1   2   3  804.42   40.40
   1   2  -3  814.32   43.60
   1   2  -3  742.43   32.70
   0  -2   3  333.07   23.50
   0  -2  -3  403.36   16.80
   0  -2  -3  391.46   26.50
   0  -2   3  405.36   19.60
   0  -2   3  421.56   22.70
   0  -2  -3  459.05   24.80
   0   2  -3  404.96   17.60
   0   2   3  418.76   16.90
   0   2   3  360.06   25.70
   0   2   3  391.06   26.70
   0   2  -3  419.66   22.50
   0   2  -3  412.76   24.90
   1  -2   3 1851.71   67.29
  -1  -2  -3 1844.42   72.39
   1   2   3 1828.62   71.69
  -2  -2  -3  147.49   11.20
  -2  -2  -3  167.28   10.70
  -2  -2  -3  138.59   13.20
   2  -2   3  172.18   10.10
   2  -2   3  156.58   11.50
   2   2   3  177.38   11.20
   2   2   3  167.88   10.70
   2   2   3  153.68   10.70
   2   2   3  178.68   13.40
  -3  -2  -3  261.27   15.00
  -3  -2  -3  237.98   15.00
   3  -2   3  227.18   15.10
   3  -2   3  270.97   18.40
  -3  -2  -3  270.17   17.70
  -3  -2  -3  269.57   18.50
  -3  -2  -3  262.37   17.90
   3   2   3  256.97   16.50
  -4  -2  -3   -3.20    6.70
  -4  -2  -3    6.00    2.70
  -4  -2  -3    8.80    6.90
   4  -2   3    0.40    1.70
  -4  -2  -3    3.50    2.30
   4  -2   3    3.90    3.50
   4   2   3    1.40    3.40
   4   2   3    2.90    2.80
   5  -2   3    4.80    4.40
   5  -2   3   18.10    6.20
   5   2   3   17.10    7.40
   6  -2   3    1.40    4.00
   6  -2   3    5.10    4.90
   6   2   3    6.50    5.10
   6   2   3    3.00    4.60
  -6  -3   3  -27.00   29.80
   6  -3  -3    0.60    4.10
  -6  -3   3   12.60   27.40
  -6  -3   3   26.30   12.00
   6   3  -3    5.70    6.00
  -6   3   3   10.20   31.00
  -6   3   3    3.20    7.00
  -6   3   3   -0.60   22.20
   6   3  -3    5.90    6.50
   5  -3  -3   68.09   16.30
  -5  -3   3   94.29   29.40
   5  -3  -3   70.29   16.60
  -5  -3   3   85.29   18.40
  -5  -3   3   62.49   18.00
  -5  -3   3   53.59   24.30
   5  -3  -3   87.99   24.50
   5   3  -3   78.69   16.10
  -5   3   3   56.39   16.20
   5   3  -3   58.69   11.90
  -5   3   3   48.80   27.70
   4  -3  -3    4.10    4.90
  -4  -3   3   32.20   15.70
   4  -3  -3    9.60   11.20
  -4  -3   3    3.60    4.30
  -4  -3   3  -22.60   12.60
  -4  -3   3    4.90    3.70
  -4  -3   3    3.60    4.50
   4  -3  -3   15.00    6.50
  -4   3   3   13.30    8.00
   4   3  -3   15.70    5.90
   4   3  -3   11.50    6.10
  -4   3   3   17.10   13.90
   3  -3  -3  184.58   21.30
   3  -3  -3  162.78   26.90
   3  -3  -3  137.99   21.10
  -3   3   3  204.88   26.60
  -3   3   3  186.58   29.20
  -3   3   3  176.28   20.60
   3   3  -3  145.99   17.90
   2  -3  -3   23.10   10.30
   2  -3  -3   14.80    6.20
  -2  -3   3   22.60    5.50
   2  -3  -3   25.60    6.10
  -2  -3   3   28.60    8.50
  -2  -3   3   22.60   10.70
  -2   3   3   27.90   10.40
  -2   3   3   19.20    7.10
  -2   3   3   16.60    4.40
   2   3  -3   14.70    9.50
   2   3  -3   29.50    9.40
   2   3  -3   30.30    7.20
  -1  -3   3 4088.49  150.78
   1  -3  -3 4188.88  152.98
   1   3  -3 4032.50  150.08
  -1   3   3 3836.02  151.18
   0  -3  -3 1470.85   66.49
   0  -3   3 1514.85   63.69
   0  -3  -3 1423.16   61.09
   0   3   3 1582.64   67.99
   0   3   3 1491.65   66.29
   0   3  -3 1545.05   63.39
  -1  -3  -3  586.64   24.60
  -1  -3  -3  599.14   30.30
   1  -3   3  619.94   26.50
   1  -3   3  587.54   25.50
  -1  -3  -3  620.94   34.10
   1  -3   3  600.44   27.70
   1  -3   3  629.64   28.90
   1   3   3  622.34   24.70
   1   3   3  575.64   32.50
   1   3   3  626.44   30.20
  -2  -3  -3   21.30    5.50
  -2  -3  -3   16.20    6.60
  -2  -3  -3   14.40    3.60
   2  -3   3   19.20    3.60
  -2  -3  -3   16.80    3.80
   2   3   3   13.50    4.10
   2   3   3   29.70    7.40
  -3  -3  -3  186.88   17.90
  -3  -3  -3  182.18   14.20
   3  -3   3  196.88   13.30
  -3  -3  -3  213.78   15.10
   3  -3   3  180.58   15.10
   3   3   3  196.48   14.20
  -4  -3  -3   13.80    8.70
  -4  -3  -3   23.10    6.00
   4  -3   3   17.40    5.30
  -4  -3  -3   33.20    8.90
   4  -3   3   22.90    7.40
  -4  -3  -3    6.50    8.40
  -4  -3  -3   22.40    5.80
   4   3   3   17.40    6.10
   4   3   3   30.30    7.40
   5  -3   3  206.98   27.00
  -5  -3  -3  167.08   18.40
   5  -3   3  143.49   18.60
  -5  -3  -3  154.38   11.70
  -5  -3  -3  174.28   12.30
   5   3   3  185.88   21.40
   5   3   3  112.49   18.60
   6  -3   3   21.00    9.60
   6  -3   3   18.80    7.00
   6   3   3   42.80   13.00
   6   3   3   53.99   12.80
  -6  -4   3    6.70    8.70
  -6  -4   3  -33.80   24.20
  -6  -4   3    4.60   34.10
   6  -4  -3    0.20    3.70
   6   4  -3   -0.90    1.80
  -6   4   3    0.70    4.50
   6   4  -3    5.60    5.40
  -6   4   3   68.29   33.60
   5  -4  -3    1.90   20.70
   5  -4  -3   76.89   18.10
  -5  -4   3   52.99   26.00
  -5  -4   3   20.80   25.80
   5  -4  -3   75.69   17.30
  -5  -4   3   33.00   11.00
   5   4  -3   37.90   11.50
  -5   4   3   50.69   15.10
   5   4  -3   50.19   11.70
  -5   4   3  106.49   30.80
  -4  -4   3   21.40   18.10
   4  -4  -3   32.40   10.10
  -4  -4   3   32.20   15.40
  -4  -4   3   25.70    7.50
  -4  -4   3   34.10   11.80
  -4  -4   3   20.80    8.60
   4  -4  -3   29.20   17.20
   4  -4  -3   20.20    8.60
  -4   4   3   27.90   18.40
   4   4  -3   22.50    7.80
  -4   4   3   14.20    8.40
   4   4  -3   20.80    6.70
  -3  -4   3  200.48   17.60
   3  -4  -3  195.38   29.70
   3  -4  -3  195.38   17.50
   3  -4  -3  220.48   27.20
  -3  -4   3  204.68   29.60
  -3  -4   3  191.18   24.10
   3   4  -3  200.58   17.90
  -3   4   3  199.98   30.50
  -3   4   3  186.48   25.30
  -2  -4   3  176.08   27.20
   2  -4  -3  179.88   26.60
  -2  -4   3  152.78   19.50
   2  -4  -3  138.99   12.50
  -2  -4   3  186.88   23.40
  -2  -4   3  104.89   18.30
  -2  -4   3  130.69   12.40
   2  -4  -3  150.48   20.60
  -2   4   3  134.69   23.40
   2   4  -3  151.78   13.60
  -2   4   3  122.19   18.40
  -1  -4   3 1909.01   83.89
   1  -4  -3 2139.29   90.59
   1  -4  -3 1972.50   82.59
  -1  -4   3 2091.69   82.59
  -1  -4   3 1939.81   86.59
  -1   4   3 2207.08   84.59
  -1   4   3 1916.21   87.99
   0  -4  -3    7.30    5.90
   0  -4   3    0.20    3.10
   0  -4  -3    0.00    0.60
   0  -4   3    4.90    3.20
   0  -4   3    0.50    4.60
   0  -4   3    1.40    1.50
   0  -4  -3    0.20    2.30
   0  -4   3    1.70    2.40
   0   4   3    1.10    1.00
   0   4  -3    2.90    0.90
   0   4  -3    2.00    1.80
   0   4   3   -0.20    2.30
   0   4   3    5.60    5.60
   1  -4   3 1215.18   48.40
   1  -4   3 1177.98   49.10
  -1  -4  -3 1187.68   51.29
   1  -4   3 1147.09   45.10
  -1  -4  -3 1169.68   55.49
   1   4   3 1130.49   54.09
   1   4   3 1148.89   50.29
   2  -4   3  485.05   20.70
  -2  -4  -3  519.25   23.10
  -2  -4  -3  496.45   31.30
   2  -4   3  512.05   21.40
   2  -4   3  516.85   19.70
   2  -4   3  479.35   21.20
   2  -4   3  501.75   19.80
  -2  -4  -3  465.45   23.70
  -2  -4  -3  537.55   28.60
   2   4   3  526.75   30.50
   2   4   3  497.65   23.10
   2   4   3  534.55   24.20
   2   4   3  514.65   27.00
   3  -4   3   90.49   10.50
  -3  -4  -3   74.19   15.20
  -3  -4  -3  102.09   13.70
  -3  -4  -3   96.59   12.80
   3  -4   3   94.69   13.80
   3   4   3  119.89   16.30
   3   4   3   58.49   10.00
   3   4   3   88.99   11.70
   3   4   3   98.49   15.10
   4  -4   3  312.47   24.30
  -4  -4  -3  344.97   22.80
   4  -4   3  352.46   21.60
  -4  -4  -3  351.96   24.00
  -4  -4  -3  349.87   22.60
  -4  -4  -3  345.47   27.70
   4   4   3  298.17   22.50
   4   4   3  319.07   22.00
   5  -4   3  101.19   15.30
   5  -4   3  121.69   20.60
  -5  -4  -3  100.59   18.40
  -5  -4  -3  126.09   20.10
  -5  -4  -3  110.99   14.20
  -5  -4  -3   97.19   18.30
  -5  -4  -3  107.59   13.70
   5   4   3   94.69   15.30
   5   4   3   92.69   15.60
   6  -4   3   59.99   15.70
   6  -4   3   86.89   14.80
   6   4   3   67.19   16.40
   6   4   3   45.40   11.10
   6  -5  -3   -1.60    1.60
   6  -5  -3    6.20    6.60
  -6  -5   3   29.70   35.20
   6  -5  -3  -18.30   27.10
  -6  -5   3   16.60   30.80
  -6  -5   3    4.20    5.70
   6   5  -3    2.90    5.60
   6   5  -3    3.60    4.80
  -6   5   3    1.20    5.90
  -6   5   3   34.40   36.10
  -5  -5   3   41.40   23.80
   5  -5  -3    3.60    5.40
  -5  -5   3  -19.00   20.20
   5  -5  -3    9.80    7.30
  -5  -5   3   14.50    8.70
  -5  -5   3   18.10   10.60
   5  -5  -3    0.60   19.70
  -5   5   3    8.70    7.30
   5   5  -3    5.00    5.60
   5   5  -3    7.60    5.40
  -5   5   3   29.10   20.60
  -4  -5   3   64.79   21.90
  -4  -5   3   80.49   18.50
  -4  -5   3   99.19   24.40
   4  -5  -3   46.70   11.90
  -4  -5   3   37.00   11.80
   4  -5  -3   66.99   16.40
  -4  -5   3   46.40   11.50
   4  -5  -3   50.09   20.80
   4   5  -3   53.19   12.60
  -4   5   3   62.09   15.60
   4   5  -3   58.19   11.20
  -4   5   3   40.50   20.70
  -3  -5   3  264.67   31.50
  -3  -5   3  296.97   25.60
  -3  -5   3  243.28   20.10
  -3  -5   3  246.68   32.50
   3  -5  -3  284.37   35.80
   3  -5  -3  270.57   21.30
  -3  -5   3  235.58   33.60
   3  -5  -3  254.97   24.20
   3   5  -3  240.68   17.30
  -3   5   3  225.38   28.00
   3   5  -3  268.47   21.30
  -3   5   3  225.48   32.60
  -2  -5   3   83.79   17.50
   2  -5  -3   69.59   14.30
  -2  -5   3   86.19   15.20
   2  -5  -3   91.39   19.60
  -2  -5   3   50.79   15.90
   2  -5  -3   41.60    7.80
  -2  -5   3   77.09   15.00
  -2  -5   3   73.89   11.80
  -2   5   3   47.60   11.70
   2   5  -3   39.60    5.90
   2   5  -3   48.10    8.60
  -2   5   3   38.50   14.10
   1  -5  -3    2.10    6.20
  -1  -5   3   -1.40    6.80
   1  -5  -3    1.00    1.20
  -1  -5   3   -1.00    1.90
  -1  -5   3    2.10    5.80
  -1  -5   3   -2.70    1.70
  -1  -5   3    0.60    1.70
   1  -5  -3    0.00    2.50
   1   5  -3    1.20    1.20
  -1   5   3    2.60    3.60
   1   5  -3    0.40    1.50
  -1   5   3   -5.40    4.40
   0  -5   3 1273.97   58.39
   0  -5  -3 1287.57   63.89
   0  -5   3 1363.06   55.19
   0  -5  -3 1273.17   65.09
   0   5   3 1380.96   59.39
   0   5   3 1269.87   63.39
   1  -5   3  639.74   32.80
   1  -5   3  664.23   30.30
  -1  -5  -3  608.84   34.50
  -1  -5  -3  572.14   37.80
  -1  -5  -3  713.03   28.20
   1   5   3  674.83   39.20
   1   5   3  682.93   35.10
  -1   5  -3  687.13   30.60
  -1   5  -3  641.84   32.80
  -2  -5  -3  998.10   43.10
  -2  -5  -3 1152.68   50.69
   2  -5   3 1088.39   41.30
  -2  -5  -3 1128.49   55.49
   2  -5   3 1033.70   43.30
   2   5   3 1179.98   53.99
   2   5   3 1033.00   47.80
  -3  -5  -3  165.88   13.60
   3  -5   3  157.78   14.80
  -3  -5  -3  167.38   22.10
  -3  -5  -3  187.38   14.60
  -3  -5  -3  130.99   21.30
   3   5   3  158.28   20.40
   3   5   3  146.49   14.20
   3   5   3  154.88   13.20
   3   5   3  162.48   13.20
   4  -5   3  345.97   25.70
  -4  -5  -3  332.67   23.90
  -4  -5  -3  394.86   31.90
  -4  -5  -3  369.56   31.50
  -4  -5  -3  355.56   24.30
   4  -5   3  344.57   21.70
  -4  -5  -3  323.07   24.10
   4   5   3  349.96   24.20
   4   5   3  333.17   22.90
  -5  -5  -3   76.09   19.20
   5  -5   3  120.99   16.60
  -5  -5  -3  104.29   14.90
  -5  -5  -3  114.79   18.30
  -5  -5  -3   84.79   21.10
   5  -5   3  130.09   21.60
   5   5   3   97.39   16.40
   5   5   3   98.59   15.30
  -6  -5  -3   39.20   16.80
   6  -5   3   31.60    9.00
   6  -5   3   50.79   14.50
   6   5   3   43.60   11.60
   6   5   3   38.70   12.80
   6  -6  -3  198.88   30.70
  -6  -6   3  166.38   45.00
   6  -6  -3  256.57   46.00
  -6  -6   3  281.67   49.99
  -6  -6   3  211.48   34.90
   6  -6  -3  297.27   38.70
   6   6  -3  270.97   25.10
  -6   6   3  236.58   34.30
   6   6  -3  222.48   32.50
  -6   6   3  304.27   53.49
  -5  -6   3   75.99   26.20
  -5  -6   3   28.20   12.20
  -5  -6   3   26.10   15.50
   5  -6  -3   37.40   11.10
   5  -6  -3   41.90   13.40
  -5  -6   3   85.89   29.60
   5  -6  -3    3.60   20.00
   5   6  -3   44.30   10.80
  -5   6   3   31.30   11.80
   5   6  -3   31.50   10.90
  -5   6   3   25.40   26.10
   4  -6  -3  561.84   41.10
  -4  -6   3  516.25   50.19
  -4  -6   3  590.04   41.80
   4  -6  -3  504.55   35.30
   4  -6  -3  548.05   48.80
  -4  -6   3  589.74   37.20
  -4  -6   3  514.75   41.70
  -4   6   3  529.85   40.50
   4   6  -3  565.14   32.00
  -4   6   3  535.45   48.10
   4   6  -3  521.25   35.90
   3  -6  -3  108.09   15.70
  -3  -6   3  161.88   24.00
  -3  -6   3  154.38   28.20
  -3  -6   3  145.49   18.90
  -3  -6   3  127.39   22.00
   3  -6  -3   98.69   18.60
   3  -6  -3  113.49   24.00
  -3  -6   3  164.38   28.80
  -3   6   3  160.28   28.80
  -3   6   3  129.39   21.40
   3   6  -3  145.69   12.60
   3   6  -3  138.99   19.10
  -2  -6   3 3034.00  118.79
   2  -6  -3 2911.71  126.49
  -2  -6   3 2997.00  123.49
   2  -6  -3 2919.91  118.09
  -2  -6   3 2866.41  125.59
  -2  -6   3 2855.61  115.19
  -2   6   3 2894.51  125.99
  -2   6   3 2912.31  117.69
  -1  -6   3   32.00   11.20
   1  -6  -3   28.90    5.50
  -1  -6   3   45.10    8.00
  -1  -6   3   32.30    8.30
   1  -6  -3   39.50   10.40
  -1  -6   3   39.00   11.90
  -1  -6   3   50.89   11.70
   1  -6  -3   33.10   12.70
  -1   6   3   42.70   10.60
  -1   6   3   47.80   13.00
   1   6  -3   29.50    4.50
   0  -6  -3 1844.82   83.19
   0  -6  -3 1771.82   75.99
   0  -6   3 1840.12   71.69
   0   6  -3 1789.22   71.59
   0   6  -3 1578.04   73.99
   0   6   3 1893.91   76.79
   0   6   3 1719.23   81.69
  -1  -6  -3  831.22   33.90
   1  -6   3  849.32   37.70
  -1  -6  -3  791.92   47.40
   1  -6   3  807.12   40.60
  -1  -6  -3  806.22   32.00
  -1  -6  -3  862.01   43.70
   1   6   3  878.31   47.80
   1   6   3  863.21   42.80
  -1   6  -3  778.92   39.90
  -1   6  -3  777.82   36.60
  -2  -6  -3  766.82   41.00
   2  -6   3  749.92   36.60
   2  -6   3  812.02   34.20
  -2  -6  -3  813.92   34.70
  -2  -6  -3  767.72   45.90
  -2  -6  -3  744.23   32.40
   2   6   3  816.02   40.30
  -2   6  -3  726.23   32.10
   2   6   3  766.52   44.20
   2   6   3  778.42   33.60
  -2   6  -3  741.63   35.10
   2   6   3  755.42   32.80
   3  -6   3  674.03   35.60
  -3  -6  -3  680.33   33.20
  -3  -6  -3  660.73   37.50
   3  -6   3  662.93   23.60
   3  -6   3  616.04   24.80
  -3  -6  -3  576.84   41.00
  -3  -6  -3  651.73   32.00
   3   6   3  639.14   31.70
   3   6   3  634.94   31.80
   3   6   3  641.34   35.60
   3   6   3  563.84   38.70
   4  -6   3  417.06   29.10
  -4  -6  -3  405.56   28.80
  -4  -6  -3  463.15   36.20
  -4  -6  -3  367.76   27.20
  -4  -6  -3  438.96   36.50
   4  -6   3  383.06   23.30
  -4  -6  -3  404.46   26.40
   4   6   3  380.86   26.10
   4   6   3  359.86   24.40
   5  -6   3  139.79   16.70
   5  -6   3  135.29   25.10
  -5  -6  -3  114.49   17.10
  -5  -6  -3  118.69   24.90
  -5  -6  -3  102.29   23.80
  -5  -6  -3  137.09   19.20
   5   6   3  152.38   22.20
   5   6   3  115.29   15.90
   6  -6   3    9.90    5.50
   6  -6   3    1.60    4.60
  -6  -6  -3    1.30   20.30
  -6  -6  -3   -0.60    2.50
  -6  -6  -3  -24.70   20.00
   6   6   3    3.10    3.80
   6   6   3    0.90    3.70
   6  -7  -3    1.10    5.00
  -6  -7   3    3.60    8.10
  -6  -7   3   32.20   29.40
   6  -7  -3   31.80   30.90
   6  -7  -3    1.60    3.90
  -6  -7   3   -1.30   32.20
  -6   7   3   -3.20    2.90
   6   7  -3    1.10    4.40
  -6   7   3   15.30   35.70
   6   7  -3    4.30    4.30
   5  -7  -3   57.19   25.70
  -5  -7   3   74.29   18.70
  -5  -7   3   75.79   21.00
   5  -7  -3  118.49   23.20
   5  -7  -3  104.69   20.70
  -5  -7   3   63.39   29.80
  -5  -7   3   65.09   26.80
   5   7  -3  109.89   20.50
  -5   7   3  111.89   23.40
  -5   7   3   64.49   29.20
   5   7  -3   90.89   16.00
   4  -7  -3   20.50   17.60
   4  -7  -3   10.90    7.40
  -4  -7   3    5.60    5.20
  -4  -7   3    9.30   16.10
  -4  -7   3    0.20    4.20
   4  -7  -3    4.70    4.90
  -4  -7   3   10.10   20.90
   4   7  -3    5.30    4.00
  -4   7   3   29.90   20.30
  -4   7   3   12.20    8.10
   4   7  -3    3.40    3.80
  -3  -7   3   53.79   19.70
  -3  -7   3   19.90    8.80
  -3  -7   3   39.30   11.00
   3  -7  -3   36.60    8.70
  -3  -7   3   36.20   15.80
   3  -7  -3   49.20   18.20
   3  -7  -3   34.70   10.80
   3   7  -3   48.30    9.00
   3   7  -3   28.10    8.50
  -3   7   3   33.80   11.10
  -3   7   3   42.30   17.20
   2  -7  -3    1.50    2.30
  -2  -7   3    9.00    9.90
   2  -7  -3    1.80    3.40
   2  -7  -3    2.20    2.00
  -2  -7   3    3.10    4.90
  -2  -7   3   -1.20    6.20
   2  -7  -3    9.30    9.50
  -2  -7   3    2.90    4.00
  -2  -7   3    2.60    2.60
   2   7  -3    1.10    1.40
   2   7  -3   -0.60    1.00
  -2   7   3   -5.80    8.90
  -2   7   3   -2.40    1.60
  -1  -7   3  652.43   32.70
   1  -7  -3  660.23   40.60
  -1  -7   3  662.83   42.80
   1  -7  -3  671.63   46.60
   1  -7  -3  703.73   29.50
  -1   7   3  624.14   45.00
  -1   7   3  684.73   41.10
   1   7  -3  653.73   33.20
   0  -7   3   48.60    9.90
   0  -7  -3   59.69   16.40
   0  -7   3   39.50   10.40
   0  -7   3   32.70    6.60
   0  -7  -3   37.20    5.90
   0  -7  -3   41.40   10.30
   0  -7   3   34.00    3.80
   0   7   3   41.50   10.40
   0   7  -3   30.30   10.10
   0   7  -3   34.40    3.00
   0   7   3   41.10    6.70
   0   7   3   32.90   12.60
   0   7  -3   22.40    6.70
  -1  -7  -3  559.74   34.90
   1  -7   3  590.44   34.30
   1  -7   3  535.95   19.90
  -1  -7  -3  570.74   40.00
   1  -7   3  550.64   29.60
  -1  -7  -3  556.04   25.60
  -1  -7  -3  558.84   24.70
   1   7   3  581.94   34.50
   1   7   3  519.95   37.60
  -1   7  -3  507.75   32.10
  -2  -7  -3   51.49    8.40
  -2  -7  -3   66.39   16.30
   2  -7   3   66.59   10.30
   2  -7   3   87.69   14.30
  -2  -7  -3   86.09   10.80
  -2  -7  -3   68.29   13.40
   2   7   3   48.20    7.20
   2   7   3   59.49   11.70
   2   7   3   52.79   12.90
   2   7   3   58.89    8.80
  -2   7  -3   77.49   10.00
  -3  -7  -3  210.98   15.90
  -3  -7  -3  218.78   25.40
  -3  -7  -3  205.08   28.40
  -3  -7  -3  228.18   17.10
   3  -7   3  218.88   13.40
   3  -7   3  205.38   16.10
  -3   7  -3  195.88   12.00
   3   7   3  223.18   28.30
   3   7   3  197.88   15.60
   3   7   3  205.88   19.20
   3   7   3  191.98   15.60
  -3   7  -3  227.78   15.20
   4  -7   3    7.50    5.20
  -4  -7  -3    8.20    4.70
  -4  -7  -3    0.20    3.40
  -4  -7  -3   -6.50   13.50
   4   7   3   -0.70    1.70
   4   7   3    3.60    3.30
  -5  -7  -3   70.59   22.40
  -5  -7  -3   47.00   12.40
  -5  -7  -3   46.70   23.00
  -5  -7  -3   52.79   12.30
   5  -7   3   70.09   12.20
   5  -7   3   91.19   18.30
  -5  -7  -3   66.99   13.90
   5   7   3   62.29   13.90
   5   7   3   50.39   10.90
  -6  -7  -3   -8.80   23.80
   6  -7   3    5.40    4.30
  -6  -7  -3    7.10    6.90
  -6  -7  -3   11.50   24.20
   6  -7   3    1.20    4.30
  -6  -7  -3    2.40    4.60
   6   7   3    3.70    4.70
   6   7   3    3.70    3.90
  -6  -8   3   82.99   34.80
   6  -8  -3   69.79   19.20
   6  -8  -3   69.39   34.90
   6  -8  -3   45.30   22.40
  -6  -8   3   61.69   20.20
  -6  -8   3   56.89   43.60
   6   8  -3   28.40    8.80
  -6   8   3   48.20   16.00
   6   8  -3   62.69   18.00
  -6   8   3   29.40   37.20
  -5  -8   3   53.39   29.70
  -5  -8   3   70.39   20.50
  -5  -8   3   55.09   27.10
   5  -8  -3   58.89   16.20
   5  -8  -3   43.70   25.70
   5  -8  -3   73.89   18.20
  -5  -8   3   29.80   10.80
  -5  -8   3   57.39   16.60
  -5   8   3   49.50   14.60
   5   8  -3   66.39   16.60
  -5   8   3   78.49   31.20
   5   8  -3   61.59   12.90
   4  -8  -3  351.86   46.00
  -4  -8   3  385.16   29.40
   4  -8  -3  346.67   32.40
   4  -8  -3  350.26   28.70
  -4  -8   3  308.17   36.60
  -4  -8   3  356.56   46.30
   4   8  -3  388.46   29.90
  -4   8   3  292.97   36.20
  -4   8   3  366.96   46.50
   4   8  -3  325.97   23.60
   3  -8  -3   50.09   18.40
  -3  -8   3   30.30   15.60
  -3  -8   3   18.60    8.30
  -3  -8   3   13.50    8.00
   3  -8  -3   19.50    8.90
  -3  -8   3   10.60    4.70
   3  -8  -3   24.30    7.90
  -3  -8   3   31.00   15.10
  -3   8   3   23.60   14.60
   3   8  -3   13.10    4.20
   3   8  -3   12.80    5.40
  -3   8   3   19.30    9.50
   2  -8  -3  862.81   42.70
   2  -8  -3  852.71   58.79
  -2  -8   3  848.92   57.69
  -2  -8   3  834.62   49.20
  -2  -8   3  857.61   42.70
   2  -8  -3  890.91   52.49
  -2  -8   3  870.11   51.69
  -2  -8   3  938.01   57.29
  -2   8   3  914.41   51.99
  -2   8   3  890.91   58.79
   2   8  -3  856.31   37.10
   2   8  -3  929.11   44.20
   1  -8  -3   56.39   13.10
   1  -8  -3   33.30   14.90
  -1  -8   3   92.29   13.10
  -1  -8   3   72.59    6.40
  -1  -8   3   63.69   14.70
  -1  -8   3   52.89   12.40
   1   8  -3   65.09   16.70
  -1   8   3   50.39   16.10
  -1   8   3   86.39   17.10
   1   8  -3   51.89    9.30
   1   8  -3   56.39    6.70
  -1   8   3   61.69    8.40
   1   8  -3   70.39   14.40
   0  -8   3 1543.25   75.19
   0  -8  -3 1688.23   75.99
   0  -8   3 1610.44   64.99
   0  -8  -3 1650.53   94.39
   0   8  -3 1757.72   71.89
   0   8  -3 1692.73   76.49
   0   8   3 1557.74   79.69
   0   8   3 1679.03   74.99
   1  -8   3   13.20    8.70
  -1  -8  -3    8.60    2.70
  -1  -8  -3   -2.80    7.80
   1  -8   3   10.80    4.80
  -1  -8  -3   19.30    4.70
   1   8   3   18.10   10.10
   1   8   3   20.60    7.40
  -1   8  -3    7.30    7.40
   1   8   3    6.80    3.00
  -1   8  -3   10.00    4.60
  -2  -8  -3 1208.18   67.19
   2  -8   3 1257.77   59.79
  -2  -8  -3 1228.58   50.69
  -2  -8  -3 1264.87   49.80
   2  -8   3 1259.77   53.89
  -2  -8  -3 1255.67   61.49
   2   8   3 1247.78   65.49
  -2   8  -3 1223.48   51.79
   2   8   3 1301.67   50.29
  -2   8  -3 1210.28   55.89
   2   8   3 1161.58   58.29
   2   8   3 1174.18   49.20
  -3  -8  -3  119.39   19.30
  -3  -8  -3  135.19   24.80
  -3  -8  -3  124.19   15.30
   3  -8   3  115.99   13.20
   3  -8   3  127.29   16.50
   3   8   3   78.89   17.80
   3   8   3   89.09   15.50
   3   8   3   75.49   10.50
   3   8   3  123.59   15.60
  -3   8  -3   95.49    9.00
  -3   8  -3  112.49   14.20
  -4  -8  -3  207.08   26.20
  -4  -8  -3  234.38   33.70
   4  -8   3  248.08   22.60
  -4  -8  -3  247.78   20.20
   4   8   3  242.98   20.10
   4   8   3  252.27   41.10
   4   8   3  208.18   18.20
  -5  -8  -3   18.60   20.50
   5  -8   3    4.00    3.70
  -5  -8  -3   -1.30    2.80
  -5  -8  -3   -3.50   19.20
  -5  -8  -3    2.70    4.70
  -5  -8  -3   -0.20    2.10
   5  -8   3   -0.90    1.70
   5   8   3    3.90    4.40
   5   8   3    4.30    4.20
   6  -8   3   81.39   18.20
  -6  -8  -3   90.49   32.40
   6  -8   3   78.79   15.00
  -6  -8  -3  116.59   33.70
  -6  -8  -3   75.59   15.60
   6   8   3   85.99   17.70
   6   8   3   81.89   16.50
   6  -9  -3    8.30    7.10
  -6  -9   3    0.60    7.40
  -6  -9   3   54.39   46.10
   6  -9  -3   -8.50   32.00
  -6  -9   3    2.00   37.70
  -6   9   3    9.20    8.70
   6   9  -3    3.00    5.00
   6   9  -3    3.60    5.10
  -6   9   3   33.30   36.80
  -5  -9   3   97.09   23.90
  -5  -9   3   81.89   20.30
  -5  -9   3  133.29   43.00
  -5  -9   3  126.99   33.70
   5  -9  -3  130.29   24.70
   5  -9  -3  103.99   22.70
  -5  -9   3  139.39   29.20
   5  -9  -3  163.58   35.70
  -5   9   3   93.99   21.60
   5   9  -3  130.99   24.20
  -5   9   3  125.09   36.30
   5   9  -3  133.29   19.80
  -4  -9   3   -1.90    3.50
  -4  -9   3    8.00    7.70
   4  -9  -3   -1.30    1.50
  -4  -9   3   -1.80    0.70
  -4  -9   3    0.40   19.10
  -4  -9   3    6.00   17.30
   4  -9  -3    0.10   18.40
   4  -9  -3   -1.60    2.30
   4   9  -3   -0.10    2.30
  -4   9   3   -3.00    2.10
   4   9  -3   -0.80    1.70
  -4   9   3   23.20   19.10
  -3  -9   3  522.55   34.20
   3  -9  -3  564.54   41.80
  -3  -9   3  563.24   48.40
   3  -9  -3  484.55   46.60
  -3  -9   3  546.45   42.40
  -3  -9   3  528.45   48.40
  -3  -9   3  456.15   37.60
   3   9  -3  539.45   29.20
  -3   9   3  642.64   43.80
  -3   9   3  577.94   49.80
   3   9  -3  626.04   36.80
  -2  -9   3  165.88   23.90
  -2  -9   3  133.39   17.30
   2  -9  -3  128.69   14.50
  -2  -9   3  140.49   27.10
   2  -9  -3  136.99   22.90
  -2  -9   3  183.98   29.60
   2  -9  -3  141.09   27.50
  -2   9   3  118.19   26.00
   2   9  -3  128.99   17.20
  -2   9   3  122.99   21.80
   2   9  -3  125.89   10.60
   1  -9  -3 2662.13  119.29
  -1  -9   3 2594.14  105.99
  -1  -9   3 2615.74  113.39
   1  -9  -3 2478.85  108.69
  -1   9   3 2370.86  113.99
   1   9  -3 2432.36  104.59
  -1   9   3 2833.42  110.99
   0  -9   3    4.30    7.30
   0  -9  -3    5.70    2.60
   0  -9  -3    5.10    5.20
   0  -9  -3    2.60    9.50
   0  -9   3    3.40    3.90
   0  -9   3    4.60    1.60
   0  -9   3    0.90    1.80
   0   9  -3    3.50    1.50
   0   9   3    2.90    4.00
   0   9  -3   10.70    8.40
   0   9   3   -3.00    8.20
   0   9  -3    6.30    4.50
   0   9   3    8.50    3.10
  -1  -9  -3 1313.47   71.89
   1  -9   3 1365.36   59.49
   1  -9   3 1293.07   64.29
  -1  -9  -3 1319.67   51.19
  -1  -9  -3 1303.17   64.69
   1   9   3 1213.08   68.89
  -1   9  -3 1291.87   63.29
   1   9   3 1223.48   62.29
  -1   9  -3 1254.27   57.69
   2  -9   3  216.68   11.70
   2  -9   3  217.68   18.20
  -2  -9  -3  194.78   15.00
  -2  -9  -3  220.08   26.90
  -2  -9  -3  195.88   29.10
  -2  -9  -3  212.88   15.10
   2  -9   3  200.78   28.80
  -2   9  -3  190.98   16.40
   2   9   3  252.67   28.80
  -2   9  -3  188.78   20.00
   2   9   3  216.48   15.30
   2   9   3  211.58   30.50
   2   9   3  212.78   14.90
  -3  -9  -3  758.52   53.19
   3  -9   3  764.92   42.10
   3  -9   3  712.83   36.20
  -3  -9  -3  632.04   43.20
  -3  -9  -3  719.93   35.80
  -3   9  -3  753.22   34.70
   3   9   3  699.43   36.00
   3   9   3  738.23   49.99
   3   9   3  718.43   35.70
   3   9   3  647.54   41.80
  -3   9  -3  676.23   37.60
   4  -9   3   12.80    7.20
  -4  -9  -3  -13.30   15.30
   4  -9   3   12.70    3.30
   4  -9   3   14.40    6.00
  -4  -9  -3    2.70    4.50
  -4   9  -3   10.00    6.30
   4   9   3   23.30    7.80
  -4   9  -3   10.00    2.90
   4   9   3    9.30    4.50
  -5  -9  -3  231.98   38.30
   5  -9   3  236.68   31.00
  -5  -9  -3  173.88   33.40
   5  -9   3  217.28   18.30
  -5  -9  -3  199.18   28.10
  -5  -9  -3  168.18   24.90
  -5  -9  -3  164.48   21.40
   5   9   3  226.18   26.30
   5   9   3  172.28   23.10
  -6  -9  -3   -0.90    1.90
  -6  -9  -3    1.80    4.70
   6  -9   3    2.40    4.00
  -6  -9  -3   25.00   32.90
   6  -9   3    1.20    2.80
   6   9   3    3.60    5.00
   6   9   3    4.80    5.90
   6 -10  -3   53.79   21.70
  -6 -10   3   55.29   20.20
   6 -10  -3   16.90   32.60
   6  10  -3   63.29   16.80
  -6  10   3   50.09   41.60
  -5 -10   3   62.99   33.30
   5 -10  -3    8.00    6.00
   5 -10  -3   16.90   10.80
  -5 -10   3   34.20   10.50
  -5 -10   3   17.50   12.30
  -5 -10   3    8.00    8.20
  -5 -10   3   12.30   23.20
   5 -10  -3   38.50   27.20
   5  10  -3   31.90    9.30
   5  10  -3    5.10    4.80
  -5  10   3   50.69   31.20
  -5  10   3   20.70   11.20
  -4 -10   3   89.29   15.50
   4 -10  -3  126.69   32.50
  -4 -10   3  109.99   29.30
   4 -10  -3  120.09   24.20
  -4 -10   3  161.98   27.60
  -4 -10   3  142.09   28.00
   4 -10  -3  141.59   25.40
  -4 -10   3  124.39   33.50
  -4  10   3  132.79   24.40
   4  10  -3  175.08   20.80
   4  10  -3  138.59   21.30
  -4  10   3  124.59   31.10
  -3 -10   3  225.68   32.50
  -3 -10   3  240.68   38.90
  -3 -10   3  265.27   23.00
   3 -10  -3  251.27   18.60
  -3 -10   3  218.98   36.90
   3 -10  -3  261.07   23.00
   3 -10  -3  264.17   34.60
   3 -10  -3  278.07   41.60
   3  10  -3  259.17   22.90
   3  10  -3  256.57   18.50
  -3  10   3  254.77   39.70
  -3  10   3  289.87   35.60
  -2 -10   3 1071.79   51.79
   2 -10  -3 1119.89   62.59
   2 -10  -3 1012.30   69.29
  -2 -10   3 1108.69   67.59
  -2 -10   3 1134.19   61.29
   2 -10  -3 1084.59   46.10
  -2  10   3 1158.08   70.49
   2  10  -3 1034.70   44.30
  -2  10   3 1016.90   60.09
   2  10  -3 1095.79   52.29
   1 -10  -3    7.00   10.90
   1 -10  -3   40.30   12.50
  -1 -10   3   27.20    5.10
  -1 -10   3   22.40    8.80
  -1 -10   3   34.40    8.90
  -1 -10   3   24.90   13.20
   1 -10  -3   27.80    6.00
  -1  10   3   26.00    6.10
   1  10  -3   12.50   11.60
   1  10  -3   10.10    4.00
   1  10  -3   43.00   12.40
   1  10  -3   21.80    4.40
  -1  10   3   17.50    8.10
  -1  10   3   27.60   14.70
   0 -10   3 1607.24   75.19
   0 -10  -3 1699.33   89.89
   0 -10   3 1643.44   69.39
   0 -10   3 1728.23   83.19
   0 -10  -3 1716.33   81.49
   0  10  -3 1742.33   82.99
   0  10   3 1669.03   87.39
   0  10  -3 1842.82   77.69
  -1 -10  -3  327.27   28.80
  -1 -10  -3  316.77   19.80
  -1 -10  -3  322.67   19.50
   1 -10   3  324.37   25.10
  -1 -10  -3  387.76   35.80
   1 -10   3  322.37   29.70
   1 -10   3  354.76   14.90
   1  10   3  321.77   31.90
   1  10   3  365.06   20.00
  -1  10  -3  323.27   24.60
  -1  10  -3  321.27   28.80
   1  10   3  344.37   28.50
   2 -10   3  948.51   49.00
  -2 -10  -3  964.20   43.30
  -2 -10  -3  966.30   62.89
   2 -10   3 1057.19   56.49
  -2 -10  -3  993.20   56.29
   2 -10   3  995.30   37.40
  -2 -10  -3  988.60   43.80
  -2  10  -3 1060.09   55.79
  -2  10  -3 1050.19   53.89
   2  10   3  991.50   54.39
   2  10   3  883.51   58.59
   2  10   3  972.90   43.50
   2  10   3  974.70   43.10
  -3 -10  -3  249.68   18.70
   3 -10   3  265.57   26.30
  -3 -10  -3  223.68   34.20
   3 -10   3  295.37   21.70
  -3 -10  -3  218.88   29.00
  -3 -10  -3  219.48   18.40
   3  10   3  260.87   19.50
  -3  10  -3  268.37   23.80
   3  10   3  232.58   38.30
   3  10   3  216.48   27.40
  -3  10  -3  226.98   17.90
   3  10   3  245.28   18.50
  -4 -10  -3  711.13   57.79
  -4 -10  -3  655.53   46.20
   4 -10   3  699.33   43.30
   4 -10   3  686.93   32.30
  -4 -10  -3  639.04   38.30
  -4 -10  -3  706.93   39.00
   4 -10   3  738.53   37.70
   4  10   3  638.94   40.40
   4  10   3  679.93   38.90
  -4  10  -3  666.83   30.80
  -4  10  -3  667.53   34.90
  -5 -10  -3    3.90   23.40
  -5 -10  -3   -0.90    3.80
  -5 -10  -3    0.40    2.70
  -5 -10  -3  -19.30   23.20
   5 -10   3   -0.20    2.70
   5  10   3   -1.90    1.90
   5  10   3   -0.70    1.80
  -6 -10  -3   75.09   37.70
  -6 -10  -3   49.10   12.70
   6 -10   3   67.99   18.80
  -6 -10  -3   71.69   17.90
   6 -10   3   60.99   12.60
   6  10   3  107.79   21.00
   6  10   3   51.39   12.40
  -6 -11   3    0.40    5.40
   6 -11  -3  -57.89   32.90
   6 -11  -3   11.50    9.20
   6 -11  -3    4.70    6.80
  -6 -11   3  -32.60   39.90
   6  11  -3    4.10    4.70
  -6  11   3    9.80   39.30
   6  11  -3    2.10    4.20
  -5 -11   3   54.59   16.30
   5 -11  -3   76.09   33.20
  -5 -11   3   50.39   16.60
   5 -11  -3   49.10   16.70
  -5 -11   3    6.30   29.10
  -5 -11   3  123.69   38.60
  -5 -11   3   22.10   13.40
   5 -11  -3   60.59   14.60
  -5  11   3   30.00   11.90
   5  11  -3   70.49   14.00
  -5  11   3   22.20   28.60
   5  11  -3   52.79   14.40
  -4 -11   3   13.80    6.50
   4 -11  -3   12.40    5.70
  -4 -11   3   39.90   23.80
  -4 -11   3   23.10   23.20
   4 -11  -3   22.10   11.10
  -4 -11   3   18.20   10.20
  -4 -11   3   15.90   10.40
   4 -11  -3   11.60    6.70
   4 -11  -3   -5.40   17.10
   4  11  -3   14.20    6.20
  -4  11   3    4.10    6.70
  -4  11   3   23.50   22.80
   4  11  -3   12.10    7.80
  -3 -11   3   69.89   25.30
  -3 -11   3   77.49   19.30
   3 -11  -3   78.99   25.20
   3 -11  -3   83.09   16.60
  -3 -11   3   95.69   20.10
  -3 -11   3   80.19   24.60
  -3 -11   3   92.79   16.90
   3 -11  -3   75.79   18.90
   3 -11  -3   67.09   11.60
   3  11  -3  102.09   18.40
  -3  11   3   43.60   20.60
   3  11  -3   80.19   11.90
  -3  11   3   65.39   17.30
  -2 -11   3  100.59   19.60
   2 -11  -3   80.09   18.50
   2 -11  -3   78.79   10.70
  -2 -11   3  134.79   27.70
   2 -11  -3  104.29   27.10
   2  11  -3   92.49   19.60
   2  11  -3   81.49   10.30
  -2  11   3   85.59   23.80
  -2  11   3   76.79   17.90
   2  11  -3   76.39   21.30
   2  11  -3   71.69   13.50
   1 -11  -3  761.42   34.50
   1 -11  -3  674.23   55.19
  -1 -11   3  768.32   40.60
   1 -11  -3  816.62   51.49
  -1 -11   3  682.13   45.00
  -1 -11   3  749.82   31.90
  -1 -11   3  690.83   60.49
  -1  11   3  774.32   49.99
   1  11  -3  765.22   40.00
   1  11  -3  763.72   47.20
  -1  11   3  772.82   35.60
  -1  11   3  711.93   53.59
   1  11  -3  904.11   56.19
   0 -11   3   19.20    5.80
   0 -11  -3   37.20    7.00
   0 -11  -3   16.70   14.60
   0 -11   3   46.10   11.40
   0 -11  -3   49.00   13.60
   0 -11   3   23.30   12.20
   0 -11   3   37.70    5.20
   0  11   3   31.60    6.20
   0  11  -3   37.20    5.20
   0  11  -3   43.30   15.70
   0  11  -3   43.50   11.40
   0  11   3   69.49   18.50
   0  11   3   51.29   13.90
  -1 -11  -3  122.09   14.40
  -1 -11  -3   84.49   10.70
   1 -11   3   92.29    6.60
   1 -11   3  104.89   17.00
  -1 -11  -3   95.99   24.20
   1 -11   3  119.29   22.40
  -1 -11  -3   85.89   18.80
  -1  11  -3  119.69   22.10
   1  11   3   94.39   21.70
  -1  11  -3  105.19   17.10
   1  11   3   81.09   16.70
   1  11   3  109.19   10.10
  -2 -11  -3   -1.60   11.50
  -2 -11  -3    1.50    2.20
  -2 -11  -3   -0.60    2.60
   2 -11   3    2.30    3.30
   2 -11   3  -18.70    9.70
   2 -11   3    0.00    0.80
  -2 -11  -3    0.50    1.90
   2  11   3    1.70   12.00
  -2  11  -3   -2.00    1.20
   2  11   3   -0.90    0.80
  -2  11  -3   -2.90    8.60
  -3 -11  -3  195.48   17.70
  -3 -11  -3  270.47   34.40
   3 -11   3  218.28   29.50
   3 -11   3  241.58   15.10
  -3 -11  -3  223.08   18.60
   3 -11   3  289.27   23.10
  -3  11  -3  242.08   24.70
   3  11   3  254.87   19.60
   3  11   3  293.67   33.70
   3  11   3  231.58   18.30
  -3  11  -3  229.88   19.20
   3  11   3  306.27   39.60
  -4 -11  -3   14.00   20.40
   4 -11   3   20.30   12.30
   4 -11   3   -0.60    2.50
  -4 -11  -3    2.60    3.30
  -4 -11  -3    7.40    7.60
   4 -11   3    1.70    4.10
   4  11   3   -1.50    1.70
  -4  11  -3    3.50   10.80
   4  11   3   -0.60    1.20
  -4  11  -3    0.60    2.30
  -5 -11  -3   33.00   31.40
  -5 -11  -3   22.20   27.10
  -5 -11  -3   21.00    8.40
  -5 -11  -3    9.30    7.50
   5 -11   3    2.20    4.60
   5  11   3   14.90    7.50
   5  11   3   11.80    5.60
   6 -11   3   14.00    9.40
  -6 -11  -3    6.00    6.30
  -6 -11  -3   27.20   11.90
   6 -11   3   10.20    5.60
   6  11   3   36.10   11.30
   6  11   3    8.20    5.80
   6 -12  -3   69.29   17.40
   6 -12  -3  131.59   49.00
  -6 -12   3  -12.50   51.59
   6  12  -3  119.99   19.20
  -6  12   3  115.59   48.40
  -6  12   3  116.49   33.20
   5 -12  -3   60.99   15.70
   5 -12  -3   60.09   12.20
   5 -12  -3   68.89   18.70
  -5 -12   3   48.00   13.50
  -5 -12   3   12.50   40.30
  -5 -12   3   50.19   17.50
  -5 -12   3  101.29   38.20
   5 -12  -3   17.20   31.00
  -5  12   3   54.79   28.50
   5  12  -3   72.69   19.00
  -5  12   3   96.49   22.60
   5  12  -3   60.99   12.20
  -4 -12   3  947.51   65.49
  -4 -12   3  759.32   49.40
  -4 -12   3  975.90   78.89
   4 -12  -3  833.52   58.49
  -4 -12   3  757.92   68.99
   4 -12  -3  813.22   50.89
   4 -12  -3  861.21   44.10
   4 -12  -3  870.61   71.79
  -4 -12   3  806.52   58.39
  -4  12   3  842.72   57.49
   4  12  -3  890.71   44.70
   4  12  -3  861.21   51.89
  -4  12   3  844.82   68.29
   3 -12  -3  357.36   50.89
  -3 -12   3  298.37   25.60
  -3 -12   3  291.37   37.90
   3 -12  -3  266.77   37.50
  -3 -12   3  301.87   42.80
   3 -12  -3  297.97   25.70
  -3 -12   3  351.86   43.90
   3 -12  -3  264.47   19.90
  -3 -12   3  355.66   49.60
   3  12  -3  264.67   19.70
   3  12  -3  327.77   26.80
  -2 -12   3  844.52   53.89
   2 -12  -3  947.91   58.59
  -2 -12   3  747.53   58.29
  -2 -12   3  811.32   45.20
   2 -12  -3  966.90   68.19
  -2 -12   3  833.62   38.00
   2  12  -3  846.52   54.29
   2  12  -3  811.62   44.90
   2  12  -3  823.92   37.10
  -2  12   3  731.33   51.39
  -2  12   3  881.61   63.79
   2  12  -3  810.72   60.49
   1 -12  -3  602.94   51.19
  -1 -12   3  594.64   35.20
   1 -12  -3  529.55   50.39
  -1 -12   3  656.43   49.99
  -1 -12   3  600.74   41.60
  -1 -12   3  577.14   26.80
  -1  12   3  533.85   41.50
   1  12  -3  606.54   26.50
  -1  12   3  530.35   46.90
  -1  12   3  596.04   30.30
   1  12  -3  585.84   41.50
   1  12  -3  617.24   47.70
   0 -12   3 1277.67   57.59
   0 -12   3 1144.59   69.39
   0 -12   3 1267.57   64.59
   0 -12  -3 1227.08   50.19
   0 -12  -3 1343.37   80.09
   0 -12  -3 1293.57   69.99
   0  12   3 1180.88   73.99
   0  12   3 1185.38   65.89
   0  12  -3 1234.18   70.79
   0  12  -3 1257.07   64.09
   0  12   3 1174.98   50.09
  -1 -12  -3  992.60   43.20
  -1 -12  -3  959.70   44.60
  -1 -12  -3  916.51   57.29
   1 -12   3  946.71   52.79
   1 -12   3  964.00   60.69
  -1 -12  -3 1040.80   68.29
   1  12   3 1002.60   57.29
   1  12   3 1009.50   65.29
   1  12   3 1004.90   42.80
  -1  12  -3  861.01   67.29
  -2 -12  -3  388.96   24.10
   2 -12   3  345.77   35.00
  -2 -12  -3  417.16   43.80
   2 -12   3  397.36   18.60
  -2 -12  -3  401.16   24.80
   2  12   3  360.26   22.80
  -2  12  -3  366.66   28.00
  -2  12  -3  380.56   33.10
   2  12   3  377.26   32.70
   2  12   3  423.96   40.70
   3 -12   3  459.25   23.10
  -3 -12  -3  466.35   29.10
   3 -12   3  484.05   40.10
   3 -12   3  442.16   32.30
  -3 -12  -3  541.25   50.29
  -3 -12  -3  505.95   30.00
  -3 -12  -3  477.15   39.30
  -3  12  -3  405.76   29.00
   3  12   3  403.96   26.30
   3  12   3  440.96   28.50
  -3  12  -3  450.65   36.20
   3  12   3  497.35   46.00
   3  12   3  479.95   37.80
   4 -12   3  229.28   19.60
   4 -12   3  190.48   27.20
  -4 -12  -3  214.08   38.00
   4 -12   3  222.58   31.20
  -4 -12  -3  158.88   20.60
   4  12   3  210.48   20.00
   4  12   3  201.38   18.70
  -4  12  -3  243.88   26.20
  -5 -12  -3   79.29   33.70
  -5 -12  -3  139.69   37.40
   5 -12   3   84.19   17.30
  -5 -12  -3   97.89   17.80
  -5 -12  -3   94.09   21.20
   5  12   3  106.09   19.40
   5  12   3   64.49   13.40
  -5 -13   3   -1.00    2.30
   5 -13  -3   93.69   38.60
   5 -13  -3    7.00    6.10
   5 -13  -3   25.60   12.30
   5 -13  -3   18.40    7.40
  -5 -13   3   -8.90   29.40
   5  13  -3    6.40    6.10
   5  13  -3   10.60    5.90
  -5  13   3   29.50   32.50
  -5  13   3   -0.70    3.90
  -4 -13   3   87.99   21.40
   4 -13  -3  111.09   21.70
  -4 -13   3  107.49   26.10
  -4 -13   3  209.48   45.70
  -4 -13   3  131.89   38.90
   4 -13  -3  102.39   32.80
   4 -13  -3  125.69   17.40
   4 -13  -3  153.98   29.30
   4  13  -3  110.49   19.30
   4  13  -3  168.28   20.90
  -4  13   3  190.28   39.70
  -4  13   3  105.69   23.00
  -3 -13   3   52.39   16.70
   3 -13  -3   42.10   10.90
   3 -13  -3   51.69   16.40
  -3 -13   3   77.29   25.70
  -3 -13   3   21.90   23.60
   3 -13  -3   89.59   29.70
  -3 -13   3   38.80    9.80
   3 -13  -3   52.49    9.40
  -3 -13   3   67.89   18.50
   3  13  -3   55.29   13.20
   3  13  -3   83.59   12.80
   2 -13  -3 1021.90   45.60
   2 -13  -3 1035.30   64.99
   2 -13  -3 1061.59   75.69
  -2 -13   3 1004.50   62.09
  -2 -13   3 1020.90   45.10
  -2 -13   3 1018.00   53.49
  -2 -13   3  989.90   70.29
   2  13  -3 1217.98   56.09
  -2  13   3 1069.89   64.39
   2  13  -3 1009.60   62.49
   2  13  -3  947.61   43.50
   2  13  -3 1192.18   75.19
  -2  13   3  959.10   70.29
  -1 -13   3  115.99   21.80
   1 -13  -3  179.88   34.50
  -1 -13   3  135.19   10.80
   1 -13  -3  144.69   12.40
  -1 -13   3  174.38   31.70
   1 -13  -3  150.48   27.30
  -1 -13   3  100.49   20.60
  -1  13   3  155.98   38.10
  -1  13   3  149.19   13.30
   1  13  -3  143.49   10.80
  -1  13   3  152.08   25.90
   1  13  -3  178.98   30.30
   1  13  -3  202.58   28.80
   0 -13  -3  537.25   51.19
   0 -13   3  551.74   47.20
   0 -13  -3  586.14   29.30
   0 -13  -3  557.04   43.50
   0 -13   3  568.14   40.80
   0 -13   3  568.34   25.00
   0  13  -3  620.94   41.60
   0  13  -3  606.04   47.20
   0  13  -3  579.94   25.20
   0  13   3  524.45   48.40
   0  13   3  569.74   29.30
   0  13   3  554.14   42.10
  -1 -13  -3   14.50    8.30
   1 -13   3   20.90   16.10
  -1 -13  -3   23.50    6.80
   1 -13   3   22.80    9.30
  -1 -13  -3   37.20    9.70
   1 -13   3   22.20    4.00
  -1 -13  -3   24.90   18.70
   1  13   3   15.10    7.20
   1  13   3   32.30   15.40
   1  13   3   20.70    5.20
  -2 -13  -3  562.14   30.80
   2 -13   3  533.05   23.90
   2 -13   3  512.85   37.40
   2 -13   3  583.94   46.60
  -2 -13  -3  491.65   50.29
  -2 -13  -3  552.14   31.30
  -2 -13  -3  536.85   42.90
   2  13   3  506.35   47.50
  -2  13  -3  534.35   36.30
   2  13   3  532.45   40.80
   2  13   3  571.44   30.10
  -2  13  -3  516.35   41.50
  -3 -13  -3  277.57   21.80
   3 -13   3  313.47   38.50
   3 -13   3  252.37   16.00
  -3 -13  -3  301.07   39.10
  -3 -13  -3  247.68   28.70
  -3 -13  -3  303.77   47.10
   3 -13   3  239.48   29.00
  -3  13  -3  281.07   33.60
   3  13   3  279.87   35.90
   3  13   3  270.47   20.50
   3  13   3  291.77   22.20
   3  13   3  308.77   43.90
  -3  13  -3  262.47   23.30
   4 -13   3  214.78   31.70
  -4 -13  -3  140.19   36.70
  -4 -13  -3  204.78   24.60
   4 -13   3  177.88   29.60
   4 -13   3  188.58   15.00
  -4 -13  -3  190.38   30.90
   4  13   3  169.28   20.10
   4  13   3  231.28   32.70
  -4  13  -3  203.58   28.40
   4  13   3  202.38   25.40
   4  13   3  168.48   34.80
  -5 -13  -3   40.70   34.00
   5 -13   3   11.00   10.10
  -5 -13  -3    5.10    4.30
   5 -13   3    0.90    3.20
  -5 -13  -3    3.00    5.80
   5 -13   3    1.60    3.20
  -5 -13  -3   -3.30   30.80
   5  13   3    6.30    4.60
   5  13   3   20.30    8.30
   5 -14  -3   54.39   11.90
   5 -14  -3   82.89   20.70
   5 -14  -3   38.40   16.00
   5 -14  -3    8.00   33.80
  -5 -14   3   20.60   32.50
  -5 -14   3   23.50   14.40
  -5 -14   3   32.60   39.00
  -5  14   3   46.10   17.40
   5  14  -3   51.89   15.80
   5  14  -3   43.20   11.40
  -5  14   3   25.50   32.30
  -4 -14   3    7.60    6.50
   4 -14  -3    2.90    6.30
  -4 -14   3    8.00    9.40
   4 -14  -3    7.30    6.10
  -4 -14   3   12.50   27.30
   4 -14  -3   34.30   23.90
  -4 -14   3   27.50   26.70
   4 -14  -3    7.20    4.80
  -4 -14   3   22.60   11.60
   4  14  -3    6.70    4.00
  -4  14   3    8.80   26.30
   4  14  -3    1.60    3.70
   3 -14  -3  522.85   45.90
  -3 -14   3  489.35   51.29
   3 -14  -3  467.95   60.89
   3 -14  -3  492.85   29.50
  -3 -14   3  640.24   48.80
  -3 -14   3  566.04   38.30
   3  14  -3  496.65   29.20
   3  14  -3  465.75   35.30
  -2 -14   3   49.99   23.10
   2 -14  -3   39.00    8.30
   2 -14  -3   17.00   17.60
   2 -14  -3   38.10   14.00
  -2 -14   3   35.90    9.70
  -2 -14   3   56.19   11.70
  -2 -14   3   58.09   16.90
   2  14  -3   35.00    9.10
   2  14  -3   60.79   17.20
  -2  14   3   17.20   17.70
   2  14  -3   36.10   20.60
  -2  14   3   59.69   17.50
   2  14  -3   39.30    7.90
  -1 -14   3  640.34   45.60
  -1 -14   3  438.96   46.50
   1 -14  -3  561.04   45.70
   1 -14  -3  585.44   30.00
   1 -14  -3  512.45   53.29
  -1 -14   3  593.04   36.90
  -1 -14   3  588.84   27.80
  -1  14   3  574.84   30.90
   1  14  -3  583.84   27.20
  -1  14   3  557.24   43.80
  -1  14   3  568.44   52.69
   1  14  -3  538.65   49.30
   1  14  -3  616.24   44.30
   0 -14  -3  297.07   39.30
   0 -14   3  279.77   34.30
   0 -14   3  327.37   43.20
   0 -14  -3  238.58   40.80
   0 -14  -3  276.07   21.60
   0 -14   3  247.68   22.30
   0 -14   3  308.77   16.20
   0  14   3  275.97   35.60
   0  14  -3  350.76   31.00
   0  14  -3  227.98   35.00
   0  14   3  280.57   19.10
   0  14   3  312.27   43.30
  -1 -14  -3 1312.37   84.49
  -1 -14  -3 1244.78   57.19
   1 -14   3 1384.46   70.19
  -1 -14  -3 1204.48   72.59
  -1 -14  -3 1302.67   54.79
   1 -14   3 1213.78   46.70
   1 -14   3 1203.08   75.19
   1  14   3 1283.67   71.59
   1  14   3 1452.25   84.39
   1  14   3 1249.07   53.59
  -2 -14  -3   41.40   14.30
  -2 -14  -3   34.60    9.20
  -2 -14  -3   10.30   19.00
   2 -14   3   21.00    4.50
  -2 -14  -3   20.20    6.30
   2 -14   3   10.60   13.30
   2 -14   3   15.00    8.40
  -2  14  -3    5.20    5.70
   2  14   3   16.70   17.70
   2  14   3   18.10   10.30
  -2  14  -3   18.50   13.00
   2  14   3   28.10    7.40
  -3 -14  -3  822.32   43.40
   3 -14   3  791.62   34.90
  -3 -14  -3  770.12   56.09
   3 -14   3  846.42   60.99
  -3 -14  -3  837.12   69.49
   3 -14   3  791.02   49.90
   3  14   3  761.92   42.60
  -3  14  -3  783.42   46.40
   3  14   3  796.52   49.10
   3  14   3  818.42   64.69
  -3  14  -3  816.82   55.59
   3  14   3  798.32   54.69
   4 -14   3   32.10    7.40
  -4 -14  -3   60.29   13.80
  -4 -14  -3   71.39   28.90
   4 -14   3   39.70   22.20
  -4 -14  -3   46.90   16.20
  -4  14  -3   48.80   15.70
   4  14   3   49.20   15.50
   4  14   3   45.90   10.60
   4  14   3   45.90   11.60
  -4  14  -3   56.49   19.90
   4  14   3  107.69   30.50
   5 -14   3  185.28   24.50
   5 -14   3  250.57   35.20
   5 -14   3  179.88   16.60
  -5 -14  -3  214.48   47.50
   5  14   3  221.78   28.80
  -5  14  -3  161.08   21.40
   5  14   3  192.78   24.10
  -5 -15   3   -8.80   40.30
  -5 -15   3   18.90   13.90
   5 -15  -3   18.40   10.30
  -5 -15   3   31.60   39.60
   5 -15  -3    5.60   38.00
   5 -15  -3   12.80   10.90
  -5  15   3   50.09   35.00
  -5  15   3   20.70   12.50
   5  15  -3   11.30    6.20
   5  15  -3   24.30   11.80
  -4 -15   3   45.50   29.60
   4 -15  -3   24.00   29.70
   4 -15  -3   39.50    9.40
  -4 -15   3   25.30   10.50
   4 -15  -3   11.90    8.30
  -4 -15   3   23.80   12.40
  -4 -15   3   55.39   33.40
   4 -15  -3   12.00    9.70
   4  15  -3   48.10   11.00
  -4  15   3   30.70   13.70
   4  15  -3   35.40   11.80
  -4  15   3   11.60   26.10
  -3 -15   3   81.49   21.10
  -3 -15   3   73.09   28.60
   3 -15  -3  103.79   13.60
  -3 -15   3   76.29   15.60
   3 -15  -3  111.49   33.00
   3 -15  -3  103.19   24.30
   3  15  -3   68.39   17.60
   3  15  -3  145.69   18.20
   2 -15  -3    1.80   20.50
  -2 -15   3   47.70   22.20
  -2 -15   3   21.90    9.90
  -2 -15   3   43.50    8.90
   2 -15  -3   34.30    7.90
   2 -15  -3   17.30   10.40
  -2 -15   3   20.40    7.40
  -2  15   3   35.60   14.40
   2  15  -3   31.60    9.90
   2  15  -3    9.40   15.20
  -2  15   3   35.90   22.50
   2  15  -3   31.90   13.50
   2  15  -3   34.50    7.00
  -1 -15   3  188.48   13.90
   1 -15  -3  225.08   35.30
  -1 -15   3  230.78   33.00
   1 -15  -3  181.08   15.10
   1 -15  -3  111.39   33.90
  -1 -15   3  212.98   26.60
  -1 -15   3  199.28   36.30
   1  15  -3  199.18   13.80
  -1  15   3  201.78   16.60
   1  15  -3  198.68   37.20
  -1  15   3  241.78   35.10
   1  15  -3  200.78   30.90
  -1  15   3  254.97   41.60
   0 -15   3   77.29   24.10
   0 -15   3   94.29    8.30
   0 -15   3   76.79   18.30
   0 -15  -3   63.89   23.60
   0 -15  -3  103.89   23.60
   0 -15   3   88.69   16.80
   0  15  -3   71.09   20.90
   0  15   3  105.89   23.00
   0  15   3   79.59   11.80
   0  15  -3   86.89    8.00
   0  15   3   52.89   21.20
   0  15  -3   91.49   24.20
  -1 -15  -3  155.78   18.10
   1 -15   3  136.49    9.70
   1 -15   3  116.29   22.30
   1 -15   3  207.08   33.70
  -1 -15  -3  100.19   23.10
  -1 -15  -3  137.19   17.30
  -1 -15  -3  144.09   32.80
  -1  15  -3   79.29   22.20
   1  15   3  140.79   32.70
   1  15   3  146.19   17.20
  -1  15  -3  110.49   21.40
   1  15   3  138.39   25.50
  -2 -15  -3   29.90   17.90
  -2 -15  -3   16.50   10.70
  -2 -15  -3   37.00    8.80
   2 -15   3   24.90   20.00
  -2 -15  -3   37.50    9.40
   2 -15   3   34.30   12.00
   2 -15   3   27.20    5.10
   2  15   3   37.00   21.50
   2  15   3   25.20   10.60
  -2  15  -3   46.80   17.90
   2  15   3   20.10    5.60
  -2  15  -3   24.50    9.70
  -3 -15  -3  183.98   22.20
   3 -15   3  208.78   36.20
   3 -15   3  222.78   14.70
  -3 -15  -3  223.48   45.60
   3 -15   3  228.28   31.20
  -3 -15  -3  181.08   32.00
   3  15   3  182.08   30.20
   3  15   3  213.88   18.70
   3  15   3  228.68   40.60
  -3  15  -3  207.08   33.60
  -3  15  -3  196.38   26.20
  -4 -15  -3   67.79   38.30
   4 -15   3  114.19   13.80
  -4 -15  -3  118.19   19.10
  -4 -15  -3   91.19   16.50
  -4 -15  -3   86.09   23.10
   4 -15   3  107.19   29.90
   4  15   3  103.99   18.60
  -4  15  -3  122.09   18.50
  -4  15  -3  133.99   27.40
   4  15   3  121.39   19.10
   4  15   3   93.69   22.10
   4  15   3  132.49   36.10
   5 -15   3   -2.10    2.70
  -5 -15  -3    9.00   40.70
   5 -15   3    0.90    2.40
   5 -15   3    4.90   19.90
  -5  15  -3   -4.30   17.30
   5  15   3   -2.30    1.20
   5  15   3    1.10    3.40
  -5  15  -3   -2.30    1.60
   5 -16  -3  138.19   30.90
  -5 -16   3   86.69   50.89
   5 -16  -3  149.19   26.60
   5 -16  -3  202.78   54.39
  -5 -16   3   93.19   29.20
  -5 -16   3  144.09   52.19
   5  16  -3  194.58   25.60
  -5  16   3  282.57   54.89
   5  16  -3  152.58   27.00
  -5  16   3  167.58   32.30
  -4 -16   3   -2.00    1.20
   4 -16  -3    1.40   26.40
   4 -16  -3   -0.50    4.70
  -4 -16   3  -37.90   34.40
  -4 -16   3   12.80   30.00
   4 -16  -3    3.10    4.80
  -4 -16   3    6.40    8.90
   4 -16  -3    1.80    4.60
  -4  16   3   -2.50    2.70
  -4  16   3  -34.40   23.70
   4  16  -3    2.20    2.60
   4  16  -3   -2.10    1.20
   3 -16  -3  306.47   52.39
   3 -16  -3  474.55   55.79
  -3 -16   3  521.65   48.80
  -3 -16   3  413.26   49.50
   3 -16  -3  438.06   27.30
   3  16  -3  396.76   33.10
   3  16  -3  411.76   26.40
  -3  16   3  412.66   57.99
  -3  16   3  371.16   48.20
   2 -16  -3    8.60    3.90
  -2 -16   3    6.60    5.90
  -2 -16   3   11.60    8.50
  -2 -16   3   17.80   16.30
   2 -16  -3   28.30   14.40
  -2 -16   3   13.30    4.60
   2 -16  -3   23.90   23.40
   2  16  -3   16.90    5.20
  -2  16   3   -0.10   20.60
   2  16  -3   -4.20   18.40
   2  16  -3    2.70    6.10
  -2  16   3    7.20    7.20
  -1 -16   3 1350.26   77.59
  -1 -16   3 1334.17   66.89
  -1 -16   3 1431.36   90.19
   1 -16  -3 1180.48   88.29
   1 -16  -3 1326.37   80.89
  -1 -16   3 1376.26   54.79
   1 -16  -3 1373.06   57.39
   1  16  -3 1407.26   88.39
  -1  16   3 1353.66   58.89
   1  16  -3 1328.07   53.79
  -1  16   3 1485.95   91.79
   1  16  -3 1248.88   74.89
  -1  16   3 1443.36   80.59
   0 -16   3  115.69    9.60
   0 -16  -3  108.39   24.60
   0 -16   3   84.99   15.60
   0 -16  -3   74.19   25.70
   0 -16   3   71.99   24.60
   0 -16   3   63.29   17.90
   0 -16  -3   97.79   13.60
   0  16   3  110.69   29.60
   0  16   3   63.89   18.00
   0  16   3  115.59   14.50
   0  16  -3  118.19   22.80
   0  16  -3   61.39   21.60
   1 -16   3 1088.49   64.69
   1 -16   3 1011.50   40.90
   1 -16   3 1033.30   72.79
  -1 -16  -3 1038.40   78.99
  -1 -16  -3 1022.80   47.90
  -1 -16  -3 1100.69   69.79
   1  16   3 1073.79   76.89
   1  16   3 1010.10   47.40
  -1  16  -3 1093.59   62.99
  -1  16  -3  922.21   67.49
   1  16   3 1126.09   67.89
  -2 -16  -3   51.59   11.30
  -2 -16  -3   40.70   10.50
   2 -16   3   23.60   18.00
   2 -16   3   42.40    6.90
  -2 -16  -3   32.60   13.70
   2 -16   3   42.50   13.70
  -2 -16  -3   19.20   23.40
  -2  16  -3   26.30   10.40
   2  16   3   45.30   24.20
  -2  16  -3   26.70   19.00
   2  16   3   38.90   14.00
   2  16   3   26.00    7.40
   3 -16   3  303.97   37.70
   3 -16   3  358.36   20.10
   3 -16   3  332.67   47.10
  -3 -16  -3  392.26   49.90
  -3 -16  -3  322.07   26.10
  -3 -16  -3  381.36   56.89
  -3  16  -3  419.56   43.70
   3  16   3  332.37   51.99
   3  16   3  299.47   23.70
   3  16   3  320.87   43.00
  -3  16  -3  311.37   35.70
   4 -16   3   -0.30    1.80
  -4 -16  -3   45.10   30.90
  -4 -16  -3    0.30    5.50
  -4 -16  -3   -1.80    1.10
   4 -16   3   -0.50   25.00
  -4 -16  -3    0.50    2.50
   4  16   3    4.00   26.40
   4  16   3    1.70    3.10
  -4  16  -3    3.60    4.50
  -4  16  -3  -35.40   20.70
   4  16   3   -2.60    1.10
   5 -16   3  114.89   15.90
   5 -16   3  125.19   30.60
   5 -16   3   83.19   19.20
   5  16   3  153.28   24.70
  -5  16  -3  111.29   18.00
   5  16   3  127.79   22.00
  -5  16  -3  110.39   26.00
   5 -17  -3    1.30    6.30
  -5 -17   3  -23.30   48.40
   5 -17  -3   13.20    9.80
   5 -17  -3   18.50   39.70
  -5 -17   3   -0.90    3.50
  -5 -17   3  -43.60   44.40
  -5  17   3   -3.30    3.00
   5  17  -3    2.10    4.00
   5  17  -3   23.80   11.40
  -5  17   3   27.60   43.10
   4 -17  -3   23.40   37.20
  -4 -17   3   23.10   14.20
  -4 -17   3   70.99   18.40
   4 -17  -3   59.59   17.20
   4 -17  -3   35.10    8.80
  -4 -17   3   76.39   38.40
   4 -17  -3   22.60   13.90
  -4 -17   3   29.80   17.20
  -4 -17   3   72.09   39.70
  -4  17   3   59.79   20.10
   4  17  -3   69.09   18.40
   4  17  -3   38.10    9.90
  -4  17   3   81.09   37.30
  -3 -17   3  133.99   28.80
  -3 -17   3  164.78   40.40
   3 -17  -3  148.69   43.00
   3 -17  -3  178.98   16.70
   3 -17  -3  193.08   35.50
  -3  17   3  198.38   42.60
   3  17  -3  146.69   20.00
  -3  17   3  161.48   31.00
   3  17  -3  234.18   31.70
   2 -17  -3  164.48   40.00
  -2 -17   3  198.48   16.70
   2 -17  -3  175.88   33.70
  -2 -17   3  230.48   43.90
   2 -17  -3  187.28   16.50
  -2 -17   3  178.88   25.80
  -2 -17   3  186.88   32.50
  -2  17   3  243.28   45.50
  -2  17   3  223.88   35.50
   2  17  -3  208.08   39.60
   2  17  -3  253.27   38.30
   2  17  -3  226.08   16.90
  -1 -17   3   21.70   22.20
   1 -17  -3   63.49   19.30
  -1 -17   3   57.09    9.60
  -1 -17   3   37.00   10.80
   1 -17  -3   19.20   22.60
  -1 -17   3   66.39   19.00
   1 -17  -3   50.69    9.70
   1  17  -3   32.70   13.80
   1  17  -3   71.19   28.10
  -1  17   3   39.60    8.20
   1  17  -3   46.10    7.80
  -1  17   3   64.19   18.60
  -1  17   3   14.50   16.00
   0 -17   3  194.98   36.20
   0 -17  -3  201.58   35.60
   0 -17  -3  201.78   16.70
   0 -17  -3  229.18   21.10
   0 -17   3  181.38   23.10
   0 -17   3  204.38   14.20
   0 -17  -3  164.58   38.60
   0 -17   3  170.68   30.10
   0  17  -3  213.78   14.40
   0  17   3  243.18   44.00
   0  17  -3  242.58   39.50
   0  17   3  202.28   32.80
   0  17  -3  152.88   26.90
  -1 -17  -3  293.07   50.49
  -1 -17  -3  380.36   24.90
   1 -17   3  369.66   30.10
  -1 -17  -3  352.36   27.30
   1 -17   3  374.46   19.70
   1 -17   3  354.56   51.39
   1 -17   3  396.36   46.00
  -1 -17  -3  329.07   45.20
   1  17   3  389.16   52.99
  -1  17  -3  385.06   50.89
   1  17   3  378.96   24.80
  -1  17  -3  309.87   39.00
   1  17   3  351.96   51.39
  -2 -17  -3  376.36   49.50
  -2 -17  -3  336.07   26.80
  -2 -17  -3  385.66   26.50
   2 -17   3  311.57   40.20
   2 -17   3  329.57   46.60
   2 -17   3  368.46   19.70
  -2  17  -3  365.16   33.70
  -2  17  -3  398.36   42.80
   2  17   3  415.66   56.79
   2  17   3  402.66   48.10
   3 -17   3    9.50    9.00
  -3 -17  -3   16.60    7.00
  -3 -17  -3    5.10   30.50
   3 -17   3   -4.70   25.30
  -3 -17  -3    4.60    8.40
   3 -17   3   17.20    4.80
  -3  17  -3    6.50   20.20
  -3  17  -3    0.90    5.30
   3  17   3    6.20    4.10
   4 -17   3   96.19   35.60
  -4 -17  -3   72.89   37.40
  -4 -17  -3  110.29   19.20
   4 -17   3  101.19   13.50
   4  17   3  135.09   47.80
   4  17   3   79.99   14.10
  -4  17  -3   83.99   17.50
  -4  17  -3   65.39   28.70
  -5 -17  -3   42.70   12.30
   5 -17   3   -1.50   29.40
   5 -17   3   41.40    9.70
  -5  17  -3   27.00   12.90
  -5  17  -3   69.89   26.80
   5  17   3   40.20   12.10
   5  17   3   38.80   10.40
  -5 -18   3  -65.79   48.30
  -5 -18   3   60.39   58.19
   5 -18  -3   17.00    9.90
   5 -18  -3   14.00   50.89
  -5  18   3   22.70   47.30
   5  18  -3   15.00   12.50
   5  18  -3   42.40   11.90
   4 -18  -3  -17.40   39.10
  -4 -18   3   -5.00    2.90
   4 -18  -3    3.80    3.50
  -4 -18   3  -34.00   40.00
  -4 -18   3   21.80   37.20
   4 -18  -3    1.10    3.30
   4 -18  -3   -4.20    2.90
  -4 -18   3    2.20    7.20
   4  18  -3   -1.70    1.00
  -4  18   3   12.20   30.50
   4  18  -3   -2.10    1.40
  -4  18   3   -0.60    5.10
   3 -18  -3   86.29   24.00
  -3 -18   3  109.49   24.60
  -3 -18   3  139.19   29.00
   3 -18  -3  137.89   18.20
   3 -18  -3  137.39   48.40
  -3 -18   3  104.59   36.70
  -3  18   3  121.99   27.30
   3  18  -3  186.28   21.50
   3  18  -3  174.88   41.70
  -3  18   3  179.48   43.00
   3  18  -3  159.68   27.00
  -2 -18   3   21.80   10.00
  -2 -18   3   47.40   22.90
   2 -18  -3   21.90    6.50
  -2 -18   3   29.80    7.40
   2 -18  -3   32.60   28.30
   2 -18  -3   32.80   15.10
  -2  18   3   30.90   25.80
   2  18  -3   39.80    8.50
   2  18  -3   22.20   12.90
  -2  18   3   49.50   16.90
   2  18  -3   93.39   34.70
  -1 -18   3  754.72   36.40
   1 -18  -3  765.82   60.99
   1 -18  -3  850.11   73.79
   1 -18  -3  696.73   37.30
  -1 -18   3  726.53   47.00
  -1 -18   3  779.52   69.39
  -1 -18   3  711.23   55.79
   1  18  -3  694.93   64.89
  -1  18   3  800.02   70.59
  -1  18   3  688.83   55.49
   1  18  -3  766.22   56.99
   1  18  -3  736.13   35.10
  -1  18   3  751.12   39.80
   0 -18  -3  134.19   39.10
   0 -18  -3  202.78   36.00
   0 -18   3  260.77   46.60
   0 -18  -3  230.28   18.30
   0 -18   3  213.68   34.30
   0 -18  -3  204.48   25.30
   0 -18   3  254.57   16.40
   0  18   3  221.18   44.60
   0  18   3  234.28   19.00
   0  18  -3  249.58   36.10
   0  18   3  251.97   37.60
   0  18  -3  239.38   50.69
   1 -18   3  694.83   52.89
  -1 -18  -3  636.14   55.19
  -1 -18  -3  644.44   36.60
  -1 -18  -3  724.43   42.40
  -1 -18  -3  720.33   70.99
   1 -18   3  684.63   30.80
   1 -18   3  697.23   45.70
   1 -18   3  758.42   65.39
   1  18   3  637.84   36.30
  -1  18  -3  641.54   49.30
  -1  18  -3  576.34   56.89
   1  18   3  713.13   55.19
   1  18   3  759.72   65.79
   2 -18   3   21.80    5.20
  -2 -18  -3   23.30    7.40
  -2 -18  -3   28.90    9.60
   2 -18   3   29.70   14.00
  -2 -18  -3   47.90   29.10
   2 -18   3    1.00   20.80
  -2 -18  -3   23.40   13.50
   2  18   3   34.20   25.70
   2  18   3   10.90    5.80
   2  18   3    4.30    7.50
  -2  18  -3   21.80   10.70
  -2  18  -3   18.20   19.60
  -3 -18  -3  681.53   40.50
  -3 -18  -3  640.54   40.50
   3 -18   3  695.83   66.89
  -3 -18  -3  528.75   73.39
   3 -18   3  660.93   51.19
   3 -18   3  602.24   29.90
  -3  18  -3  629.24   58.89
  -3  18  -3  621.04   46.00
   3  18   3  588.04   36.50
   4 -18   3   36.10    8.40
  -4 -18  -3    8.40   37.70
   4 -18   3   30.50   35.10
   4  18   3   49.90   35.60
  -4  18  -3   45.30   13.40
   4  18   3   41.30   11.70
  -4  18  -3   66.59   31.90
   4 -19  -3   27.20   44.50
   4 -19  -3   12.80   11.60
  -4 -19   3   16.70   13.20
   4 -19  -3   22.00    8.00
  -4 -19   3   39.50   43.40
  -4 -19   3   11.80   12.00
  -4 -19   3   -4.40   47.40
   4 -19  -3   11.40    8.50
   4  19  -3   34.00    9.20
   4  19  -3   37.60   12.70
  -4  19   3   30.80   13.60
  -4  19   3   53.09   37.10
   3 -19  -3   29.70   15.00
  -3 -19   3   44.40   17.10
  -3 -19   3   55.89   16.10
  -3 -19   3    9.80   34.40
   3 -19  -3   39.00   10.20
   3 -19  -3   31.20   36.00
  -3  19   3   32.80   28.70
   3  19  -3    2.00   32.50
  -3  19   3   38.90   16.40
   3  19  -3   33.40    8.50
   3  19  -3   24.80   14.20
  -2 -19   3  145.89   37.50
   2 -19  -3  153.68   19.30
  -2 -19   3  136.39   30.40
   2 -19  -3  167.08   39.40
  -2 -19   3  161.78   19.60
   2 -19  -3  204.98   47.90
   2  19  -3  150.18   41.10
   2  19  -3  189.28   15.90
  -2  19   3  130.39   37.80
  -2  19   3  194.38   34.90
   2  19  -3  174.88   33.20
   1 -19  -3   65.09   21.90
  -1 -19   3   73.49   11.60
   1 -19  -3   84.59   30.00
  -1 -19   3   58.89   28.50
  -1 -19   3   70.89   21.70
   1 -19  -3   54.79    9.70
   1  19  -3   73.59   20.80
  -1  19   3   69.99   20.70
  -1  19   3   73.39   29.20
   1  19  -3   78.59   11.30
  -1  19   3   81.29   14.10
   1  19  -3  140.59   38.20
   0 -19  -3  200.18   48.20
   0 -19   3  351.66   21.00
   0 -19  -3  365.96   24.60
   0 -19  -3  357.96   28.90
   0 -19  -3  346.77   48.10
   0 -19   3  314.97   43.70
   0  19  -3  359.46   21.20
   0  19   3  377.76   25.50
   0  19   3  395.36   57.49
   0  19  -3  355.66   45.20
   0  19   3  398.96   49.30
   0  19  -3  378.06   51.99
  -1 -19  -3   -5.80   26.30
  -1 -19  -3   28.60    9.70
  -1 -19  -3    3.10    7.50
   1 -19   3    4.50   21.80
  -1 -19  -3   15.50    6.00
   1 -19   3   16.80    4.70
   1 -19   3   24.50   11.50
  -1  19  -3   20.00   21.50
  -1  19  -3   30.10   12.80
   1  19   3   15.50    7.00
   1  19   3   20.80   25.00
   1  19   3   10.50    9.60
   2 -19   3  195.98   33.20
   2 -19   3  195.68   14.00
  -2 -19  -3  247.68   41.50
  -2 -19  -3  245.18   52.89
  -2 -19  -3  154.68   19.60
   2 -19   3  270.07   46.90
  -2 -19  -3  205.18   26.00
  -2  19  -3  198.28   39.80
   2  19   3  126.89   38.90
   2  19   3  196.48   35.60
   2  19   3  208.78   23.90
  -2  19  -3  239.18   34.80
   3 -19   3   78.39   32.90
   3 -19   3   23.20    6.00
  -3 -19  -3   18.20   12.20
   3 -19   3   37.70   14.90
  -3 -19  -3   24.60    8.30
  -3 -19  -3   20.20    8.30
  -3 -19  -3   52.69   37.20
   3  19   3    7.40    5.90
  -3  19  -3    0.80   26.90
   3  19   3  -70.49   26.70
  -3  19  -3   16.60    9.40
   3  19   3   12.10   10.00
  -4 -19  -3   25.50   14.70
   4 -19   3   88.39   42.10
   4 -19   3   52.49    9.50
  -4 -19  -3   25.40   49.20
   4  19   3   63.39   43.80
  -4  19  -3   11.20   30.50
  -4  19  -3   57.59   15.10
   4  19   3   71.29   14.60
   4 -20  -3   75.59   25.80
  -4 -20   3  -13.20   52.29
  -4 -20   3   87.19   28.20
  -4 -20   3   92.59   51.39
   4 -20  -3   85.69   21.20
   4 -20  -3  129.09   50.19
  -4  20   3  -11.90   44.60
   4  20  -3  146.69   20.80
   4  20  -3  128.29   26.20
  -3 -20   3   22.00   36.40
  -3 -20   3   49.99   15.40
   3 -20  -3   40.40   18.60
   3 -20  -3   25.60   38.80
   3 -20  -3   56.49   12.20
  -3 -20   3   29.60   16.50
  -3  20   3   26.20   31.70
   3  20  -3   22.80   38.00
  -3  20   3   58.99   19.70
   3  20  -3   33.90   17.80
   3  20  -3   42.60    9.50
  -2 -20   3  246.68   51.29
   2 -20  -3  145.09   33.30
   2 -20  -3  218.98   18.90
  -2 -20   3  225.18   38.90
  -2 -20   3  215.98   18.60
   2 -20  -3  164.38   49.40
  -2 -20   3  169.88   25.40
  -2  20   3  211.58   36.80
   2  20  -3  207.88   37.40
   2  20  -3  226.58   18.10
   2  20  -3  282.57   53.69
   1 -20  -3  303.47   22.20
  -1 -20   3  247.68   18.90
  -1 -20   3  230.48   40.30
   1 -20  -3  254.77   43.80
   1 -20  -3  274.07   54.69
  -1 -20   3  267.47   48.70
  -1  20   3  285.17   43.10
  -1  20   3  286.87   24.80
   1  20  -3  286.07   51.99
   1  20  -3  273.27   41.80
  -1  20   3  327.47   54.99
   1  20  -3  269.47   19.10
   0 -20   3  309.17   44.60
   0 -20   3  276.87   21.50
   0 -20  -3  325.07   23.40
   0 -20  -3  410.86   63.89
   0 -20  -3  317.97   49.40
   0 -20   3  377.76   57.89
   0 -20  -3  313.87   27.70
   0  20   3  284.27   43.00
   0  20   3  263.77   51.39
   0  20  -3  282.97   19.00
   0  20  -3  267.27   49.00
   0  20   3  261.17   22.50
   0  20  -3  339.47   46.10
  -1 -20  -3  212.08   39.80
  -1 -20  -3  249.48   31.00
  -1 -20  -3  227.38   20.00
   1 -20   3  217.38   36.90
   1 -20   3  303.97   50.59
   1 -20   3  195.48   14.70
  -1 -20  -3  152.48   45.30
  -1  20  -3  217.58   44.40
  -1  20  -3  267.87   40.00
   1  20   3  227.28   19.70
   1  20   3  190.98   34.20
   1  20   3  193.38   43.90
   2 -20   3  144.49   12.10
  -2 -20  -3  157.88   46.20
  -2 -20  -3  133.69   18.20
  -2 -20  -3  133.79   20.80
  -2 -20  -3  153.88   33.70
   2 -20   3  180.18   33.70
   2 -20   3  187.48   47.40
  -2  20  -3  165.88   30.50
   2  20   3  151.18   44.10
  -2  20  -3  122.89   34.80
   2  20   3  169.58   33.10
   2  20   3  129.39   16.90
   3 -20   3   95.69   34.50
  -3 -20  -3   78.79   23.80
   3 -20   3   88.19   11.90
  -3 -20  -3   57.19   17.20
   3 -20   3   92.19   23.90
  -3 -20  -3   48.70   42.10
   3  20   3   89.29   15.10
  -3  20  -3   85.69   32.10
   3  20   3   78.89   40.00
  -3  20  -3   66.39   19.60
   3  20   3   87.99   23.80
   4 -20   3   41.30    8.70
  -4 -20  -3   44.00   48.70
  -4 -20  -3   47.80   14.10
   4 -20   3    7.80   42.30
  -4  20  -3   34.00   15.20
   4  20   3   25.20   10.80
   4  20   3   40.20   45.40
  -4  20  -3   40.70   37.50
  -4 -21   3    5.90   12.30
  -4 -21   3  -58.69   56.29
   4 -21  -3   42.40   49.60
   4 -21  -3   17.20   11.50
   4 -21  -3   -1.70    3.90
   4  21  -3    2.50    4.00
  -4  21   3   -9.40   41.90
  -4  21   3    4.30    6.80
  -3 -21   3   15.60   13.00
   3 -21  -3   57.49   12.30
   3 -21  -3   72.09   24.50
  -3 -21   3  -40.00   40.00
   3 -21  -3  143.49   53.19
  -3  21   3   75.29   40.40
  -3  21   3   51.99   18.90
   3  21  -3   33.50    8.90
   2 -21  -3   -1.60    5.80
  -2 -21   3    3.60   34.30
   2 -21  -3    3.50    3.30
  -2 -21   3    5.60    3.90
  -2 -21   3    6.20    5.90
  -2 -21   3    2.80    7.80
   2  21  -3   -4.30    2.50
  -2  21   3  -13.80   29.70
  -2  21   3   -0.70    4.80
   2  21  -3    1.60   31.80
  -1 -21   3   49.30    9.80
  -1 -21   3   53.29   13.70
   1 -21  -3   74.99   38.90
   1 -21  -3   55.79   11.60
  -1 -21   3   58.49   21.50
   1 -21  -3   14.60   12.40
  -1 -21   3   93.79   33.90
   1  21  -3   43.20   33.70
  -1  21   3   73.69   36.20
   1  21  -3   49.50    9.00
   1  21  -3   89.59   24.70
  -1  21   3   41.00   16.30
  -1  21   3   55.99   12.60
   0 -21  -3    0.10    3.00
   0 -21   3   -0.70    5.60
   0 -21  -3  -59.79   29.90
   0 -21  -3   -0.20    4.90
   0 -21   3   -3.30   27.70
   0 -21  -3   -0.40    2.20
   0 -21   3    1.30    2.30
   0  21  -3   -1.00    1.10
   0  21  -3    2.30   25.90
   0  21   3    0.90    2.00
   0  21   3   -9.50   21.20
   0  21  -3   -5.50    2.20
   0  21   3   -2.20    0.90
   1 -21   3  327.87   57.99
  -1 -21  -3  318.07   29.30
  -1 -21  -3  401.76   56.89
  -1 -21  -3  419.76   65.99
   1 -21   3  342.27   48.80
  -1 -21  -3  351.06   30.70
   1 -21   3  347.07   24.30
   1  21   3  378.36   26.90
  -1  21  -3  420.76   50.59
  -1  21  -3  437.56   63.19
   1  21   3  285.97   45.30
  -2 -21  -3   30.90   32.20
  -2 -21  -3    8.10    6.30
   2 -21   3   19.60    5.40
  -2 -21  -3   12.00    5.80
   2 -21   3   49.30   36.80
  -2 -21  -3   14.00   12.50
   2 -21   3    1.90    6.60
   2  21   3  -27.20   34.30
  -2  21  -3    4.70    7.80
   2  21   3   15.70    6.30
  -2  21  -3   40.20   26.00
   2  21   3    3.40    8.10
   3 -21   3   -4.80   37.30
   3 -21   3   13.90   11.60
   3 -21   3   39.60    7.70
  -3 -21  -3   14.50   14.40
  -3 -21  -3   18.60   43.90
   3  21   3   82.89   43.40
  -3  21  -3   56.69   35.60
   3  21   3   78.79   15.90
  -3  21  -3   33.10   14.70
  -4 -21  -3    0.60    4.40
   4 -21   3    2.80    3.00
   4 -21   3   14.30   48.50
  -4  21  -3   -2.00    3.50
   4  21   3    0.80    2.70
  -4  21  -3  -35.10   37.10
   3 -22  -3   83.29   14.90
   3 -22  -3   26.30   48.00
  -3 -22   3   53.39   49.20
   3 -22  -3   62.09   24.20
  -3  22   3   76.39   24.10
   3  22  -3   61.09   11.90
  -3  22   3  -20.80   36.30
   2 -22  -3  100.39   15.70
   2 -22  -3   56.69   23.00
   2 -22  -3  141.39   49.50
  -2 -22   3   61.19   16.00
  -2 -22   3   75.99   13.60
  -2 -22   3   67.69   21.30
  -2 -22   3  127.19   57.29
   2  22  -3   91.19   14.20
   2  22  -3  111.49   28.10
  -2  22   3  134.69   31.90
   2  22  -3   79.89   46.10
  -2  22   3   93.59   41.60
   1 -22  -3   92.89   16.30
  -1 -22   3   98.59   42.80
  -1 -22   3   94.39   19.90
   1 -22  -3  123.29   30.40
  -1 -22   3  125.99   31.00
   1 -22  -3  216.98   52.09
  -1 -22   3   96.49   14.30
  -1  22   3  101.99   26.30
   1  22  -3   99.19   26.30
  -1  22   3  178.58   47.00
  -1  22   3  143.89   20.60
   1  22  -3  130.39   16.40
   1  22  -3  100.19   37.70
   0 -22   3  134.99   31.00
   0 -22  -3  148.69   50.99
   0 -22   3  140.99   26.00
   0 -22  -3  197.68   51.19
   0 -22   3  109.09   42.40
   0 -22   3  142.79   13.20
   0  22  -3  148.49   17.20
   0  22   3  103.69   40.90
   0  22  -3  150.88   32.10
   0  22   3  110.39   16.60
   0  22  -3  130.59   42.80
   0  22   3  157.58   33.40
  -1 -22  -3   46.10   41.50
   1 -22   3   26.10    6.80
   1 -22   3    7.30    9.70
   1 -22   3    6.60    5.20
  -1 -22  -3   23.80    8.20
  -1 -22  -3    9.00   12.50
   1 -22   3   30.90   31.00
   1  22   3   17.10   26.40
  -1  22  -3  -22.40   27.30
   1  22   3   25.50   14.20
  -1  22  -3   41.20   17.30
   1  22   3    6.70    4.50
   2 -22   3   55.39   19.60
   2 -22   3    8.20   35.70
  -2 -22  -3   93.69   28.40
  -2 -22  -3   21.60   43.10
   2 -22   3   68.29   10.80
  -2 -22  -3   69.09   15.20
   2  22   3   57.89   13.20
  -2  22  -3  106.49   36.50
  -2  22  -3   74.89   20.30
   3 -22   3    6.20   45.30
   3 -22   3   21.40   15.30
   3 -22   3   46.40    8.70
  -3 -22  -3   -1.10   47.60
  -3 -22  -3   27.80   11.00
   3  22   3   50.79   12.00
  -3  22  -3   86.39   41.60
  -3  22  -3   24.50   12.90
  -3 -23   3   82.99   26.90
   3 -23  -3   65.89   23.20
   3 -23  -3  109.59   59.09
  -3 -23   3  188.28   64.19
  -3  23   3  -34.00   39.90
   3  23  -3   95.39   15.10
   3  23  -3   91.29   28.70
   3  23  -3  109.69   55.59
  -2 -23   3    6.40    5.40
   2 -23  -3  -41.40   30.30
   2 -23  -3   -2.90    5.00
  -2 -23   3   -1.10   41.20
   2 -23  -3   -1.00    1.70
  -2 -23   3   -1.90    7.70
   2  23  -3   12.00   31.60
   2  23  -3    5.50    8.00
   2  23  -3    3.00    2.90
  -2  23   3   36.40   41.20
  -2  23   3    1.20    6.30
  -1 -23   3  150.98   18.10
   1 -23  -3  229.88   57.59
  -1 -23   3  137.89   34.40
   1 -23  -3  195.78   23.00
   1 -23  -3  142.59   35.80
  -1 -23   3  268.77   61.59
   1  23  -3  162.28   34.10
   1  23  -3  145.19   18.20
  -1  23   3  213.38   40.00
  -1  23   3  171.48   21.30
   1  23  -3  248.48   59.69
  -1  23   3  178.48   52.89
   0 -23   3   45.50   36.40
   0 -23   3    9.00    7.20
   0 -23   3   13.90    5.30
   0 -23  -3    4.90    6.10
   0 -23  -3    8.60   11.20
   0 -23  -3   11.00    5.80
   0 -23   3   13.20   12.80
   0 -23  -3   42.10   44.30
   0  23   3   46.70   33.90
   0  23   3    3.60    3.70
   0  23  -3   12.00    5.50
   0  23  -3   64.29   38.00
   0  23   3   13.20   10.50
   0  23  -3   18.10   12.90
  -1 -23  -3  130.79   33.70
  -1 -23  -3  186.08   58.69
  -1 -23  -3  148.19   21.00
   1 -23   3  112.49   28.40
   1 -23   3  139.69   16.00
   1 -23   3   63.29   39.80
   1  23   3  102.69   45.00
   1  23   3  141.29   32.20
  -1  23  -3   61.29   20.90
   1  23   3  140.09   20.60
  -1  23  -3  169.38   46.40
  -2 -23  -3    5.20    5.50
   2 -23   3    2.20    2.20
   2 -23   3    0.80    5.60
   2 -23   3    6.30   37.70
  -2 -23  -3 -121.59   40.40
  -2 -23  -3   30.00   16.10
  -2  23  -3   31.90   35.00
   2  23   3    4.40    4.50
   2  23   3  -13.20   40.40
  -2  23  -3    2.80    6.50
   2  23   3   13.20   10.00
   3 -23   3   85.99   25.10
  -3 -23  -3   82.09   17.80
  -3 -23  -3   50.69   55.49
   3 -23   3   70.39   11.40
   3 -23   3   43.70   45.70
   3  23   3   69.49   20.90
   3  23   3    2.50   49.99
  -3  23  -3   93.19   44.40
  -3 -24   3   64.59   64.79
  -3 -24   3    2.70    7.80
   3 -24  -3   35.10   54.89
   3  24  -3   -4.40    3.90
   3  24  -3  -79.59   52.49
   3  24  -3    1.90    3.00
  -3  24   3   56.29   51.39
  -2 -24   3  187.08   42.20
   2 -24  -3  141.19   36.80
  -2 -24   3  177.68   21.60
  -2 -24   3  158.18   49.99
   2 -24  -3  122.49   61.89
   2  24  -3  184.58   21.80
  -2  24   3  197.78   41.70
   2  24  -3  268.87   63.59
  -2  24   3  209.58   57.79
   2  24  -3  165.28   36.50
  -1 -24   3   37.80   33.50
   1 -24  -3   -0.60    2.10
   1 -24  -3   -7.30    3.20
   1 -24  -3   20.00   47.00
  -1 -24   3   -1.70    0.80
   1 -24  -3    1.30    2.60
   1  24  -3   -0.50    5.10
   1  24  -3    0.70    1.80
  -1  24   3   -2.50    1.70
   1  24  -3  -10.80   40.10
  -1  24   3   -4.50    3.10
  -1  24   3   30.70   41.90
   0 -24  -3  215.98   31.70
   0 -24   3  238.98   43.60
   0 -24  -3  315.67   54.49
   0 -24   3  230.78   18.50
   0 -24  -3  348.77   71.09
   0 -24  -3  229.38   21.50
   0 -24   3  195.08   57.79
   0  24   3  225.88   59.99
   0  24  -3  236.88   18.90
   0  24  -3  151.88   48.60
   0  24   3  241.18   43.50
   0  24   3  181.98   22.40
   0  24  -3  301.37   49.00
   1 -24   3   33.10    7.80
   1 -24   3   35.80   16.60
   1 -24   3   24.50   39.90
  -1 -24  -3   24.50   10.80
  -1 -24  -3   22.00   47.90
  -1 -24  -3   19.00   16.80
   1  24   3   44.60   45.20
   1  24   3   11.30   12.20
  -1  24  -3   -7.60   38.00
  -1  24  -3   21.60   17.30
   1  24   3   26.00    8.80
  -2 -24  -3   61.99   23.50
   2 -24   3  150.48   51.19
   2 -24   3   74.99   11.50
  -2 -24  -3   64.59   57.99
   2 -24   3  144.39   34.40
  -2 -24  -3   88.09   20.30
   2  24   3   69.59   23.60
   2  24   3   87.49   16.30
   2  24   3   73.59   59.69
   3 -24   3   64.39   59.79
  -3 -24  -3    2.30   60.29
   2 -25  -3   10.50   12.80
  -2 -25   3   28.40   56.59
  -2 -25   3   34.10   20.90
   2 -25  -3   69.99   57.69
  -2 -25   3   15.30    6.70
  -2  25   3    8.00    9.60
   2  25  -3   16.70   14.70
   2  25  -3   21.20    7.30
   2  25  -3   18.00   53.09
  -2  25   3   12.30   50.39
  -1 -25   3    0.80    8.30
  -1 -25   3   42.00   53.79
   1 -25  -3    4.50   10.70
  -1 -25   3   13.20    6.10
   1 -25  -3   37.10   43.40
  -1  25   3    9.70    5.90
   1  25  -3    0.20    6.10
   1  25  -3   43.20   46.30
  -1  25   3  -36.70   44.30
  -1  25   3   12.70   12.20
   0 -25   3   50.79   20.50
   0 -25   3   -5.80   43.30
   0 -25  -3  132.59   60.49
   0 -25   3   72.79   12.20
   0 -25  -3   11.40   13.30
   0  25  -3   50.49   37.00
   0  25   3   71.99   46.20
   0  25   3  102.19   29.50
   0  25  -3   59.99   11.20
   0  25  -3   72.19   23.20
   0  25   3   65.79   13.60
   1 -25   3   52.59   46.10
  -1 -25  -3   22.10    9.60
  -1 -25  -3   50.49   24.00
  -1 -25  -3   29.70   41.90
   1 -25   3   58.29   26.80
   1 -25   3   31.00    8.10
   1  25   3   14.70   13.80
   1  25   3   23.70   49.70
  -1  25  -3   45.80   18.10
   1  25   3   15.10    6.60
  -1  25  -3   40.20   44.70
  -2 -25  -3   45.90   58.89
   2 -25   3  -48.80   46.10
   2  25   3   92.29   56.89
   1 -26  -3    5.60   12.30
  -1 -26   3   26.50   18.10
   1 -26  -3   96.69   64.19
  -1 -26   3   21.70   58.79
  -1 -26   3   16.30    7.00
  -1  26   3   11.30   43.50
   1  26  -3   22.90    7.80
   1  26  -3    7.70   55.49
   1  26  -3   13.60   11.60
   0 -26   3  165.68   38.90
   0 -26   3  198.38   67.99
   0 -26  -3   97.19   65.59
   0 -26  -3  153.28   40.80
   0 -26   3  168.68   20.30
   0  26  -3   98.29   29.80
   0  26  -3  166.28   19.40
   0  26  -3  130.99   59.19
   0  26   3  203.38   27.00
   0  26   3   88.49   28.40
   0  26   3  106.89   62.79
  -1 -26  -3    1.40    7.90
   1 -26   3   -0.80    1.60
   1 -26   3  -52.09   51.59
  -1 -26  -3  -52.49   57.99
   1  26   3   -0.10    2.20
  -1  26  -3    4.00    7.20
  -1  26  -3   11.70   54.49
   0 -27   3  -75.99   58.19
   0 -27  -3   60.59   71.09
   0  27   3   76.19   64.69
  -6   0   4   95.89   41.80
  -6   0   4  135.79   29.40
   6   0  -4  115.09   22.70
  -6   0   4  134.69   35.40
   6   0  -4  133.19   21.80
   5   0  -4   -2.00    1.30
  -5   0   4  -10.70   19.20
  -5   0   4   12.40    9.10
   4   0  -4  194.48   24.60
   4   0  -4  205.18   29.10
  -4   0   4  251.07   32.50
  -4   0   4  211.38   35.60
  -4   0   4  265.67   23.20
   4   0  -4  185.08   34.50
  -3   0   4    1.30    1.90
   3   0  -4    5.80    5.00
  -3   0   4   -0.60    1.40
  -3   0   4   -1.00    9.50
   3   0  -4   -8.60    8.70
   3   0  -4   -1.00    1.00
   2   0  -4 1519.15   77.09
  -2   0   4 1527.05   77.59
  -2   0   4 1432.76   69.69
   2   0  -4 1594.64   71.49
   1   0  -4    1.00    1.40
  -1   0   4    3.70    7.00
   1   0  -4   -1.80    4.30
   1   0  -4   -0.80    1.30
  -1   0   4   -0.20    0.90
  -1   0   4    0.40    2.60
   0   0   4 1295.97   63.29
   0   0  -4 1475.25   59.69
   0   0  -4 1391.46   63.29
   0   0   4 1453.85   59.29
   1   0   4   -3.70    3.80
  -1   0  -4   -2.70    3.70
   1   0   4   -0.10    1.30
  -1   0  -4    1.00    0.90
  -1   0  -4   -0.20    1.30
   1   0   4    2.50    1.00
  -2   0  -4 3018.60  102.39
   2   0   4 3016.60  101.79
   3   0   4    0.40    1.00
   3   0   4    0.60    1.60
   4   0   4    2.60    3.00
   4   0   4    2.70    2.60
   5   0   4   -0.80    1.50
   5   0   4    0.50    2.80
   6   0   4   46.30   13.10
   6   0   4   37.80    9.70
   6  -1  -4   40.80   13.70
  -6  -1   4   -4.40   29.20
  -6  -1   4   54.49   30.40
  -6  -1   4   21.00   10.80
   6   1  -4   51.89   13.80
  -6   1   4   39.50   15.30
   6   1  -4   31.20   11.70
  -6   1   4   50.19   41.10
  -6   1   4  -18.90   26.30
   5  -1  -4   47.40   12.00
   5  -1  -4   40.30   13.50
  -5  -1   4   23.10   20.80
  -5  -1   4   21.50   10.70
   5  -1  -4   60.89   26.60
  -5  -1   4   46.90   16.40
  -5  -1   4   38.20   23.40
   5   1  -4   34.60   12.10
  -5   1   4   37.00   25.90
  -4  -1   4    2.40    4.90
   4  -1  -4    3.70    5.10
  -4  -1   4   26.80   16.80
   4  -1  -4   14.60    7.10
  -4  -1   4    1.20    2.40
   4  -1  -4  -28.00   13.90
   4   1  -4   18.60   16.10
  -4   1   4    0.50    5.00
   4   1  -4    7.80    6.90
   4   1  -4    9.60    5.90
  -4   1   4    5.30   14.70
  -4   1   4    2.90    3.30
   3  -1  -4  197.28   18.20
  -3  -1   4  247.08   30.50
  -3  -1   4  267.07   37.40
   3  -1  -4  241.78   33.50
   3  -1  -4  247.88   29.70
  -3  -1   4  238.38   19.70
  -3   1   4  205.08   18.30
   3   1  -4  272.77   36.00
   3   1  -4  271.77   21.20
   3   1  -4  263.07   30.80
   2  -1  -4   14.60    6.60
   2  -1  -4   31.90    7.20
   2  -1  -4   40.20   13.10
  -2  -1   4   41.00    7.90
  -2  -1   4   52.09   15.20
  -2  -1   4   23.50    8.30
   2   1  -4   23.50    5.80
  -2   1   4   39.50    8.10
  -2   1   4   34.10   13.50
   2   1  -4   25.80   12.60
  -2   1   4   24.50    8.40
   2   1  -4   46.70   11.70
   1  -1  -4  106.99    8.80
   1  -1  -4   98.29   18.90
  -1  -1   4  124.29   17.30
   1  -1  -4  149.88   19.30
  -1  -1   4  105.29   18.40
  -1  -1   4  107.49    9.00
  -1   1   4  130.09   17.60
   1   1  -4  108.09    9.30
   1   1  -4  141.49   21.00
   1   1  -4   92.29   14.70
  -1   1   4  133.59   21.40
  -1   1   4  126.39    9.50
   0  -1  -4   21.20    3.20
   0  -1   4   18.10    5.70
   0  -1  -4   25.10    7.10
   0  -1  -4   13.10    6.70
   0  -1   4    4.40    5.10
   0  -1  -4   17.10    3.00
   0   1   4   17.30    5.40
   0   1  -4   14.90    3.10
   0   1   4   21.90    3.60
   0   1  -4   20.80    6.30
   0   1  -4   27.80    8.60
   0   1  -4   23.40    3.20
   0   1   4   23.00    3.20
   0   1   4   13.30    7.00
   1  -1   4  150.48   11.90
  -1  -1  -4  150.28   15.10
   1  -1   4  137.79   13.80
   1  -1   4  175.08    8.30
  -1  -1  -4  148.89    8.90
  -1  -1  -4  161.78   12.90
   1   1   4  147.99   12.60
  -1   1  -4  170.18   12.20
   1   1   4  167.18    9.10
  -1   1  -4  169.78    8.40
   1   1   4  196.88   16.70
  -1   1  -4  187.28   15.20
   2  -1   4  210.48   11.90
   2  -1   4  202.38   10.30
  -2  -1  -4  224.68   13.50
   2  -1   4  216.18    9.40
  -2  -1  -4  216.08   15.70
  -2  -1  -4  205.58   12.70
   2  -1   4  229.88   13.20
   2   1   4  212.08   12.60
   2   1   4  208.48   14.80
   2   1   4  216.38   12.60
   2   1   4  233.08   12.40
   3  -1   4    4.70    2.70
   3  -1   4    0.00    1.20
   3   1   4    0.90    1.60
   3   1   4    0.20    1.20
   4  -1   4   27.90    7.90
   4  -1   4   23.20    5.90
   4   1   4   22.90    6.20
   4   1   4   34.60    8.30
   5  -1   4   68.99   12.30
   5  -1   4   73.99   13.90
   5   1   4   82.39   14.80
   5   1   4   61.39   12.00
   6  -1   4   30.80   10.80
   6  -1   4   39.00    9.70
   6   1   4   44.90   12.30
   6   1   4   23.90    8.00
   6  -2  -4  154.18   25.70
  -6  -2   4   75.19   35.60
  -6  -2   4  157.18   31.00
   6   2  -4  168.08   24.80
  -6   2   4  140.99   28.30
  -6   2   4  135.99   45.90
   6   2  -4  135.89   25.80
   5  -2  -4   49.40   14.80
   5  -2  -4   58.89   15.00
  -5  -2   4   44.70   15.00
  -5  -2   4   90.69   29.70
   5  -2  -4   77.79   26.30
  -5  -2   4   62.99   17.30
  -5  -2   4  101.89   28.40
  -5   2   4   44.60   24.90
   5   2  -4   83.39   18.70
  -5   2   4   91.99   31.20
   4  -2  -4  776.92   60.19
   4  -2  -4  749.42   50.09
  -4  -2   4  727.23   58.99
  -4  -2   4  782.22   52.09
  -4  -2   4  698.43   42.60
   4   2  -4  780.12   44.90
  -4   2   4  755.92   59.59
  -4   2   4  703.03   49.70
  -4   2   4  764.02   44.40
   4   2  -4  768.32   58.89
   3  -2  -4  214.78   28.10
  -3  -2   4  238.78   19.30
  -3  -2   4  288.37   39.70
   3  -2  -4  245.68   34.60
   3  -2  -4  184.98   17.60
  -3  -2   4  211.28   27.80
   3   2  -4  303.97   38.30
  -3   2   4  202.78   18.20
   3   2  -4  183.48   25.50
   3   2  -4  222.38   19.20
   2  -2  -4 2969.10  118.29
   2  -2  -4 2999.30  126.89
  -2  -2   4 2947.51  126.49
  -2  -2   4 2900.01  118.09
   2   2  -4 3006.70  125.79
  -2   2   4 2818.22  125.49
   2   2  -4 2978.80  117.69
  -2   2   4 2994.50  119.09
  -1  -2   4  322.17   27.50
  -1  -2   4  272.97   16.40
   1  -2  -4  270.67   15.60
   1  -2  -4  244.58   25.00
   1  -2  -4  294.57   23.20
  -1   2   4  274.97   15.70
  -1   2   4  286.07   23.00
   1   2  -4  326.77   23.50
   1   2  -4  314.77   17.50
   1   2  -4  283.17   25.80
  -1   2   4  286.47   26.60
   0  -2  -4 8313.67  276.87
   0  -2   4 7976.60  273.07
   0   2   4 8041.60  276.27
   0   2  -4 7757.92  281.87
  -1  -2  -4  240.58   21.00
  -1  -2  -4  295.07   14.00
   1  -2   4  273.67   19.30
   1  -2   4  278.17   11.20
   1  -2   4  267.87   16.50
  -1  -2  -4  286.07   19.10
   1   2   4  281.47   13.50
   1   2   4  269.57   21.40
  -1   2  -4  278.77   11.40
  -1   2  -4  239.38   15.50
  -1   2  -4  256.57   18.10
   1   2   4  284.47   18.80
  -2  -2  -4 3070.79  109.99
   2   2   4 2923.51  107.49
   3  -2   4  241.08   17.00
  -3  -2  -4  235.58   14.10
   3  -2   4  247.78   15.20
  -3  -2  -4  214.38   16.80
   3   2   4  249.48   16.40
   3   2   4  260.27   16.30
   4  -2   4  805.32   38.80
   4  -2   4  875.11   43.40
   4   2   4  839.92   40.30
   4   2   4  848.52   41.90
   5  -2   4   70.59   14.60
   5  -2   4   72.59   13.20
   5   2   4   54.19   12.20
   5   2   4   71.59   17.10
   6  -2   4  202.68   28.30
   6  -2   4  255.27   22.50
   6   2   4  245.68   22.80
   6   2   4  292.47   26.90
  -6  -3   4   -5.00   25.60
  -6  -3   4   -5.00    2.40
  -6  -3   4   -9.10   30.40
   6  -3  -4   -1.40    2.60
   6   3  -4    3.30    4.10
  -6   3   4  -31.80   27.80
   6   3  -4   -1.10    2.80
  -6   3   4    1.70    6.00
  -5  -3   4   13.40    9.70
  -5  -3   4   15.40   25.70
   5  -3  -4   34.50   27.50
  -5  -3   4   25.10   11.60
   5  -3  -4   18.60    8.60
   5  -3  -4   12.40    8.50
  -5  -3   4   20.80   21.50
   5   3  -4   13.80    8.00
   5   3  -4   17.60    6.40
  -5   3   4   34.30   13.10
  -5   3   4   38.50   24.70
  -4  -3   4   57.29   16.10
   4  -3  -4   37.90   13.20
  -4  -3   4   50.09   13.60
  -4  -3   4   54.29   13.50
   4  -3  -4   38.40   19.30
  -4  -3   4   46.60   21.10
  -4  -3   4   55.99   18.80
   4  -3  -4   26.50    8.40
  -4   3   4   44.80   13.60
  -4   3   4   49.70   19.10
   4   3  -4   45.90   11.40
  -4   3   4   53.89   13.60
   3  -3  -4   46.80   12.70
   3  -3  -4   24.40   15.40
   3  -3  -4   44.40   10.30
  -3  -3   4   54.79   17.80
  -3  -3   4   48.90   13.60
   3   3  -4   21.00    6.70
  -3   3   4   40.80   10.10
   3   3  -4   53.19   18.20
   3   3  -4   47.10   13.60
  -2  -3   4  260.97   34.70
   2  -3  -4  271.27   24.30
   2  -3  -4  271.77   18.50
   2  -3  -4  243.78   32.50
  -2  -3   4  231.88   28.00
   2   3  -4  279.27   28.10
  -2   3   4  293.67   30.70
   2   3  -4  260.27   23.40
  -2   3   4  251.07   17.90
  -2   3   4  287.07   25.20
   2   3  -4  255.37   18.60
   1  -3  -4   19.40   10.30
   1  -3  -4   24.90    8.40
   1  -3  -4   18.70    4.80
  -1  -3   4   11.00    3.90
  -1  -3   4   15.30    7.80
  -1  -3   4   13.30    5.80
   1  -3  -4   14.50    3.70
  -1   3   4   18.60    9.90
   1   3  -4   17.70   10.10
   1   3  -4   15.50    4.10
  -1   3   4   19.00    4.60
  -1   3   4   27.20    8.50
   1   3  -4   22.70    7.50
   0  -3   4   83.59   12.90
   0  -3  -4   87.09   14.40
   0  -3  -4   81.09    5.20
   0  -3   4   66.09   13.30
   0  -3   4   86.49    7.20
   0  -3  -4   77.09    6.20
   0  -3  -4   59.49   14.30
   0   3   4   70.29   15.40
   0   3  -4   66.99   12.60
   0   3   4   65.59    5.90
   0   3   4   87.59   14.00
   0   3  -4   81.79   12.30
   0   3  -4   71.49    4.00
   0   3  -4   66.29    6.50
  -1  -3  -4  932.01   42.80
   1  -3   4  916.11   39.00
  -1  -3  -4  909.81   47.30
   1  -3   4  821.12   41.10
   1   3   4  896.51   42.30
   1   3   4  951.90   47.50
  -2  -3  -4    8.80    7.10
   2  -3   4   13.30    3.00
   2  -3   4   13.20    3.20
   2  -3   4   16.00    2.40
   2  -3   4   11.00    3.00
   2  -3   4   15.30    2.30
  -2  -3  -4   14.10    3.40
  -2  -3  -4   15.80    4.20
  -2  -3  -4   12.00    4.80
   2   3   4   21.90    5.00
   2   3   4   23.10    7.90
   2   3   4   12.00    4.00
   2   3   4   20.60    3.90
   3  -3   4    4.80    3.20
  -3  -3  -4    9.70    3.70
   3  -3   4    6.50    2.70
  -3  -3  -4   17.50    5.20
  -3  -3  -4    4.80    7.40
   3   3   4    5.60    6.60
   3   3   4    1.70    2.20
   3   3   4    4.40    2.60
  -4  -3  -4   12.50    8.10
  -4  -3  -4    9.20    3.40
  -4  -3  -4    5.30    2.90
   4  -3   4    4.30    3.10
  -4  -3  -4    4.80    6.70
   4  -3   4    1.30    2.80
   4   3   4    2.10    2.80
   4   3   4    4.60    3.30
   5  -3   4   48.20   10.90
   5  -3   4   78.59   12.80
   5   3   4   62.69   12.60
   5   3   4   57.29   10.80
   6  -3   4    1.60    3.80
   6  -3   4   -2.40    1.10
   6   3   4    0.20    2.70
   6   3   4    0.40    2.60
  -6  -4   4   47.20   37.50
   6  -4  -4   56.69   16.50
   6  -4  -4   65.39   18.70
  -6  -4   4    3.10   33.60
   6  -4  -4   86.99   34.30
  -6  -4   4   45.50   17.10
   6   4  -4   43.80   12.40
   6   4  -4   66.09   17.20
  -6   4   4  -15.80   33.80
  -6   4   4   43.20   17.10
   5  -4  -4  108.19   20.60
   5  -4  -4   77.19   19.50
  -5  -4   4   36.70   25.20
  -5  -4   4   90.69   32.20
  -5  -4   4   69.49   18.90
  -5  -4   4   66.99   24.30
   5   4  -4   67.29   16.40
   5   4  -4   70.39   12.70
  -5   4   4   59.49   29.70
  -5   4   4   86.39   21.60
  -4  -4   4  128.79   20.10
   4  -4  -4  175.88   27.70
  -4  -4   4  161.08   30.70
   4  -4  -4  108.49   27.30
   4  -4  -4  103.39   15.60
  -4  -4   4   91.79   19.20
  -4   4   4  178.78   34.00
   4   4  -4  134.39   21.00
  -4   4   4  191.28   29.00
   4   4  -4  112.99   15.70
   3  -4  -4   25.50   14.50
   3  -4  -4   10.50    6.80
   3  -4  -4    9.10    4.20
  -3  -4   4   18.70    8.60
  -3  -4   4    4.20   11.70
  -3  -4   4   13.10    5.00
   3   4  -4   19.10    6.50
   2  -4  -4 1535.75   71.69
   2  -4  -4 1469.65   60.09
   2  -4  -4 1387.76   76.39
  -2  -4   4 1459.85   70.59
  -2  -4   4 1438.76   77.39
   2   4  -4 1507.25   70.69
  -2   4   4 1584.44   72.59
   2   4  -4 1394.66   60.69
  -2   4   4 1423.96   78.09
   2   4  -4 1436.06   76.19
  -1  -4   4 3773.62  154.08
   1  -4  -4 4088.79  158.78
  -1   4   4 4136.39  159.28
   1   4  -4 4081.59  155.18
   0  -4  -4   67.29    6.00
   0  -4   4   71.19    8.90
   0  -4  -4   66.19    5.10
   0  -4   4   72.09   13.10
   0  -4   4   84.89   13.10
   0  -4  -4   66.49   12.50
   0   4   4   48.60   10.90
   0   4   4   88.39   17.70
   0   4   4   44.80    5.60
   0   4  -4   60.09    7.60
   1  -4   4 1537.35   64.59
   1  -4   4 1562.24   60.89
  -1  -4  -4 1534.15   70.99
   1  -4   4 1523.65   62.69
  -1  -4  -4 1628.04   66.69
   1   4   4 1586.64   65.59
   1   4   4 1520.25   69.89
  -2  -4  -4 1260.17   59.49
   2  -4   4 1204.98   45.50
   2  -4   4 1228.48   46.10
  -2  -4  -4 1258.57   54.39
   2   4   4 1217.58   56.69
   2   4   4 1191.48   51.99
  -3  -4  -4  269.67   24.70
   3  -4   4  364.36   18.40
   3  -4   4  299.57   20.80
  -3  -4  -4  313.57   20.10
  -3  -4  -4  343.97   19.70
  -3  -4  -4  344.57   28.90
   3   4   4  333.97   24.10
   3   4   4  300.77   19.70
   3   4   4  308.37   19.30
   3   4   4  311.57   18.80
   4  -4   4  284.77   18.80
  -4  -4  -4  280.07   20.60
  -4  -4  -4  301.67   19.90
  -4  -4  -4  273.07   24.30
  -4  -4  -4  284.77   18.80
  -4  -4  -4  273.17   23.90
   4  -4   4  275.37   22.20
   4   4   4  305.27   21.20
   4   4   4  284.77   20.30
  -5  -4  -4   77.39    7.00
  -5  -4  -4   90.39   12.20
  -5  -4  -4  103.39   12.70
   5  -4   4  110.09   19.10
  -5  -4  -4   93.59    7.60
   5  -4   4   88.79   13.30
   5   4   4   94.49   15.30
   5   4   4   64.49   13.30
   6  -4   4   80.39   14.20
   6  -4   4   74.59   16.30
   6   4   4  128.49   20.40
   6   4   4   79.59   16.50
   6  -5  -4    1.60    5.50
  -6  -5   4   53.29   38.60
   6  -5  -4   37.80   33.00
   6  -5  -4   14.00    9.20
  -6  -5   4   17.30   29.30
  -6  -5   4   -1.20    5.10
  -6   5   4   -0.90    5.50
   6   5  -4    1.60    5.70
  -6   5   4    8.90   36.10
   6   5  -4    2.10    4.10
  -5  -5   4   11.70   23.60
   5  -5  -4   59.89   16.80
  -5  -5   4   45.00   24.60
   5  -5  -4   33.30    9.70
  -5  -5   4   27.10   14.10
   5   5  -4   48.30   10.10
  -5   5   4   42.20   15.30
  -5   5   4   64.69   31.00
   5   5  -4   45.20   13.80
   4  -5  -4   25.70   10.90
  -4  -5   4   77.69   23.40
  -4  -5   4   31.70    9.10
  -4  -5   4   37.60   12.40
   4  -5  -4   -2.90   15.50
   4  -5  -4   33.40   10.40
   4   5  -4   26.20    9.30
  -4   5   4   74.99   18.20
   4   5  -4   34.10    8.50
  -4   5   4   36.30   20.00
  -3  -5   4  122.19   25.30
   3  -5  -4  102.69   15.20
   3  -5  -4  165.18   24.80
  -3  -5   4  101.69   21.20
  -3  -5   4   96.79   24.80
   3  -5  -4  160.08   29.20
  -3  -5   4  123.19   20.50
   3   5  -4  128.59   12.00
   3   5  -4  179.98   22.10
   2  -5  -4   24.40    6.70
   2  -5  -4   33.40   10.40
  -2  -5   4   19.70   11.40
  -2  -5   4   33.30   10.00
   2  -5  -4   30.80   12.30
  -2  -5   4    8.30    7.00
  -2  -5   4   39.40    8.80
  -2  -5   4   12.90   10.70
  -2   5   4   31.30   10.30
   2   5  -4   28.00    7.90
  -2   5   4   11.00   11.70
   1  -5  -4  737.43   31.00
   1  -5  -4  670.53   31.40
   1  -5  -4  718.73   48.70
  -1  -5   4  725.23   44.60
  -1  -5   4  712.93   33.70
  -1  -5   4  739.23   40.40
  -1  -5   4  728.63   41.80
  -1   5   4  639.24   45.70
   1   5  -4  775.62   34.70
  -1   5   4  799.92   45.10
   0  -5  -4   14.20    3.00
   0  -5   4   17.50    5.90
   0  -5  -4   41.30   13.80
   0  -5  -4   18.20    7.00
   0  -5   4   20.60    6.60
   0  -5   4   27.00   10.20
   0  -5   4   36.70    9.60
   0  -5   4   18.40    4.30
   0   5   4   29.70    8.90
   0   5   4   15.10    3.60
   0   5   4   15.80    9.10
   0   5  -4   18.80    1.70
   1  -5   4  241.18   17.60
   1  -5   4  270.57   20.70
  -1  -5  -4  321.77   23.30
  -1  -5  -4  284.27   12.40
   1  -5   4  277.37   21.60
   1  -5   4  281.67   18.00
  -1  -5  -4  283.07   26.10
  -1  -5  -4  286.17   15.50
   1   5   4  291.97   25.60
   1   5   4  279.57   21.60
   1   5   4  256.87   14.80
   2  -5   4   38.80    7.70
  -2  -5  -4   33.60   12.20
   2  -5   4   47.70    6.60
  -2  -5  -4   46.20    6.40
   2  -5   4   36.80    5.80
   2  -5   4   47.90    5.40
   2  -5   4   34.30    7.40
  -2  -5  -4   35.40    6.10
  -2  -5  -4   40.10    9.20
   2   5   4   44.00    6.90
   2   5   4   43.80    9.40
   2   5   4   45.30    6.50
   2   5   4   35.60   11.10
  -3  -5  -4   13.40    4.70
  -3  -5  -4    6.00    9.00
  -3  -5  -4    8.30    4.70
  -3  -5  -4   17.90    5.40
   3  -5   4   11.70    3.40
   3  -5   4   18.20    6.10
   3   5   4   14.10    4.70
   3   5   4   11.60    8.50
   3   5   4   17.60    5.90
   3   5   4   11.70    3.80
  -4  -5  -4   88.69   17.50
   4  -5   4  118.09   18.00
  -4  -5  -4  111.79   20.00
  -4  -5  -4   96.19   14.00
   4  -5   4  121.49   14.10
  -4  -5  -4  159.08   19.10
  -4  -5  -4  110.79   14.80
   4   5   4  113.39   15.40
   4   5   4  129.59   16.60
   5  -5   4   21.10    7.00
  -5  -5  -4   31.20    7.30
   5  -5   4   27.70    9.90
  -5  -5  -4   47.30   15.40
   5   5   4   23.40    7.60
   5   5   4   25.50    9.00
   6  -5   4    3.10    4.30
   6  -5   4    1.30    3.60
   6   5   4    6.10    6.10
   6   5   4    1.70    3.10
   6  -6  -4   28.00   12.30
   6  -6  -4   30.60   32.80
  -6  -6   4   70.89   36.80
  -6  -6   4   64.59   20.80
   6  -6  -4   53.69   16.10
   6   6  -4   56.79   14.50
  -6   6   4   -6.60   41.10
   6   6  -4   51.39   16.10
  -6   6   4   33.20   14.50
   5  -6  -4   86.49   18.80
  -5  -6   4   73.29   18.80
  -5  -6   4   59.79   15.20
   5  -6  -4   85.09   20.70
   5  -6  -4  121.69   36.70
  -5  -6   4   75.39   20.70
  -5  -6   4   33.60   27.00
  -5  -6   4   62.69   28.10
  -5   6   4   85.99   21.30
   5   6  -4   63.99   15.90
   5   6  -4   49.50   10.30
  -5   6   4   54.79   30.70
  -4  -6   4   30.30   20.40
   4  -6  -4   66.99   17.60
  -4  -6   4   39.80   16.50
   4  -6  -4   61.79   13.30
  -4  -6   4   76.89   18.40
   4  -6  -4   66.49   22.40
  -4  -6   4   60.09   13.30
   4   6  -4   54.29   12.20
   4   6  -4   91.39   15.00
  -4   6   4   59.89   24.20
  -4   6   4   95.79   21.60
  -3  -6   4  637.44   52.39
  -3  -6   4  578.84   43.10
  -3  -6   4  655.43   49.80
   3  -6  -4  553.64   41.30
   3  -6  -4  644.44   51.39
  -3  -6   4  597.64   35.40
   3  -6  -4  556.74   34.60
   3   6  -4  600.14   30.80
   3   6  -4  545.15   35.10
  -2  -6   4  587.64   41.90
   2  -6  -4  465.65   27.70
   2  -6  -4  491.85   42.90
  -2  -6   4  547.55   36.40
   2  -6  -4  528.45   37.70
  -2  -6   4  463.55   41.30
  -2  -6   4  506.35   29.30
  -2   6   4  499.25   42.00
  -2   6   4  548.05   38.20
   2   6  -4  458.15   24.00
   2   6  -4  555.64   30.60
  -1  -6   4  805.02   49.90
  -1  -6   4  713.63   41.40
  -1  -6   4  763.02   36.00
   1  -6  -4  750.92   33.70
   1  -6  -4  755.82   45.50
  -1  -6   4  740.13   46.10
  -1  -6   4  809.92   44.80
   1  -6  -4  801.12   32.80
   1  -6  -4  833.32   53.39
  -1   6   4  639.54   48.10
   1   6  -4  706.73   35.70
   0  -6   4  294.37   25.30
   0  -6   4  297.27   18.20
   0  -6  -4  337.17   30.90
   0  -6   4  301.87   26.10
   0  -6   4  342.67   24.00
   0  -6  -4  302.37   16.10
   0  -6  -4  325.77   25.70
   0  -6   4  278.97   21.20
   0   6   4  231.08   16.20
   0   6   4  288.07   24.30
   0   6  -4  304.67   11.20
   0   6   4  267.97   27.00
   1  -6   4 3451.55  128.39
  -1  -6  -4 3586.84  140.59
   1  -6   4 3421.06  129.99
   1   6   4 3393.66  130.49
   1   6   4 3578.94  138.49
   2  -6   4  974.50   39.60
  -2  -6  -4  972.10   37.30
   2  -6   4  941.71   34.50
   2  -6   4  987.40   39.60
  -2  -6  -4  868.61   47.20
   2  -6   4  961.20   42.80
  -2  -6  -4  852.11   39.40
   2  -6   4  963.40   42.90
  -2  -6  -4  882.31   52.89
   2   6   4  957.10   46.70
   2   6   4  956.50   37.40
   2   6   4  871.81   50.49
   2   6   4  945.61   39.30
  -3  -6  -4 1267.37   51.29
   3  -6   4 1201.98   52.19
  -3  -6  -4 1202.88   58.79
  -3  -6  -4 1293.67   66.49
   3   6   4 1233.58   51.49
   3   6   4 1255.07   62.39
   3   6   4 1293.27   52.69
   3   6   4 1241.68   56.69
  -4  -6  -4    2.40    3.10
  -4  -6  -4   -1.80    1.40
   4  -6   4    0.10    1.60
   4  -6   4    1.60    2.60
  -4  -6  -4   -4.70   12.70
   4   6   4    3.70    3.40
   4   6   4   -1.60    1.20
  -5  -6  -4  406.56   28.00
  -5  -6  -4  498.55   38.90
  -5  -6  -4  403.76   27.50
  -5  -6  -4  423.76   30.20
   5  -6   4  483.45   28.40
   5  -6   4  422.56   32.60
  -5  -6  -4  444.56   38.10
   5   6   4  464.55   31.60
   5   6   4  504.75   31.40
   6  -6   4   12.40    5.90
   6  -6   4    7.70    5.30
   6   6   4    9.70    7.30
   6   6   4    5.70    5.00
  -6  -7   4   14.90   12.40
  -6  -7   4   29.20   32.20
   6  -7  -4  -27.40   32.30
   6  -7  -4   -0.40    4.70
  -6  -7   4  -91.69   34.00
   6  -7  -4   -3.30    1.50
  -6   7   4    5.00    7.30
  -6   7   4  -28.00   39.20
   6   7  -4   -1.20    2.90
   6   7  -4   25.30   11.50
  -5  -7   4   37.40   28.30
   5  -7  -4   -1.00    3.30
  -5  -7   4   -2.40    3.70
   5  -7  -4    4.20    5.30
  -5  -7   4    0.40    4.20
  -5  -7   4   44.00   24.60
   5  -7  -4    0.10   23.30
  -5  -7   4   -1.30    1.90
  -5   7   4    1.40    4.70
  -5   7   4   18.50   31.20
   5   7  -4    1.40    2.80
   5   7  -4   -0.10    2.90
  -4  -7   4    6.40   19.10
  -4  -7   4   13.10    6.20
  -4  -7   4    7.90   17.30
   4  -7  -4   15.50    9.00
  -4  -7   4    8.60    7.40
  -4  -7   4    8.30    6.90
   4  -7  -4    3.30    4.30
   4  -7  -4   26.40   17.60
  -4   7   4   16.80   22.00
   4   7  -4   14.80    5.90
   4   7  -4    5.70    4.80
  -4   7   4    2.80    5.10
   3  -7  -4   95.09   24.80
  -3  -7   4   94.79   14.20
  -3  -7   4   93.19   24.70
   3  -7  -4  108.39   15.90
  -3  -7   4  116.39   26.20
   3  -7  -4  121.79   22.80
  -3  -7   4  102.19   18.90
  -3  -7   4   92.99   19.70
   3   7  -4  115.19   14.20
   3   7  -4  116.49   17.60
  -2  -7   4  483.75   35.50
  -2  -7   4  503.55   30.10
  -2  -7   4  475.45   37.00
   2  -7  -4  488.85   26.30
  -2  -7   4  565.24   43.00
   2  -7  -4  432.76   40.70
   2  -7  -4  575.94   40.20
  -2  -7   4  533.85   44.10
   2  -7  -4  571.74   30.60
   2   7  -4  545.55   31.40
  -2   7   4  510.05   45.00
  -2   7   4  573.44   40.10
   2   7  -4  498.95   24.80
  -1  -7   4   15.60    9.40
   1  -7  -4    6.60    5.20
   1  -7  -4    8.40    3.00
  -1  -7   4    2.30    3.80
  -1  -7   4    4.90    3.90
   1  -7  -4    0.10    9.00
  -1  -7   4    4.30    2.40
  -1  -7   4   27.60   11.90
   1   7  -4    6.00    3.80
  -1   7   4   10.20    6.80
   1   7  -4   11.70    3.00
  -1   7   4    6.70    8.50
   0  -7  -4  102.39   20.70
   0  -7   4   60.59    9.40
   0  -7   4   78.19   16.30
   0  -7   4   94.49   15.90
   0  -7   4  109.19   16.70
   0  -7  -4   74.39   15.10
   0  -7   4  107.09   17.10
   0  -7  -4   86.99    8.00
   0   7  -4   95.39    4.80
   0   7   4   76.89   17.50
   0   7   4   86.59   16.10
   0   7   4   62.19    7.70
  -1  -7  -4   51.99    6.70
  -1  -7  -4   77.99    9.70
   1  -7   4   63.99   13.40
  -1  -7  -4   65.39   14.30
   1  -7   4   74.59   12.00
  -1  -7  -4   57.19   15.70
   1   7   4   63.19   13.00
   1   7   4   61.49    8.20
   1   7   4   76.99   17.00
   2  -7   4  486.05   29.80
  -2  -7  -4  513.65   39.10
  -2  -7  -4  466.35   32.60
   2  -7   4  479.15   25.90
  -2  -7  -4  477.85   25.40
  -2  -7  -4  495.05   23.20
   2   7   4  476.95   24.70
   2   7   4  513.35   38.00
   2   7   4  479.65   31.60
   2   7   4  507.75   23.60
  -3  -7  -4  404.06   24.40
  -3  -7  -4  387.56   22.30
   3  -7   4  401.16   18.00
   3  -7   4  411.26   20.60
   3  -7   4  382.06   16.30
  -3  -7  -4  372.06   28.90
  -3  -7  -4  325.57   33.50
   3  -7   4  389.16   18.40
   3   7   4  359.56   26.70
   3   7   4  357.46   24.70
   3   7   4  400.56   33.40
   3   7   4  383.66   23.10
   4  -7   4   82.39   11.60
   4  -7   4   86.29   15.90
  -4  -7  -4   58.29   10.70
  -4  -7  -4   57.59   13.20
  -4  -7  -4   58.19   19.80
   4   7   4   63.49   12.70
   4   7   4   61.79   11.70
   4   7   4  100.69   14.90
   4   7   4   40.00   14.80
   5  -7   4    2.80    3.30
   5  -7   4    9.50    6.50
  -5  -7  -4   -2.90   18.10
  -5  -7  -4    7.00    4.60
  -5  -7  -4    5.70    4.80
  -5  -7  -4    4.60   19.00
  -5  -7  -4    4.00    4.80
   5   7   4    7.60    4.80
   5   7   4    8.20    4.90
  -6  -7  -4   45.90   22.10
  -6  -7  -4   31.20    7.60
  -6  -7  -4   66.79   21.90
   6  -7   4   43.90   10.80
   6  -7   4   39.10   13.70
   6   7   4   52.19   13.70
   6   7   4   26.60    8.40
  -6  -8   4    6.40   43.70
  -6  -8   4   60.69   37.70
   6  -8  -4   17.70   35.00
  -6  -8   4    1.10    8.20
   6  -8  -4   13.90    9.20
   6  -8  -4   14.50   10.30
   6   8  -4   10.90    9.20
  -6   8   4   -6.80   37.70
  -6   8   4    9.10    8.70
   6   8  -4   21.30    8.80
  -5  -8   4  198.78   35.10
   5  -8  -4  227.28   34.20
  -5  -8   4  245.58   31.80
   5  -8  -4  181.48   28.00
  -5  -8   4  181.98   42.10
  -5  -8   4  158.08   29.10
  -5  -8   4  241.18   44.80
   5  -8  -4  245.38   45.00
  -5   8   4  209.38   49.90
   5   8  -4  217.98   20.60
   5   8  -4  209.28   31.60
  -5   8   4  208.88   33.70
  -4  -8   4   -1.10    3.60
  -4  -8   4    3.40   16.90
  -4  -8   4   -0.10    2.30
  -4  -8   4   -0.70    3.60
   4  -8  -4  -21.60   18.30
  -4  -8   4  -12.50   17.10
   4  -8  -4   -3.40    0.90
   4  -8  -4   -1.80    2.90
  -4   8   4   14.20   21.90
   4   8  -4   -1.80    1.00
  -4   8   4   -4.00    2.70
   4   8  -4   -0.80    1.30
   3  -8  -4  856.51   46.80
  -3  -8   4  945.01   59.39
  -3  -8   4  906.21   63.89
   3  -8  -4  953.40   66.89
  -3  -8   4  921.41   48.20
  -3  -8   4  898.41   55.29
   3  -8  -4  936.21   57.59
  -3  -8   4  951.20   68.09
   3   8  -4  897.11   48.30
   3   8  -4  872.41   41.10
  -2  -8   4  580.94   57.79
  -2  -8   4  612.44   47.60
   2  -8  -4  697.83   46.10
   2  -8  -4  654.23   31.30
  -2  -8   4  626.64   41.60
  -2  -8   4  660.43   36.00
  -2  -8   4  663.03   44.70
   2  -8  -4  656.03   52.59
   2   8  -4  644.14   29.50
  -2   8   4  602.64   49.70
  -2   8   4  590.54   42.80
  -1  -8   4 1898.41   94.69
   1  -8  -4 1892.71   98.39
  -1  -8   4 1939.31   88.09
  -1  -8   4 1804.92   95.29
  -1  -8   4 2173.58   95.29
  -1   8   4 1931.41   97.59
  -1   8   4 2173.38   92.49
   1   8  -4 1909.81   77.09
   0  -8  -4  193.18   26.10
   0  -8  -4  205.28   31.00
   0  -8   4  147.09   13.30
   0  -8   4  115.69   17.40
   0  -8   4  129.99   21.30
   0  -8  -4  132.19   10.80
   0   8   4  175.78   12.20
   0   8  -4  166.78    7.70
   0   8   4  161.78   22.50
   0   8   4  131.39   23.40
   1  -8   4 1848.22   80.89
   1  -8   4 1833.02   75.29
  -1  -8  -4 1945.91   84.49
  -1  -8  -4 1722.43   89.39
   1   8   4 1887.51   89.89
  -1   8  -4 1773.22   79.69
   1   8   4 1852.51   81.79
  -1   8  -4 1867.91   75.59
  -2  -8  -4  339.87   18.50
  -2  -8  -4  290.17   31.70
  -2  -8  -4  332.67   20.30
   2  -8   4  321.07   25.70
  -2  -8  -4  307.17   26.90
   2  -8   4  318.87   21.40
   2   8   4  362.46   20.40
   2   8   4  320.87   26.00
   2   8   4  326.87   18.30
  -2   8  -4  326.27   20.90
  -2   8  -4  320.07   24.00
   2   8   4  368.96   33.50
   3  -8   4 1226.48   46.90
   3  -8   4 1229.08   47.90
   3  -8   4 1185.98   51.19
  -3  -8  -4 1193.08   53.19
   3  -8   4 1150.98   49.60
  -3  -8  -4 1267.87   70.89
  -3  -8  -4 1242.18   62.89
  -3  -8  -4 1251.67   51.09
   3   8   4 1213.58   52.19
   3   8   4 1187.88   59.49
   3   8   4 1232.68   66.39
   3   8   4 1205.38   51.19
  -4  -8  -4    7.70    4.60
  -4  -8  -4    2.10    4.10
   4  -8   4    7.10    5.40
   4  -8   4    0.50    1.50
  -4  -8  -4   -6.50   15.60
   4   8   4    1.00    2.50
   4   8   4    5.30    4.00
   4   8   4    6.20    4.00
   4   8   4    6.80   12.50
  -5  -8  -4  456.95   36.50
   5  -8   4  482.95   28.50
   5  -8   4  464.45   35.20
  -5  -8  -4  482.75   47.70
  -5  -8  -4  450.95   45.50
  -5  -8  -4  431.16   30.90
   5   8   4  478.95   32.40
   5   8   4  454.45   31.00
   6  -8   4   29.50   11.50
  -6  -8  -4   46.80   26.90
  -6  -8  -4   18.00   25.10
   6  -8   4   26.60    8.50
   6   8   4   14.10    7.90
   6   8   4   16.30    7.00
   6  -9  -4   20.70   15.00
  -6  -9   4    4.50   35.30
   6  -9  -4   69.49   20.60
  -6  -9   4   -6.60   39.50
  -6  -9   4   28.90   20.30
   6  -9  -4   -1.20   37.50
  -6   9   4   12.90   42.70
   6   9  -4   55.89   15.10
   6   9  -4   47.70   15.70
  -6   9   4   33.40   14.90
   5  -9  -4   -3.10    2.10
   5  -9  -4    0.10    3.00
  -5  -9   4    0.60    6.70
  -5  -9   4    2.30    4.20
   5  -9  -4    7.20   26.00
  -5  -9   4   -1.20   28.70
  -5  -9   4   13.00   26.20
  -5  -9   4   -1.60    4.90
   5   9  -4    3.20    4.30
  -5   9   4    0.90    4.80
   5   9  -4    0.10    2.50
   4  -9  -4  151.18   35.20
  -4  -9   4  184.58   36.50
  -4  -9   4  263.67   37.20
  -4  -9   4  177.58   28.90
  -4  -9   4  126.09   19.80
   4  -9  -4  246.48   35.40
  -4  -9   4  181.88   39.60
   4  -9  -4  233.88   29.00
   4   9  -4  181.38   24.50
  -4   9   4  226.48   33.90
   4   9  -4  180.48   16.80
  -4   9   4  134.39   37.70
   3  -9  -4   18.50    9.40
   3  -9  -4   34.30   18.00
   3  -9  -4   18.10    5.30
  -3  -9   4   38.50   18.80
  -3  -9   4   38.00   13.00
  -3  -9   4    9.10   15.80
  -3  -9   4   32.30   12.60
  -3  -9   4   30.60    8.90
   3  -9  -4   25.30    7.80
  -3   9   4   21.00   11.40
  -3   9   4    9.80   16.70
   3   9  -4   35.30    8.20
   3   9  -4   30.80    8.90
   2  -9  -4 1106.09   73.49
  -2  -9   4 1086.99   67.69
  -2  -9   4 1154.78   72.69
   2  -9  -4 1071.09   47.20
   2  -9  -4 1110.09   51.79
   2  -9  -4 1225.68   67.19
  -2  -9   4 1176.18   62.59
  -2  -9   4 1053.69   61.99
   2   9  -4 1128.79   53.69
  -2   9   4 1085.79   71.89
  -2   9   4 1178.58   64.89
   1  -9  -4    4.30    2.60
  -1  -9   4    0.30    1.90
  -1  -9   4    7.50    9.00
  -1  -9   4    2.60    3.80
   1  -9  -4    7.80   10.40
   1  -9  -4    2.30    4.00
   1   9  -4    2.90    1.80
   1   9  -4    7.50    4.20
  -1   9   4    5.50   10.10
  -1   9   4   15.80    7.40
  -1   9   4    2.30    2.20
   0  -9   4  389.76   24.40
   0  -9   4  416.16   34.10
   0  -9  -4  376.86   20.80
   0  -9   4  461.95   30.80
   0  -9  -4  405.46   38.00
   0  -9   4  362.36   15.80
   0  -9  -4  382.06   32.00
   0   9  -4  363.36   27.80
   0   9  -4  389.76   32.90
   0   9   4  418.86   21.70
   0   9   4  335.57   29.60
   0   9  -4  416.76   16.00
   0   9   4  384.76   35.50
  -1  -9  -4  213.78   15.10
  -1  -9  -4  239.18   34.60
   1  -9   4  236.08   19.90
   1  -9   4  231.78    9.30
  -1  -9  -4  226.78   14.40
  -1  -9  -4  261.67   31.20
   1  -9   4  216.58   23.60
  -1   9  -4  237.28   22.90
   1   9   4  183.68   25.20
  -1   9  -4  196.38   18.40
   1   9   4  214.28   14.80
   1   9   4  213.48   31.00
  -2  -9  -4  721.33   53.19
   2  -9   4  816.72   46.30
   2  -9   4  785.92   29.60
  -2  -9  -4  756.72   47.70
   2  -9   4  776.62   40.10
  -2  -9  -4  783.02   37.00
  -2  -9  -4  783.22   34.80
   2   9   4  822.12   53.99
   2   9   4  814.62   50.99
  -2   9  -4  808.12   39.50
   3  -9   4  116.09   13.80
  -3  -9  -4  108.29   13.40
  -3  -9  -4  105.09   14.80
   3  -9   4  112.49   17.70
  -3  -9  -4  104.19   19.40
  -3  -9  -4   89.49   23.90
   3   9   4   99.19   13.40
   3   9   4  128.59   20.50
   3   9   4   94.39   12.90
   3   9   4   77.59   24.10
   4  -9   4    3.50    2.60
  -4  -9  -4    6.50    4.30
  -4  -9  -4   21.50   17.50
  -4  -9  -4   20.70    6.80
   4  -9   4    3.80    4.50
  -4  -9  -4   24.30    9.50
   4   9   4    6.40    4.60
  -5  -9  -4   74.19   27.00
  -5  -9  -4   41.50   25.70
  -5  -9  -4   21.80   10.00
   5  -9   4   47.20   12.50
  -5  -9  -4   57.59   12.40
   5  -9   4   28.20    7.20
   5   9   4   72.49   15.20
   5   9   4   53.79   12.40
  -6  -9  -4    1.00    3.90
   6  -9   4    6.30    6.70
  -6  -9  -4   10.20   31.00
   6  -9   4   20.30    7.40
   6   9   4   15.50    8.20
  -6 -10   4  -23.60   44.70
   6 -10  -4  -22.60   38.50
  -6 -10   4   -1.60    3.00
   6 -10  -4   -5.50    3.10
   6 -10  -4    4.00    5.80
  -6  10   4   35.50   41.10
   6  10  -4    2.20    6.30
   6  10  -4   13.60   12.30
  -6  10   4    6.90    8.30
  -5 -10   4   55.89   13.90
   5 -10  -4   48.00   12.70
   5 -10  -4   61.59   29.20
   5 -10  -4   88.89   22.80
  -5 -10   4   57.39   18.40
  -5 -10   4   48.90   32.70
  -5  10   4   64.99   18.90
   5  10  -4   87.29   16.20
   5  10  -4   75.99   18.80
   4 -10  -4  217.38   39.00
  -4 -10   4  165.08   29.10
   4 -10  -4  172.68   29.70
  -4 -10   4  211.58   39.90
  -4 -10   4   43.90   26.90
   4 -10  -4  141.79   26.70
  -4 -10   4  164.48   30.30
  -4 -10   4  113.49   19.60
  -4  10   4  119.19   24.20
  -4  10   4  179.98   37.50
   4  10  -4  129.69   16.60
   3 -10  -4  430.96   31.70
  -3 -10   4  595.44   52.09
   3 -10  -4  498.55   29.00
   3 -10  -4  536.25   43.20
  -3 -10   4  463.05   41.70
  -3 -10   4  518.05   47.40
  -3 -10   4  431.86   32.30
  -3 -10   4  545.65   53.49
   3 -10  -4  611.04   53.69
   3  10  -4  495.95   27.90
   3  10  -4  498.05   34.30
  -3  10   4  557.14   52.79
  -3  10   4  459.15   40.20
   2 -10  -4   -0.50   13.70
  -2 -10   4   -4.70   12.70
   2 -10  -4    0.40    3.90
  -2 -10   4   -3.50   11.60
  -2 -10   4    5.30    5.90
  -2 -10   4   -1.80    3.20
  -2 -10   4    5.40    5.80
   2 -10  -4    0.30    1.60
   2  10  -4    1.50    2.40
   2  10  -4   -0.70    0.90
  -2  10   4   -2.80    2.70
  -2  10   4   -4.10   13.10
   1 -10  -4 1093.79   61.29
  -1 -10   4  865.21   59.39
  -1 -10   4 1013.90   55.79
  -1 -10   4 1042.80   48.60
   1 -10  -4  986.30   42.10
   1 -10  -4 1011.80   67.89
   1  10  -4  996.70   47.50
  -1  10   4  976.40   58.09
  -1  10   4  978.90   43.20
   1  10  -4  956.70   38.00
   0 -10   4 1698.73   82.89
   0 -10  -4 1597.34   80.69
   0 -10   4 1629.64   74.79
   0 -10  -4 1713.43   91.59
   0 -10   4 1692.43   68.79
   0  10  -4 1669.63   75.69
   0  10   4 1482.15   85.09
   0  10  -4 1596.04   80.89
  -1 -10  -4 2022.30   94.99
   1 -10   4 2171.78   88.39
  -1 -10  -4 2230.38  107.19
   1 -10   4 2052.49   94.09
  -1  10  -4 2227.18   88.29
  -1  10  -4 2025.30   92.69
   1  10   4 1994.20  101.19
   1  10   4 1995.40   92.59
  -2 -10  -4  260.87   19.00
   2 -10   4  285.37   27.50
  -2 -10  -4  362.46   37.10
  -2 -10  -4  291.47   44.30
  -2 -10  -4  275.37   17.60
   2 -10   4  306.57   23.10
   2 -10   4  276.27   13.10
  -2  10  -4  263.07   20.70
   2  10   4  289.77   37.40
   2  10   4  275.07   31.80
  -2  10  -4  208.78   22.60
   2  10   4  277.17   18.50
   3 -10   4  153.48   21.80
  -3 -10  -4  145.79   23.80
   3 -10   4  150.78   17.50
  -3 -10  -4  127.79   15.30
  -3 -10  -4  150.18   36.00
  -3  10  -4  130.69   12.60
   3  10   4  140.49   16.10
   3  10   4  238.08   34.10
  -3  10  -4  123.39   17.90
   3  10   4  144.99   23.00
   3  10   4  147.39   13.70
   4 -10   4   62.29   14.90
  -4 -10  -4   24.70   10.60
  -4 -10  -4   24.60   21.30
  -4 -10  -4   65.19   12.30
  -4 -10  -4   49.60   12.60
   4  10   4   45.00   10.30
   4  10   4   31.10    8.20
  -5 -10  -4  202.28   37.70
  -5 -10  -4  209.68   29.20
   5 -10   4  177.98   16.00
  -5 -10  -4  199.08   39.80
  -5 -10  -4  179.68   23.40
   5 -10   4  197.58   27.00
   5  10   4  161.68   21.70
   5  10   4  129.79   18.60
  -6 -10  -4    9.80   34.60
   6 -10   4   12.20    6.10
  -6 -10  -4    6.20    7.40
  -6 -10  -4    2.80    5.20
   6 -10   4   17.90   10.20
   6  10   4   -0.80    2.90
   6  10   4    6.00    4.90
   6 -11  -4  -12.80   41.10
  -6 -11   4    1.50    6.70
  -6 -11   4   39.30   49.10
   6 -11  -4   35.90   14.00
   6 -11  -4   15.90   10.60
  -6  11   4   24.40   46.50
  -6  11   4   22.40   12.90
   6  11  -4   34.10   20.60
   6  11  -4   10.50    7.10
  -5 -11   4    1.10    4.40
  -5 -11   4  -42.90   28.10
   5 -11  -4    9.40   32.50
   5 -11  -4   -3.40    2.90
   5 -11  -4   -0.60    3.30
  -5 -11   4   -3.20    1.90
   5  11  -4    1.90    4.10
  -5  11   4    4.90    7.60
   5  11  -4    6.10    4.80
  -4 -11   4  117.99   24.40
   4 -11  -4  216.78   39.60
  -4 -11   4  170.48   37.70
  -4 -11   4   98.19   25.90
   4 -11  -4  171.38   25.40
   4 -11  -4  121.69   25.70
   4 -11  -4  144.29   19.10
  -4 -11   4   81.09   17.40
  -4 -11   4  163.48   40.00
   4  11  -4  165.08   25.00
   4  11  -4  151.18   23.90
  -4  11   4  173.58   30.80
  -4  11   4   85.39   29.70
   3 -11  -4   41.50   15.10
  -3 -11   4   15.60   18.80
  -3 -11   4   37.80   23.60
  -3 -11   4   52.99   13.30
   3 -11  -4   44.00   11.30
  -3 -11   4   48.30   15.30
   3 -11  -4   55.49   10.60
   3 -11  -4   56.99   21.90
  -3 -11   4   68.99   20.00
  -3  11   4   28.40   20.70
  -3  11   4   57.09   16.50
   3  11  -4   40.10    7.90
   3  11  -4   34.40   11.10
  -2 -11   4  189.28   28.60
   2 -11  -4  157.68   13.50
   2 -11  -4  113.59   23.50
  -2 -11   4  119.59   27.00
  -2 -11   4  161.18   31.40
  -2 -11   4  207.38   24.70
   2 -11  -4  182.68   35.80
  -2 -11   4  150.78   26.40
  -2  11   4  205.98   31.50
  -2  11   4  121.79   28.70
   2  11  -4  121.29   11.00
   2  11  -4  170.78   22.80
  -1 -11   4   29.00    7.30
  -1 -11   4   40.20   12.40
  -1 -11   4   41.20    6.80
  -1 -11   4   17.80   14.50
   1 -11  -4   27.90   11.00
   1 -11  -4    6.40    9.90
   1 -11  -4   17.60    4.30
  -1  11   4   30.30   17.30
   1  11  -4   31.50    5.40
   1  11  -4   33.90   16.00
  -1  11   4   36.70   12.50
   1  11  -4   25.40    9.30
  -1  11   4   35.90    7.50
   1  11  -4   21.00    6.70
   0 -11  -4  127.79   11.20
   0 -11  -4  123.89   23.10
   0 -11  -4  160.78   31.20
   0 -11   4  144.79   22.10
   0 -11   4  120.09   15.20
   0 -11   4  119.29    7.70
   0 -11   4   87.29   19.70
   0  11   4  154.18   29.20
   0  11  -4  164.28   26.50
   0  11  -4  123.19    7.70
   0  11   4  141.19   24.40
   0  11  -4  111.99   19.50
  -1 -11  -4  120.39   11.40
  -1 -11  -4  111.39   21.80
  -1 -11  -4  115.19   14.10
  -1 -11  -4  131.89   27.10
   1 -11   4  117.19    6.70
   1 -11   4  125.09   19.50
   1 -11   4  117.89   21.50
   1  11   4   84.29   17.60
  -1  11  -4   98.69   19.60
   1  11   4  118.59   11.00
  -1  11  -4  125.19   19.30
   1  11   4  113.29   24.70
  -2 -11  -4  101.09   25.30
   2 -11   4   65.59    5.50
  -2 -11  -4  100.99   20.60
  -2 -11  -4   46.40    8.70
   2 -11   4   90.99   15.80
  -2 -11  -4  106.69   13.60
  -2  11  -4   70.29   16.40
   2  11   4   90.19   12.50
   2  11   4   92.89   19.10
  -2  11  -4   74.89   13.80
   2  11   4   73.59   20.10
  -3 -11  -4    1.10    1.80
  -3 -11  -4   13.60   18.30
   3 -11   4   12.00   12.20
  -3 -11  -4    4.10    3.10
  -3 -11  -4   -2.80    1.60
   3 -11   4    4.70    2.40
   3 -11   4    4.60    4.50
   3  11   4    4.90    5.40
  -3  11  -4    7.60    4.50
   3  11   4    1.90    2.50
  -3  11  -4    0.50    9.10
   3  11   4   30.90   14.80
   3  11   4    1.70    2.70
   4 -11   4   53.59   11.10
  -4 -11  -4   16.80   24.20
   4 -11   4   45.40    6.90
   4 -11   4   35.00   10.30
   4 -11   4   57.19    8.00
   4  11   4   38.50    8.90
   4  11   4   41.60    9.80
  -5 -11  -4   17.90   27.20
   5 -11   4   37.20   12.40
  -5 -11  -4   29.30   29.20
   5 -11   4   22.00    6.30
  -5 -11  -4   28.20    8.70
  -5 -11  -4    5.90    6.60
   5  11   4   28.00    9.60
   5  11   4   53.69   13.10
   6 -12  -4   12.80    9.20
   6 -12  -4    4.50    9.40
  -6 -12   4   25.50   51.39
   6 -12  -4   24.20   47.30
  -6  12   4   10.90    9.80
   6  12  -4    8.90    8.00
   6  12  -4    5.80    5.70
  -6  12   4   53.69   49.40
   5 -12  -4   20.10    7.30
  -5 -12   4   17.30   12.70
   5 -12  -4   13.80    8.70
  -5 -12   4    8.20    7.30
  -5 -12   4   17.00   30.60
  -5 -12   4   23.50   15.10
   5 -12  -4   29.90   31.10
  -5 -12   4   12.80   37.40
   5 -12  -4   19.00   12.50
  -5  12   4   11.20   10.40
   5  12  -4   32.70   12.20
   5  12  -4   22.50    8.30
  -4 -12   4  151.38   41.60
  -4 -12   4  226.28   45.00
  -4 -12   4  182.98   31.30
   4 -12  -4  178.68   27.10
   4 -12  -4  195.48   40.90
   4 -12  -4  198.78   18.60
   4 -12  -4  197.58   33.00
  -4 -12   4  200.68   35.10
  -4  12   4  199.88   41.60
   4  12  -4  203.58   28.00
   4  12  -4  221.48   19.00
  -4  12   4  215.98   34.90
   3 -12  -4  313.67   22.40
  -3 -12   4  256.27   37.30
   3 -12  -4  274.97   25.40
  -3 -12   4  345.57   41.60
   3 -12  -4  375.66   51.49
  -3 -12   4  363.96   50.09
  -3 -12   4  362.26   28.90
   3 -12  -4  370.26   45.60
  -3 -12   4  402.06   55.29
   3  12  -4  348.57   28.50
  -3  12   4  346.07   43.30
   3  12  -4  322.27   21.70
  -3  12   4  369.76   50.29
  -2 -12   4  225.78   38.30
  -2 -12   4  253.47   34.70
   2 -12  -4  228.78   17.10
  -2 -12   4  200.88   35.50
  -2 -12   4  204.28   25.30
   2 -12  -4  206.78   32.60
   2 -12  -4  296.97   45.40
  -2  12   4  248.08   41.30
   2  12  -4  214.48   15.20
   2  12  -4  201.38   25.40
  -2  12   4  265.37   35.70
   1 -12  -4 1178.08   48.80
  -1 -12   4 1227.28   65.49
   1 -12  -4 1191.28   91.49
   1 -12  -4 1155.28   68.29
  -1 -12   4 1047.20   58.99
  -1 -12   4 1232.78   75.39
  -1 -12   4 1133.79   44.80
   1  12  -4 1201.78   65.39
  -1  12   4 1138.09   49.80
   1  12  -4 1169.38   72.19
   1  12  -4 1107.29   43.80
  -1  12   4 1033.60   64.09
  -1  12   4 1093.49   74.09
   0 -12   4 1434.56   77.59
   0 -12  -4 1449.26   85.79
   0 -12  -4 1272.07   54.09
   0 -12   4 1413.56   69.69
   0 -12  -4 1392.56   75.69
   0 -12   4 1263.47   60.19
   0  12  -4 1338.07   68.09
   0  12   4 1476.15   84.19
   0  12   4 1337.37   72.79
   0  12  -4 1227.88   73.29
   0  12   4 1296.87   54.69
  -1 -12  -4 1060.39   46.50
   1 -12   4  995.80   55.19
  -1 -12  -4 1012.20   71.39
  -1 -12  -4 1046.70   50.59
   1 -12   4 1025.90   62.89
  -1 -12  -4 1017.40   62.29
  -1  12  -4 1111.29   63.79
  -1  12  -4 1139.89   57.19
   1  12   4 1082.49   61.29
   1  12   4  865.21   64.69
   1  12   4 1044.80   45.50
   2 -12   4  271.47   35.40
  -2 -12  -4  270.57   19.20
  -2 -12  -4  270.87   36.50
   2 -12   4  291.97   13.90
  -2 -12  -4  235.58   39.70
  -2 -12  -4  268.87   20.00
   2 -12   4  232.78   28.10
  -2  12  -4  288.57   24.00
   2  12   4  257.77   32.60
   2  12   4  317.57   42.70
  -2  12  -4  300.07   30.50
  -3 -12  -4  892.71   67.29
  -3 -12  -4  873.21   57.49
   3 -12   4  892.41   55.19
  -3 -12  -4  851.31   44.50
   3 -12   4  935.11   36.70
   3 -12   4  860.21   47.50
  -3 -12  -4  876.31   43.20
   3  12   4  886.91   43.20
   3  12   4  862.71   43.30
   3  12   4  899.01   55.59
  -3  12  -4  836.72   44.40
  -3  12  -4  905.21   51.39
   3  12   4  911.71   64.49
  -4 -12  -4   68.79   18.10
   4 -12   4   98.99   13.40
  -4 -12  -4   62.89   13.10
   4 -12   4   88.19   11.90
  -4 -12  -4   99.99   31.90
  -4 -12  -4  105.69   15.80
   4 -12   4   86.99   17.20
   4  12   4  114.79   18.10
   4  12   4   98.79   15.50
  -5 -12  -4  165.48   21.90
  -5 -12  -4  212.98   44.10
   5 -12   4  130.19   21.80
   5 -12   4  144.19   17.20
   5  12   4  211.18   26.40
   5  12   4  155.28   20.50
   5 -13  -4   42.00   10.60
   5 -13  -4   18.00   31.20
   5 -13  -4   25.30   13.50
  -5 -13   4   94.39   40.90
  -5 -13   4   56.59   42.40
  -5 -13   4   25.90   16.00
   5 -13  -4   37.70   12.40
  -5  13   4   48.30   17.40
   5  13  -4   82.49   20.00
   5  13  -4   30.10    9.20
  -4 -13   4    4.50    4.90
  -4 -13   4   -2.40   27.20
   4 -13  -4    7.50    6.30
  -4 -13   4    8.20   25.70
   4 -13  -4   42.10   23.00
  -4 -13   4   11.20    9.60
   4 -13  -4    4.80    8.50
   4 -13  -4   20.20    7.30
   4  13  -4   15.00    7.40
   4  13  -4    8.90    5.00
  -4  13   4   24.70   26.30
  -3 -13   4  182.08   24.40
   3 -13  -4  151.38   20.40
  -3 -13   4  190.98   38.60
   3 -13  -4  212.28   17.70
   3 -13  -4  220.48   35.40
  -3 -13   4  159.98   30.10
  -3 -13   4  237.08   43.70
  -3 -13   4  163.08   29.50
   3 -13  -4  213.38   43.90
  -3  13   4  222.88   34.70
   3  13  -4  205.18   16.60
  -3  13   4  179.88   39.40
   3  13  -4  184.88   26.50
  -2 -13   4    3.80    5.60
   2 -13  -4    7.40    7.30
  -2 -13   4    2.90    3.20
  -2 -13   4   12.50   16.50
   2 -13  -4   24.40    6.80
   2 -13  -4   21.60   19.40
  -2  13   4   13.30    7.60
   2  13  -4   12.90    4.20
   2  13  -4   11.30    6.80
  -2  13   4   16.80   18.90
   1 -13  -4  311.97   48.00
  -1 -13   4  298.67   41.80
  -1 -13   4  324.17   17.70
   1 -13  -4  306.17   19.90
   1 -13  -4  319.87   41.00
  -1 -13   4  288.37   24.20
  -1 -13   4  332.67   31.10
   1  13  -4  297.67   16.70
   1  13  -4  286.97   35.30
  -1  13   4  252.77   41.40
   1  13  -4  329.37   43.10
  -1  13   4  320.37   21.30
  -1  13   4  251.37   35.60
   0 -13   4   71.89   16.50
   0 -13  -4  123.59   30.30
   0 -13   4   76.09   16.50
   0 -13  -4   63.19    9.20
   0 -13   4   91.59    7.10
   0 -13  -4   64.49   17.30
   0 -13   4   97.79   23.40
   0  13   4   89.69   12.70
   0  13   4   76.29   18.60
   0  13  -4   66.79   20.30
   0  13   4   81.09   24.90
   0  13  -4   54.99   14.50
   0  13  -4   87.49    7.00
   1 -13   4    1.50    0.90
  -1 -13  -4    3.50    2.70
  -1 -13  -4   11.90   12.40
  -1 -13  -4   -1.00    3.20
   1 -13   4   -0.50    3.20
  -1 -13  -4    3.50    2.20
   1 -13   4  -12.60   10.50
   1  13   4    0.80    1.30
  -1  13  -4    0.60   11.90
  -1  13  -4    2.40    4.00
   1  13   4   -4.20   13.20
   1  13   4    7.40    6.70
  -2 -13  -4   36.50    8.70
   2 -13   4   31.80    4.90
   2 -13   4   42.20   18.80
  -2 -13  -4   35.20   13.40
  -2 -13  -4   35.80    8.40
   2 -13   4   33.20   10.40
  -2 -13  -4   21.60   19.40
  -2  13  -4   42.10   16.30
   2  13   4   31.30    7.70
   2  13   4   37.70   12.70
   2  13   4   42.20   18.40
   3 -13   4   -2.70   13.20
  -3 -13  -4   -1.80    1.00
   3 -13   4   -2.00    3.00
  -3 -13  -4    2.70    3.30
  -3 -13  -4    1.10    5.70
  -3 -13  -4  -15.80   17.10
   3 -13   4    0.60    1.60
  -3  13  -4   -1.00    1.50
   3  13   4   -1.80    2.60
  -3  13  -4  -17.70   11.00
   3  13   4   -1.10   16.70
   3  13   4    2.80    3.20
  -4 -13  -4  179.58   42.90
  -4 -13  -4  220.78   26.30
  -4 -13  -4  178.38   30.80
   4 -13   4  199.68   18.10
   4 -13   4  191.68   14.50
  -4 -13  -4  209.88   19.20
   4 -13   4  143.89   24.90
   4  13   4  191.78   23.00
   4  13   4  158.38   27.40
  -4  13  -4  192.18   24.20
  -4  13  -4  216.98   17.20
   4  13   4  217.48   25.50
   4  13   4  203.18   38.50
  -5 -13  -4   -0.80    2.20
  -5 -13  -4  -21.20   32.80
   5 -13   4   -0.90    1.70
   5 -13   4   -0.70    3.30
   5 -13   4    2.30    2.70
   5  13   4    2.70    3.90
   5  13   4   -2.30    1.50
   5 -14  -4   -2.60    2.40
  -5 -14   4   48.50   46.60
   5 -14  -4    3.20   32.60
  -5 -14   4  -23.80   39.10
   5 -14  -4   -0.50    4.90
  -5 -14   4   -2.70    4.40
   5  14  -4    5.70    4.40
  -5  14   4   -2.00    4.20
   5  14  -4    1.80    4.30
  -4 -14   4  145.09   44.20
   4 -14  -4  114.39   15.70
  -4 -14   4  124.39   28.00
   4 -14  -4  173.48   27.70
  -4 -14   4   98.39   25.40
  -4 -14   4   66.99   31.20
   4 -14  -4  130.19   27.80
   4 -14  -4  219.28   46.50
  -4 -14   4   96.69   18.90
   4  14  -4  126.79   23.50
  -4  14   4  192.48   41.20
   4  14  -4  117.09   15.90
  -4  14   4   78.89   21.20
   3 -14  -4  132.29   36.00
  -3 -14   4  209.88   42.10
  -3 -14   4  259.07   38.00
   3 -14  -4  196.78   25.30
  -3 -14   4  159.48   31.10
   3 -14  -4  218.28   37.00
   3 -14  -4  182.78   16.90
  -3 -14   4  229.48   30.60
  -3 -14   4  240.38   45.40
   3  14  -4  200.38   16.70
   3  14  -4  165.38   26.00
  -3  14   4  204.98   34.00
  -3  14   4  270.67   49.40
  -2 -14   4  127.49   21.60
  -2 -14   4  127.69   31.40
   2 -14  -4  165.08   38.00
   2 -14  -4  121.89   25.50
  -2 -14   4  138.89   26.90
   2 -14  -4  145.69   13.60
   2  14  -4  128.99   11.70
   2  14  -4  100.39   17.00
  -2  14   4  122.49   30.40
  -1 -14   4   12.00   15.50
  -1 -14   4   12.40    3.80
  -1 -14   4   22.80    8.30
   1 -14  -4    2.50   16.70
   1 -14  -4   25.40   12.40
  -1 -14   4   15.50    8.30
   1 -14  -4    5.30    3.10
   1  14  -4   15.70    3.90
   1  14  -4   13.10    8.30
   1  14  -4   -5.80   10.30
  -1  14   4    5.10    7.30
  -1  14   4    8.30    3.50
  -1  14   4   15.10   17.40
   0 -14   4  171.78   27.50
   0 -14   4  235.28   26.80
   0 -14  -4  206.58   32.80
   0 -14   4  177.28   11.20
   0 -14  -4  166.88   34.80
   0 -14  -4  149.09   13.80
   0 -14   4  223.18   35.80
   0  14  -4  187.48   27.30
   0  14   4  130.19   31.00
   0  14  -4  208.38   33.60
   0  14  -4  177.88   11.10
   0  14   4  150.18   27.70
   0  14   4  172.58   14.90
   1 -14   4   53.99    5.10
  -1 -14  -4   53.99    9.00
   1 -14   4   46.10   13.30
  -1 -14  -4   63.59   17.80
   1 -14   4   78.49   21.20
   1 -14   4   84.59   16.00
  -1 -14  -4   57.99   11.40
  -1 -14  -4   26.20   19.30
   1  14   4   49.10    8.70
   1  14   4   49.30   15.00
  -1  14  -4   81.79   36.40
   1  14   4   62.89   21.80
  -2 -14  -4  142.29   27.20
  -2 -14  -4   99.09   32.00
   2 -14   4  103.59   20.50
  -2 -14  -4  111.99   15.10
  -2 -14  -4   97.49   15.70
   2 -14   4  114.59    8.10
   2 -14   4  105.19   24.40
   2  14   4   74.59   26.10
  -2  14  -4  125.39   24.70
   2  14   4  153.48   27.10
   2  14   4  128.09   16.70
  -2  14  -4  103.29   19.20
  -3 -14  -4   69.89   19.30
   3 -14   4   37.20   11.50
  -3 -14  -4   49.30   10.90
   3 -14   4   66.29    8.70
  -3 -14  -4   35.20   24.20
   3 -14   4   96.99   24.30
   3  14   4   54.79   10.00
  -3  14  -4   61.59   20.60
   3  14   4   42.80   21.90
  -3  14  -4   84.79   15.80
   3  14   4   40.00   13.80
   4 -14   4  235.28   33.00
  -4 -14  -4  173.98   23.00
   4 -14   4  159.58   20.90
  -4 -14  -4  143.79   19.00
  -4 -14  -4  140.09   41.70
   4 -14   4  160.08   13.30
  -4 -14  -4  174.78   31.10
   4  14   4  120.99   33.50
   4  14   4  188.28   23.50
  -4  14  -4  212.98   27.80
  -4  14  -4  179.88   17.00
   4  14   4  175.08   29.30
   4  14   4  129.69   17.50
  -5 -14  -4   13.70   39.20
  -5 -14  -4   60.99   13.50
   5 -14   4   61.09   10.90
   5 -14   4   41.30   13.90
   5  14   4   45.50   10.80
   5 -15  -4   35.90   43.60
  -5 -15   4   10.10   39.20
  -5 -15   4   49.90   21.20
   5 -15  -4   42.70   19.20
  -5 -15   4  115.89   52.09
   5 -15  -4   38.10   11.70
   5  15  -4   54.99   15.20
   5  15  -4   60.19   13.60
  -5  15   4   53.29   19.30
  -4 -15   4   34.50   16.60
   4 -15  -4   43.70   13.20
   4 -15  -4   13.80   10.60
  -4 -15   4   18.60   31.70
  -4 -15   4   14.00   11.50
   4 -15  -4   76.79   36.50
   4 -15  -4   49.50   16.30
  -4 -15   4   47.00   36.10
  -4 -15   4   27.00   11.40
   4  15  -4   25.60   10.70
   4  15  -4   37.00    9.80
  -4  15   4   15.00   10.50
  -4  15   4   53.19   29.90
  -3 -15   4    5.00    8.00
  -3 -15   4    5.50    7.70
  -3 -15   4    9.90   18.00
   3 -15  -4    2.90    4.90
   3 -15  -4   -3.80    3.10
  -3 -15   4  -17.30   23.60
   3 -15  -4   30.70   23.80
   3 -15  -4    2.60    2.70
  -3 -15   4    3.50    5.10
  -3  15   4    1.90    5.70
  -3  15   4    6.20   20.40
   3  15  -4   -1.30    1.70
   3  15  -4   -0.80    1.20
  -2 -15   4   55.29   17.50
   2 -15  -4   43.60    8.60
   2 -15  -4   13.50   20.80
  -2 -15   4   74.89   27.20
   2 -15  -4   46.20   19.40
  -2 -15   4   51.89   12.60
  -2  15   4   43.10   25.70
   2  15  -4   68.59   19.70
  -2  15   4   26.70   13.70
   2  15  -4   31.00    8.70
   2  15  -4   58.29   25.40
   2  15  -4   46.10    8.20
  -1 -15   4  240.08   40.30
   1 -15  -4  279.77   40.30
  -1 -15   4  257.07   16.70
  -1 -15   4  249.38   35.50
   1 -15  -4  278.57   19.70
   1 -15  -4  332.67   50.49
  -1 -15   4  306.67   26.10
  -1  15   4  296.07   39.70
  -1  15   4  255.47   44.50
   1  15  -4  278.57   42.20
   1  15  -4  281.17   16.70
   1  15  -4  309.97   38.90
  -1  15   4  294.17   21.30
   0 -15   4  147.59   10.70
   0 -15   4  189.78   29.40
   0 -15  -4  160.68   30.10
   0 -15   4  192.08   24.30
   0 -15  -4  171.48   39.00
   0 -15   4  157.08   32.10
   0 -15  -4  193.08   15.80
   0  15   4  164.78   28.80
   0  15  -4  161.88   30.30
   0  15  -4  175.28   28.30
   0  15   4  223.98   39.40
   0  15   4  168.68   15.00
  -1 -15  -4   30.60   13.30
   1 -15   4   24.10   10.30
  -1 -15  -4   13.70   19.90
   1 -15   4    0.00   13.10
   1 -15   4   28.00    9.70
  -1 -15  -4   17.00    5.80
   1 -15   4   27.40    4.70
  -1 -15  -4   13.30    5.40
   1  15   4    0.20   16.40
   1  15   4   19.70    6.50
  -2 -15  -4   57.69   12.10
  -2 -15  -4   71.89   27.20
   2 -15   4   53.59   20.10
  -2 -15  -4   83.89   21.30
  -2 -15  -4   55.29   11.50
   2 -15   4   69.39    7.80
   2  15   4   53.59   16.10
  -2  15  -4   68.59   16.10
   2  15   4   38.80   26.30
   2  15   4   53.99   10.40
  -2  15  -4   37.60   17.90
   3 -15   4    8.90   18.00
  -3 -15  -4   14.20   22.50
  -3 -15  -4    2.40    3.00
  -3 -15  -4   -1.80    2.80
   3 -15   4    2.00    5.30
   3 -15   4   -0.90    0.90
  -3  15  -4   -7.70   16.00
   3  15   4   -0.10    4.80
   3  15   4    1.90   19.30
   3  15   4    1.70    2.70
  -3  15  -4    3.10    4.80
   4 -15   4   49.80   24.30
   4 -15   4   18.90    6.50
  -4 -15  -4  -13.10   31.00
  -4 -15  -4    9.20    6.10
  -4 -15  -4    1.40    2.90
   4 -15   4   10.50    6.60
  -4  15  -4   14.70   18.70
  -4  15  -4    7.50    5.20
   4  15   4    6.00    4.80
   4  15   4  -12.40   28.20
   4  15   4    3.60    4.30
   5 -15   4    8.50    4.70
   5 -15   4    9.50    7.40
   5  15   4   26.30   10.10
   5 -16  -4   29.80   44.40
  -5 -16   4    0.50    4.10
   5 -16  -4    4.40   10.10
   5 -16  -4   -5.90    3.10
  -5 -16   4  -56.49   52.29
  -5 -16   4   32.00   46.40
   5  16  -4    1.00    3.80
  -5  16   4    3.90    6.70
   5  16  -4    2.50    3.90
  -4 -16   4  191.88   51.19
   4 -16  -4  196.98   26.90
  -4 -16   4  266.57   53.19
  -4 -16   4  194.28   28.30
   4 -16  -4  327.87   57.49
   4 -16  -4  208.68   38.10
  -4 -16   4  269.67   44.10
   4 -16  -4  229.88   20.90
   4  16  -4  212.68   30.10
  -4  16   4  247.48   39.10
  -4  16   4  263.57   52.19
   4  16  -4  210.58   19.70
   3 -16  -4   20.30    6.90
  -3 -16   4   -0.90    4.50
   3 -16  -4   16.70   12.80
  -3 -16   4   31.10   24.50
  -3 -16   4   12.00   10.20
  -3 -16   4   10.80   19.10
   3 -16  -4  -20.20   24.40
  -3  16   4   44.10   28.00
   3  16  -4   12.80    5.00
   3  16  -4   20.30    9.10
  -3  16   4   13.20   10.80
  -2 -16   4 1342.77   72.89
  -2 -16   4 1437.56   94.89
   2 -16  -4 1366.46   86.59
   2 -16  -4 1309.57   59.49
  -2 -16   4 1431.76   83.09
   2  16  -4 1402.06   56.89
  -2  16   4 1380.76   94.19
   2  16  -4 1349.16   90.99
   2  16  -4 1421.76   70.39
   2  16  -4 1497.05   84.69
  -2  16   4 1318.27   81.39
   1 -16  -4   17.80    5.20
  -1 -16   4   25.50   19.10
   1 -16  -4   14.40    9.90
   1 -16  -4   45.40   23.60
  -1 -16   4   29.50    6.30
  -1 -16   4    3.10    5.80
  -1 -16   4   15.70    7.40
   1  16  -4   22.70   18.60
  -1  16   4   50.29   23.50
   1  16  -4   24.00   11.00
  -1  16   4   22.60   12.00
   1  16  -4   20.80    5.20
   0 -16  -4 1393.86   86.29
   0 -16  -4 1658.13  103.39
   0 -16  -4 1571.54   64.29
   0 -16   4 1551.34   57.09
   0 -16   4 1512.55   82.59
   0 -16   4 1480.95   91.69
   0 -16   4 1574.14   73.39
   0  16   4 1528.75   85.89
   0  16   4 1510.45   96.49
   0  16  -4 1384.46   79.49
   0  16   4 1496.45   64.29
   0  16  -4 1525.35   56.89
   0  16  -4 1591.34   92.79
  -1 -16  -4    8.10   21.70
   1 -16   4    4.30    5.90
   1 -16   4    1.30    1.70
   1 -16   4    4.70   16.10
   1 -16   4    3.00    4.30
  -1 -16  -4    9.20    9.20
  -1 -16  -4    3.80    3.80
  -1 -16  -4    5.90    4.10
   1  16   4  -11.40   17.60
   1  16   4    1.90    2.20
   1  16   4    2.40    3.80
  -2 -16  -4 1580.44  104.39
  -2 -16  -4 1517.85   75.39
   2 -16   4 1379.16   78.59
   2 -16   4 1630.74   92.69
   2 -16   4 1600.64   56.19
  -2 -16  -4 1516.95   90.29
  -2  16  -4 1568.14   78.79
   2  16   4 1423.56   83.79
   2  16   4 1427.46   94.89
   2  16   4 1553.74   73.39
  -2  16  -4 1558.14   87.99
  -3 -16  -4    7.50   25.40
   3 -16   4   38.70    6.70
   3 -16   4   34.30   12.70
  -3 -16  -4   33.60   13.50
   3 -16   4   57.29   22.80
  -3 -16  -4   51.99   12.30
  -3  16  -4   35.50   11.60
   3  16   4   31.90    7.90
  -3  16  -4   30.60   21.10
   4 -16   4  359.96   47.50
  -4 -16  -4  366.96   28.40
   4 -16   4  379.16   31.90
   4 -16   4  347.77   29.80
  -4 -16  -4  458.15   65.09
  -4  16  -4  438.36   42.20
   4  16   4  377.76   28.80
  -4  16  -4  397.06   29.90
   5 -16   4    0.30    4.60
   5 -16   4   -4.20   17.20
   5 -16   4    6.50    4.40
   5 -16   4   14.40   15.20
   5  16   4    5.40    5.90
   5  16   4    4.60    5.40
   5 -17  -4   25.30   41.20
   5 -17  -4   27.80   18.30
   5 -17  -4   30.40   11.50
  -5 -17   4   81.19   51.09
  -5 -17   4   12.10   62.49
   5  17  -4   27.70   13.70
   5  17  -4   12.30    6.40
   4 -17  -4   24.20    7.70
  -4 -17   4   20.80   36.70
   4 -17  -4   14.00    7.90
  -4 -17   4  -33.20   38.80
  -4 -17   4   14.30   11.30
  -4 -17   4    4.00    9.60
   4 -17  -4   -0.40   32.90
   4 -17  -4   11.40   10.40
  -4 -17   4    9.30    7.70
   4  17  -4   28.50    9.00
  -4  17   4   10.40   33.90
  -4  17   4   24.60   14.50
   4  17  -4   14.30    8.90
   3 -17  -4    2.90    6.70
  -3 -17   4   -1.30   28.30
  -3 -17   4   -1.70    3.90
   3 -17  -4    6.40    4.50
   3 -17  -4    2.60   32.80
  -3 -17   4    1.00   24.40
  -3 -17   4    7.30    9.00
  -3  17   4    4.20    7.20
   3  17  -4    0.70    2.10
  -3  17   4    2.10   29.20
   3  17  -4    3.90    5.00
  -2 -17   4    8.90    9.70
   2 -17  -4   -3.10    4.10
  -2 -17   4  -15.60   21.00
   2 -17  -4  -10.10   22.30
   2 -17  -4    1.80    2.60
   2  17  -4   -5.20   22.70
   2  17  -4    2.00    2.60
   2  17  -4    3.30    8.30
  -2  17   4   -1.20    5.50
   1 -17  -4   78.89   30.80
  -1 -17   4   53.99   15.10
  -1 -17   4   70.79   19.60
  -1 -17   4   71.39   28.10
  -1 -17   4   60.79   10.00
   1 -17  -4   39.30   16.50
   1 -17  -4   52.09    9.30
  -1  17   4   70.19   12.60
  -1  17   4   43.80   25.30
   1  17  -4   58.79    8.90
   1  17  -4   71.29   26.00
   1  17  -4   55.39   16.50
   0 -17   4   53.49   12.00
   0 -17   4   95.39   26.20
   0 -17   4   50.09   16.40
   0 -17  -4   29.60   19.10
   0 -17  -4   82.59   21.20
   0 -17  -4   52.79    9.30
   0 -17   4   80.49   10.10
   0 -17  -4   52.09   12.70
   0  17   4   52.79   17.30
   0  17  -4   72.39    9.10
   0  17   4   87.49   14.40
   0  17   4   35.30   23.40
   0  17  -4   53.19   16.60
   0  17  -4   86.79   27.90
   1 -17   4  167.98   24.10
   1 -17   4  159.78   33.20
  -1 -17  -4  179.98   23.10
  -1 -17  -4  160.68   38.80
   1 -17   4  147.49   27.30
  -1 -17  -4  177.98   33.30
  -1 -17  -4  115.99   15.60
   1 -17   4  137.99   10.20
   1  17   4  169.98   15.90
   1  17   4  154.98   36.00
   1  17   4  154.68   29.40
  -1  17  -4  107.99   22.70
  -1  17  -4  147.89   33.40
  -2 -17  -4   -5.90    2.50
  -2 -17  -4    2.00    3.40
   2 -17   4    2.30   17.70
   2 -17   4    4.00    2.40
   2 -17   4   -2.80    1.50
  -2 -17  -4  -11.00   26.80
  -2  17  -4  -22.60   15.80
   2  17   4    1.70    2.90
  -2  17  -4   -4.10    3.30
   2  17   4    9.80   22.80
   2  17   4   20.50   11.10
   3 -17   4  148.09   35.80
  -3 -17  -4  175.78   40.70
   3 -17   4  175.88   12.40
   3 -17   4  196.68   30.40
  -3 -17  -4  276.47   51.09
  -3 -17  -4  195.28   24.50
  -3  17  -4  141.29   32.60
   3  17   4  108.19   29.10
  -3  17  -4  167.38   25.60
   3  17   4  197.78   23.70
   4 -17   4    5.40    3.30
  -4 -17  -4   13.70   40.90
   4 -17   4    1.30    5.40
  -4 -17  -4    8.40    5.60
   4 -17   4   38.10   30.80
   4  17   4    1.00    2.80
   4  17   4    7.00   29.50
  -4  17  -4    3.80   23.00
  -4  17  -4    6.40    6.00
   5 -17   4   45.40   25.60
   5 -18  -4   34.70   45.30
  -5 -18   4   28.30   55.29
   5 -18  -4   20.50   11.20
   5  18  -4   13.00    6.60
   5  18  -4    1.30    4.40
  -4 -18   4  121.99   30.30
  -4 -18   4  120.19   49.60
   4 -18  -4   37.60   40.40
   4 -18  -4   61.09   12.00
   4 -18  -4   80.69   26.20
   4 -18  -4   77.69   19.90
  -4 -18   4   35.80   39.60
  -4 -18   4   54.19   19.70
   4  18  -4   79.09   14.00
   4  18  -4   57.09   15.50
  -4  18   4   84.99   40.50
  -4  18   4   74.39   22.90
  -3 -18   4   -5.30    2.40
   3 -18  -4   -1.90    4.80
  -3 -18   4    0.50    5.40
  -3 -18   4   -1.10    2.50
  -3 -18   4  -36.40   31.80
  -3 -18   4   29.10   30.80
   3 -18  -4    4.60    4.40
   3 -18  -4  -23.40   28.90
  -3  18   4   10.40   29.00
   3  18  -4   -1.10    1.10
  -3  18   4   -1.00    4.60
   3  18  -4    1.20    4.40
   2 -18  -4   41.10    9.20
   2 -18  -4   89.59   25.00
  -2 -18   4   47.10    9.70
  -2 -18   4    8.30    9.30
   2 -18  -4   77.19   34.40
  -2 -18   4   45.50   29.10
  -2  18   4   41.20   16.60
  -2  18   4   42.70   23.60
   2  18  -4   37.80   23.60
   2  18  -4   42.10    8.10
   1 -18  -4  127.89   38.40
  -1 -18   4  110.39   26.20
   1 -18  -4   94.89   25.90
  -1 -18   4  125.49   14.60
  -1 -18   4  121.99   33.80
   1 -18  -4  126.79   17.20
   1  18  -4  118.49   11.00
  -1  18   4  118.99   16.80
  -1  18   4  154.08   30.30
  -1  18   4  115.59   35.10
   1  18  -4   83.19   21.40
   1  18  -4  142.79   33.00
   0 -18  -4  249.18   29.20
   0 -18   4  185.98   38.00
   0 -18   4  150.68   31.00
   0 -18   4  220.98   14.40
   0 -18  -4  186.58   16.90
   0 -18  -4  209.98   37.90
   0 -18  -4  187.08   43.20
   0 -18   4  246.68   42.90
   0  18   4  212.38   44.00
   0  18  -4  158.78   29.20
   0  18  -4  164.18   12.70
   0  18  -4  154.88   37.10
   0  18   4  185.48   33.50
   0  18   4  212.08   18.30
  -1 -18  -4   23.20   13.00
   1 -18   4   12.00    8.80
   1 -18   4   -0.90   18.00
  -1 -18  -4   20.00    7.00
  -1 -18  -4   36.60   25.40
  -1 -18  -4   17.30    7.60
   1 -18   4    8.00    5.60
   1 -18   4   23.50    5.20
  -1  18  -4    3.40   19.40
   1  18   4   27.00   13.50
   1  18   4  -33.30   21.10
   1  18   4   29.20   11.60
  -1  18  -4   31.70   12.00
   2 -18   4   68.89   28.70
   2 -18   4   98.49    8.60
  -2 -18  -4  100.99   39.40
  -2 -18  -4   90.69   14.20
  -2 -18  -4   97.29   16.80
   2 -18   4  112.99   25.20
  -2 -18  -4  124.19   29.70
  -2  18  -4   85.59   19.90
   2  18   4   77.19   13.10
   2  18   4   75.89   32.80
   2  18   4   93.09   22.80
  -2  18  -4   97.09   30.10
  -3 -18  -4   55.59   13.00
  -3 -18  -4   45.70   18.10
   3 -18   4   61.59    8.90
   3 -18   4   80.89   20.40
  -3 -18  -4   70.19   14.10
  -3 -18  -4   50.59   35.70
   3 -18   4   44.10   30.30
  -3  18  -4   55.69   28.10
  -3  18  -4   62.69   16.10
   3  18   4   59.59   11.70
   3  18   4  115.49   40.30
   3  18   4   72.69   20.50
  -4 -18  -4  107.59   48.20
   4 -18   4   77.29   36.20
  -4 -18  -4   76.59   15.10
   4 -18   4   68.09   17.50
   4 -18   4   99.09   12.50
  -4  18  -4  110.29   20.00
   4  18   4  138.49   47.50
  -4  18  -4   80.09   30.70
   4  18   4   89.49   15.60
   4 -19  -4    6.20   10.90
   4 -19  -4   -1.60    3.70
  -4 -19   4   84.99   46.40
  -4 -19   4    1.70    8.10
  -4 -19   4    1.20    7.30
  -4 -19   4  -34.10   47.70
   4 -19  -4  -55.09   36.70
  -4  19   4   38.60   43.60
  -4  19   4    6.80    8.00
   4  19  -4    0.40    5.10
   4  19  -4   -0.20    2.00
  -3 -19   4   77.09   24.30
   3 -19  -4   97.59   27.60
  -3 -19   4   85.79   18.10
  -3 -19   4   39.80   36.90
   3 -19  -4  115.29   17.70
  -3 -19   4  105.09   45.00
  -3 -19   4  103.19   26.50
   3 -19  -4   12.00   37.80
   3  19  -4  103.09   19.60
   3  19  -4   77.19   13.20
  -3  19   4   56.69   20.60
  -3  19   4  119.89   41.70
  -2 -19   4   49.50   18.10
  -2 -19   4   70.59   33.30
  -2 -19   4   35.30    8.60
   2 -19  -4   -1.40   28.90
   2 -19  -4   39.00   17.50
   2 -19  -4   51.99   11.00
   2  19  -4   38.10   16.00
   2  19  -4   49.30    9.50
   2  19  -4   50.79   33.60
  -2  19   4   47.10   17.60
  -2  19   4   17.70   29.30
  -1 -19   4  110.79   14.10
   1 -19  -4  104.09   39.80
   1 -19  -4  126.99   30.20
  -1 -19   4  231.28   45.30
   1 -19  -4  103.89   15.60
  -1 -19   4  171.58   32.90
   1  19  -4  114.39   32.70
   1  19  -4  104.79   24.90
  -1  19   4  120.99   28.20
  -1  19   4  132.39   19.40
   1  19  -4  101.09   12.50
  -1  19   4  104.99   36.40
   0 -19   4  109.19   25.90
   0 -19  -4  148.99   18.70
   0 -19  -4   89.99   25.50
   0 -19  -4  143.79   22.40
   0 -19   4  102.69   29.20
   0 -19   4  116.89   10.70
   0 -19  -4  155.18   42.70
   0  19   4  118.69   17.50
   0  19  -4  162.18   30.80
   0  19   4  124.89   26.60
   0  19   4  193.38   43.60
   0  19  -4  137.99   11.40
  -1 -19  -4   -4.40    2.20
   1 -19   4    0.00    2.30
  -1 -19  -4  -20.70   27.80
  -1 -19  -4   -1.30    1.30
   1 -19   4   -3.40    2.10
  -1 -19  -4   -1.20    1.70
   1 -19   4  -20.80   20.00
   1 -19   4    3.20    2.30
  -1  19  -4    5.00   21.70
   1  19   4   30.10   29.70
   1  19   4    0.70    2.90
   1  19   4   -0.40    3.80
  -1  19  -4   -0.20    4.70
  -2 -19  -4   24.10    8.40
   2 -19   4   13.80   22.40
   2 -19   4   11.00    3.60
  -2 -19  -4   17.10    7.20
  -2 -19  -4   16.30   12.80
  -2 -19  -4    9.60   32.90
   2  19   4   42.80   29.70
   2  19   4   16.80    6.50
   2  19   4   13.70   11.10
  -2  19  -4   65.99   27.00
  -2  19  -4   12.90    9.70
  -3 -19  -4   35.00   10.70
  -3 -19  -4   60.09   39.50
  -3 -19  -4   45.00   13.60
  -3 -19  -4   58.99   21.70
   3 -19   4   42.60   15.50
   3 -19   4   42.70    7.40
   3 -19   4   10.30   30.40
   3  19   4    0.10   31.80
   3  19   4   41.60   16.70
  -3  19  -4   79.29   31.10
   3  19   4   26.90    8.50
  -3  19  -4   40.30   14.10
   4 -19   4   40.60   39.00
  -4 -19  -4   35.20   52.99
   4 -19   4   19.60    5.60
   4 -19   4   28.90   12.60
  -4  19  -4   21.30   10.30
   4  19   4   43.10   43.60
  -4  19  -4   17.10   31.00
   4  19   4   17.40    8.60
  -4 -20   4   93.79   49.99
  -4 -20   4  101.19   30.50
   4 -20  -4   87.79   27.60
  -4 -20   4  177.68   57.09
   4 -20  -4   85.19   20.90
   4 -20  -4   74.59   48.10
   4  20  -4   55.99   12.50
   4  20  -4   77.59   19.70
  -4  20   4  -13.00   37.40
   3 -20  -4  114.49   30.90
  -3 -20   4   94.59   42.20
  -3 -20   4   69.39   21.50
  -3 -20   4  159.08   51.89
   3 -20  -4  101.29   45.00
   3 -20  -4  128.39   18.60
  -3  20   4  103.19   26.90
   3  20  -4  134.59   18.30
  -3  20   4   66.39   40.50
   2 -20  -4  263.37   45.60
  -2 -20   4  241.88   19.50
   2 -20  -4  151.38   49.00
  -2 -20   4  211.98   51.99
  -2 -20   4  330.17   40.10
   2 -20  -4  181.38   20.60
  -2 -20   4  186.58   36.10
   2  20  -4  168.88   34.40
   2  20  -4  255.87   18.90
  -2  20   4  283.27   55.89
  -2  20   4  216.98   39.20
   2  20  -4  240.78   50.49
   1 -20  -4  398.26   56.69
   1 -20  -4  388.36   26.60
  -1 -20   4  344.47   22.70
   1 -20  -4  359.96   65.49
  -1 -20   4  387.26   51.39
  -1 -20   4  559.74   72.29
  -1  20   4  341.77   47.20
  -1  20   4  299.27   56.19
  -1  20   4  380.26   27.80
   1  20  -4  448.16   54.29
   1  20  -4  392.16   23.20
   1  20  -4  411.86   58.89
   0 -20  -4   85.89   25.90
   0 -20   4   82.59   11.10
   0 -20   4   75.19   21.40
   0 -20  -4   65.39   11.90
   0 -20  -4   79.59   16.00
   0 -20  -4   61.09   37.80
   0  20  -4   29.80   28.30
   0  20  -4   71.09   20.80
   0  20  -4   79.79   10.90
   0  20   4   77.59   14.30
   0  20   4   80.79   38.20
  -1 -20  -4  417.86   29.70
   1 -20   4  427.96   22.30
  -1 -20  -4  429.16   85.59
   1 -20   4  392.76   59.69
  -1 -20  -4  400.96   31.70
  -1 -20  -4  444.86   58.69
   1 -20   4  316.77   45.10
   1  20   4  473.35   57.39
  -1  20  -4  535.45   66.59
   1  20   4  468.85   66.89
  -1  20  -4  350.36   45.80
   1  20   4  446.86   29.70
   2 -20   4  240.08   15.20
  -2 -20  -4  239.28   27.20
   2 -20   4  265.67   41.00
  -2 -20  -4  166.98   51.39
  -2 -20  -4  246.88   42.50
   2 -20   4  191.88   45.40
  -2 -20  -4  261.17   30.50
   2  20   4  198.48   58.19
   2  20   4  299.07   52.79
  -2  20  -4  268.27   38.80
   2  20   4  212.68   20.30
  -2  20  -4  220.88   46.10
   3 -20   4  222.58   48.00
  -3 -20  -4  195.98   46.50
   3 -20   4  290.17   17.90
  -3 -20  -4  213.48   58.99
  -3 -20  -4  289.17   26.40
   3 -20   4  352.16   45.90
  -3  20  -4  295.27   38.80
  -3  20  -4  369.86   56.59
   3  20   4  336.37   26.60
   3  20   4  349.57   60.99
   4 -20   4  105.99   23.80
   4 -20   4  135.59   48.80
   4 -20   4  128.89   14.80
  -4 -20  -4   85.69   21.40
  -4  20  -4  115.69   22.90
   4  20   4  119.19   20.10
  -4  20  -4  160.18   43.90
   4 -21  -4   22.10   47.30
  -4 -21   4   23.50   63.99
   4 -21  -4    8.80    8.10
  -4 -21   4   14.00   15.10
   4  21  -4    5.90    7.40
   4  21  -4   15.90    6.50
   3 -21  -4  -28.50   41.20
  -3 -21   4   -0.10    4.40
  -3 -21   4  -17.90   42.70
   3 -21  -4   -1.00    7.10
   3 -21  -4   -0.90    1.30
  -3  21   4   -5.80   38.70
  -3  21   4    3.00    7.10
   3  21  -4   -0.20    1.60
  -2 -21   4   19.60   38.20
   2 -21  -4   34.90   38.20
   2 -21  -4   16.10    6.60
  -2 -21   4   18.10    9.90
  -2 -21   4   10.10    4.70
   2 -21  -4    2.70    8.20
  -2 -21   4   21.80   13.90
   2  21  -4   10.20   11.30
  -2  21   4   16.00   12.50
  -2  21   4   57.09   36.50
   2  21  -4   44.10   36.20
   2  21  -4   11.00    4.60
  -1 -21   4   -1.40    5.70
  -1 -21   4   31.00   30.30
  -1 -21   4   -0.50    1.50
   1 -21  -4   -0.70    5.50
   1 -21  -4    2.10   33.20
  -1 -21   4   -1.20    1.00
   1 -21  -4   -1.90    1.20
   1  21  -4    4.00    7.40
  -1  21   4  -82.69   27.80
   1  21  -4  -18.40   20.40
   1  21  -4   -0.10    1.90
  -1  21   4    0.80    2.20
[truncated: 527,819 more chars]
